# Supplementary material for: Pseudocercospora fijiensis Conidial Germination Is Dominated by Pathogenicity Factors and Effectors
Source: J Fungi (Basel). 2023 Sep 27;9(10):970. doi: 10.3390/jof9100970 (PMC10607838; doi:10.3390/jof9100970)
Supplement: Supplementary file 1 [file jof-09-00970-s001.zip]

Archive with 4 entries (4 files):
- Table S1.Pseudocercospora fijiensis genes caracterization.xlsx
- Table S2.Important processes usually found in conidia.xlsx
- Table S3.Homologs with PHI.xlsx
- Table S4.Putative effectors_v2.xlsx
