# Supplementary material for: Pseudocercospora fijiensis Conidial Germination Is Dominated by Pathogenicity Factors and Effectors
Source: J Fungi (Basel). 2023 Sep 27;9(10):970. doi: 10.3390/jof9100970 (PMC10607838; doi:10.3390/jof9100970)
Supplement: Supplementary file 1 [file jof-09-00970-s001.zip › Table S1.Pseudocercospora fijiensis genes caracterization.xlsx]

## Sheet: all genes
ID GENE	ID NCBI	BLAST againts NCBI (50 hits)	Sequence description by NCBI (probable function)	Id pt JGI P. fijiensis	Sgnal Peptide?	TMHMM	Length	Cysteine	C %	Serine	Threonine	Proline	Lysine	Asparagine	Tryptophan	RPKM (conidia)	Blast against PHI	Pathogen PHI hit	ID interproscan domain	Interproscan Name	Effector?	Motifs	Know effectors?	Annotation GO ID	Annotation GO Term	Mapping GO Category	Enzyme code	Enzyme name
Pfijiensis_587	XP 007921967.1 hypothetical protein MYCFIDRAFT 210035 [Pseudocercospora fijiensis CIRAD86]	ref|XP 007921967.1|uncharacterized protein MYCFIDRAFT 210035 [Pseudocercospora fijiensis CIRAD86]/gb|EME89265.1|hypothetical protein MYCFIDRAFT 210035 [Pseudocercospora fijiensis CIRAD86];gb|KAF7191237.1|K(+)/H(+) antiporter 1 [Pseudocercospora fuligena];gb|KXT09914.1|hypothetical protein AC579 7989 [Pseudocercospora musae];gb|KXS96138.1|hypothetical protein AC578 2292 [Pseudocercospora eumusae];…	K(+)/H(+) antiporter 1	210035	-	PredHel=12	889	9	0.0101237	64	58	39	31	33	13	555.71	-	-	IPR006153;IPR038770;	Cation/H+ exchanger;Sodium/solute symporter superfamily;Sodium/solute symporter superfamily;Sodium/solute symporter superfamily;Sodium/solute symporter superfamily	-	-	-	GO:0015297;GO:0016020;GO:1902600	antiporter activity;membrane;proton transmembrane transport	Molecular Function;Cellular Component;Biological Process	-	-
Pfijiensis_9	XP 007932177.1 hypothetical protein MYCFIDRAFT 158260 [Pseudocercospora fijiensis CIRAD86]	ref|XP 007932177.1|uncharacterized protein MYCFIDRAFT 158260 [Pseudocercospora fijiensis CIRAD86]/gb|EME77428.1|hypothetical protein MYCFIDRAFT 158260 [Pseudocercospora fijiensis CIRAD86];gb|KAF7187965.1|Protein vip1 [Pseudocercospora fuligena];gb|KXS94666.1|hypothetical protein AC578 4885 [Pseudocercospora eumusae];gb|KXT09889.1|hypothetical protein AC579 8814 [Pseudocercospora musae];gb|KAF2210…	Protein vip1	158260	-	PredHel=0	309	15	0.0485437	26	25	15	28	11	1	555.71	-	-	IPR000504;IPR012677;IPR000504;IPR035979	RNA recognition motif domain;Nucleotide-binding alpha-beta plait domain superfamily;Nucleotide-binding alpha-beta plait domain superfamily;Nucleotide-binding alpha-beta plait domain superfamily;RNA recognition motif domain;RNA-binding domain superfamily	-	-	-	GO:0003723;GO:0004408;GO:0004843;GO:0005743;GO:0006511;GO:0016579;GO:0046872	RNA binding;holocytochrome-c synthase activity;cysteine-type deubiquitinase activity;mitochondrial inner membrane;ubiquitin-dependent protein catabolic process;protein deubiquitination;metal ion binding	Molecular Function;Molecular Function;Molecular Function;Cellular Component;Biological Process;Biological Process;Molecular Function	EC:4.4.1.17;EC:3.4.19.12	Holocytochrome-c synthase;Ubiquitinyl hydrolase 1
Pfijiensis_230	XP 007927053.1 hypothetical protein MYCFIDRAFT 52736 [Pseudocercospora fijiensis CIRAD86]	ref|XP 007927053.1|uncharacterized protein MYCFIDRAFT 52736 [Pseudocercospora fijiensis CIRAD86]/gb|EME82469.1|hypothetical protein MYCFIDRAFT 52736 [Pseudocercospora fijiensis CIRAD86];gb|KXS98253.1|hypothetical protein AC578 6282 [Pseudocercospora eumusae];gb|KAF7192939.1|Major facilitator-type transporter ecdD [Pseudocercospora fuligena];gb|EME42886.1|hypothetical protein DOTSEDRAFT 72356 [Dot…	putative glucose transporter rco-3	52736	-	PredHel=12	549	10	0.0182149	41	36	19	19	17	14	431.761	G4N740#unaf patho	Magnaporthe oryzae	IPR003663;IPR003663;IPR036259;IPR005828;IPR005829;IPR005829;IPR005829;IPR020846;IPR036259	Sugar/inositol transporter;Sugar/inositol transporter;MFS transporter superfamily;Major facilitator, sugar transporter-like;Major facilitator, sugar transporter-like;Sugar transporter, conserved site;Sugar transporter, conserved site;Sugar transporter, conserved site;Major facilitator superfamily domain;Major facilitator superfamily domain;MFS transporter superfamily	-	-	-	GO:0005829;GO:0008643;GO:0009086;GO:0015144;GO:0015295;GO:0016020;GO:0035999;GO:0055085;GO:0071949;GO:0106312;GO:0106313	cytosol;carbohydrate transport;methionine biosynthetic process;carbohydrate transmembrane transporter activity;solute:proton symporter activity;membrane;tetrahydrofolate interconversion;transmembrane transport;FAD binding;methylenetetrahydrofolate reductase NADH activity;methylenetetrahydrofolate reductase NADPH activity	Cellular Component;Biological Process;Biological Process;Molecular Function;Molecular Function;Cellular Component;Biological Process;Biological Process;Molecular Function;Molecular Function;Molecular Function	EC:1.5.1.20	Methylenetetrahydrofolate reductase (NAD(P)H)
Pfijiensis_320	XP 007928891.1 hypothetical protein MYCFIDRAFT 77759 [Pseudocercospora fijiensis CIRAD86]	ref|XP 007928891.1|uncharacterized protein MYCFIDRAFT 77759 [Pseudocercospora fijiensis CIRAD86]/gb|EME79954.1|hypothetical protein MYCFIDRAFT 77759 [Pseudocercospora fijiensis CIRAD86];gb|KAF7188229.1|Cellobiose dehydrogenase [Pseudocercospora fuligena];gb|KXS95991.1|hypothetical protein AC578 8100 [Pseudocercospora eumusae];gb|KXT13113.1|hypothetical protein AC579 2152 [Pseudocercospora musae];…	GMC oxidoreductase	77759	Signal peptide	PredHel=0	553	6	0.0108499	48	46	35	30	29	8	417.667	Q2YIV2#red vir	Brucella abortus	IPR000172;IPR007867;IPR036188;IPR012132;IPR000172;IPR000172;IPR036188;	Ubiquitin-like domain superfamily;Glucose-methanol-choline oxidoreductase, N-terminal;Glucose-methanol-choline oxidoreductase, N-terminal;Glucose-methanol-choline oxidoreductase, C-terminal;FAD/NAD(P)-binding domain superfamily;Glucose-methanol-choline oxidoreductase;Glucose-methanol-choline oxidoreductase;Glucose-methanol-choline oxidoreductase, N-terminal;Glucose-methanol-choline oxidoreductase…	-	-	-	GO:0016614;GO:0050660	oxidoreductase activity, acting on CH-OH group of donors;flavin adenine dinucleotide binding	Molecular Function;Molecular Function	EC:1.1	Acting on the CH-OH group of donors
Pfijiensis_2104	XP 007931990.1 hypothetical protein MYCFIDRAFT 42490 [Pseudocercospora fijiensis CIRAD86]	ref|XP 007931990.1|uncharacterized protein MYCFIDRAFT 42490 [Pseudocercospora fijiensis CIRAD86]/gb|EME77346.1|hypothetical protein MYCFIDRAFT 42490 [Pseudocercospora fijiensis CIRAD86];gb|KAF7187884.1|Flavin-containing monooxygenase ustF2 [Pseudocercospora fuligena];gb|KAI5360536.1|putative flavin monooxygenase, FAD/NAD(P)-binding domain superfamily [Septoria linicola];gb|USW55136.1|Putative fla…	monooxygenase	42490	-	PredHel=0	499	10	0.0200401	35	21	36	37	19	8	412.414	-	-	IPR000960;IPR036188;IPR020946;IPR036188;IPR036188;IPR036188	Nucleotide-diphospho-sugar transferases;Flavin monooxygenase FMO;FAD/NAD(P)-binding domain superfamily;Flavin monooxygenase-like;FAD/NAD(P)-binding domain superfamily;FAD/NAD(P)-binding domain superfamily;FAD/NAD(P)-binding domain superfamily;FAD/NAD(P)-binding domain superfamily	WideEffHunter	YFWxC,LysM	-	GO:0004499;GO:0050660;GO:0050661	N,N-dimethylaniline monooxygenase activity;flavin adenine dinucleotide binding;NADP binding	Molecular Function;Molecular Function;Molecular Function	EC:1.14.13.8	Flavin-containing monooxygenase
Pfijiensis_159	XP 007930139.1 hypothetical protein MYCFIDRAFT 156715 [Pseudocercospora fijiensis CIRAD86]	ref|XP 007930139.1|uncharacterized protein MYCFIDRAFT 156715 [Pseudocercospora fijiensis CIRAD86]/gb|EME79422.1|hypothetical protein MYCFIDRAFT 156715 [Pseudocercospora fijiensis CIRAD86];gb|KAF7189348.1|Serine/threonine-protein kinase ark1 [Pseudocercospora fuligena];gb|KXT15085.1|hypothetical protein AC579 1509 [Pseudocercospora musae];gb|USW54424.1|Putative serine/threonine-protein kinase, act…	Serine/threonine-protein kinase	156715	-	PredHel=0	387	5	0.0129199	20	17	21	35	16	6	395.619	V6RFV4#lethal	Fusarium graminearum	IPR000719;IPR030616;IPR008271;IPR017441;IPR000719;IPR011009	Glycoside hydrolase superfamily;Protein kinase domain;Protein kinase domain;Protein kinase domain;Protein kinase domain;Aurora kinase-like;Serine/threonine-protein kinase, active site;Protein kinase, ATP binding site;Protein kinase domain;Protein kinase domain;Protein kinase-like domain superfamily	-	-	-	GO:0000781;GO:0000922;GO:0000939;GO:0004674;GO:0005524;GO:0005813;GO:0005814;GO:0005876;GO:0006468;GO:0007052;GO:0010971;GO:0032133;GO:0033316;GO:0034501;GO:0034503;GO:0035175;GO:0090148;GO:0090267;GO:0120110;GO:0140429;GO:0140602;GO:1902412;GO:1903380;GO:1904967;GO:1905824;GO:1990023;GO:1990385	chromosome, telomeric region;spindle pole;inner kinetochore;protein serine/threonine kinase activity;ATP binding;centrosome;centriole;spindle microtubule;protein phosphorylation;mitotic spindle organization;positive regulation of G2/M transition of mitotic cell cycle;chromosome passenger complex;meiotic spindle assembly checkpoint signaling;protein localization to kinetochore;protein localization…	Cellular Component;Cellular Component;Cellular Component;Molecular Function;Molecular Function;Cellular Component;Cellular Component;Cellular Component;Biological Process;Biological Process;Biological Process;Cellular Component;Biological Process;Biological Process;Biological Process;Molecular Function;Biological Process;Biological Process;Biological Process;Biological Process;Cellular Component;…	EC:2.7.1	Transferring phosphorus-containing groups
Pfijiensis_904	XP 007931585.1 hypothetical protein MYCFIDRAFT 216890 [Pseudocercospora fijiensis CIRAD86]	ref|XP 007931585.1|uncharacterized protein MYCFIDRAFT 216890 [Pseudocercospora fijiensis CIRAD86]/gb|EME77822.1|hypothetical protein MYCFIDRAFT 216890 [Pseudocercospora fijiensis CIRAD86];gb|KAF7191472.1|Fluconazole resistance protein 1 [Pseudocercospora fuligena];gb|KXS97732.1|hypothetical protein AC578 8839 [Pseudocercospora eumusae];gb|KXT16427.1|hypothetical protein AC579 5112 [Pseudocercospo…	Fluconazole resistance protein 1	216890	-	PredHel=0	293	1	0.00341297	33	13	26	10	10	3	388.585	-	-	-	-	-	-	-	GO:0000981;GO:0006357;GO:0008270	DNA-binding transcription factor activity, RNA polymerase II-specific;regulation of transcription by RNA polymerase II;zinc ion binding	Molecular Function;Biological Process;Molecular Function	-	-
Pfijiensis_898	XP 007929725.1 hypothetical protein MYCFIDRAFT 51000 [Pseudocercospora fijiensis CIRAD86]	ref|XP 007929725.1|uncharacterized protein MYCFIDRAFT 51000 [Pseudocercospora fijiensis CIRAD86]/gb|EME79115.1|hypothetical protein MYCFIDRAFT 51000 [Pseudocercospora fijiensis CIRAD86];gb|KAF7195259.1|hypothetical protein HII31 03465 [Pseudocercospora fuligena];gb|KXT13279.1|hypothetical protein AC579 2490 [Pseudocercospora musae];gb|KXS98605.1|hypothetical protein AC578 4292 [Pseudocercospora e…	thioredoxin-like protein	51000	Signal peptide	PredHel=1	715	9	0.0125874	40	39	42	53	21	19	386.866	-	-	IPR013766;IPR013766;IPR013766;IPR036249;IPR036249;IPR036249	Six-hairpin glycosidase superfamily;Thioredoxin domain;Thioredoxin domain;Thioredoxin domain;Thioredoxin domain;Thioredoxin domain;Thioredoxin domain;Thioredoxin domain;Thioredoxin domain;Thioredoxin domain;Thioredoxin-like superfamily;Thioredoxin-like superfamily;Thioredoxin-like superfamily	-	-	-	GO:0003756;GO:0005773;GO:0005783;GO:0005886	protein disulfide isomerase activity;vacuole;endoplasmic reticulum;plasma membrane	Molecular Function;Cellular Component;Cellular Component;Cellular Component	EC:5.3.4.1	Protein disulfide-isomerase
Pfijiensis_1181	XP 007930962.1 hypothetical protein MYCFIDRAFT 212439 [Pseudocercospora fijiensis CIRAD86]	ref|XP 007930962.1|uncharacterized protein MYCFIDRAFT 212439 [Pseudocercospora fijiensis CIRAD86]/gb|EME78630.1|hypothetical protein MYCFIDRAFT 212439 [Pseudocercospora fijiensis CIRAD86];gb|KAF7196668.1|hypothetical protein HII31 02038 [Pseudocercospora fuligena];gb|KXT13323.1|hypothetical protein AC579 7249 [Pseudocercospora musae];gb|KXT03231.1|hypothetical protein AC578 4806 [Pseudocercospora…	uncharacterized protein MYCFIDRAFT 212439	212439	-	PredHel=1	523	3	0.00573614	30	27	36	20	18	15	364.299	-	-	-	-	WideEffHunter	EAR 1	-	GO:0016020	membrane	Cellular Component	-	-
Pfijiensis_1181-2	XP 007930962.1 hypothetical protein MYCFIDRAFT 212439 [Pseudocercospora fijiensis CIRAD86]	ref|XP 007930962.1| uncharacterized protein MYCFIDRAFT 212439 [Pseudocercospora fijiensis CIRAD86];gb|KXT13323.1| hypothetical protein AC579 7249 [Pseudocercospora musae];gb|KAF7196668.1| hypothetical protein HII31 02038 [Pseudocercospora fuligena];gb|KXT03231.1| hypothetical protein AC578 4806 [Pseudocercospora eumusae];gb|EME40966.1| hypothetical protein DOTSEDRAFT 74499 [Dothistroma septosporu…	hypothetical protein	212439	-	PredHel=1	524	3	0.00572519	30	27	36	20	18	15	364.299	-	-	-	-	-	-	-	GO:0016020	membrane	Cellular Component	-	-
Pfijiensis_18	XP 007929326.1 hypothetical protein MYCFIDRAFT 212045 [Pseudocercospora fijiensis CIRAD86]	ref|XP 007929326.1|uncharacterized protein MYCFIDRAFT 212045 [Pseudocercospora fijiensis CIRAD86]/gb|EME80362.1|hypothetical protein MYCFIDRAFT 212045 [Pseudocercospora fijiensis CIRAD86];gb|KAF7193028.1|FAD-linked oxidoreductase sorD [Pseudocercospora fuligena];gb|KXS99761.1|hypothetical protein AC579 412 [Pseudocercospora musae];gb|KXT01111.1|hypothetical protein AC578 10885 [Pseudocercospora e…	FAD-linked oxidoreductase sorD	212045	Signal peptide	PredHel=0	621	3	0.00483092	73	46	26	18	35	8	359.308	-	-	IPR016167;IPR012951;IPR016169;IPR006094;IPR006093;IPR016166;IPR036318	FAD-binding, type PCMH, subdomain 1;Berberine/berberine-like;FAD-binding, type PCMH, subdomain 2;FAD-binding, type PCMH, subdomain 2;FAD linked oxidase, N-terminal;FAD linked oxidase, N-terminal;Oxygen oxidoreductase covalent FAD-binding site;FAD-binding domain, PCMH-type;FAD-binding, type PCMH-like superfamily	-	-	-	GO:0016020;GO:0016491;GO:0071949;GO:1901360	membrane;oxidoreductase activity;FAD binding;organic cyclic compound metabolic process	Cellular Component;Molecular Function;Molecular Function;Biological Process	EC:1	Oxidoreductases
Pfijiensis_266	XP 007929326.1 hypothetical protein MYCFIDRAFT 212045 [Pseudocercospora fijiensis CIRAD86]	ref|XP 007929326.1|uncharacterized protein MYCFIDRAFT 212045 [Pseudocercospora fijiensis CIRAD86]/gb|EME80362.1|hypothetical protein MYCFIDRAFT 212045 [Pseudocercospora fijiensis CIRAD86];gb|KAF7193028.1|FAD-linked oxidoreductase sorD [Pseudocercospora fuligena];gb|KXS99761.1|hypothetical protein AC579 412 [Pseudocercospora musae];gb|KXT01111.1|hypothetical protein AC578 10885 [Pseudocercospora e…	FAD-linked oxidoreductase sorD	212045	Signal peptide	PredHel=0	621	3	0.00483092	73	46	26	18	35	8	359.308	-	-	IPR016167;IPR012951;IPR016169;IPR006094;IPR006093;IPR016166;IPR036318	FAD-binding, type PCMH, subdomain 1;Berberine/berberine-like;FAD-binding, type PCMH, subdomain 2;FAD-binding, type PCMH, subdomain 2;FAD linked oxidase, N-terminal;FAD linked oxidase, N-terminal;Oxygen oxidoreductase covalent FAD-binding site;FAD-binding domain, PCMH-type;FAD-binding, type PCMH-like superfamily	-	-	-	GO:0016020;GO:0016491;GO:0071949;GO:1901360	membrane;oxidoreductase activity;FAD binding;organic cyclic compound metabolic process	Cellular Component;Molecular Function;Molecular Function;Biological Process	EC:1	Oxidoreductases
Pfijiensis_83	XP 007921369.1 pyruvate kinase [Pseudocercospora fijiensis CIRAD86]	ref|XP 007921369.1|pyruvate kinase [Pseudocercospora fijiensis CIRAD86]/gb|EME88246.1|pyruvate kinase [Pseudocercospora fijiensis CIRAD86];gb|KXT02714.1|hypothetical protein AC578 5455 [Pseudocercospora eumusae];gb|KAF7196481.1|Pyruvate kinase [Pseudocercospora fuligena];ref|XP 044653577.1|uncharacterized protein CKM354 000248100 [Cercospora kikuchii]/dbj|GIZ39090.1|hypothetical protein CKM354 00…	pyruvate kinase	209751	-	PredHel=0	527	10	0.0189753	22	35	27	31	32	4	351.602	G4MXS1#unaf patho;red vir;loss patho	Magnaporthe oryzae	IPR001697;IPR015795;IPR015806;IPR040442;IPR001697;IPR036918;IPR015793;IPR001697;IPR018209;IPR001697;IPR015813;IPR036918;IPR011037	Pyruvate kinase;Pyruvate kinase, C-terminal;Pyruvate kinase, insert domain superfamily;Pyruvate kinase-like domain superfamily;Pyruvate kinase;Pyruvate kinase, C-terminal domain superfamily;Pyruvate kinase, barrel;Pyruvate kinase;Pyruvate kinase, active site;Pyruvate kinase;Pyruvate/Phosphoenolpyruvate kinase-like domain superfamily;Pyruvate kinase, C-terminal domain superfamily;Pyruvate kinase-l…	-	-	-	GO:0000050;GO:0000287;GO:0004053;GO:0004743;GO:0005524;GO:0005737;GO:0006091;GO:0006525;GO:0016301;GO:0016310;GO:0016491;GO:0016836;GO:0016866;GO:0030955;GO:0042866;GO:0046031;GO:0046034;GO:0061621	urea cycle;magnesium ion binding;arginase activity;pyruvate kinase activity;ATP binding;cytoplasm;generation of precursor metabolites and energy;arginine metabolic process;kinase activity;phosphorylation;oxidoreductase activity;hydro-lyase activity;intramolecular transferase activity;potassium ion binding;pyruvate biosynthetic process;ADP metabolic process;ATP metabolic process;canonical glycolys…	Biological Process;Molecular Function;Molecular Function;Molecular Function;Molecular Function;Cellular Component;Biological Process;Biological Process;Molecular Function;Biological Process;Molecular Function;Molecular Function;Molecular Function;Molecular Function;Biological Process;Biological Process;Biological Process;Biological Process	EC:4.2.1;EC:3.5.3.1;EC:1;EC:5.4;EC:2.7.1.40	Carbon-oxygen lyases;Arginase;Oxidoreductases;Intramolecular transferases;Pyruvate kinase
Pfijiensis_1742	XP 007923533.1 hypothetical protein MYCFIDRAFT 88290 [Pseudocercospora fijiensis CIRAD86]	ref|XP 007923533.1|uncharacterized protein MYCFIDRAFT 88290 [Pseudocercospora fijiensis CIRAD86]/gb|EME86155.1|hypothetical protein MYCFIDRAFT 88290 [Pseudocercospora fijiensis CIRAD86];gb|KAF7195673.1|hypothetical protein HII31 02991 [Pseudocercospora fuligena];gb|KXT05447.1|hypothetical protein AC578 11040 [Pseudocercospora eumusae];gb|KXT14020.1|hypothetical protein AC579 10033 [Pseudocercospo…	putative mitochondrial recombination protein	88290	-	PredHel=0	507	1	0.00197239	19	20	25	45	20	8	349.727	-	-	IPR024629;IPR024629	Nitronate monooxygenase;Mitochondrial homologous recombination protein 1;Mitochondrial homologous recombination protein 1;Mitochondrial homologous recombination protein 1;Mitochondrial homologous recombination protein 1;Mitochondrial homologous recombination protein 1;Mitochondrial homologous recombination protein 1;Mitochondrial homologous recombination protein 1	WideEffHunter	LysM	-	GO:0000002;GO:0000150;GO:0003697;GO:0003735;GO:0004553;GO:0005634;GO:0005762;GO:0005975;GO:0006261;GO:0006310;GO:0010557;GO:0016020;GO:0031328;GO:0045740;GO:0071897	mitochondrial genome maintenance;DNA strand exchange activity;single-stranded DNA binding;structural constituent of ribosome;hydrolase activity, hydrolyzing O-glycosyl compounds;nucleus;mitochondrial large ribosomal subunit;carbohydrate metabolic process;DNA-templated DNA replication;DNA recombination;positive regulation of macromolecule biosynthetic process;membrane;positive regulation of cellul…	Biological Process;Molecular Function;Molecular Function;Molecular Function;Molecular Function;Cellular Component;Cellular Component;Biological Process;Biological Process;Biological Process;Biological Process;Cellular Component;Biological Process;Biological Process;Biological Process	EC:3.2.1	Glycosylases
Pfijiensis_1742-2	XP 007923533.1 hypothetical protein MYCFIDRAFT 88290 [Pseudocercospora fijiensis CIRAD86]	ref|XP 007923533.1|uncharacterized protein MYCFIDRAFT 88290 [Pseudocercospora fijiensis CIRAD86]/gb|EME86155.1|hypothetical protein MYCFIDRAFT 88290 [Pseudocercospora fijiensis CIRAD86];gb|KAF7195673.1|hypothetical protein HII31 02991 [Pseudocercospora fuligena];gb|KXT05447.1|hypothetical protein AC578 11040 [Pseudocercospora eumusae];gb|KXT14020.1|hypothetical protein AC579 10033 [Pseudocercospo…	putative mitochondrial recombination protein	88290	-	PredHel=0	504	1	0.00197239	19	20	25	45	20	8	349.727	-	-	IPR024629;IPR024629	Nitronate monooxygenase;Mitochondrial homologous recombination protein 1;Mitochondrial homologous recombination protein 1;Mitochondrial homologous recombination protein 1;Mitochondrial homologous recombination protein 1;Mitochondrial homologous recombination protein 1;Mitochondrial homologous recombination protein 1;Mitochondrial homologous recombination protein 1	-	-	-	GO:0000002;GO:0000150;GO:0003697;GO:0003735;GO:0004553;GO:0005634;GO:0005762;GO:0005975;GO:0006261;GO:0006310;GO:0010557;GO:0016020;GO:0031328;GO:0045740;GO:0071897	mitochondrial genome maintenance;DNA strand exchange activity;single-stranded DNA binding;structural constituent of ribosome;hydrolase activity, hydrolyzing O-glycosyl compounds;nucleus;mitochondrial large ribosomal subunit;carbohydrate metabolic process;DNA-templated DNA replication;DNA recombination;positive regulation of macromolecule biosynthetic process;membrane;positive regulation of cellul…	Biological Process;Molecular Function;Molecular Function;Molecular Function;Molecular Function;Cellular Component;Cellular Component;Biological Process;Biological Process;Biological Process;Biological Process;Cellular Component;Biological Process;Biological Process;Biological Process	EC:3.2.1	Glycosylases
Pfijiensis_502	XP 007927599.1 hypothetical protein MYCFIDRAFT 165332 [Pseudocercospora fijiensis CIRAD86]	ref|XP 007927599.1|uncharacterized protein MYCFIDRAFT 165332 [Pseudocercospora fijiensis CIRAD86]/gb|EME82179.1|hypothetical protein MYCFIDRAFT 165332 [Pseudocercospora fijiensis CIRAD86];gb|KAF7191798.1|putative zinc protease [Pseudocercospora fuligena];gb|KXT15637.1|hypothetical protein AC579 5828 [Pseudocercospora musae];gb|KXS93872.1|hypothetical protein AC578 9026 [Pseudocercospora eumusae]/…	putative metalloprotease	165332	-	PredHel=0	1131	8	0.00707339	74	52	64	80	39	13	347.871	-	-	IPR011765;IPR032632;IPR007863;IPR011249;IPR011249;IPR011249;IPR011249	Ferredoxin-NADP reductase (FNR), nucleotide-binding domain;Peptidase M16, N-terminal;Peptidase M16, N-terminal;Peptidase M16, N-terminal;Peptidase M16, middle/third domain;Peptidase M16, C-terminal;Peptidase M16, C-terminal;Peptidase M16, C-terminal;Peptidase M16, C-terminal;Metalloenzyme, LuxS/M16 peptidase-like;Metalloenzyme, LuxS/M16 peptidase-like;Metalloenzyme, LuxS/M16 peptidase-like;Metall…	-	-	-	GO:0004222;GO:0005739;GO:0005829;GO:0006518;GO:0016020;GO:0034641;GO:0044248;GO:0046872;GO:0051603	metalloendopeptidase activity;mitochondrion;cytosol;peptide metabolic process;membrane;cellular nitrogen compound metabolic process;cellular catabolic process;metal ion binding;proteolysis involved in protein catabolic process	Molecular Function;Cellular Component;Cellular Component;Biological Process;Cellular Component;Biological Process;Biological Process;Molecular Function;Biological Process	EC:3.4.24	Acting on peptide bonds (peptidases)
Pfijiensis_730	XP 007921453.1 hypothetical protein MYCFIDRAFT 129014 [Pseudocercospora fijiensis CIRAD86]	ref|XP 007921453.1|uncharacterized protein MYCFIDRAFT 129014 [Pseudocercospora fijiensis CIRAD86]/gb|EME88403.1|hypothetical protein MYCFIDRAFT 129014 [Pseudocercospora fijiensis CIRAD86];gb|KAF7195552.1|Peptide transporter PTR2 [Pseudocercospora fuligena];gb|KXT03571.1|hypothetical protein AC578 10002 [Pseudocercospora eumusae];gb|KXT12142.1|hypothetical protein AC579 10387 [Pseudocercospora mus…	MFS general substrate transporter	129014	-	PredHel=11	592	10	0.0168919	31	34	33	23	30	9	346.951	Q6Y392#unaf patho	Parastagonospora nodorum	IPR036259;IPR000109;IPR036259	MFS transporter superfamily;Proton-dependent oligopeptide transporter family;Proton-dependent oligopeptide transporter family;MFS transporter superfamily	-	-	-	GO:0016020;GO:0035442;GO:0071916	membrane;dipeptide transmembrane transport;dipeptide transmembrane transporter activity	Cellular Component;Biological Process;Molecular Function	-	-
Pfijiensis_575	XP 007924609.1 hypothetical protein MYCFIDRAFT 210750 [Pseudocercospora fijiensis CIRAD86]	ref|XP 007924609.1|uncharacterized protein MYCFIDRAFT 210750 [Pseudocercospora fijiensis CIRAD86]/gb|EME83985.1|hypothetical protein MYCFIDRAFT 210750 [Pseudocercospora fijiensis CIRAD86];gb|KAF7194673.1|Taurine hydroxylase-like protein SAT17 [Pseudocercospora fuligena];gb|KXT17040.1|hypothetical protein AC579 4351 [Pseudocercospora musae];gb|KXT04157.1|hypothetical protein AC578 45 [Pseudocercos…	Taurine hydroxylase-like protein SAT17	210750	-	PredHel=0	419	2	0.00477327	29	23	23	22	20	7	345.125	-	-	IPR042098;IPR003819;	Taurine dioxygenase TauD-like superfamily;TauD/TfdA-like domain;TauD/TfdA-like domain;TauD/TfdA-like domain	-	-	-	GO:0044249;GO:0051213;GO:1901576	cellular biosynthetic process;dioxygenase activity;organic substance biosynthetic process	Biological Process;Molecular Function;Biological Process	EC:1	Oxidoreductases
Pfijiensis_1515	XP 007929202.1 hypothetical protein MYCFIDRAFT 86792 [Pseudocercospora fijiensis CIRAD86]	gb|KXS98536.1|hypothetical protein AC578 5505 [Pseudocercospora eumusae];ref|XP 007929202.1|uncharacterized protein MYCFIDRAFT 86792 [Pseudocercospora fijiensis CIRAD86]/gb|EME80162.1|hypothetical protein MYCFIDRAFT 86792 [Pseudocercospora fijiensis CIRAD86];gb|KAF7195019.1|Eukaryotic translation initiation factor 3 subunit B [Pseudocercospora fuligena];gb|KXT08130.1|hypothetical protein AC579 10…	Eukaryotic translation initiation factor 3 subunit	86792	-	PredHel=0	738	4	0.00542005	41	41	38	56	27	22	333.709	-	-	IPR000504;IPR015943;IPR011400;IPR012677;IPR013979;IPR011400;IPR000504;IPR011400;IPR034363;IPR035979	Galactose mutarotase-like domain superfamily;RNA recognition motif domain;WD40/YVTN repeat-like-containing domain superfamily;Eukaryotic translation initiation factor 3 subunit B;Nucleotide-binding alpha-beta plait domain superfamily;Translation initiation factor, beta propellor-like domain;Eukaryotic translation initiation factor 3 subunit B;RNA recognition motif domain;Eukaryotic translation in…	-	-	-	GO:0001732;GO:0003723;GO:0003743;GO:0006414;GO:0007165;GO:0010494;GO:0015986;GO:0016282;GO:0031369;GO:0031676;GO:0033290;GO:0042802;GO:0043614;GO:0045263;GO:0046933;GO:0071540;GO:0071541;GO:1902600	formation of cytoplasmic translation initiation complex;RNA binding;translation initiation factor activity;translational elongation;signal transduction;cytoplasmic stress granule;proton motive force-driven ATP synthesis;eukaryotic 43S preinitiation complex;translation initiation factor binding;plasma membrane-derived thylakoid membrane;eukaryotic 48S preinitiation complex;identical protein bindin…	Biological Process;Molecular Function;Molecular Function;Biological Process;Biological Process;Cellular Component;Biological Process;Cellular Component;Molecular Function;Cellular Component;Cellular Component;Molecular Function;Cellular Component;Cellular Component;Molecular Function;Cellular Component;Cellular Component;Biological Process	EC:7.1.2.2;EC:6	H(+)-transporting two-sector ATPase;Ligases
Pfijiensis_272	XP 007926048.1 hypothetical protein MYCFIDRAFT 87169 [Pseudocercospora fijiensis CIRAD86]	ref|XP 007926048.1|uncharacterized protein MYCFIDRAFT 87169 [Pseudocercospora fijiensis CIRAD86]/gb|EME82545.1|hypothetical protein MYCFIDRAFT 87169 [Pseudocercospora fijiensis CIRAD86];gb|KAF7185999.1|Mitochondrial-processing peptidase subunit beta [Pseudocercospora fuligena];gb|KXS97307.1|hypothetical protein AC578 10721 [Pseudocercospora eumusae];gb|KXT07844.1|hypothetical protein AC579 1883 […	Mitochondrial-processing peptidase subunit beta	87169	-	PredHel=0	483	0	0	42	39	13	17	27	6	333.709	O25656#red vir;unaf patho	Helicobacter pylori	IPR007863;IPR011765;IPR001431;IPR011249;IPR011249	Metallo-dependent phosphatase-like;Metallo-dependent phosphatase-like;Peptidase M16, C-terminal;Peptidase M16, C-terminal;Peptidase M16, N-terminal;Peptidase M16, N-terminal;Peptidase M16, zinc-binding site;Metalloenzyme, LuxS/M16 peptidase-like;Metalloenzyme, LuxS/M16 peptidase-like	-	-	-	GO:0004222;GO:0006627;GO:0016020;GO:0017087;GO:0044237;GO:0046872	metalloendopeptidase activity;protein processing involved in protein targeting to mitochondrion;membrane;mitochondrial processing peptidase complex;cellular metabolic process;metal ion binding	Molecular Function;Biological Process;Cellular Component;Cellular Component;Biological Process;Molecular Function	EC:3.4.24	Acting on peptide bonds (peptidases)
Pfijiensis_77	XP 007929202.1 hypothetical protein MYCFIDRAFT 86792 [Pseudocercospora fijiensis CIRAD86]	ref|XP 007929202.1|uncharacterized protein MYCFIDRAFT 86792 [Pseudocercospora fijiensis CIRAD86]/gb|EME80162.1|hypothetical protein MYCFIDRAFT 86792 [Pseudocercospora fijiensis CIRAD86];gb|KXS98536.1|hypothetical protein AC578 5505 [Pseudocercospora eumusae];gb|KAF7195019.1|Eukaryotic translation initiation factor 3 subunit B [Pseudocercospora fuligena];gb|KXT08130.1|hypothetical protein AC579 10…	Eukaryotic translation initiation factor 3 subunit	86792	-	PredHel=0	739	4	0.00541272	41	41	38	56	27	22	333.709	-	-	IPR015943;IPR000504;IPR013979;IPR012677;IPR011400;IPR011400;IPR000504;IPR011400;IPR034363;IPR035979	Galactose mutarotase-like domain superfamily;RNA recognition motif domain;WD40/YVTN repeat-like-containing domain superfamily;Eukaryotic translation initiation factor 3 subunit B;Nucleotide-binding alpha-beta plait domain superfamily;Translation initiation factor, beta propellor-like domain;Eukaryotic translation initiation factor 3 subunit B;RNA recognition motif domain;Eukaryotic translation in…	-	-	-	GO:0001732;GO:0003723;GO:0003743;GO:0006414;GO:0007165;GO:0010494;GO:0015986;GO:0016282;GO:0031369;GO:0031676;GO:0033290;GO:0042802;GO:0043614;GO:0045263;GO:0046933;GO:0071540;GO:0071541;GO:1902600	formation of cytoplasmic translation initiation complex;RNA binding;translation initiation factor activity;translational elongation;signal transduction;cytoplasmic stress granule;proton motive force-driven ATP synthesis;eukaryotic 43S preinitiation complex;translation initiation factor binding;plasma membrane-derived thylakoid membrane;eukaryotic 48S preinitiation complex;identical protein bindin…	Biological Process;Molecular Function;Molecular Function;Biological Process;Biological Process;Cellular Component;Biological Process;Cellular Component;Molecular Function;Cellular Component;Cellular Component;Molecular Function;Cellular Component;Cellular Component;Molecular Function;Cellular Component;Cellular Component;Biological Process	EC:7.1.2.2;EC:6	H(+)-transporting two-sector ATPase;Ligases
Pfijiensis_1392	XP 007927841.1 hypothetical protein MYCFIDRAFT 88414 [Pseudocercospora fijiensis CIRAD86]	ref|XP 007927841.1|uncharacterized protein MYCFIDRAFT 88414 [Pseudocercospora fijiensis CIRAD86]/gb|EME82493.1|hypothetical protein MYCFIDRAFT 88414 [Pseudocercospora fijiensis CIRAD86];gb|KXS99625.1|hypothetical protein AC578 9936 [Pseudocercospora eumusae];gb|KAI1820839.1|hypothetical protein F4861DRAFT 533432 [Xylaria intraflava];ref|XP 053000611.1|uncharacterized protein J7T55 005840 [Diaport…	uncharacterized protein MYCFIDRAFT 88414	88414	-	PredHel=1	289	6	0.0207612	21	18	20	14	9	10	319.094	-	-	IPR021765;IPR021765	Mycotoxin biosynthesis protein UstYa-like;Mycotoxin biosynthesis protein UstYa-like;Mycotoxin biosynthesis protein UstYa-like	-	-	-	GO:0016020;GO:0043386	membrane;mycotoxin biosynthetic process	Cellular Component;Biological Process	-	-
Pfijiensis_2249	XP 007924812.1 hypothetical protein MYCFIDRAFT 152438 [Pseudocercospora fijiensis CIRAD86]	ref|XP 007924812.1|uncharacterized protein MYCFIDRAFT 152438 [Pseudocercospora fijiensis CIRAD86]/gb|EME84188.1|hypothetical protein MYCFIDRAFT 152438 [Pseudocercospora fijiensis CIRAD86];gb|KAF7187119.1|Signal recognition particle subunit SRP72 [Pseudocercospora fuligena];gb|KXS95705.1|hypothetical protein AC578 10767 [Pseudocercospora eumusae];ref|XP 047762010.1|Signal recognition particle subu…	signal recognition particle protein	152438	-	PredHel=0	646	2	0.00309598	47	23	29	54	20	4	314.502	-	-	IPR013699;IPR026270;IPR011990;IPR031545;IPR026270;IPR011990	Signal recognition particle, SRP72 subunit, RNA-binding;Signal recognition particle, SRP72 subunit;Tetratricopeptide-like helical domain superfamily;Putative TPR-like repeat;Putative TPR-like repeat;Putative TPR-like repeat;Signal recognition particle, SRP72 subunit;Tetratricopeptide-like helical domain superfamily	-	-	-	GO:0005515;GO:0006414;GO:0006614;GO:0008312;GO:0016020;GO:0043022;GO:0048500	protein binding;translational elongation;SRP-dependent cotranslational protein targeting to membrane;7S RNA binding;membrane;ribosome binding;signal recognition particle	Molecular Function;Biological Process;Biological Process;Molecular Function;Cellular Component;Molecular Function;Cellular Component	-	-
Pfijiensis_1371	XP 007923754.1 hypothetical protein MYCFIDRAFT 202529 [Pseudocercospora fijiensis CIRAD86]	ref|XP 007923754.1|uncharacterized protein MYCFIDRAFT 202529 [Pseudocercospora fijiensis CIRAD86]/gb|EME86509.1|hypothetical protein MYCFIDRAFT 202529 [Pseudocercospora fijiensis CIRAD86];gb|KXT04805.1|hypothetical protein AC578 9726 [Pseudocercospora eumusae];gb|KXT16883.1|hypothetical protein AC579 4744 [Pseudocercospora musae];ref|XP 047769497.1|putative metal-nicotianamine transporter [Fulvia…	oligopeptide transporter	202529	-	PredHel=14	722	13	0.0180055	38	32	37	31	15	20	313.75	-	-	IPR004813;IPR004813;IPR045035	Oligopeptide transporter, OPT superfamily;Oligopeptide transporter, OPT superfamily;Metal-nicotianamine transporter YSL-like	WideEffHunter	RXLR	-	GO:0000329;GO:0035672;GO:0035673	fungal-type vacuole membrane;oligopeptide transmembrane transport;oligopeptide transmembrane transporter activity	Cellular Component;Biological Process;Molecular Function	-	-
Pfijiensis_204	KXT13899.1 hypothetical protein AC579 2636 [Pseudocercospora musae]	ref|XP 007928458.1|uncharacterized protein MYCFIDRAFT 211784 [Pseudocercospora fijiensis CIRAD86]/gb|EME81214.1|hypothetical protein MYCFIDRAFT 211784 [Pseudocercospora fijiensis CIRAD86];ref|XP 033674789.1|uncharacterized protein M409DRAFT 48811 [Zasmidium cellare ATCC 36951]/gb|KAF2173900.1|hypothetical protein M409DRAFT 48811 [Zasmidium cellare ATCC 36951]	uncharacterized protein MYCFIDRAFT 211784	211784	-	PredHel=1	242	3	0.0123967	35	20	29	9	6	6	312.256	-	-	-	-	-	-	-	-	-	-	-	-
Pfijiensis_918	KXT13899.1 hypothetical protein AC579 2636 [Pseudocercospora musae]	gb|KXT13899.1|hypothetical protein AC579 2636 [Pseudocercospora musae];gb|KAF7190634.1|hypothetical protein HII31 07793 [Pseudocercospora fuligena];gb|KXS96607.1|hypothetical protein AC578 10439 [Pseudocercospora eumusae];ref|XP 047766123.1|uncharacterized protein CLAFUR5 09101 [Fulvia fulva]/gb|UJO21757.1|hypothetical protein CLAFUR5 09101 [Fulvia fulva];gb|EME42712.1|hypothetical protein DOTSED…	putative SH3 domain-containing protein	-	-	PredHel=1	547	3	0.00548446	57	46	50	22	20	4	312.256	-	-	IPR001452;IPR001452;IPR035521;IPR036028	Aspartic peptidase domain superfamily;SH3 domain;SH3 domain;SH3 domain;SH3 domain;SH3 domain;SH3 domain;SH3 domain;SH3 domain;SH3 domain;SH3 domain;Fus1, SH3 domain;SH3-like domain superfamily	-	-	-	GO:0005515;GO:0016020	protein binding;membrane	Molecular Function;Cellular Component	-	-
Pfijiensis_237	XP 007921120.1 hypothetical protein MYCFIDRAFT 213028 [Pseudocercospora fijiensis CIRAD86]	ref|XP 007921120.1|uncharacterized protein MYCFIDRAFT 213028 [Pseudocercospora fijiensis CIRAD86]/gb|EME87819.1|hypothetical protein MYCFIDRAFT 213028 [Pseudocercospora fijiensis CIRAD86];gb|KXT12484.1|hypothetical protein AC579 7364 [Pseudocercospora musae];gb|KXT03930.1|hypothetical protein AC578 9259 [Pseudocercospora eumusae];gb|KAF7185051.1|hypothetical protein HII31 13674 [Pseudocercospora …	uncharacterized protein MYCFIDRAFT 213028	213028	-	PredHel=0	895	1	0.00111732	137	68	79	32	25	5	310.041	-	-	-	-	-	-	-	-	-	-	-	-
Pfijiensis_1184	XP 007923201.1 hypothetical protein MYCFIDRAFT 181747 [Pseudocercospora fijiensis CIRAD86]	ref|XP 007923201.1|uncharacterized protein MYCFIDRAFT 181747 [Pseudocercospora fijiensis CIRAD86]/gb|EME85669.1|hypothetical protein MYCFIDRAFT 181747 [Pseudocercospora fijiensis CIRAD86];gb|KXS95401.1|hypothetical protein AC578 6775 [Pseudocercospora eumusae];gb|KXT08967.1|hypothetical protein AC579 4017 [Pseudocercospora musae];gb|KAF7194463.1|hypothetical protein HII31 04268 [Pseudocercospora …	uncharacterized protein MYCFIDRAFT 181747	181747	-	PredHel=0	523	8	0.0152964	43	18	27	19	25	5	303.582	-	-	IPR019261;IPR043472;IPR012664;	P-loop containing nucleoside triphosphate hydrolase;Microbial-type PARG, catalytic domain;Macro domain-like;Conserved hypothetical protein CHP02452;Conserved hypothetical protein CHP02452;Conserved hypothetical protein CHP02452	WideEffHunter	RXLR	-	-	-	-	-	-
Pfijiensis_1310	XP 007929736.1 ABC transporter, PDR type [Pseudocercospora fijiensis CIRAD86]	ref|XP 007929736.1|ABC transporter, PDR type [Pseudocercospora fijiensis CIRAD86]/gb|EME79510.1|ABC transporter, PDR type [Pseudocercospora fijiensis CIRAD86];gb|KXS99573.1|hypothetical protein AC578 2211 [Pseudocercospora eumusae];gb|KXT14986.1|hypothetical protein AC579 7741 [Pseudocercospora musae];gb|KAF7185841.1|ABC multidrug transporter atrF [Pseudocercospora fuligena];ref|XP 033660242.1|un…	pleiotropic drug resistance protein, ABC superfamily	57565	-	PredHel=11	1441	24	0.0166551	106	89	67	70	53	28	296.714	Q9UW03#unaf patho;red vir;sen chem	Botrytis cinerea	IPR029481;IPR027417;IPR003439;IPR013525;IPR043926;IPR010929;IPR027417;IPR003439;IPR017871;IPR003439;IPR003439;IPR034001;IPR034003;IPR027417;IPR027417	ABC-transporter, N-terminal domain;P-loop containing nucleoside triphosphate hydrolase;ABC transporter-like, ATP-binding domain;ABC-2 type transporter;ABC transporter family G domain;CDR ABC transporter;P-loop containing nucleoside triphosphate hydrolase;ABC transporter-like, ATP-binding domain;ABC transporter-like, ATP-binding domain;ABC transporter-like, ATP-binding domain;ABC transporter-like,…	-	-	-	GO:0005524;GO:0015288;GO:0016887;GO:0034219;GO:0046930;GO:0140359	ATP binding;porin activity;ATP hydrolysis activity;carbohydrate transmembrane transport;pore complex;ABC-type transporter activity	Molecular Function;Molecular Function;Molecular Function;Biological Process;Cellular Component;Molecular Function	EC:7;EC:3.6.1.15	Translocases;Nucleoside-triphosphate phosphatase
Pfijiensis_2205	XP 007929246.1 carbohydrate-binding module family 50 protein [Pseudocercospora fijiensis CIRAD86]	ref|XP 007929246.1|carbohydrate-binding module family 50 protein [Pseudocercospora fijiensis CIRAD86]/gb|EME80236.1|carbohydrate-binding module family 50 protein [Pseudocercospora fijiensis CIRAD86];gb|KAF7188290.1|Intracellular hyphae protein 1 [Pseudocercospora fuligena];gb|KXT10116.1|hypothetical protein AC579 9711 [Pseudocercospora musae];gb|EME41175.1|carbohydrate-binding module family 50 pr…	extracellular protein 6	212004	Signal peptide	PredHel=0	413	8	0.0193705	75	38	54	16	25	0	294.053	B3VBK9#effector	Fulvia fulva	IPR018392;IPR036779;IPR036779;IPR036779;IPR018392;IPR018392;IPR018392;IPR018392;IPR018392;IPR018392;IPR036779;IPR036779;IPR036779	LysM domain;LysM domain superfamily;LysM domain superfamily;LysM domain superfamily;LysM domain superfamily;LysM domain superfamily;LysM domain superfamily;LysM domain superfamily;LysM domain;LysM domain;LysM domain;LysM domain;LysM domain;LysM domain;LysM domain superfamily;LysM domain superfamily;LysM domain superfamily	WideEffHunter	-	Ecp6	GO:0016998	cell wall macromolecule catabolic process	Biological Process	-	-
Pfijiensis_719	XP 007923700.1 hypothetical protein MYCFIDRAFT 118176, partial [Pseudocercospora fijiensis CIRAD86]	ref|XP 007923700.1|uncharacterized protein MYCFIDRAFT 118176, partial [Pseudocercospora fijiensis CIRAD86]/gb|EME86427.1|hypothetical protein MYCFIDRAFT 118176, partial [Pseudocercospora fijiensis CIRAD86];gb|KAF7194109.1|hypothetical protein HII31 04630 [Pseudocercospora fuligena];gb|KXT06630.1|hypothetical protein AC578 8477 [Pseudocercospora eumusae];gb|KXT06629.1|hypothetical protein AC578 84…	Putative von Willebrand factor A-like domain superfamily	118176	-	PredHel=0	387	4	0.0103359	21	11	44	14	13	2	290.471	-	-	IPR019303;IPR036465	vWA found in TerF C terminus;vWA found in TerF C terminus;vWA found in TerF C terminus;vWA found in TerF C terminus;vWA found in TerF C terminus;von Willebrand factor A-like domain superfamily	-	-	-	GO:0000272;GO:0004568;GO:0006032;GO:0008061	polysaccharide catabolic process;chitinase activity;chitin catabolic process;chitin binding	Biological Process;Molecular Function;Biological Process;Molecular Function	EC:3.2.1.14	Chitinase
Pfijiensis_232	XP 007928974.1 hypothetical protein MYCFIDRAFT 211884 [Pseudocercospora fijiensis CIRAD86]	ref|XP 007928974.1|uncharacterized protein MYCFIDRAFT 211884 [Pseudocercospora fijiensis CIRAD86]/gb|EME79851.1|hypothetical protein MYCFIDRAFT 211884 [Pseudocercospora fijiensis CIRAD86];ref|XP 007923262.1|uncharacterized protein MYCFIDRAFT 186249 [Pseudocercospora fijiensis CIRAD86]/gb|EME85763.1|hypothetical protein MYCFIDRAFT 186249 [Pseudocercospora fijiensis CIRAD86];ref|XP 007928483.1|unch…	uncharacterized protein MYCFIDRAFT 211884	211884	Signal peptide	PredHel=1	171	10	0.0584795	9	10	20	13	7	3	288.871	-	-	-	-	-	-	-	-	-	-	-	-
Pfijiensis_441	XP 007931439.1 hypothetical protein MYCFIDRAFT 89047 [Pseudocercospora fijiensis CIRAD86]	ref|XP 007931439.1|uncharacterized protein MYCFIDRAFT 89047 [Pseudocercospora fijiensis CIRAD86]/gb|EME77636.1|hypothetical protein MYCFIDRAFT 89047 [Pseudocercospora fijiensis CIRAD86];gb|KXT16097.1|hypothetical protein AC579 7140 [Pseudocercospora musae];gb|KXT03134.1|hypothetical protein AC578 7723 [Pseudocercospora eumusae];gb|KAF7191525.1|Protein VTS1 [Pseudocercospora fuligena];gb|KAI536127…	Protein VTS1	89047	-	PredHel=0	631	0	0	68	34	48	22	38	6	287.604	-	-	IPR013761;IPR001660;IPR001660;IPR037635;IPR013761	Transmembrane protein GPR107/GPR108-like;Sterile alpha motif/pointed domain superfamily;Sterile alpha motif domain;Sterile alpha motif domain;Sterile alpha motif domain;Sterile alpha motif domain;Sterile alpha motif domain;Sterile alpha motif domain;Sterile alpha motif domain;Sterile alpha motif domain;Sterile alpha motif domain;Sterile alpha motif domain;Sterile alpha motif domain;Sterile alpha …	-	-	-	GO:0000289;GO:0000932;GO:0003729;GO:0003866;GO:0004553;GO:0005515;GO:0005829;GO:0005975;GO:0006414;GO:0008652;GO:0009073;GO:0009423;GO:0016020;GO:0045182	nuclear-transcribed mRNA poly(A) tail shortening;P-body;mRNA binding;3-phosphoshikimate 1-carboxyvinyltransferase activity;hydrolase activity, hydrolyzing O-glycosyl compounds;protein binding;cytosol;carbohydrate metabolic process;translational elongation;amino acid biosynthetic process;aromatic amino acid family biosynthetic process;chorismate biosynthetic process;membrane;translation regulator …	Biological Process;Cellular Component;Molecular Function;Molecular Function;Molecular Function;Molecular Function;Cellular Component;Biological Process;Biological Process;Biological Process;Biological Process;Biological Process;Cellular Component;Molecular Function	EC:2.5.1.19;EC:3.2.1	3-phosphoshikimate 1-carboxyvinyltransferase;Glycosylases
Pfijiensis_921	XP 007931439.1 hypothetical protein MYCFIDRAFT 89047 [Pseudocercospora fijiensis CIRAD86]	ref|XP 007931439.1|uncharacterized protein MYCFIDRAFT 89047 [Pseudocercospora fijiensis CIRAD86]/gb|EME77636.1|hypothetical protein MYCFIDRAFT 89047 [Pseudocercospora fijiensis CIRAD86];gb|KXT16097.1|hypothetical protein AC579 7140 [Pseudocercospora musae];gb|KXT03134.1|hypothetical protein AC578 7723 [Pseudocercospora eumusae];gb|KAF7191525.1|Protein VTS1 [Pseudocercospora fuligena];gb|KAI536127…	Protein VTS1	89047	-	PredHel=0	631	0	0	68	34	48	22	38	6	287.604	-	-	IPR001660;IPR013761;IPR001660;IPR037635;IPR013761	Transmembrane protein GPR107/GPR108-like;Sterile alpha motif/pointed domain superfamily;Sterile alpha motif domain;Sterile alpha motif domain;Sterile alpha motif domain;Sterile alpha motif domain;Sterile alpha motif domain;Sterile alpha motif domain;Sterile alpha motif domain;Sterile alpha motif domain;Sterile alpha motif domain;Sterile alpha motif domain;Sterile alpha motif domain;Sterile alpha …	-	-	-	GO:0000289;GO:0000932;GO:0003729;GO:0003866;GO:0004553;GO:0005515;GO:0005829;GO:0005975;GO:0006414;GO:0008652;GO:0009073;GO:0009423;GO:0016020;GO:0045182	nuclear-transcribed mRNA poly(A) tail shortening;P-body;mRNA binding;3-phosphoshikimate 1-carboxyvinyltransferase activity;hydrolase activity, hydrolyzing O-glycosyl compounds;protein binding;cytosol;carbohydrate metabolic process;translational elongation;amino acid biosynthetic process;aromatic amino acid family biosynthetic process;chorismate biosynthetic process;membrane;translation regulator …	Biological Process;Cellular Component;Molecular Function;Molecular Function;Molecular Function;Molecular Function;Cellular Component;Biological Process;Biological Process;Biological Process;Biological Process;Biological Process;Cellular Component;Molecular Function	EC:2.5.1.19;EC:3.2.1	3-phosphoshikimate 1-carboxyvinyltransferase;Glycosylases
Pfijiensis_1385	XP 007930161.1 hypothetical protein MYCFIDRAFT 79446 [Pseudocercospora fijiensis CIRAD86]	ref|XP 007930161.1|uncharacterized protein MYCFIDRAFT 79446 [Pseudocercospora fijiensis CIRAD86]/gb|EME79487.1|hypothetical protein MYCFIDRAFT 79446 [Pseudocercospora fijiensis CIRAD86];gb|KAF7185972.1|Protein flp [Pseudocercospora fuligena];ref|XP 044657980.1|uncharacterized protein CKM354 000671800 [Cercospora kikuchii]/dbj|GIZ43493.1|hypothetical protein CKM354 000671800 [Cercospora kikuchii];…	beta-lactamase family protein	79446	-	PredHel=0	513	3	0.00584795	31	33	24	29	19	7	282.646	Q4UWM4#red vir	Xanthomonas campestris	IPR012338;IPR021860;IPR001466;IPR012338	Ferredoxin-NADP reductase (FNR), nucleotide-binding domain;Beta-lactamase/transpeptidase-like;Peptidase S12, Pab87-related, C-terminal;Beta-lactamase-related;Beta-lactamase-related;Beta-lactamase/transpeptidase-like	-	-	-	GO:0016020;GO:0031411;GO:0043227	membrane;gas vesicle;membrane-bounded organelle	Cellular Component;Cellular Component;Cellular Component	-	-
Pfijiensis_677	XP 007930161.1 hypothetical protein MYCFIDRAFT 79446 [Pseudocercospora fijiensis CIRAD86]	ref|XP 007930161.1|uncharacterized protein MYCFIDRAFT 79446 [Pseudocercospora fijiensis CIRAD86]/gb|EME79487.1|hypothetical protein MYCFIDRAFT 79446 [Pseudocercospora fijiensis CIRAD86];gb|KAF7185972.1|Protein flp [Pseudocercospora fuligena];ref|XP 044657980.1|uncharacterized protein CKM354 000671800 [Cercospora kikuchii]/dbj|GIZ43493.1|hypothetical protein CKM354 000671800 [Cercospora kikuchii];…	beta-lactamase family protein	79446	-	PredHel=0	513	3	0.00584795	31	33	24	29	19	7	282.646	Q4UWM4#red vir	Xanthomonas campestris	IPR012338;IPR021860;IPR001466;IPR012338	Ferredoxin-NADP reductase (FNR), nucleotide-binding domain;Beta-lactamase/transpeptidase-like;Peptidase S12, Pab87-related, C-terminal;Beta-lactamase-related;Beta-lactamase-related;Beta-lactamase/transpeptidase-like	-	-	-	GO:0016020;GO:0031411;GO:0043227	membrane;gas vesicle;membrane-bounded organelle	Cellular Component;Cellular Component;Cellular Component	-	-
Pfijiensis_1644	XP 007921160.1 hypothetical protein MYCFIDRAFT 126162 [Pseudocercospora fijiensis CIRAD86]	ref|XP 007921160.1|uncharacterized protein MYCFIDRAFT 126162 [Pseudocercospora fijiensis CIRAD86]/gb|EME87875.1|hypothetical protein MYCFIDRAFT 126162 [Pseudocercospora fijiensis CIRAD86];gb|KAF7187266.1|hypothetical protein HII31 11354 [Pseudocercospora fuligena];gb|KXT06459.1|hypothetical protein AC578 6089 [Pseudocercospora eumusae];gb|KXT17938.1|hypothetical protein AC579 5962 [Pseudocercospo…	carbonic anhydrase	126162	-	PredHel=0	175	2	0.0114286	11	12	5	12	8	2	277.561	-	-	IPR001765;IPR036874;IPR001765;IPR036874	Carbonic anhydrase;Carbonic anhydrase superfamily;Carbonic anhydrase;Carbonic anhydrase;Carbonic anhydrase superfamily	-	-	-	GO:0004089;GO:0008270	carbonate dehydratase activity;zinc ion binding	Molecular Function;Molecular Function	EC:4.2.1.1	Carbonic anhydrase
Pfijiensis_1867	XP 007925325.1 hypothetical protein MYCFIDRAFT 135140 [Pseudocercospora fijiensis CIRAD86]	ref|XP 007925325.1|uncharacterized protein MYCFIDRAFT 135140 [Pseudocercospora fijiensis CIRAD86]/gb|EME84703.1|hypothetical protein MYCFIDRAFT 135140 [Pseudocercospora fijiensis CIRAD86];gb|KAF7196356.1|H(+)/Cl(-) exchange transporter 3 [Pseudocercospora fuligena];gb|KXS99461.1|hypothetical protein AC578 3783 [Pseudocercospora eumusae];gb|KXT09236.1|hypothetical protein AC579 6781 [Pseudocercosp…	chloride channel protein 3	135140	-	PredHel=11	896	15	0.0167411	68	54	46	30	27	18	269.851	Q874K8#red vir	Cryptococcus neoformans	IPR001807;IPR000644;IPR046342;IPR001807;IPR000644;IPR000644;IPR046342;IPR014743	Chloride channel, voltage gated;CBS domain;CBS domain superfamily;Chloride channel, voltage gated;Chloride channel, voltage gated;Chloride channel, voltage gated;Chloride channel, voltage gated;Chloride channel, voltage gated;Chloride channel, voltage gated;Chloride channel, voltage gated;Chloride channel, voltage gated;Chloride channel, voltage gated;Chloride channel, voltage gated;CBS domain;CB…	-	-	-	GO:0003735;GO:0004585;GO:0005247;GO:0005769;GO:0005773;GO:0005794;GO:0005840;GO:0005886;GO:0006412;GO:0015078;GO:0015297;GO:0016597;GO:0016787;GO:0019240;GO:0022853;GO:0042450;GO:1902476;GO:1990904	structural constituent of ribosome;ornithine carbamoyltransferase activity;voltage-gated chloride channel activity;early endosome;vacuole;Golgi apparatus;ribosome;plasma membrane;translation;proton transmembrane transporter activity;antiporter activity;amino acid binding;hydrolase activity;citrulline biosynthetic process;active monoatomic ion transmembrane transporter activity;arginine biosynthet…	Molecular Function;Molecular Function;Molecular Function;Cellular Component;Cellular Component;Cellular Component;Cellular Component;Cellular Component;Biological Process;Molecular Function;Molecular Function;Molecular Function;Molecular Function;Biological Process;Molecular Function;Biological Process;Biological Process;Cellular Component	EC:2.1.3.3;EC:3	Ornithine carbamoyltransferase;Hydrolases
Pfijiensis_2215	XP 007927451.1 hypothetical protein MYCFIDRAFT 215537 [Pseudocercospora fijiensis CIRAD86]	ref|XP 007927451.1|uncharacterized protein MYCFIDRAFT 215537 [Pseudocercospora fijiensis CIRAD86]/gb|EME81957.1|hypothetical protein MYCFIDRAFT 215537 [Pseudocercospora fijiensis CIRAD86];gb|KAF7187010.1|Farnesyl pyrophosphate synthase [Pseudocercospora fuligena];gb|KXT11518.1|hypothetical protein AC579 8515 [Pseudocercospora musae];gb|KXS99068.1|hypothetical protein AC578 6953 [Pseudocercospora …	Farnesyl pyrophosphate	215537	-	PredHel=3	293	3	0.0102389	16	14	8	26	12	3	269.021	-	-	IPR008949;IPR000092;IPR039702;IPR033749;IPR033749;IPR000092;IPR008949	Isoprenoid synthase domain superfamily;Polyprenyl synthetase;Polyprenyl synthetase;Farnesyl pyrophosphate synthase-like;Polyprenyl synthetase, conserved site;Polyprenyl synthetase, conserved site;Polyprenyl synthetase;Isoprenoid synthase domain superfamily	-	-	-	GO:0004161;GO:0004337;GO:0005737;GO:0008299;GO:0008654;GO:0016020	dimethylallyltranstransferase activity;geranyltranstransferase activity;cytoplasm;isoprenoid biosynthetic process;phospholipid biosynthetic process;membrane	Molecular Function;Molecular Function;Cellular Component;Biological Process;Biological Process;Cellular Component	EC:2.5.1.10	(2E,6E)-farnesyl diphosphate synthase
Pfijiensis_24	XP 007923973.1 hypothetical protein MYCFIDRAFT 210624 [Pseudocercospora fijiensis CIRAD86]	ref|XP 007923973.1|uncharacterized protein MYCFIDRAFT 210624 [Pseudocercospora fijiensis CIRAD86]/gb|EME86831.1|hypothetical protein MYCFIDRAFT 210624 [Pseudocercospora fijiensis CIRAD86];gb|KXT01546.1|hypothetical protein AC578 6363 [Pseudocercospora eumusae];gb|KAF7189207.1|Serine/threonine-protein kinase ksp1 [Pseudocercospora fuligena];gb|KAI5357735.1|putative serine/threonine-protein kinase,…	kinase-like protein	210624	-	PredHel=0	692	6	0.00867052	76	48	47	34	29	12	266.56	-	-	IPR000719;IPR008271;IPR000719;IPR011009	Protein kinase domain;Protein kinase domain;Protein kinase domain;Protein kinase domain;Protein kinase domain;Serine/threonine-protein kinase, active site;Protein kinase domain;Protein kinase-like domain superfamily	WideEffHunter	[LI]xAR	-	GO:0004672;GO:0005524;GO:0006468	protein kinase activity;ATP binding;protein phosphorylation	Molecular Function;Molecular Function;Biological Process	EC:2.7.1	Transferring phosphorus-containing groups
Pfijiensis_300	XP 007925059.1 hypothetical protein MYCFIDRAFT 163251 [Pseudocercospora fijiensis CIRAD86]	ref|XP 007925059.1|uncharacterized protein MYCFIDRAFT 163251 [Pseudocercospora fijiensis CIRAD86]/gb|EME84435.1|hypothetical protein MYCFIDRAFT 163251 [Pseudocercospora fijiensis CIRAD86];gb|KAF7189399.1|Ferric/cupric reductase transmembrane component 7 [Pseudocercospora fuligena];gb|KXT17614.1|hypothetical protein AC579 10141 [Pseudocercospora musae];gb|KXT03720.1|hypothetical protein AC578 5141…	Ferric/cupric reductase transmembrane component 7	163251	-	PredHel=6	647	14	0.0216383	58	32	34	31	17	17	266.56	T2BNJ5#red vir	Cryptococcus neoformans	IPR039261;IPR013112;IPR013130;IPR013121;IPR017927;IPR017938	Ferredoxin-NADP reductase (FNR), nucleotide-binding domain;FAD-binding 8;Ferric reductase transmembrane component-like domain;Ferric reductase, NAD binding domain;Ferric reductase, NAD binding domain;Ferric reductase, NAD binding domain;Ferric reductase, NAD binding domain;FAD-binding domain, ferredoxin reductase-type;FAD-binding domain, ferredoxin reductase-type;Riboflavin synthase-like beta-bar…	WideEffHunter	YFWxC	-	GO:0000293;GO:0005886;GO:0006826;GO:0006879;GO:0009987;GO:0065008	ferric-chelate reductase activity;plasma membrane;iron ion transport;intracellular iron ion homeostasis;cellular process;regulation of biological quality	Molecular Function;Cellular Component;Biological Process;Biological Process;Biological Process;Biological Process	EC:1.16	Oxidizing metal ions
Pfijiensis_300-2	XP 007925059.1 hypothetical protein MYCFIDRAFT 163251 [Pseudocercospora fijiensis CIRAD86]	ref|XP 007925059.1|uncharacterized protein MYCFIDRAFT 163251 [Pseudocercospora fijiensis CIRAD86]/gb|EME84435.1|hypothetical protein MYCFIDRAFT 163251 [Pseudocercospora fijiensis CIRAD86];gb|KAF7189399.1|Ferric/cupric reductase transmembrane component 7 [Pseudocercospora fuligena];gb|KXT17614.1|hypothetical protein AC579 10141 [Pseudocercospora musae];gb|KXT03720.1|hypothetical protein AC578 5141…	Ferric/cupric reductase transmembrane component 7	163251	-	PredHel=6	647	14	0.0216383	58	32	34	31	17	17	266.56	T2BNJ5#red vir	Cryptococcus neoformans	IPR039261;IPR013112;IPR013130;IPR013121;IPR017927;IPR017938	Ferredoxin-NADP reductase (FNR), nucleotide-binding domain;FAD-binding 8;Ferric reductase transmembrane component-like domain;Ferric reductase, NAD binding domain;Ferric reductase, NAD binding domain;Ferric reductase, NAD binding domain;Ferric reductase, NAD binding domain;FAD-binding domain, ferredoxin reductase-type;FAD-binding domain, ferredoxin reductase-type;Riboflavin synthase-like beta-bar…	-	-	-	GO:0000293;GO:0005886;GO:0006826;GO:0006879;GO:0009987;GO:0065008	ferric-chelate reductase activity;plasma membrane;iron ion transport;intracellular iron ion homeostasis;cellular process;regulation of biological quality	Molecular Function;Cellular Component;Biological Process;Biological Process;Biological Process;Biological Process	EC:1.16	Oxidizing metal ions
Pfijiensis_369	XP 007922577.1 hypothetical protein MYCFIDRAFT 52972 [Pseudocercospora fijiensis CIRAD86]	ref|XP 007922577.1|uncharacterized protein MYCFIDRAFT 52972 [Pseudocercospora fijiensis CIRAD86]/gb|EME85515.1|hypothetical protein MYCFIDRAFT 52972 [Pseudocercospora fijiensis CIRAD86];gb|KXT04534.1|hypothetical protein AC578 8653, partial [Pseudocercospora eumusae];gb|KXT18522.1|hypothetical protein AC579 2237, partial [Pseudocercospora musae];gb|KAF7189129.1|hypothetical protein HII31 09551 [P…	ECP2 protein	52972	Signal peptide	PredHel=0	161	5	0.0310559	16	7	9	5	12	2	266.56	Q00365#red vir;effector;unaf patho	Fulvia fulva	IPR029226	Ecp2 effector protein	EffHunter	-	Ecp2-1	GO:0003677;GO:0045892;GO:0046677	DNA binding;negative regulation of DNA-templated transcription;response to antibiotic	Molecular Function;Biological Process;Biological Process	-	-
Pfijiensis_472	XP 007926414.1 hypothetical protein MYCFIDRAFT 153745 [Pseudocercospora fijiensis CIRAD86]	ref|XP 007926414.1|uncharacterized protein MYCFIDRAFT 153745 [Pseudocercospora fijiensis CIRAD86]/gb|EME83091.1|hypothetical protein MYCFIDRAFT 153745 [Pseudocercospora fijiensis CIRAD86];gb|KAF7188062.1|Cytochrome P450 monooxygenase [Pseudocercospora fuligena];gb|KXT14946.1|hypothetical protein AC579 3046 [Pseudocercospora musae];gb|USW53625.1|Putative cytochrome P450 [Septoria linicola];gb|KAI5…	putative P450 monooxygenase	153745	-	PredHel=0	444	4	0.00900901	27	35	19	25	15	10	266.56	E2EAF6#red vir	Beauveria bassiana	IPR002402;IPR001128;IPR002974;IPR001128;IPR036396;IPR047146;IPR017972;IPR036396	Cytochrome P450, E-class, group II;Cytochrome P450;Cytochrome P450, E-class, CYP52, ascomycetes;Cytochrome P450;Cytochrome P450 superfamily;Cytochrome P450, E-class, CYP52, fungi;Cytochrome P450, conserved site;Cytochrome P450, conserved site;Cytochrome P450 superfamily	-	-	-	GO:0005506;GO:0005886;GO:0015627;GO:0016712;GO:0020037	iron ion binding;plasma membrane;type II protein secretion system complex;oxidoreductase activity, acting on paired donors, with incorporation or reduction of molecular oxygen, reduced flavin or flavoprotein as one donor, and incorporation of one atom of oxygen;heme binding	Molecular Function;Cellular Component;Cellular Component;Molecular Function;Molecular Function	EC:1.14.14	Acting on paired donors, with incorporation or reduction of molecular oxygen. The oxygen incorporated need not be derived from O(2)
Pfijiensis_1472	XP 007931775.1 hypothetical protein MYCFIDRAFT 114355, partial [Pseudocercospora fijiensis CIRAD86]	ref|XP 007931775.1|uncharacterized protein MYCFIDRAFT 114355, partial [Pseudocercospora fijiensis CIRAD86]/gb|EME78075.1|hypothetical protein MYCFIDRAFT 114355, partial [Pseudocercospora fijiensis CIRAD86];gb|KXS97621.1|hypothetical protein AC578 5755 [Pseudocercospora eumusae];gb|KXT15526.1|hypothetical protein AC579 3400 [Pseudocercospora musae];gb|KAF7198211.1|Anucleate primary sterigmata prot…	Anucleate primary sterigmata protein B	114355	-	PredHel=0	1042	3	0.00287908	70	56	20	71	40	7	263.348	-	-	IPR024545;IPR012943;	Thiolase-like;Thiolase-like;Thiolase-like;Thiolase-like;Thiolase-like;Thiolase-like;Thiolase-like;Thiolase-like;Thiolase-like;Thiolase-like;Thiolase-like;Thiolase-like;Mto2p-binding domain;Mto2p-binding domain;Centrosomin, N-terminal motif 1;Centrosomin, N-terminal motif 1;Centrosomin, N-terminal motif 1;Centrosomin, N-terminal motif 1;Centrosomin, N-terminal motif 1;Centrosomin, N-terminal motif…	-	-	-	GO:0005737;GO:0005815	cytoplasm;microtubule organizing center	Cellular Component;Cellular Component	-	-
Pfijiensis_251	XP 007932190.1 hypothetical protein MYCFIDRAFT 89258 [Pseudocercospora fijiensis CIRAD86]	ref|XP 007932190.1|uncharacterized protein MYCFIDRAFT 89258 [Pseudocercospora fijiensis CIRAD86]/gb|EME77442.1|hypothetical protein MYCFIDRAFT 89258 [Pseudocercospora fijiensis CIRAD86];gb|KAF7187828.1|hypothetical protein HII31 10728 [Pseudocercospora fuligena];gb|KXS96997.1|hypothetical protein AC578 1884 [Pseudocercospora eumusae];gb|KXT10194.1|hypothetical protein AC579 8200 [Pseudocercospora…	putative altered inheritance of mitochondria protein	89258	-	PredHel=0	1012	1	0.000988142	114	61	109	55	29	4	263.348	-	-	IPR021582;	Altered inheritance of mitochondria protein 21;Altered inheritance of mitochondria protein 21;Altered inheritance of mitochondria protein 21;Altered inheritance of mitochondria protein 21;Altered inheritance of mitochondria protein 21;Altered inheritance of mitochondria protein 21;Altered inheritance of mitochondria protein 21;Altered inheritance of mitochondria protein 21;Altered inheritance of …	WideEffHunter	PDI	-	-	-	-	-	-
Pfijiensis_191	XP 007928044.1 hypothetical protein MYCFIDRAFT 61304 [Pseudocercospora fijiensis CIRAD86]	ref|XP 007928044.1|uncharacterized protein MYCFIDRAFT 61304 [Pseudocercospora fijiensis CIRAD86]/gb|EME81233.1|hypothetical protein MYCFIDRAFT 61304 [Pseudocercospora fijiensis CIRAD86];gb|KAF7190684.1|Tyrosinase [Pseudocercospora fuligena];gb|KXT05280.1|hypothetical protein AC579 8065 [Pseudocercospora musae];gb|KXS95512.1|hypothetical protein AC578 4625 [Pseudocercospora eumusae];gb|KJY00841.1|…	Di-copper centre-containing protein	61304	Signal peptide	PredHel=1	635	4	0.00629921	44	33	44	28	36	16	260.731	-	-	IPR002227;IPR002227;IPR008922;IPR041640;IPR008922	Tyrosinase copper-binding domain;Tyrosinase copper-binding domain;Di-copper centre-containing domain superfamily;Di-copper centre-containing domain superfamily;Tyosinase, C-terminal;Tyosinase, C-terminal;Tyosinase, C-terminal;Tyosinase, C-terminal;Tyosinase, C-terminal;Di-copper centre-containing domain superfamily	WideEffHunter	[LI]xAR	-	GO:0004503;GO:0042438	tyrosinase activity;melanin biosynthetic process	Molecular Function;Biological Process	EC:1.14.18.1	Tyrosinase
Pfijiensis_1131	KXT14611.1 hypothetical protein AC579 3668 [Pseudocercospora musae]	ref|XP 007920575.1|uncharacterized protein MYCFIDRAFT 84224 [Pseudocercospora fijiensis CIRAD86]/gb|EME87182.1|hypothetical protein MYCFIDRAFT 84224 [Pseudocercospora fijiensis CIRAD86];gb|KXT14611.1|hypothetical protein AC579 3668 [Pseudocercospora musae];gb|KXT02553.1|hypothetical protein AC578 10667 [Pseudocercospora eumusae];gb|KAF7186884.1|hypothetical protein HII31 11844 [Pseudocercospora f…	hypothetical protein AC579 3668	84224	Signal peptide	PredHel=0	140	4	0.0285714	12	11	5	10	12	5	258.674	-	-	-	-	EffHunter	EAR_1	-	-	-	-	-	-
Pfijiensis_166	XP 007929802.1 hypothetical protein MYCFIDRAFT 71172 [Pseudocercospora fijiensis CIRAD86]	ref|XP 007929802.1|uncharacterized protein MYCFIDRAFT 71172 [Pseudocercospora fijiensis CIRAD86]/gb|EME79558.1|hypothetical protein MYCFIDRAFT 71172 [Pseudocercospora fijiensis CIRAD86];gb|KAF7198410.1|AN1-type zinc finger protein 1 [Pseudocercospora fuligena];gb|KAI5366433.1|putative Zinc finger, AN1-type, AN1-like Zinc finger [Septoria linicola]/gb|USW54634.1|Putative Zinc finger, AN1-type, AN1…	an1 zinc finger protein	71172	-	PredHel=0	316	12	0.0379747	25	26	17	30	12	2	257.911	-	-	IPR035896;IPR000058;IPR000058;IPR035896;IPR035896	AN1-like Zinc finger;Zinc finger, AN1-type;Zinc finger, AN1-type;Zinc finger, AN1-type;AN1-like Zinc finger;AN1-like Zinc finger	WideEffHunter	YFWxC	-	GO:0005737;GO:0008270	cytoplasm;zinc ion binding	Cellular Component;Molecular Function	-	-
Pfijiensis_584	XP 007928912.1 hypothetical protein MYCFIDRAFT 77935 [Pseudocercospora fijiensis CIRAD86]	ref|XP 007928912.1|uncharacterized protein MYCFIDRAFT 77935 [Pseudocercospora fijiensis CIRAD86]/gb|EME80164.1|hypothetical protein MYCFIDRAFT 77935 [Pseudocercospora fijiensis CIRAD86];gb|KXS98509.1|hypothetical protein AC578 5517 [Pseudocercospora eumusae];gb|KAF7194980.1|Aminopeptidase 2 [Pseudocercospora fuligena];ref|XP 033669984.1|uncharacterized protein M409DRAFT 36300 [Zasmidium cellare A…	Aminopeptidase 2	77935	-	PredHel=0	880	7	0.00795455	64	54	28	68	34	18	252.693	Q8DQF1#red vir;unaf patho	Streptococcus pneumoniae	IPR001930;IPR027268;IPR042097;IPR014782;IPR024571;IPR045357;IPR034016;IPR042097;	Peptidase M1, alanine aminopeptidase/leukotriene A4 hydrolase;Peptidase M1, alanine aminopeptidase/leukotriene A4 hydrolase;Peptidase M4/M1, CTD superfamily;Peptidase M4/M1, CTD superfamily;Aminopeptidase N-like , N-terminal domain superfamliy;Peptidase M1, membrane alanine aminopeptidase;ERAP1-like C-terminal domain;Aminopeptidase N-like , N-terminal domain;Aminopeptidase N-like , N-terminal dom…	-	-	-	GO:0000166;GO:0004177;GO:0004352;GO:0005771;GO:0006508;GO:0006518;GO:0006520;GO:0008237;GO:0008270;GO:0034641;GO:0042277;GO:0044248;GO:0061957;GO:0120113;GO:1901565	nucleotide binding;aminopeptidase activity;glutamate dehydrogenase (NAD+) activity;multivesicular body;proteolysis;peptide metabolic process;amino acid metabolic process;metallopeptidase activity;zinc ion binding;cellular nitrogen compound metabolic process;peptide binding;cellular catabolic process;NVT complex;cytoplasm to vacuole transport by the NVT pathway;organonitrogen compound catabolic pr…	Molecular Function;Molecular Function;Molecular Function;Cellular Component;Biological Process;Biological Process;Biological Process;Molecular Function;Molecular Function;Biological Process;Molecular Function;Biological Process;Cellular Component;Biological Process;Biological Process	EC:3.4.11;EC:1.4.1.3;EC:1.4.1.2	Acting on peptide bonds (peptidases);Glutamate dehydrogenase (NAD(P)(+));Glutamate dehydrogenase
Pfijiensis_1259	XP 007924926.1 hypothetical protein MYCFIDRAFT 107362, partial [Pseudocercospora fijiensis CIRAD86]	ref|XP 007924926.1|uncharacterized protein MYCFIDRAFT 107362, partial [Pseudocercospora fijiensis CIRAD86]/gb|EME84302.1|hypothetical protein MYCFIDRAFT 107362, partial [Pseudocercospora fijiensis CIRAD86];gb|KAF7185390.1|C-module-binding factor A [Pseudocercospora fuligena];gb|KXT05156.1|hypothetical protein AC579 6017 [Pseudocercospora musae];gb|KXT06762.1|hypothetical protein AC578 7229 [Pseud…	C-module-binding factor A	107362	-	PredHel=0	726	25	0.0344353	33	33	48	60	31	17	251.24	-	-	IPR003347;IPR018866;IPR003347;	JmjC domain;Zinc-finger domain of monoamine-oxidase A repressor R1;Zinc-finger domain of monoamine-oxidase A repressor R1;Zinc-finger domain of monoamine-oxidase A repressor R1;JmjC domain;JmjC domain	-	-	-	-	-	-	-	-
Pfijiensis_1059	XP 007922220.1 hypothetical protein MYCFIDRAFT 210163 [Pseudocercospora fijiensis CIRAD86]	ref|XP 007922220.1|uncharacterized protein MYCFIDRAFT 210163 [Pseudocercospora fijiensis CIRAD86]/gb|EME89692.1|hypothetical protein MYCFIDRAFT 210163 [Pseudocercospora fijiensis CIRAD86];gb|KAF7185190.1|hypothetical protein HII31 13465 [Pseudocercospora fuligena];gb|KXT06187.1|hypothetical protein AC578 1433 [Pseudocercospora eumusae];dbj|GIZ39440.1|hypothetical protein CKM354 000282300 [Cercosp…	uncharacterized protein MYCFIDRAFT 210163	210163	-	PredHel=0	352	4	0.0113636	40	19	38	12	13	9	244.907	-	-	-	-	-	-	-	-	-	-	-	-
Pfijiensis_298	XP 007921348.1 hypothetical protein MYCFIDRAFT 209740 [Pseudocercospora fijiensis CIRAD86]	ref|XP 007921348.1|uncharacterized protein MYCFIDRAFT 209740 [Pseudocercospora fijiensis CIRAD86]/gb|EME88217.1|hypothetical protein MYCFIDRAFT 209740 [Pseudocercospora fijiensis CIRAD86];gb|KXT14522.1|hypothetical protein AC579 9566 [Pseudocercospora musae];gb|KAF7196488.1|60S ribosomal protein L3 [Pseudocercospora fuligena];gb|KXT07503.1|hypothetical protein AC578 568 [Pseudocercospora eumusae]…	60S ribosomal protein L3	209740	-	PredHel=0	392	3	0.00765306	25	26	16	51	6	6	244.223	-	-	IPR044892;IPR000597;IPR045077;IPR019926;IPR009000	Chitin binding domain superfamily;Ribosomal protein L3, domain 3, archaeal type superfamily;Ribosomal protein L3, domain 3, archaeal type superfamily;Ribosomal protein L3;Ribosomal protein L3;Ribosomal protein L3, archaeal/eukaryotic type;Ribosomal protein L3, conserved site;Translation protein, beta-barrel domain superfamily	-	-	-	GO:0000027;GO:0003723;GO:0003735;GO:0006412;GO:0022625	ribosomal large subunit assembly;RNA binding;structural constituent of ribosome;translation;cytosolic large ribosomal subunit	Biological Process;Molecular Function;Molecular Function;Biological Process;Cellular Component	-	-
Pfijiensis_1799	KXT05262.1 hypothetical protein AC578 8380 [Mycosphaerella eumusae]	ref|XP 007925892.1|uncharacterized protein MYCFIDRAFT 58316 [Pseudocercospora fijiensis CIRAD86]/gb|EME82950.1|hypothetical protein MYCFIDRAFT 58316 [Pseudocercospora fijiensis CIRAD86];gb|KXT05262.1|hypothetical protein AC578 8380 [Pseudocercospora eumusae];gb|KAF7186019.1|Two-component system protein B [Pseudocercospora fuligena];gb|KXT15686.1|hypothetical protein AC579 139 [Pseudocercospora mu…	putative histidine kinase HHK5p	58316	-	PredHel=2	1174	7	0.00596252	108	74	65	56	62	9	242.193	A0A384K2E5#unaf patho;red vir	Botrytis cinerea	IPR004358;IPR003661;IPR036890;IPR001789;IPR003594;IPR001789;IPR005467;IPR003661;IPR011006;IPR036890;IPR036097	MFS transporter superfamily;Signal transduction histidine kinase-related protein, C-terminal;Signal transduction histidine kinase-related protein, C-terminal;Signal transduction histidine kinase, dimerisation/phosphoacceptor domain;Histidine kinase/HSP90-like ATPase superfamily;Signal transduction response regulator, receiver domain;Signal transduction response regulator, receiver domain;Histidin…	-	-	-	GO:0000155;GO:0000160;GO:0005034;GO:0005275;GO:0005515;GO:0005524;GO:0006972;GO:0031460;GO:0046777;GO:0071470;GO:1903804;GO:1990222	phosphorelay sensor kinase activity;phosphorelay signal transduction system;osmosensor activity;amine transmembrane transporter activity;protein binding;ATP binding;hyperosmotic response;glycine betaine transport;protein autophosphorylation;cellular response to osmotic stress;glycine import across plasma membrane;ProVWX complex	Molecular Function;Biological Process;Molecular Function;Molecular Function;Molecular Function;Molecular Function;Biological Process;Biological Process;Biological Process;Biological Process;Biological Process;Cellular Component	EC:2.7.3;EC:2.7.13.3	Transferring phosphorus-containing groups;Histidine kinase
Pfijiensis_630	XP 007924868.1 hypothetical protein MYCFIDRAFT 106441, partial [Pseudocercospora fijiensis CIRAD86]	ref|XP 007924868.1|uncharacterized protein MYCFIDRAFT 106441, partial [Pseudocercospora fijiensis CIRAD86]/gb|EME84244.1|hypothetical protein MYCFIDRAFT 106441, partial [Pseudocercospora fijiensis CIRAD86];gb|KAF7186364.1|T-complex protein 11-like protein 2 [Pseudocercospora fuligena];gb|KXT10039.1|hypothetical protein AC579 8658 [Pseudocercospora musae];gb|EME44756.1|hypothetical protein DOTSEDR…	Tcp11-domain-containing protein	106441	-	PredHel=0	923	6	0.00650054	77	53	28	45	30	11	242.193	-	-	IPR008862;IPR008862	Proteasome component (PCI) domain;Proteasome component (PCI) domain;T-complex 11;T-complex 11;T-complex 11;T-complex 11	WideEffHunter	[LI]xAR	-	GO:0010737	protein kinase A signaling	Biological Process	-	-
Pfijiensis_2000	XP 007924684.1 hypothetical protein MYCFIDRAFT 152337 [Pseudocercospora fijiensis CIRAD86]	ref|XP 007924684.1|uncharacterized protein MYCFIDRAFT 152337 [Pseudocercospora fijiensis CIRAD86]/gb|EME84060.1|hypothetical protein MYCFIDRAFT 152337 [Pseudocercospora fijiensis CIRAD86];gb|KXT10502.1|hypothetical protein AC579 4261 [Pseudocercospora musae];gb|KAF7194600.1|Eukaryotic translation initiation factor 5 [Pseudocercospora fuligena];gb|KXT07032.1|hypothetical protein AC578 7109 [Pseudo…	putative eukaryotic translation initiation factor 5	152337	-	PredHel=0	422	5	0.0118483	27	12	10	52	23	5	240.859	-	-	IPR002735;IPR003307;IPR045196;IPR003307;IPR016189;IPR016190;IPR016024	Acyl transferase/acyl hydrolase/lysophospholipase;Translation initiation factor IF2/IF5 domain;Translation initiation factor IF2/IF5 domain;Translation initiation factor IF2/IF5 domain;Translation initiation factor IF2/IF5 domain;W2 domain;W2 domain;W2 domain;W2 domain;Translation initiation factor IF2/IF5;W2 domain;W2 domain;Translation initiation factor IF2/IF5, N-terminal;Translation initiatio…	-	-	-	GO:0001732;GO:0003712;GO:0003723;GO:0003743;GO:0003924;GO:0005092;GO:0005096;GO:0005525;GO:0005829;GO:0006357;GO:0006414;GO:0009308;GO:0016592;GO:0019003;GO:0030058;GO:0030288;GO:0031369;GO:0033290;GO:0042256;GO:0043614;GO:0045947;GO:0050790;GO:0052876	formation of cytoplasmic translation initiation complex;transcription coregulator activity;RNA binding;translation initiation factor activity;GTPase activity;GDP-dissociation inhibitor activity;GTPase activator activity;GTP binding;cytosol;regulation of transcription by RNA polymerase II;translational elongation;amine metabolic process;mediator complex;GDP binding;amine dehydrogenase activity;out…	Biological Process;Molecular Function;Molecular Function;Molecular Function;Molecular Function;Molecular Function;Molecular Function;Molecular Function;Cellular Component;Biological Process;Biological Process;Biological Process;Cellular Component;Molecular Function;Molecular Function;Cellular Component;Molecular Function;Cellular Component;Biological Process;Cellular Component;Biological Process;…	EC:1.4.9.1;EC:3.6.1.15	Methylamine dehydrogenase (amicyanin);Nucleoside-triphosphate phosphatase
Pfijiensis_2049	XP 007921401.1 hypothetical protein MYCFIDRAFT 148955 [Pseudocercospora fijiensis CIRAD86]	ref|XP 007921401.1|uncharacterized protein MYCFIDRAFT 148955 [Pseudocercospora fijiensis CIRAD86]/gb|EME88306.1|hypothetical protein MYCFIDRAFT 148955 [Pseudocercospora fijiensis CIRAD86];gb|KAF7195507.1|Patatin-like phospholipase domain-containing protein [Pseudocercospora fuligena];gb|KXT02716.1|hypothetical protein AC578 5457 [Pseudocercospora eumusae];gb|KXT10436.1|hypothetical protein AC579 …	patatin-domain-containing protein	148955	-	PredHel=1	822	8	0.00973236	65	48	45	36	28	25	240.197	G4N492#unaf patho	Magnaporthe oryzae	IPR021771;IPR002641;IPR002641;IPR016035	PUA-like superfamily;PUA-like superfamily;Triacylglycerol lipase, N-terminal;Patatin-like phospholipase domain;Patatin-like phospholipase domain;Patatin-like phospholipase domain;Patatin-like phospholipase domain;Patatin-like phospholipase domain;Patatin-like phospholipase domain;Patatin-like phospholipase domain;Patatin-like phospholipase domain;Patatin-like phospholipase domain;Patatin-like pho…	-	-	-	GO:0004806;GO:0005811;GO:0006642;GO:0016020;GO:0016042;GO:1990748	triglyceride lipase activity;lipid droplet;triglyceride mobilization;membrane;lipid catabolic process;cellular detoxification	Molecular Function;Cellular Component;Biological Process;Cellular Component;Biological Process;Biological Process	EC:3.1.1.3	Triacylglycerol lipase
Pfijiensis_829	XP 007926264.1 hypothetical protein MYCFIDRAFT 203430 [Pseudocercospora fijiensis CIRAD86]	ref|XP 007926264.1|uncharacterized protein MYCFIDRAFT 203430 [Pseudocercospora fijiensis CIRAD86]/gb|EME82872.1|hypothetical protein MYCFIDRAFT 203430 [Pseudocercospora fijiensis CIRAD86];gb|KAF7192873.1|hypothetical protein HII31 05787 [Pseudocercospora fuligena];gb|KXT17219.1|hypothetical protein AC579 5782 [Pseudocercospora musae];gb|KXS96657.1|hypothetical protein AC578 6918 [Pseudocercospora…	uncharacterized protein MYCFIDRAFT 203430	203430	-	PredHel=0	274	4	0.0145985	27	23	18	5	11	3	240.197	-	-	-	-	-	-	-	-	-	-	-	-
Pfijiensis_1682	XP 007921754.1 hypothetical protein MYCFIDRAFT 209929 [Pseudocercospora fijiensis CIRAD86]	ref|XP 007921754.1|uncharacterized protein MYCFIDRAFT 209929 [Pseudocercospora fijiensis CIRAD86]/gb|EME88900.1|hypothetical protein MYCFIDRAFT 209929 [Pseudocercospora fijiensis CIRAD86];gb|KXT06396.1|hypothetical protein AC578 6007 [Pseudocercospora eumusae];gb|KAF7193397.1|hypothetical protein HII31 05272 [Pseudocercospora fuligena];gb|KXT16339.1|hypothetical protein AC579 3774 [Pseudocercospo…	uncharacterized protein MYCFIDRAFT 209929	209929	-	PredHel=0	346	4	0.0115607	26	19	16	22	13	6	239.539	-	-	-	-	-	-	-	GO:0003677	DNA binding	Molecular Function	-	-
Pfijiensis_241	XP 007923391.1 ABC transporter, ABC-F family, GCN-EF3 type [Pseudocercospora fijiensis CIRAD86]	ref|XP 007923391.1|ABC transporter, ABC-F family, GCN-EF3 type [Pseudocercospora fijiensis CIRAD86]/gb|EME85946.1|ABC transporter, ABC-F family, GCN-EF3 type [Pseudocercospora fijiensis CIRAD86];gb|KAF7190234.1|Elongation factor 3 [Pseudocercospora fuligena];gb|KXT07108.1|hypothetical protein AC578 2441 [Pseudocercospora eumusae];gb|KXT17461.1|hypothetical protein AC579 5711 [Pseudocercospora mus…	Elongation factor	210369	-	PredHel=0	1059	13	0.0122757	56	57	46	96	41	12	236.302	-	-	IPR027417;IPR027417;IPR040533;IPR003439;IPR011989;IPR003439;IPR047038;IPR047036;IPR017871;IPR017871;IPR021133;IPR021133;IPR003439;IPR003439;IPR016024;IPR027417;IPR027417	DNA/RNA polymerase superfamily;P-loop containing nucleoside triphosphate hydrolase;P-loop containing nucleoside triphosphate hydrolase;Elongation factor 3, four helical bundle domain;ABC transporter-like, ATP-binding domain;Armadillo-like helical;ABC transporter-like, ATP-binding domain;Elongation Factor 3, chromodomain-like insertion superfamily;Elongation factor 3, four helical bundle domain su…	-	-	-	GO:0001666;GO:0002181;GO:0003723;GO:0003746;GO:0004252;GO:0005102;GO:0005524;GO:0005615;GO:0006414;GO:0010757;GO:0014909;GO:0016887;GO:0035249;GO:0036211;GO:0045177;GO:0048008;GO:0048167;GO:0051219;GO:0051591;GO:0051918;GO:0060279;GO:0060468;GO:0070542;GO:0071372;GO:0071373;GO:0071549;GO:0097180;GO:0098685;GO:0098794;GO:0098978;GO:0098992;GO:0099183;GO:0099544	response to hypoxia;cytoplasmic translation;RNA binding;translation elongation factor activity;serine-type endopeptidase activity;signaling receptor binding;ATP binding;extracellular space;translational elongation;negative regulation of plasminogen activation;smooth muscle cell migration;ATP hydrolysis activity;synaptic transmission, glutamatergic;protein modification process;apical part of cell;…	Biological Process;Biological Process;Molecular Function;Molecular Function;Molecular Function;Molecular Function;Molecular Function;Cellular Component;Biological Process;Biological Process;Biological Process;Molecular Function;Biological Process;Biological Process;Cellular Component;Biological Process;Biological Process;Molecular Function;Biological Process;Biological Process;Biological Process;…	EC:3.4.21;EC:3.6.1.15	Acting on peptide bonds (peptidases);Nucleoside-triphosphate phosphatase
Pfijiensis_1210	XP 007919913.1 hypothetical protein MYCFIDRAFT 29258 [Pseudocercospora fijiensis CIRAD86]	ref|XP 007919913.1|uncharacterized protein MYCFIDRAFT 29258 [Pseudocercospora fijiensis CIRAD86]/gb|EME88935.1|hypothetical protein MYCFIDRAFT 29258 [Pseudocercospora fijiensis CIRAD86];gb|KXT12756.1|hypothetical protein AC579 673 [Pseudocercospora musae];gb|KAF7192549.1|Protein transport protein sec31 [Pseudocercospora fuligena];gb|KXT06494.1|hypothetical protein AC578 6011 [Pseudocercospora eum…	WD40 repeat-like protein	29258	-	PredHel=0	1236	12	0.00970874	105	73	121	65	49	23	233.775	Q4X0M4#lethal;loss patho	Aspergillus fumigatus	IPR024298;IPR015943;IPR009917;IPR040251;IPR001680;IPR001680;IPR036322	LMBR1-like membrane protein;Ancestral coatomer element 1, Sec16/Sec31;Ancestral coatomer element 1, Sec16/Sec31;WD40/YVTN repeat-like-containing domain superfamily;SRA1/Sec31;SRA1/Sec31;SRA1/Sec31;SRA1/Sec31;SRA1/Sec31;SRA1/Sec31;SRA1/Sec31;SRA1/Sec31;SRA1/Sec31;SRA1/Sec31;SRA1/Sec31;SRA1/Sec31;Protein transport protein SEC31-like;WD40 repeat;WD40 repeat;WD40-repeat-containing domain superfamily	-	-	-	GO:0005515;GO:0005773;GO:0005789;GO:0005886;GO:0006886;GO:0007029;GO:0012507;GO:0030120;GO:0070971;GO:0090114	protein binding;vacuole;endoplasmic reticulum membrane;plasma membrane;intracellular protein transport;endoplasmic reticulum organization;ER to Golgi transport vesicle membrane;vesicle coat;endoplasmic reticulum exit site;COPII-coated vesicle budding	Molecular Function;Cellular Component;Cellular Component;Cellular Component;Biological Process;Biological Process;Cellular Component;Cellular Component;Cellular Component;Biological Process	-	-
Pfijiensis_807	XP 007919913.1 hypothetical protein MYCFIDRAFT 29258 [Pseudocercospora fijiensis CIRAD86]	ref|XP 007919913.1|uncharacterized protein MYCFIDRAFT 29258 [Pseudocercospora fijiensis CIRAD86]/gb|EME88935.1|hypothetical protein MYCFIDRAFT 29258 [Pseudocercospora fijiensis CIRAD86];gb|KXT12756.1|hypothetical protein AC579 673 [Pseudocercospora musae];gb|KAF7192549.1|Protein transport protein sec31 [Pseudocercospora fuligena];gb|KXT06494.1|hypothetical protein AC578 6011 [Pseudocercospora eum…	WD40 repeat-like protein	29258	-	PredHel=0	1236	12	0.00970874	105	73	121	65	49	23	233.775	Q4X0M4#lethal;loss patho	Aspergillus fumigatus	IPR024298;IPR015943;IPR009917;IPR040251;IPR001680;IPR001680;IPR036322	LMBR1-like membrane protein;Ancestral coatomer element 1, Sec16/Sec31;Ancestral coatomer element 1, Sec16/Sec31;WD40/YVTN repeat-like-containing domain superfamily;SRA1/Sec31;SRA1/Sec31;SRA1/Sec31;SRA1/Sec31;SRA1/Sec31;SRA1/Sec31;SRA1/Sec31;SRA1/Sec31;SRA1/Sec31;SRA1/Sec31;SRA1/Sec31;SRA1/Sec31;Protein transport protein SEC31-like;WD40 repeat;WD40 repeat;WD40-repeat-containing domain superfamily	-	-	-	GO:0005515;GO:0005773;GO:0005789;GO:0005886;GO:0006886;GO:0007029;GO:0012507;GO:0030120;GO:0070971;GO:0090114	protein binding;vacuole;endoplasmic reticulum membrane;plasma membrane;intracellular protein transport;endoplasmic reticulum organization;ER to Golgi transport vesicle membrane;vesicle coat;endoplasmic reticulum exit site;COPII-coated vesicle budding	Molecular Function;Cellular Component;Cellular Component;Cellular Component;Biological Process;Biological Process;Cellular Component;Cellular Component;Cellular Component;Biological Process	-	-
Pfijiensis_1508	XP 007928338.1 hypothetical protein MYCFIDRAFT 197860 [Pseudocercospora fijiensis CIRAD86]	ref|XP 007928338.1|uncharacterized protein MYCFIDRAFT 197860 [Pseudocercospora fijiensis CIRAD86]/gb|EME81024.1|hypothetical protein MYCFIDRAFT 197860 [Pseudocercospora fijiensis CIRAD86];gb|KAF7190693.1|hypothetical protein HII31 07852 [Pseudocercospora fuligena];gb|KXT04074.1|hypothetical protein AC578 4954 [Pseudocercospora eumusae];gb|KXT04075.1|hypothetical protein AC578 4954 [Pseudocercospo…	Pyruvate carboxylase	197860	-	PredHel=0	1171	13	0.0111016	117	53	84	55	31	4	230.083	-	-	IPR024436;	Domain of unknown function DUF3824;Domain of unknown function DUF3824;Domain of unknown function DUF3824;Domain of unknown function DUF3824;Domain of unknown function DUF3824;Domain of unknown function DUF3824;Domain of unknown function DUF3824;Domain of unknown function DUF3824;Domain of unknown function DUF3824;Domain of unknown function DUF3824;Domain of unknown function DUF3824;Domain of unkn…	WideEffHunter	YFWxC	-	GO:0006561;GO:0016491;GO:0046872;GO:0051537	proline biosynthetic process;oxidoreductase activity;metal ion binding;2 iron, 2 sulfur cluster binding	Biological Process;Molecular Function;Molecular Function;Molecular Function	EC:1	Oxidoreductases
Pfijiensis_1863	XP 007929717.1 hypothetical protein MYCFIDRAFT 50886 [Pseudocercospora fijiensis CIRAD86]	ref|XP 007929717.1|uncharacterized protein MYCFIDRAFT 50886 [Pseudocercospora fijiensis CIRAD86]/gb|EME79270.1|hypothetical protein MYCFIDRAFT 50886 [Pseudocercospora fijiensis CIRAD86];gb|KXT10514.1|hypothetical protein AC579 2355 [Pseudocercospora musae];gb|KAF7193434.1|Calnexin-like [Pseudocercospora fuligena];gb|KXT07647.1|hypothetical protein AC578 10189 [Pseudocercospora eumusae];gb|KAI5366…	calnexin	50886	Signal peptide	PredHel=1	561	4	0.00713012	29	23	46	56	20	14	229.48	Q6Q487#unaf patho	Aspergillus fumigatus	IPR001580;IPR009033;IPR001580;IPR001580;IPR018124;IPR018124;IPR009033;IPR013320	NAD(P)-binding domain superfamily;Calreticulin/calnexin;Calreticulin/calnexin, P domain superfamily;Calreticulin/calnexin;Calreticulin/calnexin;Calreticulin/calnexin;Calreticulin/calnexin;Calreticulin/calnexin;Calreticulin/calnexin;Calreticulin/calnexin;Calreticulin/calnexin, conserved site;Calreticulin/calnexin, conserved site;Calreticulin/calnexin, P domain superfamily;Concanavalin A-like lecti…	-	-	-	GO:0003934;GO:0005509;GO:0005773;GO:0005789;GO:0005886;GO:0006457;GO:0030433;GO:0035998;GO:0044248;GO:0046654;GO:0046656;GO:0051082	GTP cyclohydrolase I activity;calcium ion binding;vacuole;endoplasmic reticulum membrane;plasma membrane;protein folding;ubiquitin-dependent ERAD pathway;7,8-dihydroneopterin 3'-triphosphate biosynthetic process;cellular catabolic process;tetrahydrofolate biosynthetic process;folic acid biosynthetic process;unfolded protein binding	Molecular Function;Molecular Function;Cellular Component;Cellular Component;Cellular Component;Biological Process;Biological Process;Biological Process;Biological Process;Biological Process;Biological Process;Molecular Function	EC:3.5.4.16	GTP cyclohydrolase I
Pfijiensis_1124	XP 007926704.1 hypothetical protein MYCFIDRAFT 215335 [Pseudocercospora fijiensis CIRAD86]	ref|XP 007926704.1|uncharacterized protein MYCFIDRAFT 215335 [Pseudocercospora fijiensis CIRAD86]/gb|EME83504.1|hypothetical protein MYCFIDRAFT 215335 [Pseudocercospora fijiensis CIRAD86];gb|KAF7191132.1|hypothetical protein HII31 07492 [Pseudocercospora fuligena];gb|KXT04359.1|hypothetical protein AC579 403 [Pseudocercospora musae];gb|KXS95295.1|hypothetical protein AC578 5983 [Pseudocercospora …	Putative WD40/YVTN repeat-like-containing domain superfamily	215335	-	PredHel=0	1295	9	0.00694981	152	91	121	25	56	9	228.879	-	-	IPR015943;IPR011044	WD40/YVTN repeat-like-containing domain superfamily;WD40/YVTN repeat-like-containing domain superfamily;WD40/YVTN repeat-like-containing domain superfamily;WD40/YVTN repeat-like-containing domain superfamily;WD40/YVTN repeat-like-containing domain superfamily;WD40/YVTN repeat-like-containing domain superfamily;WD40/YVTN repeat-like-containing domain superfamily;WD40/YVTN repeat-like-containing do…	WideEffHunter	RXLR	-	GO:0005515	protein binding	Molecular Function	-	-
Pfijiensis_1399	XP 007928867.1 glycoside hydrolase family 13 protein [Pseudocercospora fijiensis CIRAD86]	ref|XP 007928867.1|glycoside hydrolase family 13 protein [Pseudocercospora fijiensis CIRAD86]/gb|EME80461.1|glycoside hydrolase family 13 protein [Pseudocercospora fijiensis CIRAD86];gb|KAF7196063.1|Glycogen debranching enzyme [Pseudocercospora fuligena];gb|KXT15042.1|hypothetical protein AC579 4873 [Pseudocercospora musae];gb|KXS94049.1|hypothetical protein AC578 3386 [Pseudocercospora eumusae];…	glycoside hydrolase family 13 protein	56808	-	PredHel=0	1554	30	0.019305	99	79	88	79	69	39	228.879	A0A0D2XWJ8#red vir;unaf patho	Fusarium oxysporum	IPR012341;IPR032788;IPR032792;IPR029436;IPR032790;IPR010401;IPR032792;IPR017853;IPR008928	Six-hairpin glycosidase-like superfamily;Glycogen debranching enzyme, central domain;Glycogen debranching enzyme, glucanotransferase domain;Eukaryotic glycogen debranching enzyme, N-terminal domain;Eukaryotic glycogen debranching enzyme, N-terminal domain;Glycogen debranching enzyme, C-terminal;Glycogen debranching enzyme, C-terminal;Glycogen debranching enzyme, C-terminal;Glycogen debranching en…	-	-	-	GO:0004134;GO:0004135;GO:0005737;GO:0005980;GO:0044248	4-alpha-glucanotransferase activity;amylo-alpha-1,6-glucosidase activity;cytoplasm;glycogen catabolic process;cellular catabolic process	Molecular Function;Molecular Function;Cellular Component;Biological Process;Biological Process	EC:2.4.1.25;EC:3.2.1.20;EC:3.2.1.33	4-alpha-glucanotransferase;Alpha-glucosidase;Amylo-alpha-1,6-glucosidase
Pfijiensis_521	XP 007924430.1 hypothetical protein MYCFIDRAFT 202776 [Pseudocercospora fijiensis CIRAD86]	ref|XP 007924430.1|uncharacterized protein MYCFIDRAFT 202776 [Pseudocercospora fijiensis CIRAD86]/gb|EME83785.1|hypothetical protein MYCFIDRAFT 202776 [Pseudocercospora fijiensis CIRAD86];gb|KAF7188806.1|hypothetical protein HII31 09729 [Pseudocercospora fuligena];gb|KXT02662.1|hypothetical protein AC578 1126 [Pseudocercospora eumusae];gb|USW52719.1|hypothetical protein Slin15195 G060380 [Septori…	transcription factor protein	202776	-	PredHel=0	1571	3	0.00190961	216	94	56	81	29	17	225.339	-	-	-	-	WideEffHunter	[LI]xAR	-	GO:0015031;GO:0016020	protein transport;membrane	Biological Process;Cellular Component	-	-
Pfijiensis_2174	XP 007929310.1 hypothetical protein MYCFIDRAFT 156106 [Pseudocercospora fijiensis CIRAD86]	ref|XP 007929310.1|uncharacterized protein MYCFIDRAFT 156106 [Pseudocercospora fijiensis CIRAD86]/gb|EME80344.1|hypothetical protein MYCFIDRAFT 156106 [Pseudocercospora fijiensis CIRAD86];gb|KAF7194781.1|putative mevalonate kinase [Pseudocercospora fuligena];gb|EME39713.1|hypothetical protein DOTSEDRAFT 75380 [Dothistroma septosporum NZE10];gb|USW57513.1|Putative ribosomal protein S5 domain 2-typ…	Mevalonate kinase	156106	-	PredHel=0	517	7	0.0135397	40	32	29	27	18	6	224.76	Q4WP25#lethal	Aspergillus fumigatus	IPR013750;IPR006205;IPR006204;IPR036554;IPR014721;IPR006205;IPR006203;IPR036554;IPR020568	LSM domain superfamily;GHMP kinase, C-terminal domain;Mevalonate kinase;GHMP kinase N-terminal domain;GHMP kinase, C-terminal domain superfamily;Ribosomal protein S5 domain 2-type fold, subgroup;Ribosomal protein S5 domain 2-type fold, subgroup;Ribosomal protein S5 domain 2-type fold, subgroup;Mevalonate kinase;GHMP kinase, ATP-binding, conserved site;GHMP kinase, C-terminal domain superfamily;Ri…	-	-	-	GO:0004496;GO:0005524;GO:0005737;GO:0005840;GO:0006520;GO:0006696;GO:0016310;GO:0019287;GO:0030170	mevalonate kinase activity;ATP binding;cytoplasm;ribosome;amino acid metabolic process;ergosterol biosynthetic process;phosphorylation;isopentenyl diphosphate biosynthetic process, mevalonate pathway;pyridoxal phosphate binding	Molecular Function;Molecular Function;Cellular Component;Cellular Component;Biological Process;Biological Process;Biological Process;Biological Process;Molecular Function	EC:2.7.1.36	Mevalonate kinase
Pfijiensis_970	XP 007923186.1 hypothetical protein MYCFIDRAFT 213939 [Pseudocercospora fijiensis CIRAD86]	ref|XP 007923186.1|uncharacterized protein MYCFIDRAFT 213939 [Pseudocercospora fijiensis CIRAD86]/gb|EME85640.1|hypothetical protein MYCFIDRAFT 213939 [Pseudocercospora fijiensis CIRAD86];gb|KAF7192976.1|COPII coat assembly protein SEC16 [Pseudocercospora fuligena];gb|KXT12592.1|hypothetical protein AC579 377 [Pseudocercospora musae];gb|KXS95932.1|hypothetical protein AC578 7985 [Pseudocercospora…	COPII coat assembly protein SEC16	213939	-	PredHel=0	2000	4	0.002	222	120	222	82	44	20	224.184	-	-	IPR024298;IPR024340;IPR024880;	Ancestral coatomer element 1, Sec16/Sec31;Sec16, central conserved domain;Sec16, central conserved domain;Sec16, central conserved domain;Sec16, central conserved domain;Sec16, central conserved domain;Sec16, central conserved domain;Sec16, central conserved domain;Sec16, central conserved domain;Sec16, central conserved domain;Sec16, central conserved domain;Sec16, central conserved domain;Sec16…	-	-	-	GO:0004663;GO:0005773;GO:0005789;GO:0005829;GO:0005886;GO:0005968;GO:0006612;GO:0006914;GO:0007030;GO:0007601;GO:0012507;GO:0018344;GO:0031267;GO:0048208;GO:0070971;GO:0070972	Rab geranylgeranyltransferase activity;vacuole;endoplasmic reticulum membrane;cytosol;plasma membrane;Rab-protein geranylgeranyltransferase complex;protein targeting to membrane;autophagy;Golgi organization;visual perception;ER to Golgi transport vesicle membrane;protein geranylgeranylation;small GTPase binding;COPII vesicle coating;endoplasmic reticulum exit site;protein localization to endoplas…	Molecular Function;Cellular Component;Cellular Component;Cellular Component;Cellular Component;Cellular Component;Biological Process;Biological Process;Biological Process;Biological Process;Cellular Component;Biological Process;Molecular Function;Biological Process;Cellular Component;Biological Process	EC:2.5.1.60	Protein geranylgeranyltransferase type II
Pfijiensis_2056	XP 007920323.1 hypothetical protein MYCFIDRAFT 71427 [Pseudocercospora fijiensis CIRAD86]	ref|XP 007920323.1|uncharacterized protein MYCFIDRAFT 71427 [Pseudocercospora fijiensis CIRAD86]/gb|EME89033.1|hypothetical protein MYCFIDRAFT 71427 [Pseudocercospora fijiensis CIRAD86];gb|KAF7197105.1|FAD-dependent urate hydroxylase [Pseudocercospora fuligena];gb|KXS95055.1|hypothetical protein AC578 3885 [Pseudocercospora eumusae];gb|KXT17194.1|hypothetical protein AC579 341 [Pseudocercospora m…	FAD/NAD(P)-binding domain-containing protein	71427	-	PredHel=0	424	4	0.00943396	22	31	22	28	8	7	222.473	Q5GFD3#unaf patho	Parastagonospora nodorum	IPR002938;IPR036188;IPR036188	Heavy metal-associated domain superfamily;FAD-binding domain;FAD/NAD(P)-binding domain superfamily;FAD/NAD(P)-binding domain superfamily;FAD/NAD(P)-binding domain superfamily	-	-	-	GO:0004497;GO:0016020;GO:0071949	monooxygenase activity;membrane;FAD binding	Molecular Function;Cellular Component;Molecular Function	EC:1	Oxidoreductases
Pfijiensis_884	XP 007920915.1 hypothetical protein MYCFIDRAFT 205698 [Pseudocercospora fijiensis CIRAD86]	ref|XP 007920915.1|uncharacterized protein MYCFIDRAFT 205698 [Pseudocercospora fijiensis CIRAD86]/gb|EME87503.1|hypothetical protein MYCFIDRAFT 205698 [Pseudocercospora fijiensis CIRAD86];gb|KAF7185059.1|putative nucleolar protein C2C4.08 [Pseudocercospora fuligena];gb|KXS97529.1|hypothetical protein AC578 4590 [Pseudocercospora eumusae];gb|KXT08723.1|hypothetical protein AC579 1578 [Pseudocercos…	putative ribonuclease H-like superfamily	205698	-	PredHel=0	683	11	0.0161054	37	32	52	36	26	9	222.473	-	-	IPR036397;IPR040151;IPR012337	PLP-binding barrel;Ribonuclease H superfamily;Ribonuclease H superfamily;Ribonuclease H superfamily;Ribonuclease H superfamily;Gfd2/YDR514C-like;Ribonuclease H-like superfamily	WideEffHunter	RXLR	-	GO:0003676;GO:0005634;GO:0016020	nucleic acid binding;nucleus;membrane	Molecular Function;Cellular Component;Cellular Component	-	-
Pfijiensis_337	KXS97133.1 hypothetical protein AC578 2910 [Mycosphaerella eumusae]	ref|XP 007926693.1|uncharacterized protein MYCFIDRAFT 120723, partial [Pseudocercospora fijiensis CIRAD86]/gb|EME83486.1|hypothetical protein MYCFIDRAFT 120723, partial [Pseudocercospora fijiensis CIRAD86];gb|KXS97133.1|hypothetical protein AC578 2910 [Pseudocercospora eumusae];gb|KAF7190423.1|hypothetical protein HII31 08137 [Pseudocercospora fuligena];gb|KXT07957.1|hypothetical protein AC579 12…	serine/arginine repetitive matrix protein 2-like	120723	-	PredHel=0	264	2	0.00757576	15	12	20	13	7	5	220.787	-	-	-	-	WideEffHunter	RXLR	-	GO:0016491;GO:0016746	oxidoreductase activity;acyltransferase activity	Molecular Function;Molecular Function	EC:2.3;EC:1	Acyltransferases;Oxidoreductases
Pfijiensis_192	XP 007925025.1 hypothetical protein MYCFIDRAFT 152624 [Pseudocercospora fijiensis CIRAD86]	ref|XP 007925025.1|uncharacterized protein MYCFIDRAFT 152624 [Pseudocercospora fijiensis CIRAD86]/gb|EME84401.1|hypothetical protein MYCFIDRAFT 152624 [Pseudocercospora fijiensis CIRAD86];gb|KAF7197899.1|2-oxoglutarate dehydrogenase, mitochondrial [Pseudocercospora fuligena];gb|KXT07039.1|hypothetical protein AC578 7288 [Pseudocercospora eumusae];gb|KXT12827.1|hypothetical protein AC579 7612 [Pse…	2-oxoglutarate dehydrogenase E1 component	152624	-	PredHel=0	1056	14	0.0132576	81	52	61	55	52	16	218.579	G2XIN6#red vir	Verticillium dahliae	IPR031717;IPR011603;IPR011603;IPR032106;IPR042179;IPR005475;IPR001017;IPR011603;IPR029061;IPR029061	Multifunctional 2-oxoglutarate metabolism enzyme, C-terminal;Multifunctional 2-oxoglutarate metabolism enzyme, C-terminal;2-oxoglutarate dehydrogenase E1 component;2-oxoglutarate dehydrogenase E1 component;2-oxoglutarate dehydrogenase E1 component;2-oxoglutarate dehydrogenase E1 component;2-oxoglutarate dehydrogenase E1 component, N-terminal domain;Multifunctional 2-oxoglutarate metabolism enzyme…	-	-	-	GO:0004591;GO:0006099;GO:0006103;GO:0009353;GO:0016020;GO:0030976;GO:0042645	oxoglutarate dehydrogenase (succinyl-transferring) activity;tricarboxylic acid cycle;2-oxoglutarate metabolic process;mitochondrial oxoglutarate dehydrogenase complex;membrane;thiamine pyrophosphate binding;mitochondrial nucleoid	Molecular Function;Biological Process;Biological Process;Cellular Component;Cellular Component;Molecular Function;Cellular Component	EC:1.2.4.2	Oxoglutarate dehydrogenase (succinyl-transferring)
Pfijiensis_315	XP 007926697.1 hypothetical protein MYCFIDRAFT 154089 [Pseudocercospora fijiensis CIRAD86]	ref|XP 007926697.1|uncharacterized protein MYCFIDRAFT 154089 [Pseudocercospora fijiensis CIRAD86]/gb|EME83492.1|hypothetical protein MYCFIDRAFT 154089 [Pseudocercospora fijiensis CIRAD86];gb|KAF7190526.1|Peptidyl-prolyl cis-trans isomerase, mitochondrial [Pseudocercospora fuligena];gb|KXS97122.1|hypothetical protein AC578 2904 [Pseudocercospora eumusae];gb|KXT07958.1|hypothetical protein AC579 12…	peptidyl-prolyl cis-trans isomerase H	154089	-	PredHel=0	189	2	0.010582	13	16	7	14	12	2	218.579	Q6WP53#red vir	Botrytis cinerea	IPR002130;IPR002130;IPR029000;IPR020892;IPR002130;IPR029000	Cyclophilin-type peptidyl-prolyl cis-trans isomerase domain;Cyclophilin-type peptidyl-prolyl cis-trans isomerase domain;Cyclophilin-like domain superfamily;Cyclophilin-like domain superfamily;Cyclophilin-type peptidyl-prolyl cis-trans isomerase, conserved site;Cyclophilin-type peptidyl-prolyl cis-trans isomerase domain;Cyclophilin-like domain superfamily	-	-	-	GO:0000413;GO:0003755;GO:0006457	protein peptidyl-prolyl isomerization;peptidyl-prolyl cis-trans isomerase activity;protein folding	Biological Process;Molecular Function;Biological Process	EC:5.2.1.8	Peptidylprolyl isomerase
Pfijiensis_763	XP 007921190.1 uncharacterized protein MYCFIDRAFT 120954, partial [Pseudocercospora fijiensis CIRAD86]	ref|XP 007921190.1|uncharacterized protein MYCFIDRAFT 120954, partial [Pseudocercospora fijiensis CIRAD86]/gb|EME87924.1|hypothetical protein MYCFIDRAFT 120954, partial [Pseudocercospora fijiensis CIRAD86];gb|KXT12731.1|hypothetical protein AC579 8899 [Pseudocercospora musae];gb|KXT02529.1|hypothetical protein AC578 4153 [Pseudocercospora eumusae];gb|KAF7194492.1|Myosin regulatory light chain 1 […	uncharacterized protein MYCFIDRAFT 120954, partial [Pseudocercospora fijiensis CIRAD86]	120954	-	PredHel=0	285	0	0	38	19	29	9	15	0	217.492	-	-	-	-	-	-	-	-	-	-	-	-
Pfijiensis_857	No hit	No hit	-	-	-	PredHel=0	1	0	0	0	0	0	0	0	0	216.415	-	-	-	-	-	-	-	-	-	-	-	-
Pfijiensis_1577	XP 007929001.1 hypothetical protein MYCFIDRAFT 87876 [Pseudocercospora fijiensis CIRAD86]	ref|XP 007929001.1|uncharacterized protein MYCFIDRAFT 87876 [Pseudocercospora fijiensis CIRAD86]/gb|EME79887.1|hypothetical protein MYCFIDRAFT 87876 [Pseudocercospora fijiensis CIRAD86];gb|KXS95597.1|hypothetical protein AC578 10109 [Pseudocercospora eumusae];gb|KAF7190992.1|Pyruvate carboxylase [Pseudocercospora fuligena];gb|KXT13081.1|hypothetical protein AC579 4907 [Pseudocercospora musae];ref…	Pyruvate carboxylase	87876	-	PredHel=0	1191	15	0.0125945	70	68	52	79	45	12	216.415	-	-	IPR005482;IPR003379;IPR000089;IPR000891;IPR005481;IPR005930;IPR005930;IPR013785;IPR005479;IPR005930;IPR005479;IPR005479;IPR001882;IPR011764;IPR000891;IPR011761;IPR000089;IPR011054;IPR011053;IPR016185;	Biotin carboxylase, C-terminal;Carboxylase, conserved domain;Carboxylase, conserved domain;Biotin/lipoyl attachment;Pyruvate carboxyltransferase;Biotin carboxylase-like, N-terminal domain;Biotin carboxylase-like, N-terminal domain;Pyruvate carboxylase;Pyruvate carboxylase;Pyruvate carboxylase;Aldolase-type TIM barrel;Carbamoyl-phosphate synthetase large subunit-like, ATP-binding domain;Carbamoyl-…	-	-	-	GO:0004736;GO:0005524;GO:0005737;GO:0006090;GO:0006094;GO:0046872	pyruvate carboxylase activity;ATP binding;cytoplasm;pyruvate metabolic process;gluconeogenesis;metal ion binding	Molecular Function;Molecular Function;Cellular Component;Biological Process;Biological Process;Molecular Function	EC:6.4.1.1	Pyruvate carboxylase
Pfijiensis_418	XP 007931341.1 hypothetical protein MYCFIDRAFT 63880 [Pseudocercospora fijiensis CIRAD86]	ref|XP 007931341.1|uncharacterized protein MYCFIDRAFT 63880 [Pseudocercospora fijiensis CIRAD86]/gb|EME78095.1|hypothetical protein MYCFIDRAFT 63880 [Pseudocercospora fijiensis CIRAD86];gb|KAF7198081.1|Vacuolar protein sorting-associated protein 51-like [Pseudocercospora fuligena];gb|KXS97038.1|hypothetical protein AC578 2857 [Pseudocercospora eumusae];gb|KXT04624.1|hypothetical protein AC579 879…	Vacuolar protein sorting-associated protein 51	63880	-	PredHel=0	251	1	0.00398406	18	17	14	20	6	2	216.415	-	-	IPR014812	Six-hairpin glycosidase superfamily;Six-hairpin glycosidase superfamily;Six-hairpin glycosidase superfamily;Vacuolar protein sorting-associated protein 51	-	-	-	GO:0000938;GO:0005773;GO:0005829;GO:0005886;GO:0006869;GO:0007030;GO:0007041;GO:0015031;GO:0032456;GO:0042147;GO:0048193;GO:0055037	GARP complex;vacuole;cytosol;plasma membrane;lipid transport;Golgi organization;lysosomal transport;protein transport;endocytic recycling;retrograde transport, endosome to Golgi;Golgi vesicle transport;recycling endosome	Cellular Component;Cellular Component;Cellular Component;Cellular Component;Biological Process;Biological Process;Biological Process;Biological Process;Biological Process;Biological Process;Biological Process;Cellular Component	-	-
Pfijiensis_1136	XP 007929580.1 putative ABC transporter [Pseudocercospora fijiensis CIRAD86]	ref|XP 007929580.1|putative ABC transporter [Pseudocercospora fijiensis CIRAD86]/gb|EME80699.1|putative ABC transporter [Pseudocercospora fijiensis CIRAD86];gb|KAF7194987.1|Multidrug resistance protein fer6 [Pseudocercospora fuligena];gb|KXT18138.1|hypothetical protein AC579 7720 [Pseudocercospora musae];gb|KXT01123.1|hypothetical protein AC578 10911 [Pseudocercospora eumusae];gb|PPJ59126.1|hypot…	ABC multidrug transporter-like protein	204465	-	PredHel=8	1508	14	0.00928382	103	86	57	77	47	23	215.349	Q9UW87#red vir	Candida albicans	IPR003439;IPR011527;IPR036640;IPR027417;IPR003439;IPR027417;IPR036640;IPR017871;IPR017871;IPR003439;IPR003439;IPR011527;IPR011527;IPR036640;IPR036640;IPR027417;IPR027417	Alpha/Beta hydrolase fold;Alpha/Beta hydrolase fold;ABC transporter-like, ATP-binding domain;ABC transporter type 1, transmembrane domain;ABC transporter type 1, transmembrane domain superfamily;P-loop containing nucleoside triphosphate hydrolase;ABC transporter-like, ATP-binding domain;P-loop containing nucleoside triphosphate hydrolase;ABC transporter type 1, transmembrane domain superfamily;AB…	WideEffHunter	RXLR	-	GO:0005524;GO:0016020;GO:0016887;GO:0055085;GO:0140359	ATP binding;membrane;ATP hydrolysis activity;transmembrane transport;ABC-type transporter activity	Molecular Function;Cellular Component;Molecular Function;Biological Process;Molecular Function	EC:7;EC:3.6.1.15	Translocases;Nucleoside-triphosphate phosphatase
Pfijiensis_1342	XP 007920625.1 hypothetical protein MYCFIDRAFT 85869 [Pseudocercospora fijiensis CIRAD86]	ref|XP 007920625.1|uncharacterized protein MYCFIDRAFT 85869 [Pseudocercospora fijiensis CIRAD86]/gb|EME87888.1|hypothetical protein MYCFIDRAFT 85869 [Pseudocercospora fijiensis CIRAD86];gb|KAF7187247.1|putative transcriptional regulatory protein [Pseudocercospora fuligena];gb|KXT06500.1|hypothetical protein AC578 6072 [Pseudocercospora eumusae];gb|KXT17913.1|hypothetical protein AC579 5948 [Pseud…	putative transcriptional regulatory protein	85869	-	PredHel=0	1137	17	0.0149516	85	55	87	56	64	15	215.349	G4N8I4#red vir;unaf patho	Magnaporthe oryzae	IPR007219;IPR001138;IPR036864;IPR001138;IPR001138;IPR001138;IPR036864	Ino80 subunit 1;Ino80 subunit 1;Transcription factor domain, fungi;Zn(2)Cys(6) fungal-type DNA-binding domain;Zn(2)-C6 fungal-type DNA-binding domain superfamily;Zn(2)-C6 fungal-type DNA-binding domain superfamily;Zn(2)-C6 fungal-type DNA-binding domain superfamily;Zn(2)-C6 fungal-type DNA-binding domain superfamily;Zn(2)-C6 fungal-type DNA-binding domain superfamily;Zn(2)-C6 fungal-type DNA-bind…	WideEffHunter	EAR 1	-	GO:0000981;GO:0003677;GO:0005634;GO:0006357;GO:0008270;GO:0016020	DNA-binding transcription factor activity, RNA polymerase II-specific;DNA binding;nucleus;regulation of transcription by RNA polymerase II;zinc ion binding;membrane	Molecular Function;Molecular Function;Cellular Component;Biological Process;Molecular Function;Cellular Component	-	-
Pfijiensis_645	No hit	No hit	-	-	-	PredHel=0	1	0	0	0	0	0	0	0	0	215.349	-	-	-	-	-	-	-	-	-	-	-	-
Pfijiensis_961	XP 007927121.1 uncharacterized protein MYCFIDRAFT 71818 [Pseudocercospora fijiensis CIRAD86]	ref|XP 007927121.1|uncharacterized protein MYCFIDRAFT 71818 [Pseudocercospora fijiensis CIRAD86]/gb|EME81627.1|hypothetical protein MYCFIDRAFT 71818 [Pseudocercospora fijiensis CIRAD86];gb|KXT14095.1|hypothetical protein AC579 794 [Pseudocercospora musae];gb|KAF7191778.1|Signal recognition particle 54 kDa protein-like [Pseudocercospora fuligena];gb|QIX01786.1|hypothetical protein AMS68 007303 [Pe…	uncharacterized protein MYCFIDRAFT 71818 [Pseudocercospora fijiensis CIRAD86]	71818	-	PredHel=0	522	4	0.00766284	23	27	14	44	20	1	215.349	-	-	IPR006325;IPR013822;IPR004125;IPR027417;IPR000897;IPR036891;IPR042101;IPR022941;IPR000897;IPR022941;IPR027417;IPR036891	Signal recognition particle, SRP54 subunit, eukaryotic;Signal recognition particle SRP54, helical bundle;Signal recognition particle, SRP54 subunit, M-domain;P-loop containing nucleoside triphosphate hydrolase;Signal recognition particle, SRP54 subunit, GTPase domain;Signal recognition particle, SRP54 subunit, M-domain superfamily;Signal recognition particle SRP54, N-terminal domain superfamily;S…	WideEffHunter	RXLR	-	GO:0003924;GO:0005048;GO:0005525;GO:0005829;GO:0006414;GO:0006614;GO:0008312;GO:0048500;GO:0065002	GTPase activity;signal sequence binding;GTP binding;cytosol;translational elongation;SRP-dependent cotranslational protein targeting to membrane;7S RNA binding;signal recognition particle;intracellular protein transmembrane transport	Molecular Function;Molecular Function;Molecular Function;Cellular Component;Biological Process;Biological Process;Molecular Function;Cellular Component;Biological Process	EC:3.6.1.15	Nucleoside-triphosphate phosphatase
Pfijiensis_173	XP 007930609.1 hypothetical protein MYCFIDRAFT 58506 [Pseudocercospora fijiensis CIRAD86]	ref|XP 007930609.1|uncharacterized protein MYCFIDRAFT 58506 [Pseudocercospora fijiensis CIRAD86]/gb|EME78421.1|hypothetical protein MYCFIDRAFT 58506 [Pseudocercospora fijiensis CIRAD86];gb|KAF7186464.1|Pentatricopeptide repeat-containing protein 5, mitochondrial [Pseudocercospora fuligena];gb|KXT00515.1|hypothetical protein AC578 4074 [Pseudocercospora eumusae];gb|KXT17121.1|hypothetical protein …	pentatricopeptide repeat protein	58506	-	PredHel=0	1283	10	0.00779423	91	68	53	58	50	7	214.293	-	-	IPR011990;IPR011990;IPR002885;IPR011990;IPR002885;IPR002885;IPR002885;IPR002885	Protein kinase-like domain superfamily;Protein kinase-like domain superfamily;Tetratricopeptide-like helical domain superfamily;Tetratricopeptide-like helical domain superfamily;Pentatricopeptide repeat;Tetratricopeptide-like helical domain superfamily;Pentatricopeptide repeat;Pentatricopeptide repeat;Pentatricopeptide repeat;Pentatricopeptide repeat;Pentatricopeptide repeat;Pentatricopeptide rep…	-	-	-	GO:0005515	protein binding	Molecular Function	-	-
Pfijiensis_832	XP 007924870.1 hypothetical protein MYCFIDRAFT 152505 [Pseudocercospora fijiensis CIRAD86]	ref|XP 007924870.1|uncharacterized protein MYCFIDRAFT 152505 [Pseudocercospora fijiensis CIRAD86]/gb|EME84246.1|hypothetical protein MYCFIDRAFT 152505 [Pseudocercospora fijiensis CIRAD86];gb|KXT06852.1|hypothetical protein AC578 7189 [Pseudocercospora eumusae];gb|KAF7186360.1|Transporter aclS [Pseudocercospora fuligena];gb|KAF2770845.1|hypothetical protein EJ03DRAFT 269933 [Teratosphaeria nubilos…	permease for cytosine/purines, uracil, thiamine, allantoin-domain-containing protein	152505	-	PredHel=12	557	9	0.016158	43	31	27	15	15	20	214.293	G2X1K9#red vir	Verticillium dahliae	IPR001248;IPR045225	MFS transporter superfamily;Purine-cytosine permease;Purine-cytosine permease;Purine-cytosine permease;Uracil/uridine/allantoin permease	WideEffHunter	YFWxC,LysM	-	GO:0005886;GO:0015205;GO:0055085;GO:0071702;GO:0071705	plasma membrane;nucleobase transmembrane transporter activity;transmembrane transport;organic substance transport;nitrogen compound transport	Cellular Component;Molecular Function;Biological Process;Biological Process;Biological Process	-	-
Pfijiensis_958	XP 007929185.1 hypothetical protein MYCFIDRAFT 177115 [Pseudocercospora fijiensis CIRAD86]	ref|XP 007929185.1|uncharacterized protein MYCFIDRAFT 177115 [Pseudocercospora fijiensis CIRAD86]/gb|EME80139.1|hypothetical protein MYCFIDRAFT 177115 [Pseudocercospora fijiensis CIRAD86];gb|KAF7194998.1|Pre-mRNA-splicing ATP-dependent RNA helicase prp28, partial [Pseudocercospora fuligena];gb|KXS94706.1|hypothetical protein AC578 3851 [Pseudocercospora eumusae];gb|KXT18159.1|hypothetical protein…	Pre-mRNA-splicing ATP-dependent RNA helicase prp28	177115	-	PredHel=0	1001	14	0.013986	61	51	66	61	36	9	213.769	Q4I7F9#unaf patho	Fusarium graminearum	IPR011545;IPR027417;IPR027417;IPR001650;IPR000629;IPR014001;IPR014014;IPR001650;IPR027417	Copper amine oxidase, catalytic domain superfamily;DEAD/DEAH box helicase domain;P-loop containing nucleoside triphosphate hydrolase;P-loop containing nucleoside triphosphate hydrolase;Helicase, C-terminal;Helicase, C-terminal;Helicase, C-terminal;Helicase, C-terminal;Helicase, C-terminal;Helicase, C-terminal;Helicase, C-terminal;Helicase, C-terminal;ATP-dependent RNA helicase DEAD-box, conserved…	-	-	-	GO:0000384;GO:0000395;GO:0000974;GO:0003723;GO:0003724;GO:0005524;GO:0005682;GO:0016020;GO:0016787;GO:0071013	first spliceosomal transesterification activity;mRNA 5'-splice site recognition;Prp19 complex;RNA binding;RNA helicase activity;ATP binding;U5 snRNP;membrane;hydrolase activity;catalytic step 2 spliceosome	Molecular Function;Biological Process;Cellular Component;Molecular Function;Molecular Function;Molecular Function;Cellular Component;Cellular Component;Molecular Function;Cellular Component	EC:3.6.4.13	RNA helicase
Pfijiensis_1366	XP 007925549.1 glycosyltransferase family 4 protein [Pseudocercospora fijiensis CIRAD86]	ref|XP 007925549.1|glycosyltransferase family 4 protein [Pseudocercospora fijiensis CIRAD86]/gb|EME85056.1|glycosyltransferase family 4 protein [Pseudocercospora fijiensis CIRAD86];gb|KAF7186133.1|GDP-Man:Man(3)GlcNAc(2)-PP-Dol alpha-1,2-mannosyltransferase [Pseudocercospora fuligena];gb|KXS97832.1|hypothetical protein AC578 10528 [Pseudocercospora eumusae];ref|XP 033667617.1|glycosyltransferase …	UDP-Glycosyltransferase/glycogen phosphorylase	-	Signal peptide	PredHel=1	548	6	0.0109489	34	34	24	29	18	13	213.248	-	-	IPR001296;IPR031814;IPR038013;IPR038013;	Winged helix DNA-binding domain superfamily;Glycosyl transferase, family 1;ALG11 mannosyltransferase, N-terminal;ALG11 mannosyltransferase, N-terminal;ALG11 mannosyltransferase, N-terminal;ALG11 mannosyltransferase, N-terminal;ALG11 mannosyltransferase;ALG11 mannosyltransferase;ALG11 mannosyltransferase	-	EAR_1	-	GO:0004377;GO:0005773;GO:0005789;GO:0005886;GO:0006488;GO:0044249;GO:0097502	GDP-Man:Man3GlcNAc2-PP-Dol alpha-1,2-mannosyltransferase activity;vacuole;endoplasmic reticulum membrane;plasma membrane;dolichol-linked oligosaccharide biosynthetic process;cellular biosynthetic process;mannosylation	Molecular Function;Cellular Component;Cellular Component;Cellular Component;Biological Process;Biological Process;Biological Process	EC:2.4.1.131	GDP-Man:Man(3)GlcNAc(2)-PP-dolichol alpha-1,2-mannosyltransferase
Pfijiensis_1638	XP 007925549.1 glycosyltransferase family 4 protein [Pseudocercospora fijiensis CIRAD86]	ref|XP 007925549.1|glycosyltransferase family 4 protein [Pseudocercospora fijiensis CIRAD86]/gb|EME85056.1|glycosyltransferase family 4 protein [Pseudocercospora fijiensis CIRAD86];gb|KAF7186133.1|GDP-Man:Man(3)GlcNAc(2)-PP-Dol alpha-1,2-mannosyltransferase [Pseudocercospora fuligena];gb|KXS97832.1|hypothetical protein AC578 10528 [Pseudocercospora eumusae];ref|XP 033667617.1|glycosyltransferase …	UDP-Glycosyltransferase/glycogen phosphorylase	-	-	PredHel=1	548	6	0.0109489	34	34	24	29	18	13	213.248	-	-	IPR001296;IPR031814;IPR038013;IPR038013;	KA1 domain/Ssp2, C-terminal;Glycosyl transferase, family 1;ALG11 mannosyltransferase, N-terminal;ALG11 mannosyltransferase, N-terminal;ALG11 mannosyltransferase, N-terminal;ALG11 mannosyltransferase, N-terminal;ALG11 mannosyltransferase;ALG11 mannosyltransferase;ALG11 mannosyltransferase	-	-	-	GO:0004377;GO:0005773;GO:0005789;GO:0005886;GO:0006488;GO:0044249;GO:0097502	GDP-Man:Man3GlcNAc2-PP-Dol alpha-1,2-mannosyltransferase activity;vacuole;endoplasmic reticulum membrane;plasma membrane;dolichol-linked oligosaccharide biosynthetic process;cellular biosynthetic process;mannosylation	Molecular Function;Cellular Component;Cellular Component;Cellular Component;Biological Process;Biological Process;Biological Process	EC:2.4.1.131	GDP-Man:Man(3)GlcNAc(2)-PP-dolichol alpha-1,2-mannosyltransferase
Pfijiensis_1904	XP 007923619.1 hypothetical protein MYCFIDRAFT 132671 [Pseudocercospora fijiensis CIRAD86]	ref|XP 007923619.1|uncharacterized protein MYCFIDRAFT 132671 [Pseudocercospora fijiensis CIRAD86]/gb|EME86291.1|hypothetical protein MYCFIDRAFT 132671 [Pseudocercospora fijiensis CIRAD86];gb|KXT16266.1|hypothetical protein AC579 476 [Pseudocercospora musae];gb|KXT06608.1|hypothetical protein AC578 8620 [Pseudocercospora eumusae];gb|KAF7194086.1|hypothetical protein HII31 04607 [Pseudocercospora f…	NADH:ubiquinone oxidoreductase 6.6kD subunit	132671	-	PredHel=1	81	0	0	2	7	4	5	2	4	213.248	-	-	-	-	-	-	-	GO:0016020	membrane	Cellular Component	-	-
Pfijiensis_2167	XP 007922523.1 hypothetical protein MYCFIDRAFT 45451 [Pseudocercospora fijiensis CIRAD86]	ref|XP 007922523.1|uncharacterized protein MYCFIDRAFT 45451 [Pseudocercospora fijiensis CIRAD86]/gb|EME86366.1|hypothetical protein MYCFIDRAFT 45451 [Pseudocercospora fijiensis CIRAD86];gb|KAF7189155.1|GPI inositol-deacylase [Pseudocercospora fuligena];gb|KXT06695.1|hypothetical protein AC578 8538 [Pseudocercospora eumusae];gb|KXT14208.1|hypothetical protein AC579 7553 [Pseudocercospora musae];gb…	GPI inositol-deacylase-like protein	45451	-	PredHel=9	1052	12	0.0114068	97	80	61	35	38	14	212.729	-	-	IPR012908;IPR029058;IPR039529;IPR029058	GPI inositol-deacylase PGAP1-like;Alpha/Beta hydrolase fold;GPI inositol-deacylase;Alpha/Beta hydrolase fold	WideEffHunter	YFWxC	-	GO:0005773;GO:0005789;GO:0005886;GO:0006505;GO:0006888;GO:0015031;GO:0016829;GO:0052689	vacuole;endoplasmic reticulum membrane;plasma membrane;GPI anchor metabolic process;endoplasmic reticulum to Golgi vesicle-mediated transport;protein transport;lyase activity;carboxylic ester hydrolase activity	Cellular Component;Cellular Component;Cellular Component;Biological Process;Biological Process;Biological Process;Molecular Function;Molecular Function	EC:4;EC:3.1.1	Lyases;Acting on ester bonds
Pfijiensis_1678	XP 007920328.1 hypothetical protein MYCFIDRAFT 71489 [Pseudocercospora fijiensis CIRAD86]	ref|XP 007920328.1|uncharacterized protein MYCFIDRAFT 71489 [Pseudocercospora fijiensis CIRAD86]/gb|EME89373.1|hypothetical protein MYCFIDRAFT 71489 [Pseudocercospora fijiensis CIRAD86];gb|KAF7191277.1|2-methylcitrate synthase, mitochondrial [Pseudocercospora fuligena];gb|KXT04665.1|hypothetical protein AC578 2124 [Pseudocercospora eumusae];gb|KXT09079.1|hypothetical protein AC579 10043 [Pseudoce…	2-methylcitrate synthase	71489	-	PredHel=0	473	5	0.0105708	29	22	24	36	22	7	212.213	-	-	IPR002020;IPR002020;IPR016142;IPR016143;IPR002020;IPR019810;IPR036969	Citrate synthase;Citrate synthase;Citrate synthase-like, large alpha subdomain;Citrate synthase-like, small alpha subdomain;Citrate synthase;Citrate synthase active site;Citrate synthase superfamily	WideEffHunter	[LI]xAR	-	GO:0004108;GO:0005759;GO:0005975;GO:0006099;GO:0006101;GO:0016020;GO:0019629;GO:0050440	citrate (Si)-synthase activity;mitochondrial matrix;carbohydrate metabolic process;tricarboxylic acid cycle;citrate metabolic process;membrane;propionate catabolic process, 2-methylcitrate cycle;2-methylcitrate synthase activity	Molecular Function;Cellular Component;Biological Process;Biological Process;Biological Process;Cellular Component;Biological Process;Molecular Function	EC:2.3.3.5;EC:2.3.3.16	2-methylcitrate synthase;Citrate synthase (unknown stereospecificity)
Pfijiensis_1708	XP 007919943.1 hypothetical protein MYCFIDRAFT 35369 [Pseudocercospora fijiensis CIRAD86]	ref|XP 007919943.1|uncharacterized protein MYCFIDRAFT 35369 [Pseudocercospora fijiensis CIRAD86]/gb|EME88865.1|hypothetical protein MYCFIDRAFT 35369 [Pseudocercospora fijiensis CIRAD86];gb|KAF7192575.1|hypothetical protein HII31 06084 [Pseudocercospora fuligena];gb|KXS94246.1|hypothetical protein AC578 8816 [Pseudocercospora eumusae];ref|XP 033668588.1|uncharacterized protein M409DRAFT 21852 [Zas…	chaps-domain-containing protein	35369	-	PredHel=0	684	12	0.0175439	50	38	39	32	22	11	212.213	-	-	IPR015374;IPR011990;IPR015374;IPR011990	Chs5p-Arf1p binding;Tetratricopeptide-like helical domain superfamily;Tetratricopeptide-like helical domain superfamily;Tetratricopeptide-like helical domain superfamily;Tetratricopeptide-like helical domain superfamily;Chs5p-Arf1p binding;Tetratricopeptide-like helical domain superfamily	WideEffHunter	LysM	-	GO:0005515;GO:0005773;GO:0005886;GO:0006896;GO:0034044;GO:0043001	protein binding;vacuole;plasma membrane;Golgi to vacuole transport;exomer complex;Golgi to plasma membrane protein transport	Molecular Function;Cellular Component;Cellular Component;Biological Process;Cellular Component;Biological Process	-	-
Pfijiensis_1718	XP 007924880.1 hypothetical protein MYCFIDRAFT 210832 [Pseudocercospora fijiensis CIRAD86]	ref|XP 007924880.1|uncharacterized protein MYCFIDRAFT 210832 [Pseudocercospora fijiensis CIRAD86]/gb|EME84256.1|hypothetical protein MYCFIDRAFT 210832 [Pseudocercospora fijiensis CIRAD86];gb|KXT07017.1|hypothetical protein AC578 7201 [Pseudocercospora eumusae];gb|KAF7186384.1|Papain inhibitor [Pseudocercospora fuligena];gb|KXT10047.1|hypothetical protein AC579 8655 [Pseudocercospora musae];gb|EME…	Putative RlpA-like domain superfamily protein	210832	Signal peptide	PredHel=0	289	5	0.017301	35	28	38	11	10	4	212.213	G4YNY4#red vir	Phytophthora sojae	IPR036908;IPR036908	WD40-repeat-containing domain superfamily;RlpA-like domain superfamily;RlpA-like domain superfamily;RlpA-like domain superfamily;RlpA-like domain superfamily;RlpA-like domain superfamily;RlpA-like domain superfamily;RlpA-like domain superfamily;RlpA-like domain superfamily	EffHunter	-	-	-	-	-	-	-
Pfijiensis_639	XP 007920040.1 hypothetical protein MYCFIDRAFT 48511 [Pseudocercospora fijiensis CIRAD86]	ref|XP 007920040.1|uncharacterized protein MYCFIDRAFT 48511 [Pseudocercospora fijiensis CIRAD86]/gb|EME88333.1|hypothetical protein MYCFIDRAFT 48511 [Pseudocercospora fijiensis CIRAD86];gb|KXS99627.1|hypothetical protein AC578 9934 [Pseudocercospora eumusae];gb|KXT08788.1|hypothetical protein AC579 7665 [Pseudocercospora musae];gb|KAI5370891.1|hypothetical protein Slin14017 G017700 [Septoria lini…	uncharacterized protein MYCFIDRAFT 48511	48511	-	PredHel=6	443	9	0.020316	36	31	22	18	11	14	212.213	I1RJX5#unaf patho	Fusarium graminearum	-	-	WideEffHunter	ToxA	-	GO:0000166;GO:0003677;GO:0006259;GO:0006974;GO:0016020	nucleotide binding;DNA binding;DNA metabolic process;DNA damage response;membrane	Molecular Function;Molecular Function;Biological Process;Biological Process;Cellular Component	-	-
Pfijiensis_871	XP 007922974.1 hypothetical protein MYCFIDRAFT 160995 [Pseudocercospora fijiensis CIRAD86]	ref|XP 007922974.1|uncharacterized protein MYCFIDRAFT 160995 [Pseudocercospora fijiensis CIRAD86]/gb|EME85319.1|hypothetical protein MYCFIDRAFT 160995 [Pseudocercospora fijiensis CIRAD86];gb|KXT17372.1|hypothetical protein AC579 3878 [Pseudocercospora musae];gb|KAF7194285.1|putative mitochondrial carrier [Pseudocercospora fuligena];gb|KXT05967.1|hypothetical protein AC578 329 [Pseudocercospora eu…	putative mitochondrial carrier	160995	-	PredHel=0	259	0	0	15	11	10	19	10	4	212.213	-	-	IPR023395;IPR018108;IPR018108;IPR023395	Mitochondrial carrier domain superfamily;Mitochondrial substrate/solute carrier;Mitochondrial substrate/solute carrier;Mitochondrial substrate/solute carrier;Mitochondrial carrier domain superfamily	WideEffHunter	-	-	GO:0000002;GO:0001409;GO:0005743;GO:0006879;GO:0016836;GO:0019685;GO:0036070;GO:1903790	mitochondrial genome maintenance;guanine nucleotide transmembrane transporter activity;mitochondrial inner membrane;intracellular iron ion homeostasis;hydro-lyase activity;photosynthesis, dark reaction;light-independent bacteriochlorophyll biosynthetic process;guanine nucleotide transmembrane transport	Biological Process;Molecular Function;Cellular Component;Biological Process;Molecular Function;Biological Process;Biological Process;Biological Process	EC:4.2.1	Carbon-oxygen lyases
Pfijiensis_2011	No hit	No hit	-	-	-	PredHel=0	1	0	0	0	0	0	0	0	0	211.188	-	-	-	-	-	-	-	-	-	-	-	-
Pfijiensis_2252	KXS97173.1 hypothetical protein AC578 871 [Mycosphaerella eumusae]	ref|XP 007932465.1|uncharacterized protein MYCFIDRAFT 43811 [Pseudocercospora fijiensis CIRAD86]/gb|EME76886.1|hypothetical protein MYCFIDRAFT 43811 [Pseudocercospora fijiensis CIRAD86];gb|KAF7192361.1|putative importin [Pseudocercospora fuligena];gb|KXT15117.1|hypothetical protein AC579 6462 [Pseudocercospora musae];gb|KXS97173.1|hypothetical protein AC578 871 [Pseudocercospora eumusae];ref|XP 0…	ARM repeat-containing protein	43811	-	PredHel=0	1054	12	0.0113852	49	54	46	55	44	16	211.188	-	-	IPR011989;IPR001494;IPR001494;IPR016024	ABC transporter type 1, transmembrane domain superfamily;Armadillo-like helical;Importin-beta, N-terminal domain;Importin-beta, N-terminal domain;Importin-beta, N-terminal domain;Importin-beta, N-terminal domain;Importin-beta, N-terminal domain;Armadillo-type fold	-	-	-	GO:0003676;GO:0005524;GO:0005635;GO:0005773;GO:0005829;GO:0005886;GO:0006606;GO:0016787;GO:0017038;GO:0031267	nucleic acid binding;ATP binding;nuclear envelope;vacuole;cytosol;plasma membrane;protein import into nucleus;hydrolase activity;protein import;small GTPase binding	Molecular Function;Molecular Function;Cellular Component;Cellular Component;Cellular Component;Cellular Component;Biological Process;Molecular Function;Biological Process;Molecular Function	EC:3	Hydrolases
Pfijiensis_45	XP 007929773.1 hypothetical protein MYCFIDRAFT 58795 [Pseudocercospora fijiensis CIRAD86]	ref|XP 007929773.1|uncharacterized protein MYCFIDRAFT 58795 [Pseudocercospora fijiensis CIRAD86]/gb|EME79826.1|hypothetical protein MYCFIDRAFT 58795 [Pseudocercospora fijiensis CIRAD86];gb|KAF7198337.1|Peroxisomal hydratase-dehydrogenase-epimerase [Pseudocercospora fuligena];gb|KXT01639.1|hypothetical protein AC578 8008 [Pseudocercospora eumusae];gb|KXT05586.1|hypothetical protein AC579 10106 [Ps…	multifunctional beta-oxidation protein-like protein	58795	-	PredHel=0	905	8	0.00883978	53	50	43	69	47	11	210.679	G4MZY1#red vir	Magnaporthe oryzae	IPR002347;IPR002347;IPR002539;IPR002347;IPR036291;IPR029069;IPR036291;IPR029069	Short-chain dehydrogenase/reductase SDR;Short-chain dehydrogenase/reductase SDR;Short-chain dehydrogenase/reductase SDR;Short-chain dehydrogenase/reductase SDR;MaoC-like dehydratase domain;Short-chain dehydrogenase/reductase SDR;Short-chain dehydrogenase/reductase SDR;Short-chain dehydrogenase/reductase SDR;Short-chain dehydrogenase/reductase SDR;Short-chain dehydrogenase/reductase SDR;Short-chai…	WideEffHunter	LysM	-	GO:0000287;GO:0004176;GO:0004252;GO:0004335;GO:0005524;GO:0005759;GO:0005777;GO:0006012;GO:0006515;GO:0006633;GO:0006635;GO:0016491;GO:0016887;GO:0034599;GO:0043565;GO:0046835;GO:0051131;GO:0070407	magnesium ion binding;ATP-dependent peptidase activity;serine-type endopeptidase activity;galactokinase activity;ATP binding;mitochondrial matrix;peroxisome;galactose metabolic process;protein quality control for misfolded or incompletely synthesized proteins;fatty acid biosynthetic process;fatty acid beta-oxidation;oxidoreductase activity;ATP hydrolysis activity;cellular response to oxidative st…	Molecular Function;Molecular Function;Molecular Function;Molecular Function;Molecular Function;Cellular Component;Cellular Component;Biological Process;Biological Process;Biological Process;Biological Process;Molecular Function;Molecular Function;Biological Process;Molecular Function;Biological Process;Biological Process;Biological Process	EC:3.4.21;EC:2.7.1.6;EC:1;EC:3.6.1.15	Acting on peptide bonds (peptidases);Galactokinase;Oxidoreductases;Nucleoside-triphosphate phosphatase
Pfijiensis_1214	XP 007921741.1 hypothetical protein MYCFIDRAFT 99465, partial [Pseudocercospora fijiensis CIRAD86]	gb|KXS93413.1|hypothetical protein AC579 10565 [Pseudocercospora musae];ref|XP 007921741.1|uncharacterized protein MYCFIDRAFT 99465, partial [Pseudocercospora fijiensis CIRAD86]/gb|EME88876.1|hypothetical protein MYCFIDRAFT 99465, partial [Pseudocercospora fijiensis CIRAD86];gb|KAF7195491.1|GPN-loop GTPase 1 [Pseudocercospora fuligena];gb|KXT03580.1|hypothetical protein AC578 9988 [Pseudocercospo…	GPN-loop GTPase 1	99465	-	PredHel=0	336	2	0.00595238	33	18	18	22	15	2	210.172	Q4IQT8#unaf patho	Fusarium graminearum	IPR027417;IPR004130;IPR004130;IPR030230;IPR027417	WD40-repeat-containing domain superfamily;WD40-repeat-containing domain superfamily;P-loop containing nucleoside triphosphate hydrolase;GPN-loop GTPase;GPN-loop GTPase;GPN-loop GTPase;GPN-loop GTPase;GPN-loop GTPase 1;P-loop containing nucleoside triphosphate hydrolase	-	-	-	GO:0003924;GO:0005525;GO:0005737;GO:0006606;GO:0007064;GO:0016887;GO:0030153	GTPase activity;GTP binding;cytoplasm;protein import into nucleus;mitotic sister chromatid cohesion;ATP hydrolysis activity;bacteriocin immunity	Molecular Function;Molecular Function;Cellular Component;Biological Process;Biological Process;Molecular Function;Biological Process	EC:3.6.1.15	Nucleoside-triphosphate phosphatase
Pfijiensis_428	XP 007925865.1|uncharacterized protein MYCFIDRAFT 52289 [Pseudocercospora fijiensis CIRAD86]	ref|XP 007925865.1|uncharacterized protein MYCFIDRAFT 52289 [Pseudocercospora fijiensis CIRAD86]/gb|EME83351.1|hypothetical protein MYCFIDRAFT 52289 [Pseudocercospora fijiensis CIRAD86];gb|KXS94962.1|hypothetical protein AC578 3836 [Pseudocercospora eumusae];gb|KAF7188569.1|Secondary metabolism regulator LAE1, partial [Pseudocercospora fuligena];gb|KXT16634.1|hypothetical protein AC579 6662 [Pseu…	methyltransferase LaeA	52289	-	PredHel=0	349	3	0.00859599	24	19	22	8	7	8	210.172	G4XKY9#red vir;incr vir	Bipolaris maydis	IPR029063;IPR029063	Basic-leucine zipper domain superfamily;S-adenosyl-L-methionine-dependent methyltransferase superfamily;S-adenosyl-L-methionine-dependent methyltransferase superfamily;S-adenosyl-L-methionine-dependent methyltransferase superfamily;S-adenosyl-L-methionine-dependent methyltransferase superfamily	-	-	-	GO:0008168	methyltransferase activity	Molecular Function	EC:2.1.1	Transferring one-carbon groups
Pfijiensis_2065	KXT07827.1 hypothetical protein AC579 9694 [Pseudocercospora musae]	ref|XP 007929761.1|myosin regulatory light chain cdc4 [Pseudocercospora fijiensis CIRAD86]/gb|EME79019.1|myosin regulatory light chain cdc4 [Pseudocercospora fijiensis CIRAD86]/gb|KXT07584.1|hypothetical protein AC578 10213 [Pseudocercospora eumusae];gb|KXT07827.1|hypothetical protein AC579 9694 [Pseudocercospora musae];gb|KAF2217975.1|hypothetical protein CERZMDRAFT 104383 [Cercospora zeae-maydi…	EF-hand	57875	-	PredHel=0	141	2	0.0141844	7	6	4	7	6	0	209.167	Q9UWF0#red vir;loss patho	Magnaporthe oryzae	IPR002048;IPR002048;IPR002048;IPR002048;IPR011992	EF-hand domain;EF-hand domain;EF-hand domain;EF-hand domain;EF-hand domain;EF-hand domain;EF-hand domain;EF-hand domain pair	-	-	-	GO:0005509;GO:0016460;GO:0071341;GO:0090148;GO:0110085;GO:0140014;GO:1903475	calcium ion binding;myosin II complex;medial cortical node;membrane fission;mitotic actomyosin contractile ring;mitotic nuclear division;mitotic actomyosin contractile ring assembly	Molecular Function;Cellular Component;Cellular Component;Biological Process;Cellular Component;Biological Process;Biological Process	-	-
Pfijiensis_984	XP 007923647.1 hypothetical protein MYCFIDRAFT 202482 [Pseudocercospora fijiensis CIRAD86]	ref|XP 007923647.1|uncharacterized protein MYCFIDRAFT 202482 [Pseudocercospora fijiensis CIRAD86]/gb|EME86338.1|hypothetical protein MYCFIDRAFT 202482 [Pseudocercospora fijiensis CIRAD86];gb|KAF7195654.1|Ceramide very long chain fatty acid hydroxylase SCS7 [Pseudocercospora fuligena];gb|KXT12559.1|hypothetical protein AC579 2097 [Pseudocercospora musae];gb|KXT06588.1|hypothetical protein AC578 85…	fatty acid hydroxylase	202482	-	PredHel=3	410	5	0.0121951	17	22	28	24	10	10	209.167	-	-	IPR001199;IPR001199;IPR014430;IPR036400;IPR006694;IPR014430;IPR018506;IPR001199;IPR036400	Cytochrome b5-like heme/steroid binding domain;Cytochrome b5-like heme/steroid binding domain;Sterol desaturase Scs7;Cytochrome b5-like heme/steroid binding domain superfamily;Fatty acid hydroxylase;Sterol desaturase Scs7;Cytochrome b5, heme-binding site;Cytochrome b5-like heme/steroid binding domain;Cytochrome b5-like heme/steroid binding domain superfamily	-	-	-	GO:0000050;GO:0000105;GO:0005506;GO:0005773;GO:0005789;GO:0005886;GO:0006012;GO:0006065;GO:0006094;GO:0006096;GO:0006119;GO:0006189;GO:0006260;GO:0006414;GO:0006486;GO:0006526;GO:0006633;GO:0006635;GO:0006673;GO:0006744;GO:0006782;GO:0008270;GO:0009089;GO:0009099;GO:0009229;GO:0009231;GO:0009239;GO:0009423;GO:0009435;GO:0015940;GO:0016567;GO:0016925;GO:0019288;GO:0019385;GO:0020037;GO:0030210;GO:…	urea cycle;histidine biosynthetic process;iron ion binding;vacuole;endoplasmic reticulum membrane;plasma membrane;galactose metabolic process;UDP-glucuronate biosynthetic process;gluconeogenesis;glycolytic process;oxidative phosphorylation;'de novo' IMP biosynthetic process;DNA replication;translational elongation;protein glycosylation;arginine biosynthetic process;fatty acid biosynthetic process…	Biological Process;Biological Process;Molecular Function;Cellular Component;Cellular Component;Cellular Component;Biological Process;Biological Process;Biological Process;Biological Process;Biological Process;Biological Process;Biological Process;Biological Process;Biological Process;Biological Process;Biological Process;Biological Process;Biological Process;Biological Process;Biological Process;…	EC:1	Oxidoreductases
Pfijiensis_999	XP 007919789.1 hypothetical protein MYCFIDRAFT 26888 [Pseudocercospora fijiensis CIRAD86]	ref|XP 007919789.1|uncharacterized protein MYCFIDRAFT 26888 [Pseudocercospora fijiensis CIRAD86]/gb|EME87530.1|hypothetical protein MYCFIDRAFT 26888 [Pseudocercospora fijiensis CIRAD86];gb|KXT10908.1|hypothetical protein AC579 3482 [Pseudocercospora musae];gb|KXS96199.1|hypothetical protein AC578 2830 [Pseudocercospora eumusae];ref|XP 033660038.1|uncharacterized protein M409DRAFT 30433 [Zasmidium…	amino acid transporter	26888	-	PredHel=12	600	11	0.0183333	50	42	34	16	21	20	209.167	-	-	IPR002293;	Pleckstrin homology domain;Amino acid/polyamine transporter I;Amino acid/polyamine transporter I;Amino acid/polyamine transporter I;Amino acid/polyamine transporter I;Amino acid/polyamine transporter I	-	-	-	GO:0016020;GO:0022857;GO:0055085	membrane;transmembrane transporter activity;transmembrane transport	Cellular Component;Molecular Function;Biological Process	-	-
Pfijiensis_1041	XP 007925128.1 uncharacterized protein MYCFIDRAFT 135700, partial [Pseudocercospora fijiensis CIRAD86]	gb|KXS98758.1|hypothetical protein AC578 9035 [Pseudocercospora eumusae];ref|XP 007925128.1|uncharacterized protein MYCFIDRAFT 135700, partial [Pseudocercospora fijiensis CIRAD86]/gb|EME84504.1|hypothetical protein MYCFIDRAFT 135700, partial [Pseudocercospora fijiensis CIRAD86];gb|KAF7189451.1|Nuclear distribution protein nudE-like 1 [Pseudocercospora fuligena];gb|KXT12203.1|hypothetical protein …	Nuclear distribution protein nudE 1	135700	-	PredHel=0	330	0	0	29	25	26	27	9	3	209.167	-	-	IPR006964;IPR033494	Zinc finger, FYVE/PHD-type;Zinc finger, FYVE/PHD-type;Zinc finger, FYVE/PHD-type;NUDE domain;NUDE domain;NUDE domain;NUDE domain;NUDE domain;NUDE family	-	-	-	GO:0000132;GO:0000776;GO:0005737;GO:0005813;GO:0005814;GO:0005874;GO:0005875;GO:0007020;GO:0007059;GO:0007098;GO:0008017;GO:0016477;GO:0040011;GO:0047496;GO:0051303;GO:0051642;GO:0051674;GO:0140014	establishment of mitotic spindle orientation;kinetochore;cytoplasm;centrosome;centriole;microtubule;microtubule associated complex;microtubule nucleation;chromosome segregation;centrosome cycle;microtubule binding;cell migration;locomotion;vesicle transport along microtubule;establishment of chromosome localization;centrosome localization;localization of cell;mitotic nuclear division	Biological Process;Cellular Component;Cellular Component;Cellular Component;Cellular Component;Cellular Component;Cellular Component;Biological Process;Biological Process;Biological Process;Molecular Function;Biological Process;Biological Process;Biological Process;Biological Process;Biological Process;Biological Process;Biological Process	-	-
Pfijiensis_1733	No hit	No hit	-	-	-	PredHel=0	1	0	0	0	0	0	0	0	0	209.167	-	-	-	-	-	-	-	-	-	-	-	-
Pfijiensis_790	XP 007930148.1 uncharacterized protein MYCFIDRAFT 216443 [Pseudocercospora fijiensis CIRAD86]	ref|XP 007930148.1|uncharacterized protein MYCFIDRAFT 216443 [Pseudocercospora fijiensis CIRAD86]/gb|EME79434.1|hypothetical protein MYCFIDRAFT 216443 [Pseudocercospora fijiensis CIRAD86];gb|KXS98901.1|hypothetical protein AC578 7463 [Pseudocercospora eumusae];gb|KXT15923.1|hypothetical protein AC579 1435 [Pseudocercospora musae];gb|EME38740.1|hypothetical protein DOTSEDRAFT 83448 [Dothistroma se…	uncharacterized protein MYCFIDRAFT 216443 [Pseudocercospora fijiensis CIRAD86]	216443	-	PredHel=1	491	5	0.0101833	24	25	35	24	21	16	209.167	-	-	-	-	WideEffHunter	RXLR	-	GO:0016020	membrane	Cellular Component	-	-
Pfijiensis_1991	XP 007931236.1 hypothetical protein MYCFIDRAFT 33612 [Pseudocercospora fijiensis CIRAD86]	ref|XP 007931236.1|uncharacterized protein MYCFIDRAFT 33612 [Pseudocercospora fijiensis CIRAD86]/gb|EME77813.1|hypothetical protein MYCFIDRAFT 33612 [Pseudocercospora fijiensis CIRAD86];gb|KAF7191667.1|Dothistromin biosynthesis peroxidase dotB [Pseudocercospora fuligena];gb|KXT08741.1|hypothetical protein AC579 4143 [Pseudocercospora musae];gb|KXS97724.1|hypothetical protein AC578 8850 [Pseudocer…	Dothistromin biosynthesis peroxidase dotB	33612	-	PredHel=0	402	5	0.0124378	24	21	24	13	31	4	208.171	-	-	IPR000028;IPR036851;IPR000028;IPR036851	Chloroperoxidase;Chloroperoxidase-like superfamily;Chloroperoxidase-like superfamily;Chloroperoxidase;Chloroperoxidase-like superfamily	-	-	-	GO:0003677;GO:0004601;GO:0004803;GO:0006313;GO:0015074;GO:0016020;GO:0046872;GO:0098869	DNA binding;peroxidase activity;transposase activity;DNA transposition;DNA integration;membrane;metal ion binding;cellular oxidant detoxification	Molecular Function;Molecular Function;Molecular Function;Biological Process;Biological Process;Cellular Component;Molecular Function;Biological Process	EC:1.11.1	Acting on a peroxide as acceptor
Pfijiensis_332	XP 007920100.1 hypothetical protein MYCFIDRAFT 54756 [Pseudocercospora fijiensis CIRAD86]	ref|XP 007920100.1|uncharacterized protein MYCFIDRAFT 54756 [Pseudocercospora fijiensis CIRAD86]/gb|EME87603.1|hypothetical protein MYCFIDRAFT 54756 [Pseudocercospora fijiensis CIRAD86];gb|KXS95618.1|hypothetical protein AC578 10381 [Pseudocercospora eumusae];gb|KAF7194004.1|Heat shock protein 78, mitochondrial [Pseudocercospora fuligena];ref|XP 047755255.1|Heat shock protein 78, mitochondrial [F…	Heat shock protein 78	54756	-	PredHel=0	784	5	0.00637755	48	38	30	54	15	2	208.171	V5VGK1#red vir	Acinetobacter baumannii	IPR001270;IPR003959;IPR019489;IPR027417;IPR003959;IPR027417;IPR027417;IPR041546;IPR018368;IPR028299;IPR027417;IPR027417	Alpha/Beta hydrolase fold;ClpA/B family;ATPase, AAA-type, core;Clp ATPase, C-terminal;P-loop containing nucleoside triphosphate hydrolase;ATPase, AAA-type, core;P-loop containing nucleoside triphosphate hydrolase;P-loop containing nucleoside triphosphate hydrolase;P-loop containing nucleoside triphosphate hydrolase;ClpA/ClpB, AAA lid domain;ClpA/ClpB, AAA lid domain;ClpA/ClpB, AAA lid domain;ClpA…	-	-	-	GO:0000002;GO:0005524;GO:0005759;GO:0016020;GO:0016887;GO:0034605;GO:0042026;GO:0043335;GO:0050821;GO:0051787	mitochondrial genome maintenance;ATP binding;mitochondrial matrix;membrane;ATP hydrolysis activity;cellular response to heat;protein refolding;protein unfolding;protein stabilization;misfolded protein binding	Biological Process;Molecular Function;Cellular Component;Cellular Component;Molecular Function;Biological Process;Biological Process;Biological Process;Biological Process;Molecular Function	EC:3.6.1.15	Nucleoside-triphosphate phosphatase
Pfijiensis_660	XP 007931876.1 hypothetical protein MYCFIDRAFT 217008 [Pseudocercospora fijiensis CIRAD86]	ref|XP 007931876.1|uncharacterized protein MYCFIDRAFT 217008 [Pseudocercospora fijiensis CIRAD86]/gb|EME78206.1|hypothetical protein MYCFIDRAFT 217008 [Pseudocercospora fijiensis CIRAD86];gb|KAF7198096.1|FAD-dependent monooxygenase DEP4 [Pseudocercospora fuligena];ref|XP 044652626.1|uncharacterized protein CKM354 000156200 [Cercospora kikuchii]/dbj|GIZ38139.1|hypothetical protein CKM354 000156200…	dimethylaniline monooxygenase	217008	-	PredHel=0	612	6	0.00980392	45	30	37	35	17	22	208.171	D2E9W9#red vir;unaf patho	Alternaria brassicicola	IPR036188;IPR036188	null;FAD/NAD(P)-binding domain superfamily;FAD/NAD(P)-binding domain superfamily;FAD/NAD(P)-binding domain superfamily	-	-	-	GO:0004497;GO:0008152;GO:0036094;GO:0097159;GO:1901363	monooxygenase activity;metabolic process;small molecule binding;organic cyclic compound binding;heterocyclic compound binding	Molecular Function;Biological Process;Molecular Function;Molecular Function;Molecular Function	EC:1	Oxidoreductases
Pfijiensis_849	XP 007931236.1 hypothetical protein MYCFIDRAFT 33612 [Pseudocercospora fijiensis CIRAD86]	ref|XP 007931236.1|uncharacterized protein MYCFIDRAFT 33612 [Pseudocercospora fijiensis CIRAD86]/gb|EME77813.1|hypothetical protein MYCFIDRAFT 33612 [Pseudocercospora fijiensis CIRAD86];gb|KAF7191667.1|Dothistromin biosynthesis peroxidase dotB [Pseudocercospora fuligena];gb|KXT08741.1|hypothetical protein AC579 4143 [Pseudocercospora musae];gb|KXS97724.1|hypothetical protein AC578 8850 [Pseudocer…	Dothistromin biosynthesis peroxidase dotB	33612	-	PredHel=0	402	5	0.0124378	24	21	24	13	31	4	208.171	-	-	IPR000028;IPR036851;IPR000028;IPR036851	Chloroperoxidase;Chloroperoxidase-like superfamily;Chloroperoxidase-like superfamily;Chloroperoxidase;Chloroperoxidase-like superfamily	-	-	-	GO:0003677;GO:0004601;GO:0004803;GO:0006313;GO:0015074;GO:0016020;GO:0046872;GO:0098869	DNA binding;peroxidase activity;transposase activity;DNA transposition;DNA integration;membrane;metal ion binding;cellular oxidant detoxification	Molecular Function;Molecular Function;Molecular Function;Biological Process;Biological Process;Cellular Component;Molecular Function;Biological Process	EC:1.11.1	Acting on a peroxide as acceptor
Pfijiensis_175	XP 007927341.1 hypothetical protein MYCFIDRAFT 211452 [Pseudocercospora fijiensis CIRAD86]	ref|XP 007927341.1|uncharacterized protein MYCFIDRAFT 211452 [Pseudocercospora fijiensis CIRAD86]/gb|EME81776.1|hypothetical protein MYCFIDRAFT 211452 [Pseudocercospora fijiensis CIRAD86];gb|KXT01845.1|hypothetical protein AC578 2149 [Pseudocercospora eumusae];gb|KAF7189274.1|Cofilin, partial [Pseudocercospora fuligena];gb|KAF2765951.1|hypothetical protein EJ03DRAFT 330540 [Teratosphaeria nubilos…	Cofilin	211452	-	PredHel=0	151	1	0.00662252	14	5	6	17	4	3	207.184	Q4WV27#unaf patho;red vir;incr vir	Aspergillus fumigatus	IPR002108;IPR029006;IPR017904;IPR002108;IPR017904;	Actin-depolymerising factor homology domain;ADF-H/Gelsolin-like domain superfamily;ADF-H/Gelsolin-like domain superfamily;ADF-H/Gelsolin-like domain superfamily;ADF/Cofilin;Actin-depolymerising factor homology domain;ADF/Cofilin;ADF/Cofilin	-	-	-	GO:0016363;GO:0030042;GO:0030479;GO:0040011;GO:0048870;GO:0051015;GO:0051674	nuclear matrix;actin filament depolymerization;actin cortical patch;locomotion;cell motility;actin filament binding;localization of cell	Cellular Component;Biological Process;Cellular Component;Biological Process;Biological Process;Molecular Function;Biological Process	-	-
Pfijiensis_1018	XP 007932587.1 serine/threonine protein kinase [Pseudocercospora fijiensis CIRAD86]	ref|XP 007932587.1|serine/threonine protein kinase [Pseudocercospora fijiensis CIRAD86]/gb|EME76969.1|serine/threonine protein kinase [Pseudocercospora fijiensis CIRAD86];gb|KXT15116.1|hypothetical protein AC579 6469 [Pseudocercospora musae];gb|KXS97199.1|hypothetical protein AC578 881 [Pseudocercospora eumusae];ref|XP 023456116.1|Dual specificity protein kinase [Cercospora beticola]/gb|PIA98159.…	kinase-like protein	147578	Signal peptide	PredHel=0	176	6	0.0340909	10	16	10	8	11	2	206.207	Q4X132#lethal	Fusarium graminearum	IPR000719;IPR017441;IPR008271;IPR000719;IPR011009	Protein kinase domain;Protein kinase domain;Protein kinase domain;Protein kinase domain;Protein kinase domain;Protein kinase domain;Protein kinase domain;Protein kinase domain;Protein kinase domain;Protein kinase domain;Protein kinase domain;Protein kinase, ATP binding site;Serine/threonine-protein kinase, active site;Protein kinase domain;Protein kinase domain;Protein kinase-like domain superfam…	-	-	-	GO:0001164;GO:0001165;GO:0001181;GO:0001188;GO:0001650;GO:0003682;GO:0004674;GO:0004713;GO:0005524;GO:0005654;GO:0005737;GO:0016020;GO:0018105;GO:0018107;GO:0045943;GO:0097110	RNA polymerase I core promoter sequence-specific DNA binding;RNA polymerase I cis-regulatory region sequence-specific DNA binding;RNA polymerase I general transcription initiation factor activity;RNA polymerase I preinitiation complex assembly;fibrillar center;chromatin binding;protein serine/threonine kinase activity;protein tyrosine kinase activity;ATP binding;nucleoplasm;cytoplasm;membrane;pep…	Molecular Function;Molecular Function;Molecular Function;Biological Process;Cellular Component;Molecular Function;Molecular Function;Molecular Function;Molecular Function;Cellular Component;Cellular Component;Cellular Component;Biological Process;Biological Process;Biological Process;Molecular Function	EC:2.7.1	Transferring phosphorus-containing groups
Pfijiensis_193	XP 007920293.1 hypothetical protein MYCFIDRAFT 70360 [Pseudocercospora fijiensis CIRAD86]	ref|XP 007920293.1|uncharacterized protein MYCFIDRAFT 70360 [Pseudocercospora fijiensis CIRAD86]/gb|EME87689.1|hypothetical protein MYCFIDRAFT 70360 [Pseudocercospora fijiensis CIRAD86];gb|KXT18968.1|hypothetical protein AC579 8780 [Pseudocercospora musae];gb|KXT02800.1|hypothetical protein AC578 5392 [Pseudocercospora eumusae];gb|KAF7193109.1|putative proline-specific permease put4 [Pseudocercos…	amino acid permease	70360	-	PredHel=11	562	5	0.0088968	31	33	21	20	19	17	206.207	A0A1D8PH27#red vir	Candida albicans	IPR004841;IPR004840	Amino acid permease/ SLC12A domain;Amino acid permease/ SLC12A domain;Amino acid permease/ SLC12A domain;Amino acid permease/ SLC12A domain;Amino acid permease, conserved site	-	-	-	GO:0003333;GO:0005778;GO:0007031;GO:0015171	amino acid transmembrane transport;peroxisomal membrane;peroxisome organization;amino acid transmembrane transporter activity	Biological Process;Cellular Component;Biological Process;Molecular Function	-	-
Pfijiensis_1947	XP 007927673.1 hypothetical protein MYCFIDRAFT 215631 [Pseudocercospora fijiensis CIRAD86]	ref|XP 007927673.1| uncharacterized protein MYCFIDRAFT 215631 [Pseudocercospora fijiensis CIRAD86];gb|KXT11056.1| hypothetical protein AC579 1973 [Pseudocercospora musae];gb|KAF7192936.1| hypothetical protein HII31 05747 [Pseudocercospora fuligena];gb|KXS95371.1| hypothetical protein AC578 8296 [Pseudocercospora eumusae];ref|XP 016759995.1| uncharacterized protein SEPMUDRAFT 149730 [Sphaerulina m…	hypothetical protein	215631	-	PredHel=0	280	6	0.0214286	20	24	17	16	10	5	206.207	-	-	IPR023393	START-like domain superfamily	-	-	-	-	-	-	-	-
Pfijiensis_959	XP 007926778.1 hypothetical protein MYCFIDRAFT 89362 [Pseudocercospora fijiensis CIRAD86]	ref|XP 007926778.1|uncharacterized protein MYCFIDRAFT 89362 [Pseudocercospora fijiensis CIRAD86]/gb|EME83601.1|hypothetical protein MYCFIDRAFT 89362 [Pseudocercospora fijiensis CIRAD86];gb|KXT00321.1|hypothetical protein AC578 6464 [Pseudocercospora eumusae];gb|KXT12690.1|hypothetical protein AC579 3269 [Pseudocercospora musae];gb|KAF2216103.1|hypothetical protein CERZMDRAFT 65460 [Cercospora zea…	cytochrome c oxidase subunit 4	89362	-	PredHel=0	194	4	0.0206186	11	8	14	9	1	1	205.722	-	-	IPR002124;IPR036972;IPR002124;IPR002124;IPR002124;	Cytochrome c oxidase, subunit Vb;Cytochrome c oxidase, subunit Vb superfamily;Cytochrome c oxidase, subunit Vb superfamily;Cytochrome c oxidase, subunit Vb superfamily;Cytochrome c oxidase, subunit Vb;Cytochrome c oxidase, subunit Vb;Cytochrome c oxidase, subunit Vb;Cytochrome c oxidase, subunit Vb	-	-	-	GO:0004129;GO:0005751;GO:0006123;GO:0008270;GO:0015985;GO:0015986;GO:0033617	cytochrome-c oxidase activity;mitochondrial respiratory chain complex IV;mitochondrial electron transport, cytochrome c to oxygen;zinc ion binding;energy coupled proton transport, down electrochemical gradient;proton motive force-driven ATP synthesis;mitochondrial cytochrome c oxidase assembly	Molecular Function;Cellular Component;Biological Process;Molecular Function;Biological Process;Biological Process;Biological Process	EC:1.9;EC:7.1.1.9	Acting on a heme group of donors;Cytochrome-c oxidase
Pfijiensis_1490	XP 007919946.1 hypothetical protein MYCFIDRAFT 35428 [Pseudocercospora fijiensis CIRAD86]	ref|XP 007919946.1|uncharacterized protein MYCFIDRAFT 35428 [Pseudocercospora fijiensis CIRAD86]/gb|EME88849.1|hypothetical protein MYCFIDRAFT 35428 [Pseudocercospora fijiensis CIRAD86];gb|KAF7191992.1|DNA polymerase alpha catalytic subunit [Pseudocercospora fuligena];gb|KXT05548.1|hypothetical protein AC578 3685 [Pseudocercospora eumusae];gb|KXS98334.1|hypothetical protein AC579 7943 [Pseudocerc…	DNA polymerase alpha catalytic subunit	35428	-	PredHel=0	1475	24	0.0162712	97	73	69	126	58	16	205.239	-	-	IPR006172;IPR023211;IPR042087;IPR006133;IPR036397;IPR023211;IPR038256;IPR006134;IPR024647;IPR015088;IPR017964;IPR045846;IPR012337;IPR043502	P-loop containing nucleoside triphosphate hydrolase;DNA-directed DNA polymerase, family B;DNA-directed DNA polymerase, family B;DNA polymerase, palm domain superfamily;DNA polymerase, palm domain superfamily;DNA polymerase family B, thumb domain;DNA-directed DNA polymerase, family B, exonuclease domain;Ribonuclease H superfamily;DNA polymerase, palm domain superfamily;DNA polymerase alpha, zinc f…	-	-	-	GO:0000808;GO:0000811;GO:0003682;GO:0003688;GO:0003697;GO:0003887;GO:0005656;GO:0006271;GO:0006401;GO:0008622;GO:0016020;GO:0017076;GO:0030894;GO:0032774;GO:0033202;GO:0042555;GO:0043596;GO:0055029;GO:0071897;GO:0097373;GO:0140014;GO:1902975	origin recognition complex;GINS complex;chromatin binding;DNA replication origin binding;single-stranded DNA binding;DNA-directed DNA polymerase activity;nuclear pre-replicative complex;DNA strand elongation involved in DNA replication;RNA catabolic process;epsilon DNA polymerase complex;membrane;purine nucleotide binding;replisome;RNA biosynthetic process;DNA helicase complex;MCM complex;nuclear…	Cellular Component;Cellular Component;Molecular Function;Molecular Function;Molecular Function;Molecular Function;Cellular Component;Biological Process;Biological Process;Cellular Component;Cellular Component;Molecular Function;Cellular Component;Biological Process;Cellular Component;Cellular Component;Cellular Component;Cellular Component;Biological Process;Cellular Component;Biological Process;…	EC:2.7.7.7	DNA-directed DNA polymerase
Pfijiensis_1790	XP 007920623.1 uncharacterized protein MYCFIDRAFT 85828 [Pseudocercospora fijiensis CIRAD86]	ref|XP 007920623.1|uncharacterized protein MYCFIDRAFT 85828 [Pseudocercospora fijiensis CIRAD86]/gb|EME87789.1|hypothetical protein MYCFIDRAFT 85828 [Pseudocercospora fijiensis CIRAD86];gb|KAF7185016.1|Bromodomain-containing factor 1 [Pseudocercospora fuligena];gb|KXT04006.1|hypothetical protein AC578 9263 [Pseudocercospora eumusae];gb|KXT13643.1|hypothetical protein AC579 4987 [Pseudocercospora …	Bromodomain-containing protein	85828	-	PredHel=0	866	2	0.00230947	60	50	92	65	34	2	205.239	Q5A4W8#red vir	Candida albicans	IPR001487;IPR038336;IPR001487;IPR036427;IPR027353;IPR001487;IPR001487;IPR027353;IPR036427;IPR036427	Armadillo-type fold;Bromodomain;NET domain superfamily;Bromodomain;Bromodomain-like superfamily;NET domain;NET domain;NET domain;NET domain;NET domain;NET domain;NET domain;NET domain;NET domain;NET domain;NET domain;Bromodomain;Bromodomain;NET domain;NET domain;Bromodomain-like superfamily;Bromodomain-like superfamily	-	-	-	GO:0000785;GO:0005634;GO:0006338;GO:0006355;GO:0016020;GO:0042393;GO:0051276;GO:0140030	chromatin;nucleus;chromatin remodeling;regulation of DNA-templated transcription;membrane;histone binding;chromosome organization;modification-dependent protein binding	Cellular Component;Cellular Component;Biological Process;Biological Process;Cellular Component;Molecular Function;Biological Process;Molecular Function	-	-
Pfijiensis_1954	KXT12689.1 hypothetical protein AC579 3265 [Pseudocercospora musae]	ref|XP 007926776.1|uncharacterized protein MYCFIDRAFT 207843 [Pseudocercospora fijiensis CIRAD86]/gb|EME83599.1|hypothetical protein MYCFIDRAFT 207843 [Pseudocercospora fijiensis CIRAD86]	uncharacterized protein MYCFIDRAFT 207843	207843	-	PredHel=0	675	10	0.0148148	63	48	40	37	31	9	205.239	-	-	-	-	-	-	-	-	-	-	-	-
Pfijiensis_2043	XP 007931807.1 glycosyltransferase family 48 protein [Pseudocercospora fijiensis CIRAD86]	ref|XP 007931807.1|glycosyltransferase family 48 protein [Pseudocercospora fijiensis CIRAD86]/gb|EME78114.1|glycosyltransferase family 48 protein [Pseudocercospora fijiensis CIRAD86];gb|KXS98790.1|hypothetical protein AC579 8933 [Pseudocercospora musae];gb|KXS95583.1|hypothetical protein AC578 3255 [Pseudocercospora eumusae];gb|KAF7198128.1|1,3-beta-glucan synthase component FKS1 [Pseudocercospor…	1,3-beta-glucan synthase component FKS1	216979	-	PredHel=15	2070	31	0.0149758	135	101	88	86	76	40	204.758	Q4WLT4#lethal	Aspergillus fumigatus	IPR026899;IPR003440;	1,3-beta-glucan synthase component FKS1-like, domain-1;Glycosyl transferase, family 48;Glycosyl transferase, family 48;Glycosyl transferase, family 48;Glycosyl transferase, family 48;Glycosyl transferase, family 48;Glycosyl transferase, family 48;Glycosyl transferase, family 48	-	-	-	GO:0000148;GO:0003843;GO:0006075;GO:0009272;GO:0044036;GO:0044038;GO:0044249	1,3-beta-D-glucan synthase complex;1,3-beta-D-glucan synthase activity;(1->3)-beta-D-glucan biosynthetic process;fungal-type cell wall biogenesis;cell wall macromolecule metabolic process;cell wall macromolecule biosynthetic process;cellular biosynthetic process	Cellular Component;Molecular Function;Biological Process;Biological Process;Biological Process;Biological Process;Biological Process	EC:2.4.1.34	1,3-beta-glucan synthase
Pfijiensis_1253	XP 007928472.1 hypothetical protein MYCFIDRAFT 204235 [Pseudocercospora fijiensis CIRAD86]	ref|XP 007928472.1|uncharacterized protein MYCFIDRAFT 204235 [Pseudocercospora fijiensis CIRAD86]/gb|EME81228.1|hypothetical protein MYCFIDRAFT 204235 [Pseudocercospora fijiensis CIRAD86];gb|KAF7190763.1|M-phase inducer phosphatase [Pseudocercospora fuligena];gb|KXS94445.1|hypothetical protein AC578 5191 [Pseudocercospora eumusae];gb|KXT14743.1|hypothetical protein AC579 4410 [Pseudocercospora mu…	Rhodanese-like protein	204235	-	PredHel=0	571	6	0.0105079	59	38	62	21	19	2	204.28	-	-	IPR000751;IPR001763;IPR036873;IPR001763;IPR000751;IPR036873	M-phase inducer phosphatase;Rhodanese-like domain;Rhodanese-like domain superfamily;Rhodanese-like domain superfamily;Rhodanese-like domain superfamily;Rhodanese-like domain superfamily;Rhodanese-like domain superfamily;Rhodanese-like domain;M-phase inducer phosphatase;Rhodanese-like domain superfamily	-	-	-	GO:0004725;GO:0005634;GO:0005737;GO:0006470;GO:0010389;GO:0016020;GO:0045931;GO:0051301;GO:0051445;GO:0061982;GO:0140013;GO:0140014;GO:1902751	protein tyrosine phosphatase activity;nucleus;cytoplasm;protein dephosphorylation;regulation of G2/M transition of mitotic cell cycle;membrane;positive regulation of mitotic cell cycle;cell division;regulation of meiotic cell cycle;meiosis I cell cycle process;meiotic nuclear division;mitotic nuclear division;positive regulation of cell cycle G2/M phase transition	Molecular Function;Cellular Component;Cellular Component;Biological Process;Biological Process;Cellular Component;Biological Process;Biological Process;Biological Process;Biological Process;Biological Process;Biological Process;Biological Process	EC:3.1.3.48	Protein-tyrosine-phosphatase
Pfijiensis_1857	XP 007924688.1 uncharacterized protein MYCFIDRAFT 162925 [Pseudocercospora fijiensis CIRAD86]	ref|XP 007924688.1|uncharacterized protein MYCFIDRAFT 162925 [Pseudocercospora fijiensis CIRAD86]/gb|EME84064.1|hypothetical protein MYCFIDRAFT 162925 [Pseudocercospora fijiensis CIRAD86];gb|KXT10505.1|hypothetical protein AC579 4264 [Pseudocercospora musae];gb|KXT06943.1|hypothetical protein AC578 7100 [Pseudocercospora eumusae];gb|KAF7194532.1|54S ribosomal protein L27, mitochondrial [Pseudocer…	54S ribosomal protein L27, mitochondrial	162925	-	PredHel=0	105	1	0.00952381	5	8	6	11	5	1	204.28	-	-	IPR019189;IPR019189	Ribosomal protein L27/L41, mitochondrial;Ribosomal protein L27/L41, mitochondrial	WideEffHunter	YFWxC	-	GO:0003735;GO:0005762;GO:0006414;GO:0016020	structural constituent of ribosome;mitochondrial large ribosomal subunit;translational elongation;membrane	Molecular Function;Cellular Component;Biological Process;Cellular Component	-	-
Pfijiensis_1357	XP 007925873.1 uncharacterized protein MYCFIDRAFT 54433 [Pseudocercospora fijiensis CIRAD86]	ref|XP 007925873.1|uncharacterized protein MYCFIDRAFT 54433 [Pseudocercospora fijiensis CIRAD86]/gb|EME83151.1|hypothetical protein MYCFIDRAFT 54433 [Pseudocercospora fijiensis CIRAD86];gb|KXS94503.1|hypothetical protein AC578 4509 [Pseudocercospora eumusae];gb|KAF7191058.1|NEDD8-conjugating enzyme UBC12 [Pseudocercospora fuligena]/gb|KXT10088.1|hypothetical protein AC579 8963 [Pseudocercospora m…	NEDD8-conjugating enzyme	-	-	PredHel=0	183	2	0.010929	9	6	9	19	15	2	203.33	G4MVC5#red vir	Magnaporthe oryzae	IPR000608;IPR016135;IPR023313;IPR000608;IPR000608;IPR016135	Ubiquitin-conjugating enzyme E2;Ubiquitin-conjugating enzyme/RWD-like;Ubiquitin-conjugating enzyme/RWD-like;Ubiquitin-conjugating enzyme, active site;Ubiquitin-conjugating enzyme E2;Ubiquitin-conjugating enzyme E2;Ubiquitin-conjugating enzyme/RWD-like	-	-	-	GO:0003700;GO:0005524;GO:0005737;GO:0016192;GO:0016740;GO:0019299;GO:0043565;GO:0045893;GO:0070647	DNA-binding transcription factor activity;ATP binding;cytoplasm;vesicle-mediated transport;transferase activity;rhamnose metabolic process;sequence-specific DNA binding;positive regulation of DNA-templated transcription;protein modification by small protein conjugation or removal	Molecular Function;Molecular Function;Cellular Component;Biological Process;Molecular Function;Biological Process;Molecular Function;Biological Process;Biological Process	EC:2	Transferases
Pfijiensis_1603	XP 007679002.1 glycoside hydrolase family 31 protein [Baudoinia panamericana UAMH 10762]	ref|XP 007927592.1|glycoside hydrolase family 31 protein [Pseudocercospora fijiensis CIRAD86]/gb|EME82171.1|glycoside hydrolase family 31 protein [Pseudocercospora fijiensis CIRAD86];gb|KAF7191801.1|Glucosidase 2 subunit alpha [Pseudocercospora fuligena];gb|KXT01424.1|hypothetical protein AC578 9501 [Pseudocercospora eumusae];gb|EME43577.1|glycoside hydrolase family 31 protein [Dothistroma septos…	putative alpha glucosidase II, alpha subunit	154747	-	PredHel=1	963	6	0.00623053	59	60	47	71	30	27	203.33	G4ML12#red vir	Magnaporthe oryzae	IPR025887;IPR013780;IPR033403;IPR000322;IPR013780;IPR017853;IPR011013	Glycoside hydrolase family 31, N-terminal domain;Glycosyl hydrolase, all-beta;Glycosyl hydrolase, all-beta;Domain of unknown function DUF5110;Domain of unknown function DUF5110;Glycoside hydrolase family 31;Glycosyl hydrolase, all-beta;Glycosyl hydrolase, all-beta;Glycosyl hydrolase, all-beta;Glycosyl hydrolase, all-beta;Glycosyl hydrolase, all-beta;Glycoside hydrolase superfamily;Glycoside hydro…	-	-	-	GO:0005773;GO:0005886;GO:0005975;GO:0009100;GO:0015097;GO:0015694;GO:0015926;GO:0030246;GO:0044237;GO:0140534	vacuole;plasma membrane;carbohydrate metabolic process;glycoprotein metabolic process;mercury ion transmembrane transporter activity;mercury ion transport;glucosidase activity;carbohydrate binding;cellular metabolic process;endoplasmic reticulum protein-containing complex	Cellular Component;Cellular Component;Biological Process;Biological Process;Molecular Function;Biological Process;Molecular Function;Molecular Function;Biological Process;Cellular Component	EC:3.2.1	Glycosylases
Pfijiensis_2141	XP 007922610.1 hypothetical protein MYCFIDRAFT 56345 [Pseudocercospora fijiensis CIRAD86]	ref|XP 007922610.1| uncharacterized protein MYCFIDRAFT 56345 [Pseudocercospora fijiensis CIRAD86];gb|KXS96716.1| hypothetical protein AC578 161 [Pseudocercospora eumusae];gb|KXT09951.1| hypothetical protein AC579 9734 [Pseudocercospora musae];gb|KAF7187604.1| Peroxisomal membrane protein PMP47B [Pseudocercospora fuligena];gb|KXS96717.1| hypothetical protein AC578 161 [Pseudocercospora eumusae];gb…	peroxisomal membrane protein-like protein	56345	-	PredHel=4	318	0	0	23	32	10	27	8	2	203.33	Q4X022#red vir	Aspergillus fumigatus	IPR023395;IPR018108;IPR018108;IPR018108;IPR018108;IPR023395	Mitochondrial carrier domain superfamily;Mitochondrial substrate/solute carrier;Mitochondrial substrate/solute carrier;Mitochondrial substrate/solute carrier;Mitochondrial substrate/solute carrier;Mitochondrial substrate/solute carrier;Mitochondrial carrier domain superfamily	WideEffHunter	-	-	GO:0005778;GO:0008324;GO:0008509;GO:0008514;GO:0015101;GO:0015216;GO:1901505	peroxisomal membrane;monoatomic cation transmembrane transporter activity;monoatomic anion transmembrane transporter activity;organic anion transmembrane transporter activity;organic cation transmembrane transporter activity;purine nucleotide transmembrane transporter activity;carbohydrate derivative transmembrane transporter activity	Cellular Component;Molecular Function;Molecular Function;Molecular Function;Molecular Function;Molecular Function;Molecular Function	-	-
Pfijiensis_631	XP 007931106.1 uncharacterized protein MYCFIDRAFT 212483 [Pseudocercospora fijiensis CIRAD86]	gb|KAF7192507.1|Serine/threonine-protein phosphatase PP2A catalytic subunit [Pseudocercospora fuligena];gb|KXS93952.1|hypothetical protein AC579 5180 [Pseudocercospora musae];ref|XP 007931106.1|uncharacterized protein MYCFIDRAFT 212483 [Pseudocercospora fijiensis CIRAD86]/gb|EME78844.1|hypothetical protein MYCFIDRAFT 212483 [Pseudocercospora fijiensis CIRAD86];ref|XP 016757695.1|Metallo-dependent…	Serine/threonine-protein phosphatase PP2A catalytic subunit	212483	-	PredHel=0	338	12	0.035503	14	16	21	9	16	5	203.33	Q6QIY0#unaf patho	Ustilago maydis	IPR006186;IPR004843;IPR029052;IPR047129;IPR006186;IPR029052	Serine/threonine-specific protein phosphatase/bis(5-nucleosyl)-tetraphosphatase;Calcineurin-like phosphoesterase domain, ApaH type;Metallo-dependent phosphatase-like;Serine/Threonine protein phosphatase PP2A-like;Serine/threonine-specific protein phosphatase/bis(5-nucleosyl)-tetraphosphatase;Serine/threonine-specific protein phosphatase/bis(5-nucleosyl)-tetraphosphatase;Metallo-dependent phosphat…	-	-	-	GO:0005829;GO:0006470;GO:0017018;GO:0140014	cytosol;protein dephosphorylation;myosin phosphatase activity;mitotic nuclear division	Cellular Component;Biological Process;Molecular Function;Biological Process	EC:3.1.3.16	Protein-serine/threonine phosphatase
Pfijiensis_563	XP 007922608.1 uncharacterized protein MYCFIDRAFT 56329 [Pseudocercospora fijiensis CIRAD86]	ref|XP 007922608.1|uncharacterized protein MYCFIDRAFT 56329 [Pseudocercospora fijiensis CIRAD86]/gb|EME86675.1|hypothetical protein MYCFIDRAFT 56329 [Pseudocercospora fijiensis CIRAD86];gb|KAF7187607.1|Cytosolic phospholipase A2 zeta [Pseudocercospora fuligena];gb|KXS97498.1|hypothetical protein AC578 9080 [Pseudocercospora eumusae];gb|KXT15859.1|hypothetical protein AC579 10413 [Pseudocercospora…	Cytosolic phospholipase A2 zeta	56329	-	PredHel=1	804	7	0.00870647	64	38	47	37	26	24	202.388	-	-	IPR002642;IPR002642;IPR016035	Lysophospholipase, catalytic domain;Lysophospholipase, catalytic domain;Lysophospholipase, catalytic domain;Lysophospholipase, catalytic domain;Lysophospholipase, catalytic domain;Lysophospholipase, catalytic domain;Lysophospholipase, catalytic domain;Acyl transferase/acyl hydrolase/lysophospholipase	WideEffHunter	[LI]xAR	-	GO:0004622;GO:0004623;GO:0005829;GO:0016020;GO:0046475;GO:0102545	lysophospholipase activity;phospholipase A2 activity;cytosol;membrane;glycerophospholipid catabolic process;phosphatidyl phospholipase B activity	Molecular Function;Molecular Function;Cellular Component;Cellular Component;Biological Process;Molecular Function	EC:3.1.1.5;EC:3.1.1.4	Lysophospholipase;Phospholipase A(2)
Pfijiensis_1521	XP 007919827.1 hypothetical protein MYCFIDRAFT 27583 [Pseudocercospora fijiensis CIRAD86]	ref|XP 007919827.1|uncharacterized protein MYCFIDRAFT 27583 [Pseudocercospora fijiensis CIRAD86]/gb|EME87394.1|hypothetical protein MYCFIDRAFT 27583 [Pseudocercospora fijiensis CIRAD86];gb|KAF7187348.1|Phenylalanine--tRNA ligase beta subunit [Pseudocercospora fuligena];gb|KXS95638.1|hypothetical protein AC578 3557 [Pseudocercospora eumusae];gb|KXT17889.1|hypothetical protein AC579 5901 [Pseudocer…	phenylalanyl-tRNA synthetase beta chain	27583	-	PredHel=0	590	9	0.0152542	35	34	37	38	24	6	202.388	-	-	IPR020825;IPR004531;IPR040659;IPR005146;IPR045864;IPR041616;IPR005147;IPR045060;IPR005147;IPR041616;IPR045864;IPR009061;IPR009061	Phenylalanyl-tRNA synthetase-like, B3/B4;Phenylalanyl-tRNA synthetase, class IIc, beta subunit, archaeal/eukaryotic type;Phenylalanine--tRNA ligase beta subunit, B1 domain;B3/B4 tRNA-binding domain;Class II Aminoacyl-tRNA synthetase/Biotinyl protein ligase (BPL) and lipoyl protein ligase (LPL);Phenylalanyl tRNA synthetase beta chain, core domain;tRNA synthetase, B5-domain;tRNA synthetase, B5-doma…	-	-	-	GO:0000287;GO:0001897;GO:0003723;GO:0004826;GO:0005102;GO:0005524;GO:0005737;GO:0006414;GO:0006432;GO:0030435;GO:0035821;GO:0090729;GO:1902494	magnesium ion binding;cytolysis by symbiont of host cells;RNA binding;phenylalanine-tRNA ligase activity;signaling receptor binding;ATP binding;cytoplasm;translational elongation;phenylalanyl-tRNA aminoacylation;sporulation resulting in formation of a cellular spore;modulation of process of another organism;toxin activity;catalytic complex	Molecular Function;Biological Process;Molecular Function;Molecular Function;Molecular Function;Molecular Function;Cellular Component;Biological Process;Biological Process;Biological Process;Biological Process;Molecular Function;Cellular Component	EC:6.1.1.20	Phenylalanine--tRNA ligase
Pfijiensis_2282	XP 007931158.1 hypothetical protein MYCFIDRAFT 144069 [Pseudocercospora fijiensis CIRAD86]	ref|XP 007931158.1|uncharacterized protein MYCFIDRAFT 144069 [Pseudocercospora fijiensis CIRAD86]/gb|EME78913.1|hypothetical protein MYCFIDRAFT 144069 [Pseudocercospora fijiensis CIRAD86];gb|KAF7187456.1|Ethionine resistance-conferring protein 1 [Pseudocercospora fuligena];gb|KXT03352.1|hypothetical protein AC578 3952 [Pseudocercospora eumusae];gb|KXT04713.1|hypothetical protein AC579 617 [Pseudo…	MATE efflux family protein	144069	-	PredHel=10	594	5	0.00841751	40	34	29	22	14	12	200.531	-	-	IPR002528;IPR002528;IPR045069	Multi antimicrobial extrusion protein;Multi antimicrobial extrusion protein;Multi antimicrobial extrusion protein;Multi antimicrobial extrusion protein;Multi antimicrobial extrusion protein;Multidrug and toxic compound extrusion family, eukaryotic	WideEffHunter	RXLR	-	GO:0003824;GO:0006886;GO:0009966;GO:0015297;GO:0016020;GO:0016192;GO:0033263;GO:0042910;GO:0046872;GO:1990961	catalytic activity;intracellular protein transport;regulation of signal transduction;antiporter activity;membrane;vesicle-mediated transport;CORVET complex;xenobiotic transmembrane transporter activity;metal ion binding;xenobiotic detoxification by transmembrane export across the plasma membrane	Molecular Function;Biological Process;Biological Process;Molecular Function;Cellular Component;Biological Process;Cellular Component;Molecular Function;Molecular Function;Biological Process	-	-
Pfijiensis_1737	XP 007927231.1 hypothetical protein MYCFIDRAFT 175209 [Pseudocercospora fijiensis CIRAD86]	ref|XP 007927231.1|uncharacterized protein MYCFIDRAFT 175209 [Pseudocercospora fijiensis CIRAD86]/gb|EME81616.1|hypothetical protein MYCFIDRAFT 175209 [Pseudocercospora fijiensis CIRAD86];gb|KAF7191900.1|hypothetical protein HII31 06945 [Pseudocercospora fuligena];gb|KXS99348.1|hypothetical protein AC578 8983 [Pseudocercospora eumusae];gb|KXT10159.1|hypothetical protein AC579 9749 [Pseudocercospo…	uncharacterized protein MYCFIDRAFT 175209	175209	-	PredHel=0	956	41	0.042887	118	104	54	26	25	18	200.073	-	-	-	-	-	-	-	GO:0006520	amino acid metabolic process	Biological Process	-	-
Pfijiensis_2068	XP 007924889.1 hypothetical protein MYCFIDRAFT 187345 [Pseudocercospora fijiensis CIRAD86]	ref|XP 007924889.1|uncharacterized protein MYCFIDRAFT 187345 [Pseudocercospora fijiensis CIRAD86]/gb|EME84265.1|hypothetical protein MYCFIDRAFT 187345 [Pseudocercospora fijiensis CIRAD86];gb|KAF7186386.1|Anucleate primary sterigmata protein A [Pseudocercospora fuligena];gb|KXT07010.1|hypothetical protein AC578 7206 [Pseudocercospora eumusae];gb|KAI5362434.1|putative pleckstrin domain, PH-like dom…	Anucleate primary sterigmata protein A	187345	-	PredHel=0	1650	3	0.00181818	182	120	115	77	50	9	199.616	G5EHD3#red vir	Magnaporthe oryzae	IPR024774;IPR011993;IPR001849;	SIS domain superfamily;SIS domain superfamily;SIS domain superfamily;SIS domain superfamily;SIS domain superfamily;SIS domain superfamily;Pleckstrin homology domain, Mcp5-type;PH-like domain superfamily;PH-like domain superfamily;PH-like domain superfamily;PH-like domain superfamily;PH-like domain superfamily;PH-like domain superfamily;PH-like domain superfamily;PH-like domain superfamily;PH-like…	-	-	-	GO:0000226;GO:0005543;GO:0005739;GO:0005938;GO:0007097;GO:0007127;GO:0007134;GO:0015631;GO:0016020;GO:0032065;GO:0072384	microtubule cytoskeleton organization;phospholipid binding;mitochondrion;cell cortex;nuclear migration;meiosis I;meiotic telophase I;tubulin binding;membrane;maintenance of protein location in cell cortex;organelle transport along microtubule	Biological Process;Molecular Function;Cellular Component;Cellular Component;Biological Process;Biological Process;Biological Process;Molecular Function;Cellular Component;Biological Process;Biological Process	-	-
Pfijiensis_876	XP 007924889.1 hypothetical protein MYCFIDRAFT 187345 [Pseudocercospora fijiensis CIRAD86]	ref|XP 007924889.1|uncharacterized protein MYCFIDRAFT 187345 [Pseudocercospora fijiensis CIRAD86]/gb|EME84265.1|hypothetical protein MYCFIDRAFT 187345 [Pseudocercospora fijiensis CIRAD86];gb|KAF7186386.1|Anucleate primary sterigmata protein A [Pseudocercospora fuligena];gb|KXT07010.1|hypothetical protein AC578 7206 [Pseudocercospora eumusae];gb|KAI5362434.1|putative pleckstrin domain, PH-like dom…	Anucleate primary sterigmata protein A	187345	-	PredHel=0	1650	3	0.00181818	182	120	115	77	50	9	199.616	G5EHD3#red vir	Magnaporthe oryzae	IPR024774;IPR011993;IPR001849;	SIS domain superfamily;SIS domain superfamily;SIS domain superfamily;SIS domain superfamily;SIS domain superfamily;SIS domain superfamily;Pleckstrin homology domain, Mcp5-type;PH-like domain superfamily;PH-like domain superfamily;PH-like domain superfamily;PH-like domain superfamily;PH-like domain superfamily;PH-like domain superfamily;PH-like domain superfamily;PH-like domain superfamily;PH-like…	-	-	-	GO:0000226;GO:0005543;GO:0005739;GO:0005938;GO:0007097;GO:0007127;GO:0007134;GO:0015631;GO:0016020;GO:0032065;GO:0072384	microtubule cytoskeleton organization;phospholipid binding;mitochondrion;cell cortex;nuclear migration;meiosis I;meiotic telophase I;tubulin binding;membrane;maintenance of protein location in cell cortex;organelle transport along microtubule	Biological Process;Molecular Function;Cellular Component;Cellular Component;Biological Process;Biological Process;Biological Process;Molecular Function;Cellular Component;Biological Process;Biological Process	-	-
Pfijiensis_1458	KXT01435.1 hypothetical protein AC578 9547, partial [Mycosphaerella eumusae]	gb|KXT01435.1|hypothetical protein AC578 9547, partial [Pseudocercospora eumusae];gb|UKZ80744.1|60S ribosomal protein L39 [Trichoderma virens FT-333];gb|PNP47687.1|hypothetical protein TGAMA5MH 01510 [Trichoderma gamsii];ref|XP 033591287.1|ribosomal L39 protein-domain-containing protein [Neohortaea acidophila]/gb|KAF2484718.1|ribosomal L39 protein-domain-containing protein [Neohortaea acidophila]…	60S ribosomal protein L39	30141	-	PredHel=0	50	0	0	1	5	2	7	3	2	199.161	-	-	IPR000077;IPR023626;IPR023626	Ribosomal protein L39e;Ribosomal protein L39e domain superfamily;Ribosomal protein L39e domain superfamily;Ribosomal protein L39e domain superfamily	-	-	-	GO:0000012;GO:0000786;GO:0003677;GO:0003735;GO:0006337;GO:0006412;GO:0007290;GO:0010954;GO:0022625;GO:0030317;GO:0031507;GO:0035092;GO:0045892	single strand break repair;nucleosome;DNA binding;structural constituent of ribosome;nucleosome disassembly;translation;spermatid nucleus elongation;positive regulation of protein processing;cytosolic large ribosomal subunit;flagellated sperm motility;heterochromatin formation;sperm DNA condensation;negative regulation of DNA-templated transcription	Biological Process;Cellular Component;Molecular Function;Molecular Function;Biological Process;Biological Process;Biological Process;Biological Process;Cellular Component;Biological Process;Biological Process;Biological Process;Biological Process	-	-
Pfijiensis_1481	XP 007926119.1 hypothetical protein MYCFIDRAFT 114686, partial [Pseudocercospora fijiensis CIRAD86]	ref|XP 007926119.1|uncharacterized protein MYCFIDRAFT 114686, partial [Pseudocercospora fijiensis CIRAD86]/gb|EME82650.1|hypothetical protein MYCFIDRAFT 114686, partial [Pseudocercospora fijiensis CIRAD86];gb|KAF7197887.1|hypothetical protein HII31 00976 [Pseudocercospora fuligena];gb|KXT15184.1|hypothetical protein AC579 3931 [Pseudocercospora musae];gb|KXT03022.1|hypothetical protein AC578 685 …	Putative Zinc finger, ZZ-type, immunoglobulin-like, Next to BRCA1, central domain-containing protein	114686	-	PredHel=0	909	27	0.029703	60	49	66	64	38	7	199.161	-	-	IPR013783;IPR000433;IPR032350;IPR043145;IPR043145;IPR043145;IPR032350;	Citrate synthase superfamily;Immunoglobulin-like fold;Zinc finger, ZZ-type;Next to BRCA1, central domain;Zinc finger, ZZ-type superfamily;Zinc finger, ZZ-type superfamily;Zinc finger, ZZ-type superfamily;Zinc finger, ZZ-type superfamily;Zinc finger, ZZ-type superfamily;Zinc finger, ZZ-type superfamily;Zinc finger, ZZ-type superfamily;Zinc finger, ZZ-type superfamily;Zinc finger, ZZ-type superfami…	WideEffHunter	EAR 1	-	GO:0008270	zinc ion binding	Molecular Function	-	-
Pfijiensis_585	XP 007920099.1 hypothetical protein MYCFIDRAFT 54752 [Pseudocercospora fijiensis CIRAD86]	ref|XP 007920099.1|uncharacterized protein MYCFIDRAFT 54752 [Pseudocercospora fijiensis CIRAD86]/gb|EME87602.1|hypothetical protein MYCFIDRAFT 54752 [Pseudocercospora fijiensis CIRAD86];gb|KAF7193959.1|Inositol-3-phosphate synthase [Pseudocercospora fuligena];gb|KXS95612.1|hypothetical protein AC578 10390 [Pseudocercospora eumusae];ref|XP 047755352.1|Inositol-3-phosphate synthase [Fulvia fulva]/g…	myo-inositol-1-phosphate synthase	54752	-	PredHel=0	536	5	0.00932836	38	30	25	33	34	4	199.161	-	-	IPR013021;IPR002587;IPR002587;IPR002587;IPR036291;	Myo-inositol-1-phosphate synthase, GAPDH-like;Myo-inositol-1-phosphate synthase, GAPDH-like;Myo-inositol-1-phosphate synthase;Myo-inositol-1-phosphate synthase;Myo-inositol-1-phosphate synthase;Myo-inositol-1-phosphate synthase;NAD(P)-binding domain superfamily;NAD(P)-binding domain superfamily	-	-	-	GO:0004512;GO:0005737;GO:0006021;GO:0008654;GO:0016051;GO:0044249	inositol-3-phosphate synthase activity;cytoplasm;inositol biosynthetic process;phospholipid biosynthetic process;carbohydrate biosynthetic process;cellular biosynthetic process	Molecular Function;Cellular Component;Biological Process;Biological Process;Biological Process;Biological Process	EC:5.5.1.4	Inositol-3-phosphate synthase
Pfijiensis_1761	XP 007921441.1 hypothetical protein MYCFIDRAFT 149040 [Pseudocercospora fijiensis CIRAD86]	ref|XP 007921441.1|uncharacterized protein MYCFIDRAFT 149040 [Pseudocercospora fijiensis CIRAD86]/gb|EME88377.1|hypothetical protein MYCFIDRAFT 149040 [Pseudocercospora fijiensis CIRAD86];gb|KAF7195549.1|tRNA (adenine(58)-N(1))-methyltransferase TrmI [Pseudocercospora fuligena];gb|KXT03556.1|hypothetical protein AC578 10000 [Pseudocercospora eumusae];gb|KXT08233.1|hypothetical protein AC579 1292 …	adenine-N(1)--methyltransferase-like protein	149040	-	PredHel=0	371	5	0.0134771	29	23	18	15	9	4	198.708	-	-	IPR014816;IPR029063;IPR014816;IPR014816;IPR029063	tRNA (1-methyladenosine) methyltransferase catalytic subunit Gcd14;tRNA (1-methyladenosine) methyltransferase catalytic subunit Gcd14;S-adenosyl-L-methionine-dependent methyltransferase superfamily;tRNA (1-methyladenosine) methyltransferase catalytic subunit Gcd14;tRNA (1-methyladenosine) methyltransferase catalytic subunit Gcd14;tRNA (1-methyladenosine) methyltransferase catalytic subunit Gcd14;…	-	-	-	GO:0006412;GO:0008097;GO:0016429;GO:0030488;GO:0031515	translation;5S rRNA binding;tRNA (adenine-N1-)-methyltransferase activity;tRNA methylation;tRNA (m1A) methyltransferase complex	Biological Process;Molecular Function;Molecular Function;Biological Process;Cellular Component	EC:2.1.1	Transferring one-carbon groups
Pfijiensis_1717	XP 007932022.1 hypothetical protein MYCFIDRAFT 212667 [Pseudocercospora fijiensis CIRAD86]	ref|XP 007932022.1|uncharacterized protein MYCFIDRAFT 212667 [Pseudocercospora fijiensis CIRAD86]/gb|EME77231.1|hypothetical protein MYCFIDRAFT 212667 [Pseudocercospora fijiensis CIRAD86];gb|KXT05101.1|hypothetical protein AC578 7569 [Pseudocercospora eumusae];gb|KAF7185747.1|Fatty acid synthase subunit alpha [Pseudocercospora fuligena];gb|KXT10303.1|hypothetical protein AC579 271 [Pseudocercospo…	Fatty acid synthase subunit	212667	-	PredHel=0	1514	16	0.010568	91	84	60	113	70	20	197.809	P43098#loss patho	Candida albicans	IPR014031;IPR002347;IPR004568;IPR016039;IPR008278;IPR014030;IPR041550;IPR037143;IPR026025;IPR018201;IPR020841;IPR047224;IPR016039;IPR016039;IPR037143;IPR036291	Bromodomain-like superfamily;Bromodomain-like superfamily;Bromodomain-like superfamily;Bromodomain-like superfamily;Bromodomain-like superfamily;Beta-ketoacyl synthase, C-terminal;Short-chain dehydrogenase/reductase SDR;Phosphopantetheine-protein transferase domain;Thiolase-like;Thiolase-like;4'-phosphopantetheinyl transferase domain;Beta-ketoacyl synthase, N-terminal;Fatty acid synthase type I, …	WideEffHunter	[LI]xAR	-	GO:0000287;GO:0004315;GO:0004316;GO:0004321;GO:0005524;GO:0005829;GO:0005835;GO:0005886;GO:0008897;GO:0015986;GO:0018215;GO:0042759;GO:0044550;GO:0045261;GO:0046933;GO:0046961;GO:1902600	magnesium ion binding;3-oxoacyl-[acyl-carrier-protein] synthase activity;3-oxoacyl-[acyl-carrier-protein] reductase (NADPH) activity;fatty-acyl-CoA synthase activity;ATP binding;cytosol;fatty acid synthase complex;plasma membrane;holo-[acyl-carrier-protein] synthase activity;proton motive force-driven ATP synthesis;protein phosphopantetheinylation;long-chain fatty acid biosynthetic process;second…	Molecular Function;Molecular Function;Molecular Function;Molecular Function;Molecular Function;Cellular Component;Cellular Component;Cellular Component;Molecular Function;Biological Process;Biological Process;Biological Process;Biological Process;Cellular Component;Molecular Function;Molecular Function;Biological Process	EC:7.1.3.1;EC:2.3.1.85;EC:7.1.2.2;EC:2.3.1.41;EC:2.3.1.86;EC:1.1.1.100;EC:6;EC:2.7.8.7	H(+)-exporting diphosphatase;Fatty-acid synthase system;H(+)-transporting two-sector ATPase;Beta-ketoacyl-[acyl-carrier-protein] synthase I;Fatty-acyl-CoA synthase system;3-oxoacyl-[acyl-carrier-protein] reductase;Ligases;Holo-[acyl-carrier-protein] synthase
Pfijiensis_1835	XP 007931195.1 ABC transporter domain-containing protein [Pseudocercospora fijiensis CIRAD86]	ref|XP 007931195.1|ABC transporter domain-containing protein [Pseudocercospora fijiensis CIRAD86]/gb|EME78960.1|ABC transporter domain-containing protein [Pseudocercospora fijiensis CIRAD86];gb|KAF7196632.1|putative ABC transporter ATP-binding protein [Pseudocercospora fuligena];gb|KXT13840.1|hypothetical protein AC579 6887 [Pseudocercospora musae];gb|KXT03255.1|hypothetical protein AC578 4782 [P…	P-loop containing nucleoside triphosphate hydrolase protein	-	-	PredHel=0	687	6	0.00873362	62	29	44	29	12	14	197.809	-	-	IPR003439;IPR027417;IPR027417;IPR003439;IPR003439;IPR003439;IPR027417;IPR027417	Ribosomal protein P2;ABC transporter-like, ATP-binding domain;P-loop containing nucleoside triphosphate hydrolase;P-loop containing nucleoside triphosphate hydrolase;ABC transporter-like, ATP-binding domain;ABC transporter-like, ATP-binding domain;ABC transporter-like, ATP-binding domain;ABC transporter-like, ATP-binding domain;P-loop containing nucleoside triphosphate hydrolase;P-loop containing…	-	-	-	GO:0003918;GO:0005524;GO:0005739;GO:0006259;GO:0016020;GO:0051276	DNA topoisomerase type II (double strand cut, ATP-hydrolyzing) activity;ATP binding;mitochondrion;DNA metabolic process;membrane;chromosome organization	Molecular Function;Molecular Function;Cellular Component;Biological Process;Cellular Component;Biological Process	EC:5.6.2.2	DNA topoisomerase (ATP-hydrolyzing)
Pfijiensis_616	KXS96805.1 hypothetical protein AC578 8313 [Mycosphaerella eumusae]	gb|KXS96805.1|hypothetical protein AC578 8313 [Pseudocercospora eumusae];gb|KAF7188643.1|Ras GTPase-activating-like protein rng2 [Pseudocercospora fuligena];gb|KXT11201.1|hypothetical protein AC579 10011 [Pseudocercospora musae];gb|KAI5356662.1|putative rasGAP protein [Septoria linicola]/gb|USW48827.1|Putative rasGAP protein [Septoria linicola];ref|XP 023449559.1|Ras GTPase-activating-like protei…	putative ras GTPase activating protein	-	-	PredHel=0	1856	11	0.00592672	151	78	86	98	63	22	197.809	-	-	IPR001715;IPR000593;IPR036872;IPR008936;IPR001936;IPR000048;IPR000048;IPR001936;IPR000048;IPR000048;IPR000048;IPR001715;IPR000048;IPR000048;IPR008936;IPR036872	NAD(P)-binding domain superfamily;NAD(P)-binding domain superfamily;NAD(P)-binding domain superfamily;Calponin homology domain;Calponin homology domain;RasGAP protein, C-terminal;CH domain superfamily;Rho GTPase activation protein;Ras GTPase-activating domain;Ras GTPase-activating domain;Ras GTPase-activating domain;Ras GTPase-activating domain;Ras GTPase-activating domain;Ras GTPase-activating d…	-	-	-	GO:0000049;GO:0003924;GO:0004825;GO:0005096;GO:0005516;GO:0005524;GO:0005826;GO:0005829;GO:0006431;GO:0007015;GO:0007165;GO:0008270;GO:0032956;GO:0043087;GO:0051015;GO:0090148;GO:0140014;GO:1903475	tRNA binding;GTPase activity;methionine-tRNA ligase activity;GTPase activator activity;calmodulin binding;ATP binding;actomyosin contractile ring;cytosol;methionyl-tRNA aminoacylation;actin filament organization;signal transduction;zinc ion binding;regulation of actin cytoskeleton organization;regulation of GTPase activity;actin filament binding;membrane fission;mitotic nuclear division;mitotic a…	Molecular Function;Molecular Function;Molecular Function;Molecular Function;Molecular Function;Molecular Function;Cellular Component;Cellular Component;Biological Process;Biological Process;Biological Process;Molecular Function;Biological Process;Biological Process;Molecular Function;Biological Process;Biological Process;Biological Process	EC:6.1.1.10;EC:3.6.1.15	Methionine--tRNA ligase;Nucleoside-triphosphate phosphatase
Pfijiensis_655	XP 007924727.1 hypothetical protein MYCFIDRAFT 133333 [Pseudocercospora fijiensis CIRAD86]	ref|XP 007924727.1|uncharacterized protein MYCFIDRAFT 133333 [Pseudocercospora fijiensis CIRAD86]/gb|EME84103.1|hypothetical protein MYCFIDRAFT 133333 [Pseudocercospora fijiensis CIRAD86];gb|USW52208.1|Putative zinc/iron permease [Septoria linicola];ref|XP 044659901.1|uncharacterized protein CKM354 000858100 [Cercospora kikuchii]/dbj|GIZ45414.1|hypothetical protein CKM354 000858100 [Cercospora ki…	ZIP zinc/iron transport family	133333	-	PredHel=7	382	3	0.0078534	28	24	16	11	14	4	197.809	Q6IZ78#red vir;loss patho	Aspergillus fumigatus	IPR004698;IPR003689;	Zinc/iron permease, fungal/plant;Zinc/iron permease;Zinc/iron permease	WideEffHunter	LysM	-	GO:0000166;GO:0003677;GO:0005385;GO:0005886;GO:0006259;GO:0006974;GO:0008094;GO:0071577	nucleotide binding;DNA binding;zinc ion transmembrane transporter activity;plasma membrane;DNA metabolic process;DNA damage response;ATP-dependent activity, acting on DNA;zinc ion transmembrane transport	Molecular Function;Molecular Function;Molecular Function;Cellular Component;Biological Process;Biological Process;Molecular Function;Biological Process	-	-
Pfijiensis_738	XP 007928082.1 hypothetical protein MYCFIDRAFT 76995 [Pseudocercospora fijiensis CIRAD86]	ref|XP 007928082.1|uncharacterized protein MYCFIDRAFT 76995 [Pseudocercospora fijiensis CIRAD86]/gb|EME81061.1|hypothetical protein MYCFIDRAFT 76995 [Pseudocercospora fijiensis CIRAD86];gb|KAF7190740.1|hypothetical protein HII31 07899 [Pseudocercospora fuligena];gb|KXT04040.1|hypothetical protein AC578 4941 [Pseudocercospora eumusae]	uncharacterized protein MYCFIDRAFT 76995	76995	-	PredHel=0	190	2	0.0105263	17	11	26	10	1	2	197.809	-	-	-	-	-	-	-	GO:0006511;GO:0031625	ubiquitin-dependent protein catabolic process;ubiquitin protein ligase binding	Biological Process;Molecular Function	-	-
Pfijiensis_973	XP 007929248.1 hypothetical protein MYCFIDRAFT 86820 [Pseudocercospora fijiensis CIRAD86]	gb|KXT06284.1|hypothetical protein AC578 9136 [Pseudocercospora eumusae];gb|KXT10115.1|hypothetical protein AC579 9697 [Pseudocercospora musae];ref|XP 007929248.1|uncharacterized protein MYCFIDRAFT 86820 [Pseudocercospora fijiensis CIRAD86]/gb|EME80242.1|hypothetical protein MYCFIDRAFT 86820 [Pseudocercospora fijiensis CIRAD86];gb|KAF7188306.1|Cytochrome c1, heme protein, mitochondrial [Pseudocer…	Cytochrome c1, heme protein	86820	-	PredHel=0	329	3	0.00911854	24	18	23	18	15	7	196.918	-	-	IPR002326;IPR002326;IPR036909;IPR002326;IPR009056;IPR021157;IPR036909	Cytochrome c1;Cytochrome c1;Cytochrome c1;Cytochrome c-like domain superfamily;Cytochrome c-like domain superfamily;Cytochrome c1;Cytochrome c-like domain;Cytochrome c1, transmembrane anchor, C-terminal;Cytochrome c-like domain superfamily	WideEffHunter	LysM	-	GO:0005750;GO:0006122;GO:0008121;GO:0015985;GO:0015986;GO:0020037;GO:0046872;GO:0071949	mitochondrial respiratory chain complex III;mitochondrial electron transport, ubiquinol to cytochrome c;ubiquinol-cytochrome-c reductase activity;energy coupled proton transport, down electrochemical gradient;proton motive force-driven ATP synthesis;heme binding;metal ion binding;FAD binding	Cellular Component;Biological Process;Molecular Function;Biological Process;Biological Process;Molecular Function;Molecular Function;Molecular Function	EC:1.10;EC:7.1.1.8	Acting on diphenols and related substances as donors;Quinol--cytochrome-c reductase
Pfijiensis_1355	YP 009681546.1 Cytochrome c oxidase subunit III [Pseudocercospora fijiensis]	ref|YP 009681546.1|Cytochrome c oxidase subunit III [Pseudocercospora fijiensis]/gb|QDO71967.1|Cytochrome c oxidase subunit III [Pseudocercospora fijiensis];ref|YP 009469561.1|cytochrome c oxidase subunit III [Pseudocercospora mori]/gb|AVE15071.1|cytochrome c oxidase subunit III [Pseudocercospora mori];gb|UCS09533.1|cytochrome c oxidase subunit 3 [Cercospora nicotianae];ref|YP 009937114.1|cytochr…	cytochrome c oxidase subunit 3	-	-	PredHel=6	269	1	0.00371747	21	17	8	2	10	9	196.035	-	-	IPR000298;IPR013833;IPR024791;IPR000298;IPR033945;IPR035973	Cytochrome c oxidase subunit III-like;Cytochrome c oxidase subunit III-like;Cytochrome c oxidase, subunit III, 4-helical bundle;Cytochrome c oxidase subunit III;Cytochrome c oxidase subunit III-like;Cytochrome c oxidase subunit III domain;Cytochrome c oxidase subunit III-like superfamily	-	-	-	GO:0004129;GO:0005739;GO:0006123;GO:0015985;GO:0015986;GO:0016020	cytochrome-c oxidase activity;mitochondrion;mitochondrial electron transport, cytochrome c to oxygen;energy coupled proton transport, down electrochemical gradient;proton motive force-driven ATP synthesis;membrane	Molecular Function;Cellular Component;Biological Process;Biological Process;Biological Process;Cellular Component	EC:1.9;EC:7.1.1.9	Acting on a heme group of donors;Cytochrome-c oxidase
Pfijiensis_304	XP 007923328.1 hypothetical protein MYCFIDRAFT 88420 [Pseudocercospora fijiensis CIRAD86]	ref|XP 007923328.1|uncharacterized protein MYCFIDRAFT 88420 [Pseudocercospora fijiensis CIRAD86]/gb|EME85846.1|hypothetical protein MYCFIDRAFT 88420 [Pseudocercospora fijiensis CIRAD86];gb|KAF7197924.1|PXMP2/4 family protein 3 [Pseudocercospora fuligena];gb|KXT10054.1|hypothetical protein AC579 9672 [Pseudocercospora musae];ref|XP 033662247.1|uncharacterized protein M409DRAFT 28093 [Zasmidium cel…	integral membrane protein	88420	-	PredHel=4	257	0	0	20	17	14	18	8	4	195.597	-	-	IPR007248;IPR007248	Mpv17/PMP22;Mpv17/PMP22;Mpv17/PMP22;Mpv17/PMP22	-	-	-	GO:0005737;GO:0005975;GO:0016020;GO:0016810;GO:0046872;GO:0051716	cytoplasm;carbohydrate metabolic process;membrane;hydrolase activity, acting on carbon-nitrogen (but not peptide) bonds;metal ion binding;cellular response to stimulus	Cellular Component;Biological Process;Cellular Component;Molecular Function;Molecular Function;Biological Process	EC:3.5	Acting on carbon-nitrogen bonds, other than peptide bonds
Pfijiensis_1985	XP 007924582.1 hypothetical protein MYCFIDRAFT 214556 [Pseudocercospora fijiensis CIRAD86]	ref|XP 007924582.1|uncharacterized protein MYCFIDRAFT 214556 [Pseudocercospora fijiensis CIRAD86]/gb|EME83958.1|hypothetical protein MYCFIDRAFT 214556 [Pseudocercospora fijiensis CIRAD86];gb|KAF7186691.1|Heterokaryon incompatibility protein 6, OR allele [Pseudocercospora fuligena];gb|KXS99812.1|hypothetical protein AC578 8869 [Pseudocercospora eumusae];gb|KXT09570.1|hypothetical protein AC579 715…	heterokaryon incompatibility protein-domain-containing protein	214556	-	PredHel=0	648	10	0.0154321	58	28	38	23	19	19	195.16	-	-	IPR010730;	P-loop containing nucleoside triphosphate hydrolase;Heterokaryon incompatibility;Heterokaryon incompatibility	-	-	-	-	-	-	-	-
Pfijiensis_2321	XP 007925385.1 hypothetical protein MYCFIDRAFT 123999, partial [Pseudocercospora fijiensis CIRAD86]	ref|XP 007925385.1|uncharacterized protein MYCFIDRAFT 123999, partial [Pseudocercospora fijiensis CIRAD86]/gb|EME84800.1|hypothetical protein MYCFIDRAFT 123999, partial [Pseudocercospora fijiensis CIRAD86];ref|XP 033661623.1|uncharacterized protein M409DRAFT 70265 [Zasmidium cellare ATCC 36951]/gb|KAF2160734.1|hypothetical protein M409DRAFT 70265 [Zasmidium cellare ATCC 36951];gb|KAI1105978.1|hyp…	Transcription factor	123999	-	PredHel=0	634	17	0.0268139	54	24	29	18	16	11	195.16	I1REW1#lethal	Fusarium graminearum	IPR001138;IPR036864;IPR001138;IPR001138;IPR001138;IPR036864	Zn(2)Cys(6) fungal-type DNA-binding domain;Zn(2)-C6 fungal-type DNA-binding domain superfamily;Zn(2)-C6 fungal-type DNA-binding domain superfamily;Zn(2)-C6 fungal-type DNA-binding domain superfamily;Zn(2)-C6 fungal-type DNA-binding domain superfamily;Zn(2)Cys(6) fungal-type DNA-binding domain;Zn(2)Cys(6) fungal-type DNA-binding domain;Zn(2)Cys(6) fungal-type DNA-binding domain;Zn(2)Cys(6) fungal-…	WideEffHunter	YFWxC	-	GO:0000981;GO:0003677;GO:0006357;GO:0008270	DNA-binding transcription factor activity, RNA polymerase II-specific;DNA binding;regulation of transcription by RNA polymerase II;zinc ion binding	Molecular Function;Molecular Function;Biological Process;Molecular Function	-	-
Pfijiensis_664	XP 007921553.1 hypothetical protein MYCFIDRAFT 209846 [Pseudocercospora fijiensis CIRAD86]	ref|XP 007921553.1|uncharacterized protein MYCFIDRAFT 209846 [Pseudocercospora fijiensis CIRAD86]/gb|EME88567.1|hypothetical protein MYCFIDRAFT 209846 [Pseudocercospora fijiensis CIRAD86];gb|KAF7188699.1|hypothetical protein HII31 09951 [Pseudocercospora fuligena];gb|KXT00216.1|hypothetical protein AC578 7001 [Pseudocercospora eumusae];gb|KXT18323.1|hypothetical protein AC579 950 [Pseudocercospor…	Putative cytochrome c oxidase assembly protein COX14	209846	-	PredHel=1	268	0	0	23	29	10	14	7	5	195.16	-	-	IPR029208;	Cytochrome c oxidase assembly protein COX14;Cytochrome c oxidase assembly protein COX14;Cytochrome c oxidase assembly protein COX14	-	-	-	GO:0016020	membrane	Cellular Component	-	-
Pfijiensis_996	KAF7190665.1 H/ACA ribonucleoprotein complex non-core subunit NAF1 [Pseudocercospora fuligena]	gb|KAF7190665.1|H/ACA ribonucleoprotein complex non-core subunit NAF1 [Pseudocercospora fuligena]	hypothetical protein	-	-	PredHel=0	1	0	0	0	0	0	0	0	0	195.16	-	-	-	-	-	-	-	-	-	-	-	-
Pfijiensis_2192	XP 007921856.1 hypothetical protein MYCFIDRAFT 149663 [Pseudocercospora fijiensis CIRAD86]	ref|XP 007921856.1|uncharacterized protein MYCFIDRAFT 149663 [Pseudocercospora fijiensis CIRAD86]/gb|EME89077.1|hypothetical protein MYCFIDRAFT 149663 [Pseudocercospora fijiensis CIRAD86];gb|KXT00280.1|hypothetical protein AC578 1216 [Pseudocercospora eumusae];gb|KXT11482.1|hypothetical protein AC579 2421 [Pseudocercospora musae];gb|KAF7197108.1|Fumarate hydratase, mitochondrial [Pseudocercospora…	fumarate hydratase	149663	-	PredHel=0	491	5	0.0101833	39	28	24	31	23	2	194.725	Q8ZPL7#red vir	Salmonella enterica	IPR000362;IPR022761;IPR024083;IPR018951;IPR005677;IPR005677;IPR020557;IPR005677;IPR005677;IPR008948	Basic-leucine zipper domain superfamily;Fumarate lyase family;Fumarate lyase, N-terminal;Fumarase/histidase, N-terminal;Fumarase/histidase, N-terminal;Fumarase C, C-terminal;Fumarase C, C-terminal;Fumarate hydratase, class II;Fumarate hydratase, class II;Fumarate hydratase, class II;Fumarate lyase, conserved site;Fumarate hydratase, class II;Fumarate hydratase, class II;L-Aspartase-like	WideEffHunter	RXLR	-	GO:0004333;GO:0005524;GO:0005739;GO:0006099;GO:0006106;GO:0016020;GO:0016301;GO:0016310;GO:0045239;GO:0046677	fumarate hydratase activity;ATP binding;mitochondrion;tricarboxylic acid cycle;fumarate metabolic process;membrane;kinase activity;phosphorylation;tricarboxylic acid cycle enzyme complex;response to antibiotic	Molecular Function;Molecular Function;Cellular Component;Biological Process;Biological Process;Cellular Component;Molecular Function;Biological Process;Cellular Component;Biological Process	EC:4.2.1.2;EC:2.7	Fumarate hydratase;Transferring phosphorus-containing groups
Pfijiensis_1772	XP 007932080.1 hypothetical protein MYCFIDRAFT 205464 [Pseudocercospora fijiensis CIRAD86]	ref|XP 007932080.1|uncharacterized protein MYCFIDRAFT 205464 [Pseudocercospora fijiensis CIRAD86]/gb|EME77313.1|hypothetical protein MYCFIDRAFT 205464 [Pseudocercospora fijiensis CIRAD86];gb|KAF7187895.1|Lysophospholipase NTE1 [Pseudocercospora fuligena];gb|KXS94162.1|hypothetical protein AC578 7671 [Pseudocercospora eumusae];gb|KAI5360697.1|putative cyclic nucleotide-binding domain, patatin-like…	lysophospholipase	205464	-	PredHel=1	1438	12	0.00834492	121	86	70	63	48	11	193.862	-	-	IPR014710;IPR014710;IPR002641;IPR000595;IPR014710;IPR002641;IPR000595;IPR000595;IPR000595;IPR000595;IPR018490;IPR016035;IPR018490;IPR018490	RmlC-like jelly roll fold;RmlC-like jelly roll fold;Patatin-like phospholipase domain;Patatin-like phospholipase domain;Cyclic nucleotide-binding domain;RmlC-like jelly roll fold;RmlC-like jelly roll fold;RmlC-like jelly roll fold;RmlC-like jelly roll fold;RmlC-like jelly roll fold;RmlC-like jelly roll fold;Patatin-like phospholipase domain;Cyclic nucleotide-binding domain;Cyclic nucleotide-bindi…	WideEffHunter	EAR 1	-	GO:0000981;GO:0003677;GO:0004622;GO:0005773;GO:0005789;GO:0005886;GO:0006357;GO:0008270;GO:0034638;GO:0071071;GO:0102545	DNA-binding transcription factor activity, RNA polymerase II-specific;DNA binding;lysophospholipase activity;vacuole;endoplasmic reticulum membrane;plasma membrane;regulation of transcription by RNA polymerase II;zinc ion binding;phosphatidylcholine catabolic process;regulation of phospholipid biosynthetic process;phosphatidyl phospholipase B activity	Molecular Function;Molecular Function;Molecular Function;Cellular Component;Cellular Component;Cellular Component;Biological Process;Molecular Function;Biological Process;Biological Process;Molecular Function	EC:3.1.1.5	Lysophospholipase
Pfijiensis_2346	XP 007920214.1|uncharacterized protein MYCFIDRAFT 58068 [Pseudocercospora fijiensis CIRAD86]	ref|XP 007920214.1|uncharacterized protein MYCFIDRAFT 58068 [Pseudocercospora fijiensis CIRAD86]/gb|EME88816.1|hypothetical protein MYCFIDRAFT 58068 [Pseudocercospora fijiensis CIRAD86];gb|KXT11641.1|hypothetical protein AC579 56 [Pseudocercospora musae];gb|KXT05584.1|hypothetical protein AC578 3700 [Pseudocercospora eumusae];gb|KAF7192014.1|hypothetical protein HII31 06659 [Pseudocercospora fuli…	putative ribosomal protein L28/L40	58068	-	PredHel=0	187	2	0.0106952	8	12	10	9	7	6	193.433	-	-	IPR019192;IPR042831	Ribosomal protein L28/L40, mitochondrial;Ribosomal protein L28/L40, mitochondrial;54S ribosomal protein L28, mitochondrial	-	-	-	GO:0003735;GO:0005840;GO:0032543;GO:1990904	structural constituent of ribosome;ribosome;mitochondrial translation;ribonucleoprotein complex	Molecular Function;Cellular Component;Biological Process;Cellular Component	-	-
Pfijiensis_361	XP 007928559.1 hypothetical protein MYCFIDRAFT 176627 [Pseudocercospora fijiensis CIRAD86]	ref|XP 007928559.1|uncharacterized protein MYCFIDRAFT 176627 [Pseudocercospora fijiensis CIRAD86]/gb|EME81342.1|hypothetical protein MYCFIDRAFT 176627 [Pseudocercospora fijiensis CIRAD86]	uncharacterized protein MYCFIDRAFT 176627	176627	-	PredHel=0	181	7	0.038674	14	16	9	7	11	0	193.433	-	-	-	-	-	-	-	-	-	-	-	-
Pfijiensis_2233	XP 007923106.1 hypothetical protein MYCFIDRAFT 210254 [Pseudocercospora fijiensis CIRAD86]	ref|XP 007923106.1|uncharacterized protein MYCFIDRAFT 210254 [Pseudocercospora fijiensis CIRAD86]/gb|EME85521.1|hypothetical protein MYCFIDRAFT 210254 [Pseudocercospora fijiensis CIRAD86];gb|KXT04611.1|hypothetical protein AC578 8659 [Pseudocercospora eumusae]/gb|KXT04612.1|hypothetical protein AC578 8659 [Pseudocercospora eumusae]/gb|KXT04613.1|hypothetical protein AC578 8659 [Pseudocercospora e…	Iron transport multicopper oxidase FET3	210254	Signal peptide	PredHel=1	595	4	0.00672269	29	43	41	12	45	15	193.006	E3QRA4#red vir	Colletotrichum graminicola	IPR011706;IPR011707;IPR008972;IPR008972;IPR001117;IPR008972;IPR045087;IPR002355;IPR033138;IPR033138;IPR044130;IPR008972;IPR008972;IPR008972	Multicopper oxidase, C-terminal;Multicopper oxidase, N-terminal;Cupredoxin;Cupredoxin;Multicopper oxidase, second cupredoxin domain;Cupredoxin;Multicopper oxidase;Multicopper oxidase, copper-binding site;Multicopper oxidases, conserved site;Multicopper oxidases, conserved site;Multicopper oxidases, conserved site;Multicopper oxidases, conserved site;Iron transport multicopper oxidase Fet3-like, t…	-	-	-	GO:0001726;GO:0004435;GO:0004590;GO:0005507;GO:0005509;GO:0005515;GO:0005737;GO:0006207;GO:0006879;GO:0007173;GO:0008180;GO:0009055;GO:0009267;GO:0009395;GO:0010634;GO:0016722;GO:0020037;GO:0022900;GO:0030027;GO:0034755;GO:0035556;GO:0035924;GO:0044205;GO:0046488;GO:0050429;GO:0051649;GO:0065008;GO:0070469;GO:0071364;GO:0098797;GO:1902495;GO:1990204	ruffle;phosphatidylinositol phospholipase C activity;orotidine-5'-phosphate decarboxylase activity;copper ion binding;calcium ion binding;protein binding;cytoplasm;'de novo' pyrimidine nucleobase biosynthetic process;intracellular iron ion homeostasis;epidermal growth factor receptor signaling pathway;COP9 signalosome;electron transfer activity;cellular response to starvation;phospholipid catabol…	Cellular Component;Molecular Function;Molecular Function;Molecular Function;Molecular Function;Molecular Function;Cellular Component;Biological Process;Biological Process;Biological Process;Cellular Component;Molecular Function;Biological Process;Biological Process;Biological Process;Molecular Function;Molecular Function;Biological Process;Cellular Component;Biological Process;Biological Process;…	EC:1.16;EC:4.1.1.23;EC:3.1.4.11	Oxidizing metal ions;Orotidine-5'-phosphate decarboxylase;Phosphoinositide phospholipase C
Pfijiensis_1978	KXT05283.1 hypothetical protein AC579 8066 [Pseudocercospora musae]	gb|KXT05283.1|hypothetical protein AC579 8066 [Pseudocercospora musae];ref|XP 047766044.1|Ecp55 [Fulvia fulva]/gb|AQA29279.1|extracellular protein 55 [Fulvia fulva]/gb|UJO21678.1|Ecp55 [Fulvia fulva];emb|SMR56518.1|unnamed protein product [Zymoseptoria tritici ST99CH 3D1];gb|KJY01370.1|hypothetical protein TI39 contig293g00022 [Zymoseptoria brevis];gb|EME42324.1|hypothetical protein DOTSEDRAFT 73…	extracellular protein 55	-	Signal peptide	PredHel=0	253	21	0.083004	25	19	21	10	14	1	192.581	-	-	-	-	-	-	-	-	-	-	-	-
Pfijiensis_378	XP 022541363.1 uncharacterized protein LOC111196389 [Astyanax mexicanus]	emb|SMQ48137.1|unnamed protein product [Zymoseptoria tritici ST99CH 3D7];ref|XP 003855302.1|uncharacterized protein MYCGRDRAFT 91167 [Zymoseptoria tritici IPO323]/gb|EGP90278.1|hypothetical protein MYCGRDRAFT 91167 [Zymoseptoria tritici IPO323];emb|SMR46687.1|unnamed protein product [Zymoseptoria tritici ST99CH 1E4]/emb|SMR47926.1|unnamed protein product [Zymoseptoria tritici ST99CH 3D1]/emb|SMY2…	putative prolyl 4-hydroxylase alpha subunit, Fe(2+) 2OG dioxygenase domain-containing protein	-	-	PredHel=0	467	6	0.012848	39	28	27	24	12	6	192.581	-	-	IPR044862;IPR005123	Prolyl 4-hydroxylase alpha subunit, Fe(2+) 2OG dioxygenase domain;Prolyl 4-hydroxylase alpha subunit, Fe(2+) 2OG dioxygenase domain;Prolyl 4-hydroxylase alpha subunit, Fe(2+) 2OG dioxygenase domain;Prolyl 4-hydroxylase alpha subunit, Fe(2+) 2OG dioxygenase domain;Prolyl 4-hydroxylase alpha subunit, Fe(2+) 2OG dioxygenase domain;Oxoglutarate/iron-dependent dioxygenase	-	-	-	GO:0016491;GO:0046872	oxidoreductase activity;metal ion binding	Molecular Function;Molecular Function	EC:1	Oxidoreductases
Pfijiensis_627	KXT15355.1 hypothetical protein AC579 10437 [Pseudocercospora musae]	gb|KXT15355.1|hypothetical protein AC579 10437 [Pseudocercospora musae];gb|KXT04850.1|hypothetical protein AC578 3486 [Pseudocercospora eumusae];gb|KAF7189897.1|Protein CHROMATIN REMODELING 20, partial [Pseudocercospora fuligena];gb|USW51792.1|Putative helicase, P-loop containing nucleoside triphosphate hydrolase, SNF2-like domain superfamily [Septoria linicola];gb|KAI5356596.1|putative helicase,…	Putative helicase, P-loop containing nucleoside triphosphate hydrolase, SNF2-like domain superfamily	-	-	PredHel=0	1748	9	0.00514874	149	87	91	114	74	21	192.581	-	-	IPR001650;IPR038718;IPR027417;IPR000330;IPR044574;IPR014001;IPR001650;IPR027417;IPR027417	Six-hairpin glycosidase superfamily;Six-hairpin glycosidase superfamily;Helicase, C-terminal;SNF2-like, N-terminal domain superfamily;P-loop containing nucleoside triphosphate hydrolase;SNF2, N-terminal;SNF2, N-terminal;SNF2, N-terminal;SNF2, N-terminal;SNF2, N-terminal;SNF2, N-terminal;SNF2, N-terminal;SNF2, N-terminal;SNF2, N-terminal;SNF2, N-terminal;SNF2, N-terminal;SNF2, N-terminal;SNF2, N-t…	-	-	-	GO:0003677;GO:0005524;GO:0005634;GO:0006338;GO:0016020;GO:0016887;GO:0140658	DNA binding;ATP binding;nucleus;chromatin remodeling;membrane;ATP hydrolysis activity;ATP-dependent chromatin remodeler activity	Molecular Function;Molecular Function;Cellular Component;Biological Process;Cellular Component;Molecular Function;Molecular Function	EC:3.6.1.15	Nucleoside-triphosphate phosphatase
Pfijiensis_801	XP 007920182.1 hypothetical protein MYCFIDRAFT 55784 [Pseudocercospora fijiensis CIRAD86]	ref|XP 007920182.1|uncharacterized protein MYCFIDRAFT 55784 [Pseudocercospora fijiensis CIRAD86]/gb|EME89370.1|hypothetical protein MYCFIDRAFT 55784 [Pseudocercospora fijiensis CIRAD86];gb|KAF7191267.1|Zinc-type alcohol dehydrogenase-like protein [Pseudocercospora fuligena];gb|KXT04699.1|hypothetical protein AC578 2132 [Pseudocercospora eumusae];emb|SMY19476.1|unnamed protein product [Zymoseptori…	NAD(P)-binding protein	55784	-	PredHel=0	349	7	0.0200573	22	19	14	21	12	4	192.581	W7MT31#unaf patho	Fusarium verticillioides	IPR013149;IPR013154;IPR011032;IPR036291	Beta-lactamase/transpeptidase-like;Beta-lactamase/transpeptidase-like;Alcohol dehydrogenase-like, C-terminal;Alcohol dehydrogenase-like, N-terminal;Alcohol dehydrogenase-like, N-terminal;Alcohol dehydrogenase-like, N-terminal;GroES-like superfamily;NAD(P)-binding domain superfamily	-	-	-	GO:0016491;GO:0031176;GO:0045493	oxidoreductase activity;endo-1,4-beta-xylanase activity;xylan catabolic process	Molecular Function;Molecular Function;Biological Process	EC:3.2.1.8;EC:1	Endo-1,4-beta-xylanase;Oxidoreductases
Pfijiensis_536	XP 007927548.1 hypothetical protein MYCFIDRAFT 215584 [Pseudocercospora fijiensis CIRAD86]	ref|XP 007927548.1|uncharacterized protein MYCFIDRAFT 215584 [Pseudocercospora fijiensis CIRAD86]/gb|EME82110.1|hypothetical protein MYCFIDRAFT 215584 [Pseudocercospora fijiensis CIRAD86];gb|KAF7191859.1|H/ACA ribonucleoprotein complex subunit cbf5 [Pseudocercospora fuligena];gb|KXT15784.1|hypothetical protein AC579 1521 [Pseudocercospora musae];gb|KXT01437.1|hypothetical protein AC578 9545 [Pseu…	Centromere/microtubule-binding protein	215584	-	PredHel=0	509	10	0.0196464	28	31	20	54	11	7	192.158	-	-	IPR002501;IPR002478;IPR004802;IPR036974;IPR004521;IPR012960;IPR032819;IPR004802;IPR015947;IPR020103	Aminotransferase-like, PLP-dependent enzymes;Pseudouridine synthase II, N-terminal;PUA domain;tRNA pseudouridine synthase B family;PUA domain superfamily;Uncharacterised domain CHP00451;Uncharacterised domain CHP00451;Dyskerin-like;tRNA pseudouridylate synthase B, C-terminal;tRNA pseudouridylate synthase B, C-terminal;tRNA pseudouridylate synthase B, C-terminal;tRNA pseudouridine synthase B famil…	WideEffHunter	Crinkler	-	GO:0000454;GO:0000495;GO:0003723;GO:0009982;GO:0016020;GO:0031120;GO:0031429;GO:0046982;GO:1990481	snoRNA guided rRNA pseudouridine synthesis;box H/ACA RNA 3'-end processing;RNA binding;pseudouridine synthase activity;membrane;snRNA pseudouridine synthesis;box H/ACA snoRNP complex;protein heterodimerization activity;mRNA pseudouridine synthesis	Biological Process;Biological Process;Molecular Function;Molecular Function;Cellular Component;Biological Process;Cellular Component;Molecular Function;Biological Process	EC:5.4	Intramolecular transferases
Pfijiensis_773	XP 007930150.1 hypothetical protein MYCFIDRAFT 216445 [Pseudocercospora fijiensis CIRAD86]	ref|XP 007930150.1|uncharacterized protein MYCFIDRAFT 216445 [Pseudocercospora fijiensis CIRAD86]/gb|EME79436.1|hypothetical protein MYCFIDRAFT 216445 [Pseudocercospora fijiensis CIRAD86];gb|KXS98935.1|hypothetical protein AC578 7464 [Pseudocercospora eumusae];gb|EME38742.1|hypothetical protein DOTSEDRAFT 75477 [Dothistroma septosporum NZE10];ref|XP 016761589.1|uncharacterized protein SEPMUDRAFT …	uncharacterized protein MYCFIDRAFT 216445	216445	-	PredHel=1	519	6	0.0115607	38	36	26	20	27	14	192.158	-	-	-	-	-	-	-	-	-	-	-	-
Pfijiensis_369-2	XP 007924013.1 uncharacterized protein MYCFIDRAFT 202689 [Pseudocercospora fijiensis CIRAD86]	ref|XP 007924013.1|uncharacterized protein MYCFIDRAFT 202689 [Pseudocercospora fijiensis CIRAD86]/gb|EME86891.1|hypothetical protein MYCFIDRAFT 202689 [Pseudocercospora fijiensis CIRAD86];gb|KAF7196916.1|hypothetical protein HII31 01834 [Pseudocercospora fuligena];gb|KXT08759.1|hypothetical protein AC579 6434 [Pseudocercospora musae];gb|KAF2212971.1|hypothetical protein CERZMDRAFT 96645 [Cercospo…	uncharacterized protein MYCFIDRAFT 202689 [Pseudocercospora fijiensis CIRAD86]	202689	-	PredHel=0	347	0	0	52	33	36	2	14	0	191.736	-	-	-	-	WideEffHunter	EAR 2	-	GO:0016020	membrane	Cellular Component	-	-
Pfijiensis_1974	XP 007921191.1 hypothetical protein MYCFIDRAFT 148551 [Pseudocercospora fijiensis CIRAD86]	ref|XP 007921191.1|uncharacterized protein MYCFIDRAFT 148551 [Pseudocercospora fijiensis CIRAD86]/gb|EME87926.1|hypothetical protein MYCFIDRAFT 148551 [Pseudocercospora fijiensis CIRAD86];gb|KXT02485.1|hypothetical protein AC578 4189 [Pseudocercospora eumusae];gb|KXT12734.1|hypothetical protein AC579 8911 [Pseudocercospora musae];gb|KAF7194504.1|Clustered mitochondria protein-like, partial [Pseud…	putative eukaryotic translation initiation factor 3 subunit CLU1/TIF31	148551	-	PredHel=0	1319	10	0.0075815	104	73	63	72	58	9	190.899	-	-	IPR011990;IPR028275;IPR033646;IPR023231;IPR007967;IPR025697;IPR027523;IPR025697;IPR027523;IPR033646;IPR011990;IPR023231;IPR011990	Tetratricopeptide-like helical domain superfamily;Clustered mitochondria protein, N-terminal;CLU central domain;CLU central domain;GSKIP domain superfamily;GSKIP domain;GSKIP domain;CLU domain;CLU domain;CLU domain;CLU domain;CLU domain;CLU domain;CLU domain;CLU domain;CLU domain;CLU domain;CLU domain;CLU domain containing protein;CLU domain;CLU domain containing protein;CLU central domain;Tetrat…	-	-	-	GO:0003729;GO:0003743;GO:0005515;GO:0005737;GO:0006413;GO:0007005;GO:0016020;GO:0051640;GO:0051641	mRNA binding;translation initiation factor activity;protein binding;cytoplasm;translational initiation;mitochondrion organization;membrane;organelle localization;cellular localization	Molecular Function;Molecular Function;Molecular Function;Cellular Component;Biological Process;Biological Process;Cellular Component;Biological Process;Biological Process	-	-
Pfijiensis_2317	XP 007923305.1 hypothetical protein MYCFIDRAFT 161463 [Pseudocercospora fijiensis CIRAD86]	ref|XP 007923305.1|uncharacterized protein MYCFIDRAFT 161463 [Pseudocercospora fijiensis CIRAD86]/gb|EME85820.1|hypothetical protein MYCFIDRAFT 161463 [Pseudocercospora fijiensis CIRAD86];gb|KAF7197921.1|Cleft lip and palate transmembrane protein 1-like [Pseudocercospora fuligena];gb|KXS97735.1|hypothetical protein AC579 3319 [Pseudocercospora musae];gb|KXT07239.1|hypothetical protein AC578 2335 …	CLPTM1 domain protein	161463	-	PredHel=3	657	0	0	47	45	32	43	26	14	190.899	-	-	IPR008429;IPR008429	Cleft lip and palate transmembrane 1;Cleft lip and palate transmembrane 1;Cleft lip and palate transmembrane 1;Cleft lip and palate transmembrane 1	-	-	-	GO:0005773;GO:0005886;GO:0012505	vacuole;plasma membrane;endomembrane system	Cellular Component;Cellular Component;Cellular Component	-	-
Pfijiensis_887	No hit	No hit	-	-	-	PredHel=0	1	0	0	0	0	0	0	0	0	190.899	-	-	-	-	-	-	-	-	-	-	-	-
Pfijiensis_311	XP 007925339.1 hypothetical protein MYCFIDRAFT 152946 [Pseudocercospora fijiensis CIRAD86]	ref|XP 007925339.1|uncharacterized protein MYCFIDRAFT 152946 [Pseudocercospora fijiensis CIRAD86]/gb|EME84734.1|hypothetical protein MYCFIDRAFT 152946 [Pseudocercospora fijiensis CIRAD86];gb|KAF7196263.1|Woronin body major protein [Pseudocercospora fuligena];gb|KXT01346.1|hypothetical protein AC578 6640, partial [Pseudocercospora eumusae];gb|KXT16662.1|hypothetical protein AC579 8029 [Pseudocerco…	Woronin body major	152946	-	PredHel=0	220	2	0.00909091	16	11	10	5	5	0	190.483	E9EN82#red vir	Metarhizium robertsii	IPR014722;IPR012340;IPR020189;IPR001884;IPR037318;IPR008991;IPR012340	Ribosomal protein L2, domain 2;Nucleic acid-binding, OB-fold;Translation elongation factor, IF5A C-terminal;Translation elongation factor IF5A-like;Hex1, S1 domain;Translation protein SH3-like domain superfamily;Nucleic acid-binding, OB-fold	WideEffHunter	LysM	-	GO:0003723;GO:0003746;GO:0043022;GO:0045901;GO:0045905	RNA binding;translation elongation factor activity;ribosome binding;positive regulation of translational elongation;positive regulation of translational termination	Molecular Function;Molecular Function;Molecular Function;Biological Process;Biological Process	-	-
Pfijiensis_1523	XP 007928316.1 hypothetical protein MYCFIDRAFT 211721 [Pseudocercospora fijiensis CIRAD86]	ref|XP 007928316.1|uncharacterized protein MYCFIDRAFT 211721 [Pseudocercospora fijiensis CIRAD86]/gb|EME80990.1|hypothetical protein MYCFIDRAFT 211721 [Pseudocercospora fijiensis CIRAD86];gb|KXT04105.1|hypothetical protein AC578 4891 [Pseudocercospora eumusae];gb|KAF7190658.1|Copper amine oxidase 1 [Pseudocercospora fuligena];gb|KXT11403.1|hypothetical protein AC579 226 [Pseudocercospora musae];g…	putative copper amine oxidase	211721	-	PredHel=0	692	6	0.00867052	31	31	44	36	45	8	190.345	G4NJD1#red vir	Magnaporthe oryzae	IPR015798;IPR036460;IPR000269;IPR000269;IPR016182;IPR036460;IPR016182	tRNA wybutosine-synthesizing-like superfamily;Copper amine oxidase, catalytic domain;Copper amine oxidase, catalytic domain superfamily;Copper amine oxidase, catalytic domain superfamily;Copper amine oxidase;Copper amine oxidase;Copper amine oxidase, N-terminal;Copper amine oxidase, catalytic domain superfamily;Copper amine oxidase, N-terminal	-	-	-	GO:0005507;GO:0008131;GO:0009308;GO:0048038	copper ion binding;primary amine oxidase activity;amine metabolic process;quinone binding	Molecular Function;Molecular Function;Biological Process;Molecular Function	EC:1.4.3.21	Primary-amine oxidase
Pfijiensis_1129	XP 007920753.1 hypothetical protein MYCFIDRAFT 212807 [Pseudocercospora fijiensis CIRAD86]	ref|XP 007920753.1|uncharacterized protein MYCFIDRAFT 212807 [Pseudocercospora fijiensis CIRAD86]/gb|EME87236.1|hypothetical protein MYCFIDRAFT 212807 [Pseudocercospora fijiensis CIRAD86];gb|KXT04326.1|hypothetical protein AC578 7977 [Pseudocercospora eumusae];gb|KAF7187433.1|Assembly factor cbp4 [Pseudocercospora fuligena];ref|XP 023459046.1|Assembly factor cbp4 [Cercospora beticola]/gb|PIB01385…	CBP4-domain-containing protein	212807	-	PredHel=1	114	1	0.00877193	7	3	3	10	4	3	190.069	-	-	IPR012420;IPR012420	Zinc finger, RING-type;Cbp4;Cbp4	-	-	-	GO:0005743;GO:0034551	mitochondrial inner membrane;mitochondrial respiratory chain complex III assembly	Cellular Component;Biological Process	-	-
Pfijiensis_1567	XP 007921737.1 hypothetical protein MYCFIDRAFT 114276, partial [Pseudocercospora fijiensis CIRAD86]	ref|XP 007921737.1|uncharacterized protein MYCFIDRAFT 114276, partial [Pseudocercospora fijiensis CIRAD86]/gb|EME88869.1|hypothetical protein MYCFIDRAFT 114276, partial [Pseudocercospora fijiensis CIRAD86];gb|KAF7195550.1|Pre-mRNA-processing ATP-dependent RNA helicase prp5, partial [Pseudocercospora fuligena];gb|KXT03599.1|hypothetical protein AC578 9975 [Pseudocercospora eumusae];gb|KXT03600.1|h…	P-loop containing nucleoside triphosphate hydrolase protein	114276	-	PredHel=0	1111	5	0.00450045	60	72	64	74	37	3	190.069	-	-	IPR027417;IPR001650;IPR011545;IPR027417;IPR000629;IPR001650;IPR014014;IPR014001;IPR027417	Flavoprotein-like superfamily;Flavoprotein-like superfamily;Flavoprotein-like superfamily;P-loop containing nucleoside triphosphate hydrolase;Helicase, C-terminal;DEAD/DEAH box helicase domain;P-loop containing nucleoside triphosphate hydrolase;P-loop containing nucleoside triphosphate hydrolase;P-loop containing nucleoside triphosphate hydrolase;P-loop containing nucleoside triphosphate hydrolas…	WideEffHunter	RXLR	-	GO:0003723;GO:0003724;GO:0005524;GO:0016887;GO:0071004;GO:1903241;GO:1990446;GO:1990447	RNA binding;RNA helicase activity;ATP binding;ATP hydrolysis activity;U2-type prespliceosome;U2-type prespliceosome assembly;U1 snRNP binding;U2 snRNP binding	Molecular Function;Molecular Function;Molecular Function;Molecular Function;Cellular Component;Biological Process;Molecular Function;Molecular Function	EC:3.6.4.13;EC:3.6.1.15	RNA helicase;Nucleoside-triphosphate phosphatase
Pfijiensis_480	XP 007922801.1 Rap/ran-GTPase-activating protein [Pseudocercospora fijiensis CIRAD86]	ref|XP 007922801.1|Rap/ran-GTPase-activating protein [Pseudocercospora fijiensis CIRAD86]/gb|EME85873.1|Rap/ran-GTPase-activating protein [Pseudocercospora fijiensis CIRAD86];gb|KXT14880.1|hypothetical protein AC579 759 [Pseudocercospora musae];gb|KAF7197920.1|Tuberous sclerosis 2 protein-like [Pseudocercospora fuligena];gb|KXT07130.1|hypothetical protein AC578 2378 [Pseudocercospora eumusae];gb|…	Rap/ran-GTPase-activating protein	81843	-	PredHel=0	1208	16	0.013245	108	85	48	38	40	13	190.069	-	-	IPR024584;IPR035974;IPR018515;IPR000331;IPR027107;IPR000331;IPR016024;IPR035974	Tuberin, N-terminal;Rap/Ran-GAP superfamily;Tuberin-type domain;Rap/Ran-GAP domain;Tuberin/Ral GTPase-activating protein subunit alpha;Rap/Ran-GAP domain;Armadillo-type fold;Rap/Ran-GAP superfamily	-	-	-	GO:0003924;GO:0005096;GO:0005515;GO:0005634;GO:0005829;GO:0032007;GO:0032991;GO:0043547;GO:0051056	GTPase activity;GTPase activator activity;protein binding;nucleus;cytosol;negative regulation of TOR signaling;protein-containing complex;positive regulation of GTPase activity;regulation of small GTPase mediated signal transduction	Molecular Function;Molecular Function;Molecular Function;Cellular Component;Cellular Component;Biological Process;Cellular Component;Biological Process;Biological Process	EC:3.6.1.15	Nucleoside-triphosphate phosphatase
Pfijiensis_739	XP 007920316.1 hypothetical protein MYCFIDRAFT 71317 [Pseudocercospora fijiensis CIRAD86]	ref|XP 007920316.1|uncharacterized protein MYCFIDRAFT 71317 [Pseudocercospora fijiensis CIRAD86]/gb|EME88028.1|hypothetical protein MYCFIDRAFT 71317 [Pseudocercospora fijiensis CIRAD86];gb|KXT07447.1|hypothetical protein AC578 455 [Pseudocercospora eumusae];gb|KAF7190153.1|V-type proton ATPase subunit B [Pseudocercospora fuligena];gb|KXT11890.1|hypothetical protein AC579 10489 [Pseudocercospora m…	V-type proton ATPase subunit	71317	-	PredHel=0	516	2	0.00387597	34	28	24	28	27	1	190.069	Q9I4N1#red vir	Pseudomonas aeruginosa	IPR005723;IPR022879;IPR000194;IPR004100;IPR022879;IPR020003;IPR022879;IPR027417	ATPase, V1 complex, subunit B;V-type ATP synthase regulatory subunit B/beta;ATPase, F1/V1/A1 complex, alpha/beta subunit, nucleotide-binding domain;ATPase, F1/V1/A1 complex, alpha/beta subunit, N-terminal domain;ATPase, F1/V1/A1 complex, alpha/beta subunit, N-terminal domain;ATPase, F1/V1/A1 complex, alpha/beta subunit, N-terminal domain;ATPase, F1/V1/A1 complex, alpha/beta subunit, N-terminal do…	WideEffHunter	LysM	-	GO:0000162;GO:0000221;GO:0000425;GO:0004049;GO:0005524;GO:0006874;GO:0007035;GO:0016787;GO:0046034;GO:0046961;GO:1902600;GO:1902906;GO:1990816	tryptophan biosynthetic process;vacuolar proton-transporting V-type ATPase, V1 domain;pexophagy;anthranilate synthase activity;ATP binding;intracellular calcium ion homeostasis;vacuolar acidification;hydrolase activity;ATP metabolic process;proton-transporting ATPase activity, rotational mechanism;proton transmembrane transport;proteasome storage granule assembly;vacuole-mitochondrion membrane co…	Biological Process;Cellular Component;Biological Process;Molecular Function;Molecular Function;Biological Process;Biological Process;Molecular Function;Biological Process;Molecular Function;Biological Process;Biological Process;Cellular Component	EC:7.1.3.1;EC:4.1.3.27;EC:3	H(+)-exporting diphosphatase;Anthranilate synthase;Hydrolases
Pfijiensis_2287	XP 007920775.1 hypothetical protein MYCFIDRAFT 209464 [Pseudocercospora fijiensis CIRAD86]	ref|XP 007920775.1|uncharacterized protein MYCFIDRAFT 209464 [Pseudocercospora fijiensis CIRAD86]/gb|EME87275.1|hypothetical protein MYCFIDRAFT 209464 [Pseudocercospora fijiensis CIRAD86];gb|KAF7186274.1|Tyrosine-protein phosphatase pmp1 [Pseudocercospora fuligena];gb|KXT04266.1|hypothetical protein AC578 7893 [Pseudocercospora eumusae];gb|KXT18875.1|hypothetical protein AC579 3578 [Pseudocercosp…	Tyrosine-protein phosphatase pmp1	209464	-	PredHel=0	606	6	0.00990099	68	31	63	21	22	4	189.657	G4N549#red vir;unaf patho	Magnaporthe oryzae	IPR029021;IPR000340;IPR016130;IPR020422;IPR000387;IPR029021	Protein-tyrosine phosphatase-like;Dual specificity phosphatase, catalytic domain;Dual specificity phosphatase, catalytic domain;Dual specificity phosphatase, catalytic domain;Dual specificity phosphatase, catalytic domain;Dual specificity phosphatase, catalytic domain;Dual specificity phosphatase, catalytic domain;Protein-tyrosine phosphatase, active site;Dual specificity protein phosphatase doma…	WideEffHunter	RXLR	-	GO:0004725;GO:0005634;GO:0005829;GO:0006470;GO:0008138;GO:0016020;GO:0043409	protein tyrosine phosphatase activity;nucleus;cytosol;protein dephosphorylation;protein tyrosine/serine/threonine phosphatase activity;membrane;negative regulation of MAPK cascade	Molecular Function;Cellular Component;Cellular Component;Biological Process;Molecular Function;Cellular Component;Biological Process	EC:3.1.3.48	Protein-tyrosine-phosphatase
Pfijiensis_847	XP 007924091.1 hypothetical protein MYCFIDRAFT 210671 [Pseudocercospora fijiensis CIRAD86]	ref|XP 007924091.1|uncharacterized protein MYCFIDRAFT 210671 [Pseudocercospora fijiensis CIRAD86]/gb|EME87021.1|hypothetical protein MYCFIDRAFT 210671 [Pseudocercospora fijiensis CIRAD86];gb|KXS95276.1|hypothetical protein AC578 2574 [Pseudocercospora eumusae];gb|KAF7196849.1|Benzoylformate decarboxylase [Pseudocercospora fuligena];gb|KXT07999.1|hypothetical protein AC579 5161 [Pseudocercospora m…	thiamine diphosphate-binding protein	210671	-	PredHel=0	542	10	0.0184502	27	29	33	24	20	9	189.657	-	-	IPR011766;IPR012000;IPR012001;IPR045229;IPR029035;IPR029061;IPR029061	Aminopeptidase N-like , N-terminal domain superfamliy;Aminopeptidase N-like , N-terminal domain superfamliy;Thiamine pyrophosphate enzyme, TPP-binding;Thiamine pyrophosphate enzyme, TPP-binding;Thiamine pyrophosphate enzyme, central domain;Thiamine pyrophosphate enzyme, N-terminal TPP-binding domain;Thiamine pyrophosphate enzyme;Thiamine pyrophosphate enzyme;DHS-like NAD/FAD-binding domain superf…	WideEffHunter	G[IFY][ALST]R	-	GO:0000287;GO:0004737;GO:0005739;GO:0009082;GO:0016020;GO:0016740;GO:0030976;GO:0050660;GO:1901607;GO:1990234	magnesium ion binding;pyruvate decarboxylase activity;mitochondrion;branched-chain amino acid biosynthetic process;membrane;transferase activity;thiamine pyrophosphate binding;flavin adenine dinucleotide binding;alpha-amino acid biosynthetic process;transferase complex	Molecular Function;Molecular Function;Cellular Component;Biological Process;Cellular Component;Molecular Function;Molecular Function;Molecular Function;Biological Process;Cellular Component	EC:4.1.1.1;EC:2	Pyruvate decarboxylase;Transferases
Pfijiensis_1161	KXT01307.1 hypothetical protein AC578 2695 [Mycosphaerella eumusae]	gb|KXT01307.1| hypothetical protein AC578 2695 [Pseudocercospora eumusae];gb|KAF7190690.1| Protein cps3 [Pseudocercospora fuligena];gb|KXT07518.1| hypothetical protein AC579 197 [Pseudocercospora musae];ref|XP 033674474.1| uncharacterized protein M409DRAFT 61933 [Zasmidium cellare ATCC 36951];gb|TKA60104.1| hypothetical protein B0A55 11522 [Friedmanniomyces simplex];gb|KAI6835355.1| hypothetical …	hypothetical protein	-	-	PredHel=0	1	0	0	0	0	0	0	0	0	189.246	-	-	IPR000571;IPR045072;IPR000571;IPR000571;IPR036855	Protein kinase-like domain superfamily;Zinc finger, CCCH-type;Zinc finger, CCCH-type;Zinc finger, CCCH-type;Zinc finger, CCCH-type;Zinc finger, CCCH-type;Zinc finger, CCCH-type;Zinc finger, CCCH-type;Zinc finger, CCCH-type;Zinc finger, CCCH-type;Zinc finger, CCCH-type;Zinc finger, CCCH-type;Zinc finger, CCCH-type;MKRN-like;Zinc finger, CCCH-type;Zinc finger, CCCH-type;Zinc finger, CCCH-type super…	-	-	-	GO:0000209;GO:0044237;GO:0046872;GO:0061630	protein polyubiquitination;cellular metabolic process;metal ion binding;ubiquitin protein ligase activity	Biological Process;Biological Process;Molecular Function;Molecular Function	EC:2.3.2	Acyltransferases
Pfijiensis_1918	XP 007920334.1 hypothetical protein MYCFIDRAFT 71981 [Pseudocercospora fijiensis CIRAD86]	ref|XP 007920334.1|uncharacterized protein MYCFIDRAFT 71981 [Pseudocercospora fijiensis CIRAD86]/gb|EME88699.1|hypothetical protein MYCFIDRAFT 71981 [Pseudocercospora fijiensis CIRAD86];gb|KAF7192254.1|putative kinetochore protein ndc80 [Pseudocercospora fuligena];gb|KXS98450.1|hypothetical protein AC578 8051 [Pseudocercospora eumusae];gb|KXT18593.1|hypothetical protein AC579 9813 [Pseudocercospo…	HEC/Ndc80p family protein-like protein	71981	-	PredHel=0	751	2	0.00266312	58	38	31	45	26	4	189.246	-	-	IPR038273;IPR005550;IPR005550;	Nitronate monooxygenase;Nitronate monooxygenase;Nitronate monooxygenase;Nitronate monooxygenase;Nitronate monooxygenase;Nitronate monooxygenase;Nitronate monooxygenase;Nitronate monooxygenase;Ndc80 domain superfamily;Kinetochore protein Ndc80;Kinetochore protein Ndc80;Kinetochore protein Ndc80;Kinetochore protein Ndc80;Kinetochore protein Ndc80;Kinetochore protein Ndc80;Kinetochore protein Ndc80	-	-	-	GO:0031262;GO:0051301;GO:0051315	Ndc80 complex;cell division;attachment of mitotic spindle microtubules to kinetochore	Cellular Component;Biological Process;Biological Process	-	-
Pfijiensis_344	XP 007923747.1 hypothetical protein MYCFIDRAFT 210510 [Pseudocercospora fijiensis CIRAD86]	ref|XP 007923747.1|uncharacterized protein MYCFIDRAFT 210510 [Pseudocercospora fijiensis CIRAD86]/gb|EME86503.1|hypothetical protein MYCFIDRAFT 210510 [Pseudocercospora fijiensis CIRAD86];gb|KAF7186409.1|40S ribosomal protein S5 [Pseudocercospora fuligena]/gb|KXT04731.1|hypothetical protein AC578 9673 [Pseudocercospora eumusae]/gb|KXT04732.1|hypothetical protein AC578 9673 [Pseudocercospora eumus…	40S ribosomal protein S5	210510	-	PredHel=0	213	3	0.0140845	16	7	6	13	12	1	189.246	-	-	IPR023798;IPR005716;IPR036823;IPR000235;IPR000235;IPR020606;IPR005716;IPR036823	Ribosomal protein S7 domain;Ribosomal protein S5/S7, eukaryotic/archaeal;Ribosomal protein S7 domain superfamily;Ribosomal protein S5/S7;Ribosomal protein S5/S7;Ribosomal protein S7, conserved site;Ribosomal protein S5/S7, eukaryotic/archaeal;Ribosomal protein S7 domain superfamily	-	-	-	GO:0003729;GO:0003735;GO:0006407;GO:0006414;GO:0019843;GO:0022618;GO:0022627;GO:0042274;GO:0140694	mRNA binding;structural constituent of ribosome;rRNA export from nucleus;translational elongation;rRNA binding;ribonucleoprotein complex assembly;cytosolic small ribosomal subunit;ribosomal small subunit biogenesis;non-membrane-bounded organelle assembly	Molecular Function;Molecular Function;Biological Process;Biological Process;Molecular Function;Biological Process;Cellular Component;Biological Process;Biological Process	-	-
Pfijiensis_449	KXS97929.1 hypothetical protein AC578 4385 [Mycosphaerella eumusae]	ref|XP 007924315.1|uncharacterized protein MYCFIDRAFT 60058 [Pseudocercospora fijiensis CIRAD86]/gb|EME85140.1|hypothetical protein MYCFIDRAFT 60058 [Pseudocercospora fijiensis CIRAD86];gb|KAF7193341.1|Mitochondrial phosphate carrier protein 2 [Pseudocercospora fuligena];gb|KXS97929.1|hypothetical protein AC578 4385 [Pseudocercospora eumusae];gb|OTA20266.1|hypothetical protein BTJ68 14934 [Hortae…	Mitochondrial phosphate carrier protein 2	60058	-	PredHel=1	307	6	0.019544	16	25	15	22	4	6	189.246	G4MQZ2#unaf patho	Magnaporthe oryzae	IPR023395;IPR018108;IPR044677;IPR018108;IPR018108;IPR018108;IPR023395	Mitochondrial carrier domain superfamily;Mitochondrial substrate/solute carrier;Mitochondrial phosphate carrier protein Pic2/Mir1-like;Mitochondrial substrate/solute carrier;Mitochondrial substrate/solute carrier;Mitochondrial substrate/solute carrier;Mitochondrial substrate/solute carrier;Mitochondrial carrier domain superfamily	WideEffHunter	-	-	GO:0005315;GO:0005375;GO:0005743;GO:0006878;GO:0035434;GO:0098656;GO:1990547	inorganic phosphate transmembrane transporter activity;copper ion transmembrane transporter activity;mitochondrial inner membrane;intracellular copper ion homeostasis;copper ion transmembrane transport;monoatomic anion transmembrane transport;mitochondrial phosphate ion transmembrane transport	Molecular Function;Molecular Function;Cellular Component;Biological Process;Biological Process;Biological Process;Biological Process	-	-
Pfijiensis_722	KXT06934.1 hypothetical protein AC578 7332 [Mycosphaerella eumusae]	ref|XP 007924970.1|uncharacterized protein MYCFIDRAFT 114131, partial [Pseudocercospora fijiensis CIRAD86]/gb|EME84346.1|hypothetical protein MYCFIDRAFT 114131, partial [Pseudocercospora fijiensis CIRAD86];gb|KAF7195760.1|Cytokinesis protein sepH [Pseudocercospora fuligena];gb|KXT06934.1|hypothetical protein AC578 7332 [Pseudocercospora eumusae];gb|KXT17655.1|hypothetical protein AC579 10118 [Pse…	Cytokinesis protein sepH	114131	-	PredHel=0	1203	14	0.0116376	89	48	66	75	51	12	189.246	G4NGK7#loss patho;red vir	Magnaporthe oryzae	IPR000719;IPR011989;IPR011989;IPR017441;IPR008271;IPR000719;IPR011009;IPR016024	Tetratricopeptide-like helical domain superfamily;Tetratricopeptide-like helical domain superfamily;Protein kinase domain;Armadillo-like helical;Armadillo-like helical;Armadillo-like helical;Armadillo-like helical;Armadillo-like helical;Armadillo-like helical;Armadillo-like helical;Armadillo-like helical;Armadillo-like helical;Armadillo-like helical;Armadillo-like helical;Armadillo-like helical;A…	-	-	-	GO:0004674;GO:0005524;GO:0005737;GO:0006468	protein serine/threonine kinase activity;ATP binding;cytoplasm;protein phosphorylation	Molecular Function;Molecular Function;Cellular Component;Biological Process	EC:2.7.1	Transferring phosphorus-containing groups
Pfijiensis_392	XP 007924114.1 hypothetical protein MYCFIDRAFT 210680 [Pseudocercospora fijiensis CIRAD86]	ref|XP 007924114.1|uncharacterized protein MYCFIDRAFT 210680 [Pseudocercospora fijiensis CIRAD86]/gb|EME87061.1|hypothetical protein MYCFIDRAFT 210680 [Pseudocercospora fijiensis CIRAD86];gb|KAF7186597.1|hypothetical protein HII31 12006 [Pseudocercospora fuligena];gb|KXT12289.1|hypothetical protein AC579 5657 [Pseudocercospora musae];gb|KXS99093.1|hypothetical protein AC578 3523 [Pseudocercospora…	uncharacterized protein MYCFIDRAFT 210680	210680	Signal peptide	PredHel=0	295	4	0.0135593	30	24	17	10	23	1	188.837	-	-	-	-	EffHunter	-	-	-	-	-	-	-
Pfijiensis_234	XP 007923223.1 uncharacterized protein MYCFIDRAFT 210309 [Pseudocercospora fijiensis CIRAD86]	ref|XP 007923223.1|uncharacterized protein MYCFIDRAFT 210309 [Pseudocercospora fijiensis CIRAD86]/gb|EME85705.1|hypothetical protein MYCFIDRAFT 210309 [Pseudocercospora fijiensis CIRAD86]/gb|KAF7194434.1|60S ribosomal protein L17 [Pseudocercospora fuligena]/gb|KXS96552.1|hypothetical protein AC578 1966 [Pseudocercospora eumusae];gb|KXT14134.1|hypothetical protein AC579 87 [Pseudocercospora musae]…	uncharacterized protein MYCFIDRAFT 210309 [Pseudocercospora fijiensis CIRAD86]	210309	-	PredHel=0	189	1	0.00529101	12	14	5	14	11	2	188.43	-	-	IPR036394;IPR001063;IPR005721;IPR005721;IPR018260;IPR001063;IPR036394	Ribosomal protein L22/L17 superfamily;Ribosomal protein L22/L17;Ribosomal protein L22/L17, eukaryotic/archaeal;Ribosomal protein L22/L17, eukaryotic/archaeal;Ribosomal protein L22/L17, eukaryotic/archaeal;Ribosomal protein L22/L17, conserved site;Ribosomal protein L22/L17;Ribosomal protein L22/L17 superfamily	-	-	-	GO:0002181;GO:0003735;GO:0006414;GO:0022625	cytoplasmic translation;structural constituent of ribosome;translational elongation;cytosolic large ribosomal subunit	Biological Process;Molecular Function;Biological Process;Cellular Component	-	-
Pfijiensis_944	No hit	No hit	-	-	-	PredHel=0	1	0	0	0	0	0	0	0	0	188.43	-	-	-	-	-	-	-	-	-	-	-	-
Pfijiensis_902	XP 007926382.1 hypothetical protein MYCFIDRAFT 215173 [Pseudocercospora fijiensis CIRAD86]	ref|XP 007926382.1|uncharacterized protein MYCFIDRAFT 215173 [Pseudocercospora fijiensis CIRAD86]/gb|EME83040.1|hypothetical protein MYCFIDRAFT 215173 [Pseudocercospora fijiensis CIRAD86];gb|KAF7187991.1|putative oligopeptide transporter [Pseudocercospora fuligena];gb|KXT05216.1|hypothetical protein AC578 8350 [Pseudocercospora eumusae];gb|KXT16802.1|hypothetical protein AC579 5470 [Pseudocercosp…	oligopeptide transporter-like protein	215173	-	PredHel=14	763	6	0.0078637	47	47	43	33	14	19	188.43	-	-	IPR004813;IPR004813;IPR045035	Oligopeptide transporter, OPT superfamily;Oligopeptide transporter, OPT superfamily;Oligopeptide transporter, OPT superfamily;Oligopeptide transporter, OPT superfamily;Oligopeptide transporter, OPT superfamily;Metal-nicotianamine transporter YSL-like	-	-	-	GO:0000329;GO:0035672;GO:0035673	fungal-type vacuole membrane;oligopeptide transmembrane transport;oligopeptide transmembrane transporter activity	Cellular Component;Biological Process;Molecular Function	-	-
Pfijiensis_1489	XP 007930746.1 hypothetical protein MYCFIDRAFT 87785 [Pseudocercospora fijiensis CIRAD86]	ref|XP 007930746.1|uncharacterized protein MYCFIDRAFT 87785 [Pseudocercospora fijiensis CIRAD86]/gb|EME78352.1|hypothetical protein MYCFIDRAFT 87785 [Pseudocercospora fijiensis CIRAD86];gb|KXT12531.1|hypothetical protein AC579 7469 [Pseudocercospora musae];gb|KXS97091.1|hypothetical protein AC578 10798 [Pseudocercospora eumusae];gb|KAF7193875.1|hypothetical protein HII31 04765 [Pseudocercospora f…	uncharacterized protein MYCFIDRAFT 87785	87785	-	PredHel=0	519	4	0.00770713	22	44	50	33	28	5	187.622	-	-	-	-	-	-	-	-	-	-	-	-
Pfijiensis_1491	No hit	No hit	-	-	-	PredHel=0	1	0	0	0	0	0	0	0	0	187.622	-	-	-	-	-	-	-	-	-	-	-	-
Pfijiensis_1329	XP 007928425.1 hypothetical protein MYCFIDRAFT 204211 [Pseudocercospora fijiensis CIRAD86]	ref|XP 007928425.1|uncharacterized protein MYCFIDRAFT 204211 [Pseudocercospora fijiensis CIRAD86]/gb|EME81165.1|hypothetical protein MYCFIDRAFT 204211 [Pseudocercospora fijiensis CIRAD86];gb|KXT01671.1|hypothetical protein AC578 2781 [Pseudocercospora eumusae];gb|KXT13448.1|hypothetical protein AC579 4249 [Pseudocercospora musae];gb|KAF7185756.1|U3 small nucleolar RNA-associated protein 20 [Pseud…	putative HEAT repeat protein	204211	-	PredHel=0	2536	30	0.0118297	202	124	89	145	64	24	186.82	-	-	IPR046523;IPR011989;IPR011989;IPR011989;IPR011989;IPR011430;IPR016024;IPR016024;IPR016024	U3 small nucleolar RNA-associated protein 20, C-terminal;Armadillo-like helical;Armadillo-like helical;Armadillo-like helical;Armadillo-like helical;U3 small nucleolar RNA-associated protein 20, N-terminal;U3 small nucleolar RNA-associated protein 20, N-terminal;U3 small nucleolar RNA-associated protein 20, N-terminal;U3 small nucleolar RNA-associated protein 20, N-terminal;U3 small nucleolar RNA…	-	-	-	GO:0016020;GO:0030686;GO:0032040;GO:0034455	membrane;90S preribosome;small-subunit processome;t-UTP complex	Cellular Component;Cellular Component;Cellular Component;Cellular Component	-	-
Pfijiensis_1741	KXT11958.1 hypothetical protein AC579 1012 [Pseudocercospora musae]	ref|XP 007925745.1|uncharacterized protein MYCFIDRAFT 36290 [Pseudocercospora fijiensis CIRAD86]/gb|EME82916.1|hypothetical protein MYCFIDRAFT 36290 [Pseudocercospora fijiensis CIRAD86];gb|KAF7194952.1|Inositol monophosphatase 2 [Pseudocercospora fuligena];gb|KXS98532.1|hypothetical protein AC578 5502 [Pseudocercospora eumusae];gb|KAJ6139798.1|hypothetical protein N7471 006284 [Penicillium samson…	Inositol monophosphatase 2	36290	-	PredHel=0	305	10	0.0327869	22	14	16	10	11	7	186.82	Q02RX2#loss patho	Pseudomonas aeruginosa	IPR000760;IPR000760;IPR020550;IPR020583;IPR033942;	Inositol monophosphatase-like;Inositol monophosphatase-like;Inositol monophosphatase-like;Inositol monophosphatase-like;Inositol monophosphatase-like;Inositol monophosphatase, conserved site;Inositol monophosphatase, metal-binding site;Inositol monophosphatase;Inositol monophosphatase	-	-	-	GO:0000166;GO:0004812;GO:0005975;GO:0006021;GO:0006418;GO:0007165;GO:0008934;GO:0016311;GO:0044282;GO:0046434;GO:0046854;GO:0046872;GO:0052832;GO:0052833	nucleotide binding;aminoacyl-tRNA ligase activity;carbohydrate metabolic process;inositol biosynthetic process;tRNA aminoacylation for protein translation;signal transduction;inositol monophosphate 1-phosphatase activity;dephosphorylation;small molecule catabolic process;organophosphate catabolic process;phosphatidylinositol phosphate biosynthetic process;metal ion binding;inositol monophosphate …	Molecular Function;Molecular Function;Biological Process;Biological Process;Biological Process;Biological Process;Molecular Function;Biological Process;Biological Process;Biological Process;Biological Process;Molecular Function;Molecular Function;Molecular Function	EC:3.1.3.25;EC:6.1.1	Inositol-phosphate phosphatase;Forming carbon-oxygen bonds
Pfijiensis_1431	XP 007928648.1 hypothetical protein MYCFIDRAFT 95621, partial [Pseudocercospora fijiensis CIRAD86]	ref|XP 007928648.1|uncharacterized protein MYCFIDRAFT 95621, partial [Pseudocercospora fijiensis CIRAD86]/gb|EME81468.1|hypothetical protein MYCFIDRAFT 95621, partial [Pseudocercospora fijiensis CIRAD86];gb|KAF7190718.1|putative metal ion transporter C17A12.14 [Pseudocercospora fuligena];gb|KXT00614.1|hypothetical protein AC578 3147 [Pseudocercospora eumusae];gb|KXT13945.1|hypothetical protein AC…	cora-domain-containing protein	95621	-	PredHel=3	828	5	0.00603865	72	50	44	30	32	9	186.025	G4MR33#red vir	Magnaporthe oryzae	IPR002523;IPR044089;IPR045861;IPR045863	Mg2+ transporter protein, CorA-like/Zinc transport protein ZntB;Mg2+ transporter protein, CorA-like/Zinc transport protein ZntB;Mg2+ transporter protein, CorA-like/Zinc transport protein ZntB;Mg2+ transporter protein, CorA-like/Zinc transport protein ZntB;Mg2+ transporter protein, CorA-like/Zinc transport protein ZntB;Mg2+ transporter protein, CorA-like/Zinc transport protein ZntB;Mg2+ transporte…	-	-	-	GO:0005886;GO:0009245;GO:0015095;GO:0016746;GO:0030003;GO:0065008;GO:0098771;GO:1903830	plasma membrane;lipid A biosynthetic process;magnesium ion transmembrane transporter activity;acyltransferase activity;intracellular monoatomic cation homeostasis;regulation of biological quality;inorganic ion homeostasis;magnesium ion transmembrane transport	Cellular Component;Biological Process;Molecular Function;Molecular Function;Biological Process;Biological Process;Biological Process;Biological Process	EC:2.3	Acyltransferases
Pfijiensis_1623	XP 007931419.1 hypothetical protein MYCFIDRAFT 216824 [Pseudocercospora fijiensis CIRAD86]	ref|XP 007931419.1|uncharacterized protein MYCFIDRAFT 216824 [Pseudocercospora fijiensis CIRAD86]/gb|EME77607.1|hypothetical protein MYCFIDRAFT 216824 [Pseudocercospora fijiensis CIRAD86];gb|KXT03144.1|hypothetical protein AC578 7729 [Pseudocercospora eumusae];gb|KAF7191454.1|Proline iminopeptidase aneH [Pseudocercospora fuligena];gb|KXT16103.1|hypothetical protein AC579 7130 [Pseudocercospora mu…	alpha/beta-hydrolase	216824	-	PredHel=0	459	6	0.0130719	29	21	29	20	14	6	186.025	-	-	IPR002410;IPR029058;IPR000073;IPR029058	Peptidase S33;Alpha/Beta hydrolase fold;Alpha/beta hydrolase fold-1;Alpha/beta hydrolase fold-1;Alpha/Beta hydrolase fold	WideEffHunter	[LI]xAR	-	GO:0006508;GO:0008233	proteolysis;peptidase activity	Biological Process;Molecular Function	EC:3.4	Acting on peptide bonds (peptidases)
Pfijiensis_1784	XP 007923847.1 hypothetical protein MYCFIDRAFT 113885, partial [Pseudocercospora fijiensis CIRAD86]	ref|XP 007923847.1|uncharacterized protein MYCFIDRAFT 113885, partial [Pseudocercospora fijiensis CIRAD86]/gb|EME86638.1|hypothetical protein MYCFIDRAFT 113885, partial [Pseudocercospora fijiensis CIRAD86];gb|KAF7187737.1|Protein CSF1 [Pseudocercospora fuligena];gb|KXT01016.1|hypothetical protein AC578 4441 [Pseudocercospora eumusae];ref|XP 007676320.1|uncharacterized protein BAUCODRAFT 70561 [Ba…	Protein CSF1	113885	-	PredHel=1	3051	21	0.00688299	230	170	161	172	116	44	186.025	-	-	IPR047104;IPR029636	Bridge-like lipid transfer protein family member 1, N-terminal;Bridge-like lipid transfer protein family member 1, N-terminal;Bridge-like lipid transfer protein family member 1, N-terminal;Bridge-like lipid transfer protein family member 1, N-terminal;Bridge-like lipid transfer protein family member 1, N-terminal;Bridge-like lipid transfer protein family member 1, N-terminal;Bridge-like lipid tra…	-	-	-	GO:0003677;GO:0003924;GO:0005525;GO:0006113;GO:0006412;GO:0016020	DNA binding;GTPase activity;GTP binding;fermentation;translation;membrane	Molecular Function;Molecular Function;Molecular Function;Biological Process;Biological Process;Cellular Component	EC:3.6.1.15	Nucleoside-triphosphate phosphatase
Pfijiensis_768	XP 007925720.1 hypothetical protein MYCFIDRAFT 35833 [Pseudocercospora fijiensis CIRAD86]	ref|XP 007925720.1|uncharacterized protein MYCFIDRAFT 35833 [Pseudocercospora fijiensis CIRAD86]/gb|EME83014.1|hypothetical protein MYCFIDRAFT 35833 [Pseudocercospora fijiensis CIRAD86];gb|KAF7192726.1|hypothetical protein HII31 05952 [Pseudocercospora fuligena];gb|KXT16797.1|hypothetical protein AC579 5479 [Pseudocercospora musae];gb|KXT05217.1|hypothetical protein AC578 8353 [Pseudocercospora e…	Putative Clr5 domain-containing protein	35833	-	PredHel=0	605	6	0.00991736	32	36	35	44	28	11	186.025	-	-	IPR025676;	Clr5 domain;Clr5 domain	-	-	-	GO:0008643;GO:0009987;GO:0016020;GO:0016773	carbohydrate transport;cellular process;membrane;phosphotransferase activity, alcohol group as acceptor	Biological Process;Biological Process;Cellular Component;Molecular Function	EC:2.7.1	Transferring phosphorus-containing groups
Pfijiensis_1065	EME50199.1 hypothetical protein DOTSEDRAFT 68912 [Dothistroma septosporum NZE10]	ref|XP 007920309.1|uncharacterized protein MYCFIDRAFT 71189 [Pseudocercospora fijiensis CIRAD86]/gb|EME87334.1|hypothetical protein MYCFIDRAFT 71189 [Pseudocercospora fijiensis CIRAD86];gb|KXS97566.1|hypothetical protein AC578 9773 [Pseudocercospora eumusae];gb|KAF7186867.1|Spermidine synthase [Pseudocercospora fuligena];gb|KXT14604.1|hypothetical protein AC579 3687 [Pseudocercospora musae];gb|KA…	Spermidine synthase	71189	-	PredHel=0	293	4	0.0136519	20	12	15	25	4	4	185.237	Q4P245#red vir	Ustilago maydis	IPR030668;IPR029063;IPR001045;IPR037163;IPR035246;IPR001045;IPR030373;IPR030374;IPR001045;IPR029063	ATP synthase, F0 complex, subunit G, mitochondrial;Spermidine/spermine synthase, eukaryotes;S-adenosyl-L-methionine-dependent methyltransferase superfamily;Spermidine/spermine synthases;Spermidine synthase, tetramerisation domain superfamily;Spermidine synthase, tetramerisation domain;Spermidine/spermine synthases;Polyamine biosynthesis domain, conserved site;Polyamine biosynthesis domain;Spermid…	-	-	-	GO:0004222;GO:0004766;GO:0005515;GO:0005576;GO:0005829;GO:0006508;GO:0008270;GO:0008289;GO:0008295;GO:0008320;GO:0015940;GO:0016020;GO:0020002;GO:0035821;GO:0044161;GO:0044164;GO:0044231;GO:0046929;GO:0071806;GO:0090729	metalloendopeptidase activity;spermidine synthase activity;protein binding;extracellular region;cytosol;proteolysis;zinc ion binding;lipid binding;spermidine biosynthetic process;protein transmembrane transporter activity;pantothenate biosynthetic process;membrane;host cell plasma membrane;modulation of process of another organism;host cell cytoplasmic vesicle;host cell cytosol;host cell presynap…	Molecular Function;Molecular Function;Molecular Function;Cellular Component;Cellular Component;Biological Process;Molecular Function;Molecular Function;Biological Process;Molecular Function;Biological Process;Cellular Component;Cellular Component;Biological Process;Cellular Component;Cellular Component;Cellular Component;Biological Process;Biological Process;Molecular Function	EC:3.4.24;EC:2.5.1.16	Acting on peptide bonds (peptidases);Spermidine synthase
Pfijiensis_1343	KXS98471.1 hypothetical protein AC578 8067 [Mycosphaerella eumusae]	ref|XP 007919948.1|uncharacterized protein MYCFIDRAFT 35446 [Pseudocercospora fijiensis CIRAD86]/gb|EME88711.1|hypothetical protein MYCFIDRAFT 35446 [Pseudocercospora fijiensis CIRAD86];gb|KAF7192282.1|hypothetical protein HII31 06314, partial [Pseudocercospora fuligena];gb|KXS98471.1|hypothetical protein AC578 8067 [Pseudocercospora eumusae];gb|KXT18638.1|hypothetical protein AC579 9800 [Pseudoc…	NIC-domain-containing protein	35446	-	PredHel=0	957	7	0.00731452	64	49	34	51	38	10	185.237	-	-	IPR007231;IPR007231	Nucleoporin interacting component Nup93/Nic96;Nucleoporin interacting component Nup93/Nic96;Nucleoporin interacting component Nup93/Nic96;Nucleoporin interacting component Nup93/Nic96	WideEffHunter	EAR 1	-	GO:0005643;GO:0005773;GO:0005886;GO:0006606;GO:0016973;GO:0017038;GO:0017056	nuclear pore;vacuole;plasma membrane;protein import into nucleus;poly(A)+ mRNA export from nucleus;protein import;structural constituent of nuclear pore	Cellular Component;Cellular Component;Cellular Component;Biological Process;Biological Process;Biological Process;Molecular Function	-	-
Pfijiensis_1348	XP 007930164.1 uncharacterized protein MYCFIDRAFT 208795 [Pseudocercospora fijiensis CIRAD86]	ref|XP 007930164.1|uncharacterized protein MYCFIDRAFT 208795 [Pseudocercospora fijiensis CIRAD86]/gb|EME79449.1|hypothetical protein MYCFIDRAFT 208795 [Pseudocercospora fijiensis CIRAD86];gb|KAF7189335.1|putative RNA polymerase II subunit B1 CTD phosphatase rtr1 [Pseudocercospora fuligena];gb|KXS98916.1|hypothetical protein AC578 7454 [Pseudocercospora eumusae];gb|KXT15978.1|hypothetical protein …	uncharacterized protein MYCFIDRAFT 208795 [Pseudocercospora fijiensis CIRAD86]	208795	-	PredHel=0	288	4	0.0138889	20	16	20	22	8	4	185.237	-	-	-	-	-	-	-	-	-	-	-	-
Pfijiensis_1910	XP 007927350.1 hypothetical protein MYCFIDRAFT 215483 [Pseudocercospora fijiensis CIRAD86]	ref|XP 007927350.1|uncharacterized protein MYCFIDRAFT 215483 [Pseudocercospora fijiensis CIRAD86]/gb|EME81791.1|hypothetical protein MYCFIDRAFT 215483 [Pseudocercospora fijiensis CIRAD86];gb|KXT07739.1|hypothetical protein AC579 4706 [Pseudocercospora musae];gb|KAF7186774.1|Phenylalanine aminomutase (L-beta-phenylalanine forming), partial [Pseudocercospora fuligena];gb|KAF2218101.1|hypothetical p…	Putative mycotoxin biosynthesis protein UstYa	215483	-	PredHel=0	274	6	0.0218978	23	17	22	9	8	5	185.237	-	-	IPR021765;IPR021765	Mycotoxin biosynthesis protein UstYa-like;Mycotoxin biosynthesis protein UstYa-like	-	-	-	GO:0016020;GO:0043386	membrane;mycotoxin biosynthetic process	Cellular Component;Biological Process	-	-
Pfijiensis_2136	XP 007930612.1 hypothetical protein MYCFIDRAFT 58569 [Pseudocercospora fijiensis CIRAD86]	ref|XP 007930612.1|uncharacterized protein MYCFIDRAFT 58569 [Pseudocercospora fijiensis CIRAD86]/gb|EME78545.1|hypothetical protein MYCFIDRAFT 58569 [Pseudocercospora fijiensis CIRAD86];gb|KXS97296.1|hypothetical protein AC578 4583, partial [Pseudocercospora eumusae];gb|KAF7196606.1|Protein arginine N-methyltransferase skb1 [Pseudocercospora fuligena];gb|KXT16534.1|hypothetical protein AC579 1325…	Skb1 methyltransferase	58569	-	PredHel=0	764	9	0.0117801	66	44	62	32	20	15	185.237	G4NHA5#red vir	Magnaporthe oryzae	IPR035075;IPR007857;IPR029063;IPR035248;IPR035247;IPR025799;IPR025799;IPR029063	PRMT5 arginine-N-methyltransferase;PRMT5 arginine-N-methyltransferase;Protein arginine N-methyltransferase PRMT5;S-adenosyl-L-methionine-dependent methyltransferase superfamily;S-adenosyl-L-methionine-dependent methyltransferase superfamily;PRMT5, oligomerisation domain;PRMT5, TIM barrel domain;PRMT5, TIM barrel domain;PRMT5, TIM barrel domain;Protein arginine N-methyltransferase;Protein arginine…	-	-	-	GO:0003677;GO:0005634;GO:0005829;GO:0006270;GO:0006281;GO:0006355;GO:0016020;GO:0016274;GO:0016301;GO:0016310;GO:0030261;GO:0030527;GO:0034969;GO:0035246;GO:0036386;GO:0042802;GO:1990103;GO:1990178	DNA binding;nucleus;cytosol;DNA replication initiation;DNA repair;regulation of DNA-templated transcription;membrane;protein-arginine N-methyltransferase activity;kinase activity;phosphorylation;chromosome condensation;structural constituent of chromatin;histone arginine methylation;peptidyl-arginine N-methylation;bacterial nucleoid packaging;identical protein binding;DnaA-HU complex;HU-DNA compl…	Molecular Function;Cellular Component;Cellular Component;Biological Process;Biological Process;Biological Process;Cellular Component;Molecular Function;Molecular Function;Biological Process;Biological Process;Molecular Function;Biological Process;Biological Process;Biological Process;Molecular Function;Cellular Component;Cellular Component	EC:2.7;EC:2.1.1	Transferring phosphorus-containing groups;Transferring one-carbon groups
Pfijiensis_885	KXT03907.1 hypothetical protein AC578 9305 [Mycosphaerella eumusae]	ref|XP 007920868.1| uncharacterized protein MYCFIDRAFT 98943 [Pseudocercospora fijiensis CIRAD86];gb|KXT12452.1| hypothetical protein AC579 7376 [Pseudocercospora musae];gb|KAF7184950.1| CUE domain-containing protein 5 [Pseudocercospora fuligena];gb|KXT03907.1| hypothetical protein AC578 9305 [Pseudocercospora eumusae];ref|XP 033673835.1| uncharacterized protein M409DRAFT 16897 [Zasmidium cellare…	hypothetical protein	98943	-	PredHel=0	404	0	0	30	22	47	23	16	3	185.237	-	-	IPR003892;IPR003892;IPR041807;IPR009060	Ubiquitin system component CUE;Ubiquitin system component CUE;Ubiquitin system component CUE;Ubiquitin system component CUE;Ubiquitin system component CUE;Ubiquitin system component CUE;Ubiquitin system component CUE;Ubiquitin system component CUE;Ubiquitin system component CUE;Ubiquitin system component CUE;Ubiquitin system component CUE;Ubiquitin system component CUE;Cue5/Don1, CUE domain;UBA-l…	-	-	-	GO:0005737;GO:0006511;GO:0043130;GO:0044248;GO:0044390	cytoplasm;ubiquitin-dependent protein catabolic process;ubiquitin binding;cellular catabolic process;ubiquitin-like protein conjugating enzyme binding	Cellular Component;Biological Process;Molecular Function;Biological Process;Molecular Function	-	-
Pfijiensis_1199	XP 007927264.1 hypothetical protein MYCFIDRAFT 87130 [Pseudocercospora fijiensis CIRAD86]	ref|XP 007927264.1|uncharacterized protein MYCFIDRAFT 87130 [Pseudocercospora fijiensis CIRAD86]/gb|EME81667.1|hypothetical protein MYCFIDRAFT 87130 [Pseudocercospora fijiensis CIRAD86];gb|KXS99323.1|hypothetical protein AC578 6751 [Pseudocercospora eumusae];gb|KXT16968.1|hypothetical protein AC579 7393 [Pseudocercospora musae];gb|KAF7191889.1|Adenylosuccinate synthetase [Pseudocercospora fuligen…	Adenylosuccinate	87130	-	PredHel=0	421	6	0.0142518	20	29	12	34	20	4	184.067	P65882#red vir;loss patho	Salmonella enterica	IPR042111;IPR042110;IPR042109;IPR001114;IPR001114;IPR001114;IPR018220;IPR033128;IPR001114;IPR001114;IPR027417	Adenylosuccinate synthetase, domain 2;Adenylosuccinate synthetase;Adenylosuccinate synthetase, domain 1;Adenylosuccinate synthetase;Adenylosuccinate synthetase, domain 3;Adenylosuccinate synthetase;Adenylosuccinate synthase, active site;Adenylosuccinate synthase, GTP-binding site;Adenylosuccinate synthetase;Adenylosuccinate synthetase;P-loop containing nucleoside triphosphate hydrolase	-	-	-	GO:0000287;GO:0003688;GO:0004019;GO:0005525;GO:0005737;GO:0006106;GO:0006260;GO:0016020;GO:0016208;GO:0019002;GO:0044208;GO:0046040;GO:0061483;GO:0071276	magnesium ion binding;DNA replication origin binding;adenylosuccinate synthase activity;GTP binding;cytoplasm;fumarate metabolic process;DNA replication;membrane;AMP binding;GMP binding;'de novo' AMP biosynthetic process;IMP metabolic process;sulfinylpropanyl adenylate synthase;cellular response to cadmium ion	Molecular Function;Molecular Function;Molecular Function;Molecular Function;Cellular Component;Biological Process;Biological Process;Cellular Component;Molecular Function;Molecular Function;Biological Process;Biological Process;Molecular Function;Biological Process	EC:6.3.4.4	Adenylosuccinate synthase
Pfijiensis_1212	XP 007927264.1 hypothetical protein MYCFIDRAFT 87130 [Pseudocercospora fijiensis CIRAD86]	ref|XP 007927264.1|uncharacterized protein MYCFIDRAFT 87130 [Pseudocercospora fijiensis CIRAD86]/gb|EME81667.1|hypothetical protein MYCFIDRAFT 87130 [Pseudocercospora fijiensis CIRAD86];gb|KXS99323.1|hypothetical protein AC578 6751 [Pseudocercospora eumusae];gb|KXT16968.1|hypothetical protein AC579 7393 [Pseudocercospora musae];gb|KAF7191889.1|Adenylosuccinate synthetase [Pseudocercospora fuligen…	Adenylosuccinate	87130	-	PredHel=0	421	6	0.0142518	20	29	12	34	20	4	184.067	P65882#red vir;loss patho	Salmonella enterica	IPR042110;IPR001114;IPR042109;IPR001114;IPR042111;IPR001114;IPR033128;IPR018220;IPR001114;IPR001114;IPR027417	Adenylosuccinate synthetase, domain 2;Adenylosuccinate synthetase;Adenylosuccinate synthetase, domain 1;Adenylosuccinate synthetase;Adenylosuccinate synthetase, domain 3;Adenylosuccinate synthetase;Adenylosuccinate synthase, active site;Adenylosuccinate synthase, GTP-binding site;Adenylosuccinate synthetase;Adenylosuccinate synthetase;P-loop containing nucleoside triphosphate hydrolase	-	-	-	GO:0000287;GO:0003688;GO:0004019;GO:0005525;GO:0005737;GO:0006106;GO:0006260;GO:0016020;GO:0016208;GO:0019002;GO:0044208;GO:0046040;GO:0061483;GO:0071276	magnesium ion binding;DNA replication origin binding;adenylosuccinate synthase activity;GTP binding;cytoplasm;fumarate metabolic process;DNA replication;membrane;AMP binding;GMP binding;'de novo' AMP biosynthetic process;IMP metabolic process;sulfinylpropanyl adenylate synthase;cellular response to cadmium ion	Molecular Function;Molecular Function;Molecular Function;Molecular Function;Cellular Component;Biological Process;Biological Process;Cellular Component;Molecular Function;Molecular Function;Biological Process;Biological Process;Molecular Function;Biological Process	EC:6.3.4.4	Adenylosuccinate synthase
Pfijiensis_1007	XP 007925941.1 hypothetical protein MYCFIDRAFT 71129 [Pseudocercospora fijiensis CIRAD86]	ref|XP 007925941.1|uncharacterized protein MYCFIDRAFT 71129 [Pseudocercospora fijiensis CIRAD86]/gb|EME83267.1|hypothetical protein MYCFIDRAFT 71129 [Pseudocercospora fijiensis CIRAD86];gb|KAF7188501.1|Ketol-acid reductoisomerase, mitochondrial [Pseudocercospora fuligena]/gb|KXT05775.1|hypothetical protein AC578 1025 [Pseudocercospora eumusae];gb|KXT13820.1|hypothetical protein AC579 43 [Pseudoce…	ketol-acid reductoisomerase	71129	-	PredHel=0	404	2	0.0049505	27	23	13	30	14	6	183.68	E9ESW5#red vir	Metarhizium robertsii	IPR013023;IPR000506;IPR016207;IPR013116;IPR013328;IPR013328;IPR013023;IPR013116;IPR000506;IPR036291;IPR008927	Ketol-acid reductoisomerase;Ketol-acid reductoisomerase;Ketol-acid reductoisomerase, C-terminal;Ketol-acid reductoisomerase, fungi;Ketol-acid reductoisomerase, N-terminal;6-phosphogluconate dehydrogenase, domain 2;6-phosphogluconate dehydrogenase, domain 2;Ketol-acid reductoisomerase;Ketol-acid reductoisomerase, N-terminal;Ketol-acid reductoisomerase, C-terminal;NAD(P)-binding domain superfamily;…	-	-	-	GO:0000002;GO:0003690;GO:0004300;GO:0004455;GO:0004650;GO:0006631;GO:0009097;GO:0009099;GO:0016020;GO:0016853;GO:0042645;GO:0045490;GO:0046872;GO:0071555	mitochondrial genome maintenance;double-stranded DNA binding;enoyl-CoA hydratase activity;ketol-acid reductoisomerase activity;polygalacturonase activity;fatty acid metabolic process;isoleucine biosynthetic process;valine biosynthetic process;membrane;isomerase activity;mitochondrial nucleoid;pectin catabolic process;metal ion binding;cell wall organization	Biological Process;Molecular Function;Molecular Function;Molecular Function;Molecular Function;Biological Process;Biological Process;Biological Process;Cellular Component;Molecular Function;Cellular Component;Biological Process;Molecular Function;Biological Process	EC:1.1.1.86;EC:5;EC:4.2.1.17;EC:3.2.1.15	Ketol-acid reductoisomerase (NADP(+));Isomerases;Enoyl-CoA hydratase;Endo-polygalacturonase
Pfijiensis_651	XP 007922052.1 hypothetical protein MYCFIDRAFT 150023 [Pseudocercospora fijiensis CIRAD86]	ref|XP 007922052.1|uncharacterized protein MYCFIDRAFT 150023 [Pseudocercospora fijiensis CIRAD86]/gb|EME89415.1|hypothetical protein MYCFIDRAFT 150023 [Pseudocercospora fijiensis CIRAD86];gb|KAF7193008.1|Eukaryotic translation initiation factor 3 subunit A [Pseudocercospora fuligena];gb|KXT04366.1|hypothetical protein AC578 3610 [Pseudocercospora eumusae];gb|KXT13022.1|hypothetical protein AC579 …	Eukaryotic translation initiation factor 3 subunit	150023	-	PredHel=0	1080	5	0.00462963	73	43	49	71	32	6	183.68	-	-	IPR000717;IPR027512;IPR027512;IPR000717	Aminoacid dehydrogenase-like, N-terminal domain superfamily;Aminoacid dehydrogenase-like, N-terminal domain superfamily;Aminoacid dehydrogenase-like, N-terminal domain superfamily;Aminoacid dehydrogenase-like, N-terminal domain superfamily;Aminoacid dehydrogenase-like, N-terminal domain superfamily;Aminoacid dehydrogenase-like, N-terminal domain superfamily;Aminoacid dehydrogenase-like, N-termina…	WideEffHunter	PDI	-	GO:0001732;GO:0003729;GO:0003743;GO:0005852;GO:0006414;GO:0016282;GO:0033290	formation of cytoplasmic translation initiation complex;mRNA binding;translation initiation factor activity;eukaryotic translation initiation factor 3 complex;translational elongation;eukaryotic 43S preinitiation complex;eukaryotic 48S preinitiation complex	Biological Process;Molecular Function;Molecular Function;Cellular Component;Biological Process;Cellular Component;Cellular Component	-	-
Pfijiensis_1760	XP 007922605.1 hypothetical protein MYCFIDRAFT 56297 [Pseudocercospora fijiensis CIRAD86]	ref|XP 007922605.1|uncharacterized protein MYCFIDRAFT 56297 [Pseudocercospora fijiensis CIRAD86]/gb|EME86745.1|hypothetical protein MYCFIDRAFT 56297 [Pseudocercospora fijiensis CIRAD86];gb|KAF7187749.1|Phosphatidylinositol 3,4,5-trisphosphate 3-phosphatase [Pseudocercospora fuligena];gb|KXT02133.1|hypothetical protein AC578 5931 [Pseudocercospora eumusae];gb|KXT11748.1|hypothetical protein AC579 …	phosphatases II	56297	-	PredHel=0	557	5	0.00897666	47	33	30	45	13	11	183.295	I1RM09#red vir	Fusarium graminearum	IPR029021;IPR000340;IPR016130;IPR029023;IPR000387;IPR029021	Protein-tyrosine phosphatase-like;Dual specificity phosphatase, catalytic domain;Dual specificity phosphatase, catalytic domain;Dual specificity phosphatase, catalytic domain;Dual specificity phosphatase, catalytic domain;Dual specificity phosphatase, catalytic domain;Dual specificity phosphatase, catalytic domain;Dual specificity phosphatase, catalytic domain;Protein-tyrosine phosphatase, active…	-	-	-	GO:0004725;GO:0005634;GO:0005829;GO:0005886;GO:0006470;GO:0008138;GO:0008285;GO:0014065;GO:0040011;GO:0042995;GO:0046856;GO:0048870;GO:0051674;GO:0051896	protein tyrosine phosphatase activity;nucleus;cytosol;plasma membrane;protein dephosphorylation;protein tyrosine/serine/threonine phosphatase activity;negative regulation of cell population proliferation;phosphatidylinositol 3-kinase signaling;locomotion;cell projection;phosphatidylinositol dephosphorylation;cell motility;localization of cell;regulation of protein kinase B signaling	Molecular Function;Cellular Component;Cellular Component;Cellular Component;Biological Process;Molecular Function;Biological Process;Biological Process;Biological Process;Cellular Component;Biological Process;Biological Process;Biological Process;Biological Process	EC:3.1.3.48	Protein-tyrosine-phosphatase
Pfijiensis_1330	XP 007919632.1 hypothetical protein MYCFIDRAFT 4723, partial [Pseudocercospora fijiensis CIRAD86]	ref|XP 007919632.1|uncharacterized protein MYCFIDRAFT 4723, partial [Pseudocercospora fijiensis CIRAD86]/gb|EME89586.1|hypothetical protein MYCFIDRAFT 4723, partial [Pseudocercospora fijiensis CIRAD86];gb|KAF7189768.1|hypothetical protein HII31 08875 [Pseudocercospora fuligena];gb|KXT06058.1|hypothetical protein AC578 1344 [Pseudocercospora eumusae];gb|KXT16845.1|hypothetical protein AC579 6818 […	related to integral membrane protein PTH11	4723	-	PredHel=6	262	5	0.019084	19	18	10	7	9	11	182.911	I1RI51#unaf patho	Fusarium graminearum	-	-	-	-	-	GO:0016020	membrane	Cellular Component	-	-
Pfijiensis_1495	XP 007929330.1 hypothetical protein MYCFIDRAFT 86868 [Pseudocercospora fijiensis CIRAD86]	ref|XP 007929330.1|uncharacterized protein MYCFIDRAFT 86868 [Pseudocercospora fijiensis CIRAD86]/gb|EME80370.1|hypothetical protein MYCFIDRAFT 86868 [Pseudocercospora fijiensis CIRAD86];gb|KAF7193072.1|Ornithine decarboxylase [Pseudocercospora fuligena];gb|KXT13072.1|hypothetical protein AC579 4919 [Pseudocercospora musae];gb|KXS94897.1|hypothetical protein AC578 1667 [Pseudocercospora eumusae];g…	Ornithine	86868	-	PredHel=0	467	10	0.0214133	31	30	19	19	18	4	182.911	Q9UVG2#red vir	Parastagonospora nodorum	IPR002433;IPR000183;IPR022643;IPR029066;IPR022644;IPR009006;IPR002433;IPR022653;IPR029066;IPR009006	Ornithine decarboxylase;Ornithine/DAP/Arg decarboxylase;Orn/DAP/Arg decarboxylase 2, C-terminal;PLP-binding barrel;Orn/DAP/Arg decarboxylase 2, N-terminal;Alanine racemase/group IV decarboxylase, C-terminal;Ornithine decarboxylase;Orn/DAP/Arg decarboxylase 2, pyridoxal-phosphate binding site;Orn/DAP/Arg decarboxylase 2, pyridoxal-phosphate binding site;PLP-binding barrel;Alanine racemase/group IV…	-	-	-	GO:0004586;GO:0005737;GO:0006596;GO:1901605	ornithine decarboxylase activity;cytoplasm;polyamine biosynthetic process;alpha-amino acid metabolic process	Molecular Function;Cellular Component;Biological Process;Biological Process	EC:4.1.1.17	Ornithine decarboxylase
Pfijiensis_1680	XP 007926266.1 hypothetical protein MYCFIDRAFT 211184 [Pseudocercospora fijiensis CIRAD86]	ref|XP 007926266.1|uncharacterized protein MYCFIDRAFT 211184 [Pseudocercospora fijiensis CIRAD86]/gb|EME82875.1|hypothetical protein MYCFIDRAFT 211184 [Pseudocercospora fijiensis CIRAD86];gb|KAF7192883.1|putative eukaryotic translation initiation factor 2 subunit beta [Pseudocercospora fuligena];gb|KXS96643.1|hypothetical protein AC578 6911 [Pseudocercospora eumusae];gb|KXT17260.1|hypothetical pr…	putative eukaryotic translation initiation factor 2 subunit beta	211184	-	PredHel=0	320	6	0.01875	22	18	9	41	9	1	182.911	-	-	IPR002735;IPR045196;IPR016190;IPR016189	F/V-ATP synthase subunit C superfamily;F/V-ATP synthase subunit C superfamily;Translation initiation factor IF2/IF5 domain;Translation initiation factor IF2/IF5 domain;Translation initiation factor IF2/IF5 domain;Translation initiation factor IF2/IF5 domain;Translation initiation factor IF2/IF5 domain;Translation initiation factor IF2/IF5 domain;Translation initiation factor IF2/IF5 domain;Transl…	WideEffHunter	RXLR	-	GO:0001731;GO:0003729;GO:0003743;GO:0005525;GO:0005840;GO:0005850;GO:0006414;GO:0016282;GO:0031369;GO:0043614;GO:1990856	formation of translation preinitiation complex;mRNA binding;translation initiation factor activity;GTP binding;ribosome;eukaryotic translation initiation factor 2 complex;translational elongation;eukaryotic 43S preinitiation complex;translation initiation factor binding;multi-eIF complex;methionyl-initiator methionine tRNA binding	Biological Process;Molecular Function;Molecular Function;Molecular Function;Cellular Component;Cellular Component;Biological Process;Cellular Component;Molecular Function;Cellular Component;Molecular Function	-	-
Pfijiensis_2334	XP 007924533.1 hypothetical protein MYCFIDRAFT 119762, partial [Pseudocercospora fijiensis CIRAD86]	ref|XP 007924533.1|uncharacterized protein MYCFIDRAFT 119762, partial [Pseudocercospora fijiensis CIRAD86]/gb|EME83909.1|hypothetical protein MYCFIDRAFT 119762, partial [Pseudocercospora fijiensis CIRAD86];gb|KAF7186711.1|Rho GTPase-activating protein gacZ, partial [Pseudocercospora fuligena];gb|KXS99799.1|hypothetical protein AC578 8883 [Pseudocercospora eumusae];ref|XP 044660109.1|uncharacteriz…	Rho GTPase-activating protein gacZ	119762	-	PredHel=0	320	7	0.021875	14	11	15	25	11	7	182.911	-	-	IPR002893;IPR002893;IPR003124;	Zinc finger, MYND-type;Zinc finger, MYND-type;Zinc finger, MYND-type;Zinc finger, MYND-type;Zinc finger, MYND-type;WH2 domain;WH2 domain	WideEffHunter	RXLR	-	GO:0003779;GO:0046872	actin binding;metal ion binding	Molecular Function;Molecular Function	-	-
Pfijiensis_640	XP 007923185.1 hypothetical protein MYCFIDRAFT 186180 [Pseudocercospora fijiensis CIRAD86]	ref|XP 007923185.1|uncharacterized protein MYCFIDRAFT 186180 [Pseudocercospora fijiensis CIRAD86]/gb|EME85639.1|hypothetical protein MYCFIDRAFT 186180 [Pseudocercospora fijiensis CIRAD86];gb|KAF7192970.1|putative mitochondrial carnitine O-acetyltransferase [Pseudocercospora fuligena];gb|KAI5358107.1|putative acyltransferase ChoActase/COT/CPT, choline/carnitine acyltransferase [Septoria linicola];…	acyltransferase ChoActase/COT/CPT	186180	-	PredHel=0	788	14	0.0177665	65	50	39	43	33	10	182.911	A7F6V9#red vir	Sclerotinia sclerotiorum	IPR042572;IPR023213;IPR039551;IPR042231;IPR000542;IPR000542;	Succinyl-CoA synthetase-like;Carnitine o-acyltransferase, N-terminal;Chloramphenicol acetyltransferase-like domain superfamily;Choline/carnitine acyltransferase domain;Choline/Carnitine o-acyltransferase, domain 2;Choline/Carnitine o-acyltransferase, domain 2;Choline/Carnitine o-acyltransferase, domain 2;Choline/Carnitine o-acyltransferase, domain 2;Choline/Carnitine o-acyltransferase, domain 2;C…	-	-	-	GO:0005739;GO:0005789;GO:0006631;GO:0006914;GO:0008374;GO:0009437;GO:0015031;GO:0016192;GO:0016407	mitochondrion;endoplasmic reticulum membrane;fatty acid metabolic process;autophagy;O-acyltransferase activity;carnitine metabolic process;protein transport;vesicle-mediated transport;acetyltransferase activity	Cellular Component;Cellular Component;Biological Process;Biological Process;Molecular Function;Biological Process;Biological Process;Biological Process;Molecular Function	EC:2.3.1	Acyltransferases
Pfijiensis_1739	XP 007924631.1 hypothetical protein MYCFIDRAFT 162856 [Pseudocercospora fijiensis CIRAD86]	ref|XP 007924631.1|uncharacterized protein MYCFIDRAFT 162856 [Pseudocercospora fijiensis CIRAD86]/gb|EME84007.1|hypothetical protein MYCFIDRAFT 162856 [Pseudocercospora fijiensis CIRAD86];gb|KAF7190969.1|putative choline-phosphate cytidylyltransferase [Pseudocercospora fuligena];gb|KXT06860.1|hypothetical protein AC578 7127 [Pseudocercospora eumusae];ref|XP 047769043.1|putative choline-phosphate …	putative choline-phosphate cytidylyltransferase	162856	-	PredHel=0	440	2	0.00454545	41	29	30	26	14	6	182.149	E9EJG5#red vir	Metarhizium robertsii	IPR004821;IPR014729;IPR004821;IPR045049;IPR041723;	Cytidyltransferase-like domain;Rossmann-like alpha/beta/alpha sandwich fold;Cytidyltransferase-like domain;Cytidyltransferase-like domain;Cytidyltransferase-like domain;Cytidyltransferase-like domain;Cytidyltransferase-like domain;Cytidyltransferase-like domain;Cytidyltransferase-like domain;Choline-phosphate cytidylyltransferase Pcy1-like;CTP:phosphocholine cytidylyltransferase domain;CTP:phosph…	-	-	-	GO:0004105;GO:0005576;GO:0005635;GO:0005773;GO:0005886;GO:0006657;GO:0031210;GO:0042564	choline-phosphate cytidylyltransferase activity;extracellular region;nuclear envelope;vacuole;plasma membrane;CDP-choline pathway;phosphatidylcholine binding;NLS-dependent protein nuclear import complex	Molecular Function;Cellular Component;Cellular Component;Cellular Component;Cellular Component;Biological Process;Molecular Function;Cellular Component	EC:2.7.7.15	Choline-phosphate cytidylyltransferase
Pfijiensis_564	XP 007924697.1 uncharacterized protein MYCFIDRAFT 214605 [Pseudocercospora fijiensis CIRAD86]	ref|XP 007924697.1|uncharacterized protein MYCFIDRAFT 214605 [Pseudocercospora fijiensis CIRAD86]/gb|EME84073.1|hypothetical protein MYCFIDRAFT 214605 [Pseudocercospora fijiensis CIRAD86];gb|KXT06812.1|hypothetical protein AC578 7106 [Pseudocercospora eumusae];gb|KAF7194538.1|Phosphatidylinositol 3-kinase catalytic subunit type 3 [Pseudocercospora fuligena];gb|KXT08092.1|hypothetical protein AC57…	uncharacterized protein MYCFIDRAFT 214605 [Pseudocercospora fijiensis CIRAD86]	214605	-	PredHel=0	948	8	0.00843882	55	44	62	55	31	13	182.149	Q6FSR7#red vir	Candida glabrata	-	-	WideEffHunter	RXLR	-	-	-	-	-	-
Pfijiensis_574	XP 007924631.1 hypothetical protein MYCFIDRAFT 162856 [Pseudocercospora fijiensis CIRAD86]	ref|XP 007924631.1| uncharacterized protein MYCFIDRAFT 162856 [Pseudocercospora fijiensis CIRAD86];gb|KAF7190969.1| putative choline-phosphate cytidylyltransferase [Pseudocercospora fuligena];gb|KXT06860.1| hypothetical protein AC578 7127 [Pseudocercospora eumusae];ref|XP 047769043.1| putative choline-phosphate cytidylyltransferase [Fulvia fulva];gb|EME44680.1| hypothetical protein DOTSEDRAFT 722…	putative choline-phosphate cytidylyltransferase	162856	-	PredHel=0	440	2	0.00454545	41	29	30	26	14	6	182.149	E9EJG5#red vir	Metarhizium robertsii	IPR004821;IPR014729;IPR004821;IPR045049;IPR041723;	Cytidyltransferase-like domain;Rossmann-like alpha/beta/alpha sandwich fold;Cytidyltransferase-like domain;Cytidyltransferase-like domain;Cytidyltransferase-like domain;Cytidyltransferase-like domain;Cytidyltransferase-like domain;Cytidyltransferase-like domain;Cytidyltransferase-like domain;Choline-phosphate cytidylyltransferase Pcy1-like;CTP:phosphocholine cytidylyltransferase domain;CTP:phosph…	-	-	-	GO:0004105;GO:0005635;GO:0005773;GO:0005886;GO:0006657;GO:0031210	choline-phosphate cytidylyltransferase activity;nuclear envelope;vacuole;plasma membrane;CDP-choline pathway;phosphatidylcholine binding	Molecular Function;Cellular Component;Cellular Component;Cellular Component;Biological Process;Molecular Function	EC:2.7.7.15	Choline-phosphate cytidylyltransferase
Pfijiensis_1215	XP 007922932.1 hypothetical protein MYCFIDRAFT 202066 [Pseudocercospora fijiensis CIRAD86]	ref|XP 007922932.1|uncharacterized protein MYCFIDRAFT 202066 [Pseudocercospora fijiensis CIRAD86]/gb|EME85266.1|hypothetical protein MYCFIDRAFT 202066 [Pseudocercospora fijiensis CIRAD86];gb|KAF7190244.1|Metal tolerance protein 3 [Pseudocercospora fuligena];gb|KXT05984.1|hypothetical protein AC578 300 [Pseudocercospora eumusae];gb|KXT17373.1|hypothetical protein AC579 3879 [Pseudocercospora musae…	cation diffusion facilitator 1	202066	-	PredHel=4	436	4	0.00917431	35	20	17	27	17	5	181.394	-	-	IPR002524;IPR002524;IPR027469;IPR027470;IPR036837;IPR036837;IPR027469	P-loop containing nucleoside triphosphate hydrolase;Cation efflux protein;Cation efflux protein;Cation efflux transmembrane domain superfamily;Cation efflux protein, cytoplasmic domain;Cation efflux protein, cytoplasmic domain superfamily;Cation efflux protein, cytoplasmic domain superfamily;Cation efflux protein, cytoplasmic domain superfamily;Cation efflux protein, cytoplasmic domain superfamil…	-	-	-	GO:0003676;GO:0003724;GO:0005524;GO:0008324;GO:0016020;GO:0016787;GO:0098655	nucleic acid binding;RNA helicase activity;ATP binding;monoatomic cation transmembrane transporter activity;membrane;hydrolase activity;monoatomic cation transmembrane transport	Molecular Function;Molecular Function;Molecular Function;Molecular Function;Cellular Component;Molecular Function;Biological Process	EC:3.6.4.13	RNA helicase
Pfijiensis_1914	XP 007930365.1 hypothetical protein MYCFIDRAFT 81197 [Pseudocercospora fijiensis CIRAD86]	ref|XP 007930365.1|uncharacterized protein MYCFIDRAFT 81197 [Pseudocercospora fijiensis CIRAD86]/gb|EME79718.1|hypothetical protein MYCFIDRAFT 81197 [Pseudocercospora fijiensis CIRAD86];gb|KXS98476.1|hypothetical protein AC578 2619 [Pseudocercospora eumusae];gb|KAF7198522.1|Methylenetetrahydrofolate reductase 1 [Pseudocercospora fuligena];gb|KXS94020.1|hypothetical protein AC579 1164 [Pseudocerco…	putative methylenetetrahydrofolate reductase	81197	-	PredHel=0	648	10	0.0154321	33	33	37	36	38	16	181.394	G4MV96#loss patho	Magnaporthe oryzae	IPR004621;IPR003171;IPR003171;IPR029041	Alanine racemase/group IV decarboxylase, C-terminal;Eukaryotic-type methylenetetrahydrofolate reductase;Methylenetetrahydrofolate reductase-like;Methylenetetrahydrofolate reductase-like;Methylenetetrahydrofolate reductase-like;Methylenetetrahydrofolate reductase-like;Methylenetetrahydrofolate reductase-like;FAD-linked oxidoreductase-like	-	-	-	GO:0003886;GO:0005829;GO:0009086;GO:0009307;GO:0035999;GO:0050660;GO:0090116;GO:0106312;GO:0106313	DNA (cytosine-5-)-methyltransferase activity;cytosol;methionine biosynthetic process;DNA restriction-modification system;tetrahydrofolate interconversion;flavin adenine dinucleotide binding;C-5 methylation of cytosine;methylenetetrahydrofolate reductase NADH activity;methylenetetrahydrofolate reductase NADPH activity	Molecular Function;Cellular Component;Biological Process;Biological Process;Biological Process;Molecular Function;Biological Process;Molecular Function;Molecular Function	EC:2.1.1.37;EC:1.5.1.20	DNA (cytosine-5-)-methyltransferase;Methylenetetrahydrofolate reductase (NAD(P)H)
Pfijiensis_1874	No hit	No hit	-	-	-	PredHel=0	1	0	0	0	0	0	0	0	0	180.644	-	-	-	-	-	-	-	-	-	-	-	-
Pfijiensis_1797	XP 007931760.1 hypothetical protein MYCFIDRAFT 216963 [Pseudocercospora fijiensis CIRAD86]	ref|XP 007931760.1|uncharacterized protein MYCFIDRAFT 216963 [Pseudocercospora fijiensis CIRAD86]/gb|EME78053.1|hypothetical protein MYCFIDRAFT 216963 [Pseudocercospora fijiensis CIRAD86];gb|KAF7198148.1|putative 20S rRNA accumulation protein 4, partial [Pseudocercospora fuligena];gb|KXS97605.1|hypothetical protein AC578 5763 [Pseudocercospora eumusae];gb|KXT15500.1|hypothetical protein AC579 339…	putative 20S rRNA accumulation protein 4	216963	Signal peptide	PredHel=0	585	13	0.0222222	53	31	48	43	14	9	180.272	-	-	IPR007320;	Programmed cell death protein 2, C-terminal;Programmed cell death protein 2, C-terminal;Programmed cell death protein 2, C-terminal;Programmed cell death protein 2, C-terminal;Programmed cell death protein 2, C-terminal;Programmed cell death protein 2, C-terminal;Programmed cell death protein 2, C-terminal	-	-	-	GO:0005737;GO:0030490	cytoplasm;maturation of SSU-rRNA	Cellular Component;Biological Process	-	-
Pfijiensis_704	XP 007928241.1 hypothetical protein MYCFIDRAFT 176244 [Pseudocercospora fijiensis CIRAD86]	ref|XP 007928241.1|uncharacterized protein MYCFIDRAFT 176244 [Pseudocercospora fijiensis CIRAD86]/gb|EME80882.1|hypothetical protein MYCFIDRAFT 176244 [Pseudocercospora fijiensis CIRAD86]	uncharacterized protein MYCFIDRAFT 176244	176244	-	PredHel=0	861	22	0.0255517	85	60	68	30	27	14	179.901	-	-	-	-	-	-	-	-	-	-	-	-
Pfijiensis_942	XP 007921180.1 hypothetical protein MYCFIDRAFT 209649 [Pseudocercospora fijiensis CIRAD86]	ref|XP 007921180.1|uncharacterized protein MYCFIDRAFT 209649 [Pseudocercospora fijiensis CIRAD86]/gb|EME87910.1|hypothetical protein MYCFIDRAFT 209649 [Pseudocercospora fijiensis CIRAD86];gb|KAF7194502.1|hypothetical protein HII31 04171 [Pseudocercospora fuligena];gb|KXT02521.1|hypothetical protein AC578 4174 [Pseudocercospora eumusae];gb|KXS97109.1|hypothetical protein AC579 1319 [Pseudocercospo…	DUF1769-domain-containing protein	209649	-	PredHel=0	311	1	0.00321543	16	13	23	20	16	2	179.901	-	-	IPR013897;	Protein of unknown function DUF1769;Protein of unknown function DUF1769;Protein of unknown function DUF1769;Protein of unknown function DUF1769	-	-	-	GO:0004148;GO:0005737;GO:0006096;GO:0045454;GO:0050660	dihydrolipoyl dehydrogenase activity;cytoplasm;glycolytic process;cell redox homeostasis;flavin adenine dinucleotide binding	Molecular Function;Cellular Component;Biological Process;Biological Process;Molecular Function	EC:1.8.1.4	Dihydrolipoyl dehydrogenase
Pfijiensis_397	XP 007927359.1 hypothetical protein MYCFIDRAFT 197104 [Pseudocercospora fijiensis CIRAD86]	ref|XP 007927359.1|uncharacterized protein MYCFIDRAFT 197104 [Pseudocercospora fijiensis CIRAD86]/gb|EME81803.1|hypothetical protein MYCFIDRAFT 197104 [Pseudocercospora fijiensis CIRAD86];gb|KAI4134876.1|MAG: hypothetical protein LQ347 001158 [Umbilicaria vellea];gb|ORY07686.1|hypothetical protein BCR34DRAFT 489323 [Clohesyomyces aquaticus];gb|TKA40266.1|hypothetical protein B0A54 10872 [Friedman…	serine/threonine protein kinase	197104	-	PredHel=0	505	3	0.00594059	36	28	17	24	17	4	179.531	-	-	IPR000719;IPR011009	NAD(P)-binding domain superfamily;NAD(P)-binding domain superfamily;Protein kinase domain;Protein kinase-like domain superfamily	WideEffHunter	EAR 1	-	GO:0004672;GO:0005524;GO:0006468	protein kinase activity;ATP binding;protein phosphorylation	Molecular Function;Molecular Function;Biological Process	EC:2.7.1	Transferring phosphorus-containing groups
Pfijiensis_1527	XP 007930143.1 hypothetical protein MYCFIDRAFT 87344 [Pseudocercospora fijiensis CIRAD86]	ref|XP 007930143.1|uncharacterized protein MYCFIDRAFT 87344 [Pseudocercospora fijiensis CIRAD86]/gb|EME79428.1|hypothetical protein MYCFIDRAFT 87344 [Pseudocercospora fijiensis CIRAD86];gb|KAF7189367.1|hypothetical protein HII31 09345 [Pseudocercospora fuligena];gb|KXT05006.1|hypothetical protein AC578 10275 [Pseudocercospora eumusae];gb|KXT15051.1|hypothetical protein AC579 1493 [Pseudocercospor…	Putative SKP1/BTB/POZ domain superfamily protein	87344	-	PredHel=0	268	2	0.00746269	17	19	14	10	7	1	179.163	-	-	IPR011333;	SKP1/BTB/POZ domain superfamily;SKP1/BTB/POZ domain superfamily;SKP1/BTB/POZ domain superfamily;SKP1/BTB/POZ domain superfamily	-	-	-	GO:0005524;GO:0005643;GO:0006913;GO:0008910;GO:0016310;GO:0017056;GO:0046677;GO:0046872	ATP binding;nuclear pore;nucleocytoplasmic transport;kanamycin kinase activity;phosphorylation;structural constituent of nuclear pore;response to antibiotic;metal ion binding	Molecular Function;Cellular Component;Biological Process;Molecular Function;Biological Process;Molecular Function;Biological Process;Molecular Function	EC:2.7.1.95;EC:2.7.1.190	Kanamycin kinase;Aminoglycoside 2''-phosphotransferase
Pfijiensis_2084	KJX95133.1 hypothetical protein TI39 contig4132g00023 [Zymoseptoria brevis]	ref|XP 007920137.1|uncharacterized protein MYCFIDRAFT 55284 [Pseudocercospora fijiensis CIRAD86]/gb|EME88282.1|hypothetical protein MYCFIDRAFT 55284 [Pseudocercospora fijiensis CIRAD86]/gb|KXT02738.1|hypothetical protein AC578 5437 [Pseudocercospora eumusae];gb|KXT08043.1|hypothetical protein AC579 1103 [Pseudocercospora musae];gb|KAF7196533.1|NADH-ubiquinone oxidoreductase 12 kDa subunit, mitoch…	NADH-ubiquinone oxidoreductase 12 kDa subunit, mitochondrial	55284	-	PredHel=0	103	2	0.0194175	6	2	5	11	3	1	179.163	Q4X132#lethal	Aspergillus fumigatus	IPR039993	NADH dehydrogenase [ubiquinone] 1 beta subcomplex subunit 10	-	-	-	GO:0003677;GO:0003678;GO:0005524;GO:0005747;GO:0006269;GO:0008270;GO:0016616;GO:0016887;GO:0032508;GO:1990077	DNA binding;DNA helicase activity;ATP binding;mitochondrial respiratory chain complex I;DNA replication, synthesis of RNA primer;zinc ion binding;oxidoreductase activity, acting on the CH-OH group of donors, NAD or NADP as acceptor;ATP hydrolysis activity;DNA duplex unwinding;primosome complex	Molecular Function;Molecular Function;Molecular Function;Cellular Component;Biological Process;Molecular Function;Molecular Function;Molecular Function;Biological Process;Cellular Component	EC:1.1.1;EC:3.6.1.15	Acting on the CH-OH group of donors;Nucleoside-triphosphate phosphatase
Pfijiensis_716	XP 007930143.1 hypothetical protein MYCFIDRAFT 87344 [Pseudocercospora fijiensis CIRAD86]	ref|XP 007930143.1|uncharacterized protein MYCFIDRAFT 87344 [Pseudocercospora fijiensis CIRAD86]/gb|EME79428.1|hypothetical protein MYCFIDRAFT 87344 [Pseudocercospora fijiensis CIRAD86];gb|KAF7189367.1|hypothetical protein HII31 09345 [Pseudocercospora fuligena];gb|KXT05006.1|hypothetical protein AC578 10275 [Pseudocercospora eumusae];gb|KXT15051.1|hypothetical protein AC579 1493 [Pseudocercospor…	Putative SKP1/BTB/POZ domain superfamily protein	87344	-	PredHel=0	268	2	0.00746269	17	19	14	10	7	1	179.163	-	-	-	-	-	-	-	GO:0005524;GO:0005643;GO:0006913;GO:0008910;GO:0016310;GO:0017056;GO:0046677;GO:0046872	ATP binding;nuclear pore;nucleocytoplasmic transport;kanamycin kinase activity;phosphorylation;structural constituent of nuclear pore;response to antibiotic;metal ion binding	Molecular Function;Cellular Component;Biological Process;Molecular Function;Biological Process;Molecular Function;Biological Process;Molecular Function	EC:2.7.1.95;EC:2.7.1.190	Kanamycin kinase;Aminoglycoside 2''-phosphotransferase
Pfijiensis_907	XP 007931571.1 hypothetical protein MYCFIDRAFT 205303 [Pseudocercospora fijiensis CIRAD86]	ref|XP 007931571.1|uncharacterized protein MYCFIDRAFT 205303 [Pseudocercospora fijiensis CIRAD86]/gb|EME77800.1|hypothetical protein MYCFIDRAFT 205303 [Pseudocercospora fijiensis CIRAD86];gb|KXT00367.1|hypothetical protein AC579 3813 [Pseudocercospora musae];gb|KXT03762.1|hypothetical protein AC578 726 [Pseudocercospora eumusae];gb|KAF7191583.1|Phosphatidylinositol 4,5-bisphosphate-binding protei…	Phosphatidylinositol 4,5-bisphosphate-binding protein SLM1	205303	-	PredHel=0	842	0	0	80	44	55	42	33	7	179.163	-	-	IPR011993;IPR046868;IPR046869;IPR001849;IPR043453;	Alpha/Beta hydrolase fold;PH-like domain superfamily;SLM1/RGC1-like, BAR-like domain;SLM1/RGC1-like, PH domain;SLM1/RGC1-like, PH domain;SLM1/RGC1-like, PH domain;SLM1/RGC1-like, PH domain;SLM1/RGC1-like, PH domain;SLM1/RGC1-like, PH domain;SLM1/RGC1-like, PH domain;Pleckstrin homology domain;Slm1, PH domain;Slm1, PH domain	WideEffHunter	Crinkler	-	GO:0004672;GO:0005524;GO:0005546;GO:0006468;GO:0016197;GO:0030036;GO:0031932;GO:0038203	protein kinase activity;ATP binding;phosphatidylinositol-4,5-bisphosphate binding;protein phosphorylation;endosomal transport;actin cytoskeleton organization;TORC2 complex;TORC2 signaling	Molecular Function;Molecular Function;Molecular Function;Biological Process;Biological Process;Biological Process;Cellular Component;Biological Process	EC:2.7.1	Transferring phosphorus-containing groups
Pfijiensis_989	XP 007928524.1 hypothetical protein MYCFIDRAFT 155490 [Pseudocercospora fijiensis CIRAD86]	ref|XP 007928524.1|uncharacterized protein MYCFIDRAFT 155490 [Pseudocercospora fijiensis CIRAD86]/gb|EME81298.1|hypothetical protein MYCFIDRAFT 155490 [Pseudocercospora fijiensis CIRAD86];gb|KXT07940.1|hypothetical protein AC579 6061 [Pseudocercospora musae];gb|KXS94307.1|hypothetical protein AC578 6789 [Pseudocercospora eumusae];gb|KAF7197487.1|NAD-dependent protein deacetylase hst2-1 [Pseudocer…	NAD-dependent protein deacetylase	155490	-	PredHel=0	380	9	0.0236842	22	21	24	26	12	3	179.163	A0A151V4L8#unaf patho	Magnaporthe oryzae	IPR017328;IPR026591;IPR003000;IPR026590;IPR029035	Mitochondrial carrier domain superfamily;Mitochondrial carrier domain superfamily;Sirtuin, class I;Sirtuin, catalytic core small domain superfamily;Sirtuin family;Sirtuin family;Sirtuin family;Sirtuin family, catalytic core domain;Sirtuin family, catalytic core domain;DHS-like NAD/FAD-binding domain superfamily	-	-	-	GO:0001897;GO:0005102;GO:0008270;GO:0016740;GO:0017136;GO:0030435;GO:0035821;GO:0070403;GO:0090729	cytolysis by symbiont of host cells;signaling receptor binding;zinc ion binding;transferase activity;NAD-dependent histone deacetylase activity;sporulation resulting in formation of a cellular spore;modulation of process of another organism;NAD+ binding;toxin activity	Biological Process;Molecular Function;Molecular Function;Molecular Function;Molecular Function;Biological Process;Biological Process;Molecular Function;Molecular Function	EC:3.5.1.98;EC:2	Histone deacetylase;Transferases
Pfijiensis_1274	KXT08258.1 hypothetical protein AC579 8476 [Pseudocercospora musae]	ref|XP 007922538.1|uncharacterized protein MYCFIDRAFT 49427 [Pseudocercospora fijiensis CIRAD86]/gb|EME86861.1|hypothetical protein MYCFIDRAFT 49427 [Pseudocercospora fijiensis CIRAD86];gb|KXT01564.1|hypothetical protein AC578 6327 [Pseudocercospora eumusae];gb|KAF7186591.1|Cytokinesis protein sepA [Pseudocercospora fuligena];gb|KXT08258.1|hypothetical protein AC579 8476 [Pseudocercospora musae];…	FH2-domain-containing protein	49427	-	PredHel=0	1604	7	0.00436409	120	64	91	103	59	15	178.432	-	-	IPR011989;IPR042201;IPR010472;IPR010473;IPR015425;IPR015425;IPR014768;IPR014767;IPR016024;	Phospholipid/glycerol acyltransferase;Phospholipid/glycerol acyltransferase;Phospholipid/glycerol acyltransferase;Armadillo-like helical;Armadillo-like helical;Formin, FH2 domain superfamily;Formin, FH3 domain;Formin, GTPase-binding domain;Formin, FH2 domain;Formin, FH2 domain;Formin, FH2 domain;Formin, FH2 domain;Formin, FH2 domain;Formin, FH2 domain;Formin, FH2 domain;Formin, FH2 domain;Formin,…	-	-	-	GO:0000077;GO:0003779;GO:0003924;GO:0005525;GO:0006400;GO:0030896;GO:0031267;GO:0032153;GO:0043332;GO:0051016;GO:0051017;GO:0090148;GO:0098590;GO:0140014;GO:1903475	DNA damage checkpoint signaling;actin binding;GTPase activity;GTP binding;tRNA modification;checkpoint clamp complex;small GTPase binding;cell division site;mating projection tip;barbed-end actin filament capping;actin filament bundle assembly;membrane fission;plasma membrane region;mitotic nuclear division;mitotic actomyosin contractile ring assembly	Biological Process;Molecular Function;Molecular Function;Molecular Function;Biological Process;Cellular Component;Molecular Function;Cellular Component;Cellular Component;Biological Process;Biological Process;Biological Process;Cellular Component;Biological Process;Biological Process	EC:3.6.1.15	Nucleoside-triphosphate phosphatase
Pfijiensis_2176	XP 007924014.1 hypothetical protein MYCFIDRAFT 172586 [Pseudocercospora fijiensis CIRAD86]	ref|XP 007924014.1|uncharacterized protein MYCFIDRAFT 172586 [Pseudocercospora fijiensis CIRAD86]/gb|EME86892.1|hypothetical protein MYCFIDRAFT 172586 [Pseudocercospora fijiensis CIRAD86];gb|KAF7196900.1|hypothetical protein HII31 01818 [Pseudocercospora fuligena];gb|KXS95915.1|hypothetical protein AC578 5204 [Pseudocercospora eumusae];gb|KXT08757.1|hypothetical protein AC579 6438 [Pseudocercospo…	uncharacterized protein MYCFIDRAFT 172586	172586	-	PredHel=0	1082	4	0.00369686	136	90	129	40	30	5	178.432	-	-	-	-	WideEffHunter	EAR 1	-	-	-	-	-	-
Pfijiensis_1247	XP 007922140.1 hypothetical protein MYCFIDRAFT 210134 [Pseudocercospora fijiensis CIRAD86]	ref|XP 007922140.1|uncharacterized protein MYCFIDRAFT 210134 [Pseudocercospora fijiensis CIRAD86]/gb|EME89566.1|hypothetical protein MYCFIDRAFT 210134 [Pseudocercospora fijiensis CIRAD86];gb|KAF7189825.1|hypothetical protein HII31 08932 [Pseudocercospora fuligena];gb|KXT16835.1|hypothetical protein AC579 6799 [Pseudocercospora musae];gb|KXT06021.1|hypothetical protein AC578 1313 [Pseudocercospora…	uncharacterized protein MYCFIDRAFT 210134	210134	Signal peptide	PredHel=0	458	1	0.00218341	73	64	56	8	11	1	177.707	-	-	-	-	-	-	-	-	-	-	-	-
Pfijiensis_1504	XP 007922140.1 hypothetical protein MYCFIDRAFT 210134 [Pseudocercospora fijiensis CIRAD86]	ref|XP 007922140.1|uncharacterized protein MYCFIDRAFT 210134 [Pseudocercospora fijiensis CIRAD86]/gb|EME89566.1|hypothetical protein MYCFIDRAFT 210134 [Pseudocercospora fijiensis CIRAD86];gb|KAF7189825.1|hypothetical protein HII31 08932 [Pseudocercospora fuligena];gb|KXT16835.1|hypothetical protein AC579 6799 [Pseudocercospora musae];gb|KXT06021.1|hypothetical protein AC578 1313 [Pseudocercospora…	uncharacterized protein MYCFIDRAFT 210134	210134	Signal peptide	PredHel=0	458	1	0.00218341	73	64	56	8	11	1	177.707	-	-	-	-	-	-	-	-	-	-	-	-
Pfijiensis_524	XP 007925940.1 uncharacterized protein MYCFIDRAFT 71126 [Pseudocercospora fijiensis CIRAD86]	ref|XP 007925940.1|uncharacterized protein MYCFIDRAFT 71126 [Pseudocercospora fijiensis CIRAD86]/gb|EME83250.1|hypothetical protein MYCFIDRAFT 71126 [Pseudocercospora fijiensis CIRAD86];gb|KAF7188541.1|hypothetical protein HII31 10203 [Pseudocercospora fuligena];gb|KXT15235.1|hypothetical protein AC579 1364 [Pseudocercospora musae];gb|EME46089.1|hypothetical protein DOTSEDRAFT 70173 [Dothistroma …	uncharacterized protein MYCFIDRAFT 71126 [Pseudocercospora fijiensis CIRAD86]	71126	-	PredHel=0	154	3	0.0194805	12	7	11	9	9	1	177.707	-	-	-	-	-	-	-	-	-	-	-	-
Pfijiensis_1677	XP 007924258.1 hypothetical protein MYCFIDRAFT 44377 [Pseudocercospora fijiensis CIRAD86]	ref|XP 007924258.1|uncharacterized protein MYCFIDRAFT 44377 [Pseudocercospora fijiensis CIRAD86]/gb|EME83817.1|hypothetical protein MYCFIDRAFT 44377 [Pseudocercospora fijiensis CIRAD86];gb|KXT17538.1|hypothetical protein AC579 3196 [Pseudocercospora musae];gb|KXT02658.1|hypothetical protein AC578 1145 [Pseudocercospora eumusae];ref|XP 033663760.1|uncharacterized protein M409DRAFT 57926 [Zasmidium…	acyl-CoA dehydrogenase NM domain-like protein	44377	-	PredHel=0	432	7	0.0162037	26	24	18	23	11	3	176.987	G5EHZ3#red vir	Magnaporthe oryzae	IPR009075;IPR006091;IPR046373;IPR013786;IPR037069;IPR006089;IPR006089;IPR036250;IPR009100	Acyl-CoA dehydrogenase/oxidase C-terminal;Acyl-CoA oxidase/dehydrogenase, middle domain;Acyl-CoA oxidase/dehydrogenase, middle domain;Acyl-CoA oxidase/dehydrogenase, middle domain superfamily;Acyl-CoA dehydrogenase/oxidase, N-terminal;Acyl-CoA dehydrogenase/oxidase, N-terminal domain superfamily;Acyl-CoA dehydrogenase/oxidase, N-terminal domain superfamily;Acyl-CoA dehydrogenase/oxidase, N-termin…	-	-	-	GO:0003995;GO:0005315;GO:0006817;GO:0009081;GO:0016020;GO:0046395;GO:0050660;GO:0055085;GO:1901565;GO:1901605	acyl-CoA dehydrogenase activity;inorganic phosphate transmembrane transporter activity;phosphate ion transport;branched-chain amino acid metabolic process;membrane;carboxylic acid catabolic process;flavin adenine dinucleotide binding;transmembrane transport;organonitrogen compound catabolic process;alpha-amino acid metabolic process	Molecular Function;Molecular Function;Biological Process;Biological Process;Cellular Component;Biological Process;Molecular Function;Biological Process;Biological Process;Biological Process	EC:1.3.8	Acting on the CH-CH group of donors
Pfijiensis_89	KXT13141.1 hypothetical protein AC579 5633 [Pseudocercospora musae]	ref|XP 007928840.1|uncharacterized protein MYCFIDRAFT 49947 [Pseudocercospora fijiensis CIRAD86]/gb|EME80377.1|hypothetical protein MYCFIDRAFT 49947 [Pseudocercospora fijiensis CIRAD86];gb|KXT13141.1|hypothetical protein AC579 5633 [Pseudocercospora musae];gb|KAF7193048.1|Actin-related protein 2/3 complex subunit 1 [Pseudocercospora fuligena];gb|KXS93696.1|hypothetical protein AC578 3847 [Pseudoc…	actin-related protein 2/3 complex, subunit 1	49947	-	PredHel=0	369	6	0.0162602	44	19	17	13	15	11	176.987	-	-	IPR015943;IPR017383;IPR001680;IPR017383;IPR001680;IPR036322	WD40/YVTN repeat-like-containing domain superfamily;Actin-related protein 2/3 complex subunit 1;WD40 repeat;Actin-related protein 2/3 complex subunit 1;WD40 repeat;WD40 repeat;WD40-repeat-containing domain superfamily	WideEffHunter	PDI	-	GO:0005885;GO:0030833;GO:0043130;GO:0044396;GO:0051015;GO:2000601	Arp2/3 protein complex;regulation of actin filament polymerization;ubiquitin binding;actin cortical patch organization;actin filament binding;positive regulation of Arp2/3 complex-mediated actin nucleation	Cellular Component;Biological Process;Molecular Function;Biological Process;Molecular Function;Biological Process	-	-
Pfijiensis_1396	XP 007922069.1 hypothetical protein MYCFIDRAFT 185754 [Pseudocercospora fijiensis CIRAD86]	ref|XP 007922069.1|uncharacterized protein MYCFIDRAFT 185754 [Pseudocercospora fijiensis CIRAD86]/gb|EME89452.1|hypothetical protein MYCFIDRAFT 185754 [Pseudocercospora fijiensis CIRAD86];gb|KAF7185118.1|RuvB-like helicase 1 [Pseudocercospora fuligena];gb|KXT10304.1|hypothetical protein AC579 1122 [Pseudocercospora musae];gb|KXS94283.1|hypothetical protein AC578 6394 [Pseudocercospora eumusae];re…	RuvB-like helicase	185754	-	PredHel=0	485	3	0.00618557	35	32	21	26	12	1	176.274	-	-	IPR010339;IPR041048;IPR042487;IPR027417;IPR027238;IPR012340;IPR027417	TIP49, P-loop domain;RuvB-like, AAA-lid domain;RuvBL1/2, DNA/RNA binding domain;P-loop containing nucleoside triphosphate hydrolase;P-loop containing nucleoside triphosphate hydrolase;P-loop containing nucleoside triphosphate hydrolase;RuvB-like;Nucleic acid-binding, OB-fold;P-loop containing nucleoside triphosphate hydrolase	-	-	-	GO:0000492;GO:0000812;GO:0005524;GO:0006281;GO:0006338;GO:0006357;GO:0016020;GO:0016573;GO:0016887;GO:0031011;GO:0032508;GO:0035267;GO:0043138;GO:0043139;GO:0070209;GO:0097255	box C/D snoRNP assembly;Swr1 complex;ATP binding;DNA repair;chromatin remodeling;regulation of transcription by RNA polymerase II;membrane;histone acetylation;ATP hydrolysis activity;Ino80 complex;DNA duplex unwinding;NuA4 histone acetyltransferase complex;3'-5' DNA helicase activity;5'-3' DNA helicase activity;ASTRA complex;R2TP complex	Biological Process;Cellular Component;Molecular Function;Biological Process;Biological Process;Biological Process;Cellular Component;Biological Process;Molecular Function;Cellular Component;Biological Process;Cellular Component;Molecular Function;Molecular Function;Cellular Component;Cellular Component	EC:5.6.2.3;EC:5.6.2.4;EC:3.6.1.15	n/a;n/a;Nucleoside-triphosphate phosphatase
Pfijiensis_1491	XP 007922230.1 uncharacterized protein MYCFIDRAFT 206432 [Pseudocercospora fijiensis CIRAD86]	ref|XP 007922230.1|uncharacterized protein MYCFIDRAFT 206432 [Pseudocercospora fijiensis CIRAD86]/gb|EME89706.1|hypothetical protein MYCFIDRAFT 206432 [Pseudocercospora fijiensis CIRAD86];gb|KAF7189648.1|putative AAA domain-containing protein C31G5.19 [Pseudocercospora fuligena];gb|KXT13491.1|hypothetical protein AC579 8634 [Pseudocercospora musae];gb|KXS97949.1|hypothetical protein AC578 3397 [P…	AAA-domain-containing protein	206432	-	PredHel=0	2736	34	0.0124269	274	161	221	140	88	29	176.274	-	-	IPR013922;IPR041569;IPR003959;IPR027417;IPR045199;IPR003960;IPR027417;IPR036427;IPR027417	CH domain superfamily;CH domain superfamily;CH domain superfamily;CH domain superfamily;Cyclin PHO80-like;Cyclin PHO80-like;AAA ATPase, AAA+ lid domain;ATPase, AAA-type, core;P-loop containing nucleoside triphosphate hydrolase;P-loop containing nucleoside triphosphate hydrolase;P-loop containing nucleoside triphosphate hydrolase;P-loop containing nucleoside triphosphate hydrolase;P-loop containin…	-	-	-	GO:0000079;GO:0003682;GO:0005524;GO:0005634;GO:0006754;GO:0006811;GO:0015078;GO:0016020;GO:0016887;GO:0019901;GO:0042393;GO:0045944;GO:1902494	regulation of cyclin-dependent protein serine/threonine kinase activity;chromatin binding;ATP binding;nucleus;ATP biosynthetic process;monoatomic ion transport;proton transmembrane transporter activity;membrane;ATP hydrolysis activity;protein kinase binding;histone binding;positive regulation of transcription by RNA polymerase II;catalytic complex	Biological Process;Molecular Function;Molecular Function;Cellular Component;Biological Process;Biological Process;Molecular Function;Cellular Component;Molecular Function;Molecular Function;Molecular Function;Biological Process;Cellular Component	EC:3.6.1.15	Nucleoside-triphosphate phosphatase
Pfijiensis_758	XP 007922581.1 hypothetical protein MYCFIDRAFT 53351 [Pseudocercospora fijiensis CIRAD86]	ref|XP 007922581.1|uncharacterized protein MYCFIDRAFT 53351 [Pseudocercospora fijiensis CIRAD86]/gb|EME85290.1|hypothetical protein MYCFIDRAFT 53351 [Pseudocercospora fijiensis CIRAD86];gb|KAF7187182.1|Respiratory supercomplex factor 2-like [Pseudocercospora fuligena];gb|KXT17342.1|hypothetical protein AC579 3840 [Pseudocercospora musae];gb|KXT05881.1|hypothetical protein AC578 344 [Pseudocercosp…	Respiratory supercomplex factor 2	53351	-	PredHel=4	267	0	0	15	13	8	24	11	5	175.566	-	-	IPR007667;IPR040153;IPR007667	Extracellular mutant protein 11, C-terminal;Hypoxia induced protein, domain;Hypoxia induced protein, domain;Hypoxia induced protein, domain;Hypoxia induced protein, domain;Hypoxia induced protein, domain;Respiratory supercomplex factor 2, mitochondrial;Hypoxia induced protein, domain	-	-	-	GO:0005746;GO:0033617	mitochondrial respirasome;mitochondrial cytochrome c oxidase assembly	Cellular Component;Biological Process	-	-
Pfijiensis_900	KXT12309.1 hypothetical protein AC579 6210 [Pseudocercospora musae]	ref|XP 007929033.1|uncharacterized protein MYCFIDRAFT 198302 [Pseudocercospora fijiensis CIRAD86]/gb|EME79932.1|hypothetical protein MYCFIDRAFT 198302 [Pseudocercospora fijiensis CIRAD86];gb|KXS95977.1|hypothetical protein AC578 8085 [Pseudocercospora eumusae];gb|KXT12309.1|hypothetical protein AC579 6210 [Pseudocercospora musae];gb|KAF7188162.1|putative T-complex protein 1 subunit beta [Pseudoce…	putative T-complex protein 1 subunit	198302	-	PredHel=0	571	4	0.00700525	40	35	15	41	16	1	175.566	-	-	IPR017998;IPR027409;IPR002423;IPR027413;IPR027410;IPR012716;IPR017998;IPR002194;IPR002194;IPR012716;IPR027410;IPR027409;IPR027413	Chaperone tailless complex polypeptide 1 (TCP-1);GroEL-like apical domain superfamily;Chaperonin Cpn60/GroEL/TCP-1 family;GroEL-like equatorial domain superfamily;TCP-1-like chaperonin intermediate domain superfamily;T-complex protein 1, beta subunit;Chaperone tailless complex polypeptide 1 (TCP-1);Chaperonin TCP-1, conserved site;Chaperonin TCP-1, conserved site;T-complex protein 1, beta subunit…	-	-	-	GO:0005524;GO:0005832;GO:0016614;GO:0016887;GO:0050660;GO:0051082;GO:0051086;GO:0140662	ATP binding;chaperonin-containing T-complex;oxidoreductase activity, acting on CH-OH group of donors;ATP hydrolysis activity;flavin adenine dinucleotide binding;unfolded protein binding;chaperone mediated protein folding independent of cofactor;ATP-dependent protein folding chaperone	Molecular Function;Cellular Component;Molecular Function;Molecular Function;Molecular Function;Molecular Function;Biological Process;Molecular Function	EC:1.1;EC:3.6.1.15	Acting on the CH-OH group of donors;Nucleoside-triphosphate phosphatase
Pfijiensis_2364	XP 007924755.1 hypothetical protein MYCFIDRAFT 210793 [Pseudocercospora fijiensis CIRAD86]	ref|XP 007924755.1|uncharacterized protein MYCFIDRAFT 210793 [Pseudocercospora fijiensis CIRAD86]/gb|EME84131.1|hypothetical protein MYCFIDRAFT 210793 [Pseudocercospora fijiensis CIRAD86];gb|KAF7194591.1|hypothetical protein HII31 04097 [Pseudocercospora fuligena];gb|KXS95666.1|hypothetical protein AC578 6244 [Pseudocercospora eumusae]/gb|KXS95667.1|hypothetical protein AC578 6244 [Pseudocercospo…	Putative Zinc binding protein Ecl1/2/3	210793	-	PredHel=0	348	5	0.0143678	60	23	29	16	15	1	174.167	-	-	-	-	-	-	-	-	-	-	-	-
Pfijiensis_2370	EME41892.1 hypothetical protein DOTSEDRAFT 90615 [Dothistroma septosporum NZE10]	ref|XP 007929641.1|uncharacterized protein MYCFIDRAFT 34621 [Pseudocercospora fijiensis CIRAD86]/gb|EME79409.1|hypothetical protein MYCFIDRAFT 34621 [Pseudocercospora fijiensis CIRAD86];gb|KAF7189309.1|Carnitine monooxygenase oxygenase subunit [Pseudocercospora fuligena];gb|EME41892.1|hypothetical protein DOTSEDRAFT 90615 [Dothistroma septosporum NZE10];ref|XP 047764563.1|Carnitine monooxygenase …	ISP domain-containing protein	34621	-	PredHel=0	412	10	0.0242718	23	15	15	27	30	7	174.167	T2C913#unaf patho	Penicillium digitatum	IPR001663;IPR036922;IPR017941;IPR015879;IPR001663;IPR015881;IPR017941;IPR036922;	Aromatic-ring-hydroxylating dioxygenase, alpha subunit;Rieske [2Fe-2S] iron-sulphur domain superfamily;Rieske [2Fe-2S] iron-sulphur domain superfamily;Rieske [2Fe-2S] iron-sulphur domain;Rieske [2Fe-2S] iron-sulphur domain;Aromatic-ring-hydroxylating dioxygenase, alpha subunit, C-terminal domain;Aromatic-ring-hydroxylating dioxygenase, alpha subunit;Aromatic-ring-hydroxylating dioxygenase, 2Fe-2S…	WideEffHunter	-	-	GO:0005506;GO:0019133;GO:0019285;GO:0051537	iron ion binding;choline monooxygenase activity;glycine betaine biosynthetic process from choline;2 iron, 2 sulfur cluster binding	Molecular Function;Molecular Function;Biological Process;Molecular Function	EC:1.14.15.7	Choline monooxygenase
Pfijiensis_424	No hit	No hit	-	-	-	PredHel=0	1	0	0	0	0	0	0	0	0	174.167	-	-	-	-	-	-	-	-	-	-	-	-
Pfijiensis_853	XP 007922989.1 hypothetical protein MYCFIDRAFT 202092 [Pseudocercospora fijiensis CIRAD86]	ref|XP 007922989.1|uncharacterized protein MYCFIDRAFT 202092 [Pseudocercospora fijiensis CIRAD86]/gb|EME85341.1|hypothetical protein MYCFIDRAFT 202092 [Pseudocercospora fijiensis CIRAD86];gb|KAF7194353.1|Dihydrolipoyllysine-residue acetyltransferase component of pyruvate dehydrogenase complex [Pseudocercospora fuligena];gb|KXS98729.1|hypothetical protein AC578 10481 [Pseudocercospora eumusae];gb|…	Dihydrolipoyllysine-residue	202092	-	PredHel=0	495	0	0	48	26	27	37	15	3	174.167	Q2FH26#unaf patho	Staphylococcus aureus	IPR004167;IPR001078;IPR006257;IPR000089;IPR023213;IPR036625;IPR045257;IPR003016;IPR004167;IPR000089;IPR011053;IPR036625;	Bromodomain-like superfamily;Peripheral subunit-binding domain;2-oxoacid dehydrogenase acyltransferase, catalytic domain;Dihydrolipoyllysine-residue acetyltransferase component of pyruvate dehydrogenase complex;Biotin/lipoyl attachment;Chloramphenicol acetyltransferase-like domain superfamily;E3-binding domain superfamily;E3-binding domain superfamily;E3-binding domain superfamily;Dihydrolipoamid…	-	-	-	GO:0004742;GO:0005515;GO:0005829;GO:0005967;GO:0006086;GO:0006878;GO:0006882;GO:0008270;GO:0010273;GO:0036016;GO:0036018;GO:0045926;GO:0071276;GO:0071280;GO:0071294	dihydrolipoyllysine-residue acetyltransferase activity;protein binding;cytosol;mitochondrial pyruvate dehydrogenase complex;acetyl-CoA biosynthetic process from pyruvate;intracellular copper ion homeostasis;intracellular zinc ion homeostasis;zinc ion binding;detoxification of copper ion;cellular response to interleukin-3;cellular response to erythropoietin;negative regulation of growth;cellular r…	Molecular Function;Molecular Function;Cellular Component;Cellular Component;Biological Process;Biological Process;Biological Process;Molecular Function;Biological Process;Biological Process;Biological Process;Biological Process;Biological Process;Biological Process;Biological Process	EC:2.3.1.12	Dihydrolipoyllysine-residue acetyltransferase
Pfijiensis_2248	XP 007923401.1 hypothetical protein MYCFIDRAFT 210373 [Pseudocercospora fijiensis CIRAD86]	ref|XP 007923401.1|uncharacterized protein MYCFIDRAFT 210373 [Pseudocercospora fijiensis CIRAD86]/gb|EME85959.1|hypothetical protein MYCFIDRAFT 210373 [Pseudocercospora fijiensis CIRAD86];gb|KXT17460.1|hypothetical protein AC579 5716 [Pseudocercospora musae];gb|KAF7190005.1|hypothetical protein HII31 08336 [Pseudocercospora fuligena];gb|KXT07154.1|hypothetical protein AC578 2498 [Pseudocercospora…	uncharacterized protein MYCFIDRAFT 210373	210373	Signal peptide	PredHel=0	453	8	0.01766	65	81	86	17	6	2	173.82	-	-	-	-	-	-	-	-	-	-	-	-
Pfijiensis_1096	No hit	No hit	-	-	-	PredHel=0	1	0	0	0	0	0	0	0	0	173.476	-	-	-	-	-	-	-	-	-	-	-	-
Pfijiensis_124	XP 007920262.1 hypothetical protein MYCFIDRAFT 62901 [Pseudocercospora fijiensis CIRAD86]	ref|XP 007920262.1|uncharacterized protein MYCFIDRAFT 62901 [Pseudocercospora fijiensis CIRAD86]/gb|EME89101.1|hypothetical protein MYCFIDRAFT 62901 [Pseudocercospora fijiensis CIRAD86];gb|KAF7197124.1|Exportin-T [Pseudocercospora fuligena];gb|KXT03825.1|hypothetical protein AC578 8929 [Pseudocercospora eumusae];ref|XP 033674003.1|uncharacterized protein M409DRAFT 17063 [Zasmidium cellare ATCC 36…	Xpo1-domain-containing protein	62901	-	PredHel=0	1019	4	0.00392542	78	62	36	35	38	15	173.476	-	-	IPR045546;IPR011989;IPR013598;IPR040017;IPR016024	Glycoside hydrolase families 57/38, central domain superfamily;Exportin-T, C-terminal domain;Armadillo-like helical;Exportin-1/Importin-beta-like;Exportin-T;Armadillo-type fold	-	-	-	GO:0000049;GO:0004556;GO:0005576;GO:0005643;GO:0005773;GO:0005886;GO:0005975;GO:0008033;GO:0031267;GO:0034399;GO:0043895;GO:0046872;GO:0071528;GO:2001070	tRNA binding;alpha-amylase activity;extracellular region;nuclear pore;vacuole;plasma membrane;carbohydrate metabolic process;tRNA processing;small GTPase binding;nuclear periphery;cyclomaltodextrin glucanotransferase activity;metal ion binding;tRNA re-export from nucleus;starch binding	Molecular Function;Molecular Function;Cellular Component;Cellular Component;Cellular Component;Cellular Component;Biological Process;Biological Process;Molecular Function;Cellular Component;Molecular Function;Molecular Function;Biological Process;Molecular Function	EC:2.4.1.19;EC:3.2.1.1	Cyclomaltodextrin glucanotransferase;Alpha-amylase
Pfijiensis_1911	XP 007930972.1 uncharacterized protein MYCFIDRAFT 212443 [Pseudocercospora fijiensis CIRAD86]	ref|XP 007930972.1| uncharacterized protein MYCFIDRAFT 212443 [Pseudocercospora fijiensis CIRAD86];gb|KAF7186171.1| hypothetical protein HII31 12508 [Pseudocercospora fuligena];gb|KXT13322.1| hypothetical protein AC579 7243 [Pseudocercospora musae];gb|KXT03236.1| hypothetical protein AC578 4774 [Pseudocercospora eumusae];gb|KAF7190488.1| hypothetical protein HII31 08202 [Pseudocercospora fuligena…	hypothetical protein	212443	Signal peptide	PredHel=0	338	7	0.0207101	26	22	23	7	17	1	173.476	-	-	IPR002918;IPR029058;IPR002918;IPR029058	Lipase EstA/Esterase EstB;Alpha/Beta hydrolase fold;Lipase EstA/Esterase EstB;Alpha/Beta hydrolase fold	EffHunter	YFWxC	-	GO:0016042;GO:0016298	lipid catabolic process;lipase activity	Biological Process;Molecular Function	EC:3.1	Acting on ester bonds
Pfijiensis_650	XP 007922357.1 hypothetical protein MYCFIDRAFT 29867 [Pseudocercospora fijiensis CIRAD86]	ref|XP 007922357.1|uncharacterized protein MYCFIDRAFT 29867 [Pseudocercospora fijiensis CIRAD86]/gb|EME86739.1|hypothetical protein MYCFIDRAFT 29867 [Pseudocercospora fijiensis CIRAD86];gb|KAF7187634.1|Highly reducing polyketide synthase alnA [Pseudocercospora fuligena];gb|KXT11738.1|hypothetical protein AC579 5038 [Pseudocercospora musae];gb|KXT02132.1|hypothetical protein AC578 5930 [Pseudocerc…	ketoacyl-synt-domain-containing protein	29867	-	PredHel=0	2235	26	0.0116331	190	128	112	103	65	27	173.476	A0A0D2YG10#red vir	Fusarium oxysporum	IPR020807;IPR013968;IPR036736;IPR009081;IPR042104;IPR014043;IPR014030;IPR014031;IPR032821;IPR016039;IPR001227;IPR018201;IPR006162;IPR009081;IPR020841;IPR016039;IPR016035;IPR016036;IPR011032;IPR036291;IPR036736;IPR036291	Immunoglobulin E-set;Polyketide synthase, dehydratase domain;Polyketide synthase, ketoreductase domain;ACP-like superfamily;Phosphopantetheine binding ACP domain;Phosphopantetheine binding ACP domain;Phosphopantetheine binding ACP domain;Polyketide synthase, dehydratase domain superfamily;Acyl transferase;Beta-ketoacyl synthase, N-terminal;Beta-ketoacyl synthase, C-terminal;Polyketide synthase, C…	WideEffHunter	RXLR	-	GO:0004315;GO:0006633;GO:0006807;GO:0016491;GO:0031177;GO:0044550	3-oxoacyl-[acyl-carrier-protein] synthase activity;fatty acid biosynthetic process;nitrogen compound metabolic process;oxidoreductase activity;phosphopantetheine binding;secondary metabolite biosynthetic process	Molecular Function;Biological Process;Biological Process;Molecular Function;Molecular Function;Biological Process	EC:2.3.1.41;EC:2.3.1.85;EC:1	Beta-ketoacyl-[acyl-carrier-protein] synthase I;Fatty-acid synthase system;Oxidoreductases
Pfijiensis_163	XP 007921271.1 hypothetical protein MYCFIDRAFT 125681 [Pseudocercospora fijiensis CIRAD86]	ref|XP 007921271.1|uncharacterized protein MYCFIDRAFT 125681 [Pseudocercospora fijiensis CIRAD86]/gb|EME88090.1|hypothetical protein MYCFIDRAFT 125681 [Pseudocercospora fijiensis CIRAD86];gb|KAF7190054.1|putative alanine aminotransferase, mitochondrial [Pseudocercospora fuligena];ref|XP 033673918.1|uncharacterized protein M409DRAFT 16979 [Zasmidium cellare ATCC 36951]/gb|KAF2173029.1|hypothetical…	PLP-dependent transferase	125681	-	PredHel=0	491	9	0.0183299	33	18	28	35	20	2	172.79	A0A0K0GPI8#red vir	Xanthomonas oryzae	IPR004839;IPR015421;IPR015422;IPR045088;IPR015424	Aminotransferase, class I/classII;Pyridoxal phosphate-dependent transferase, major domain;Pyridoxal phosphate-dependent transferase, major domain;Pyridoxal phosphate-dependent transferase, small domain;Aminotransferase ALAT1/2-like;Aminotransferase ALAT1/2-like;Pyridoxal phosphate-dependent transferase	-	-	-	GO:0005975;GO:0008483;GO:0009058;GO:0030170;GO:0042853;GO:0042972	carbohydrate metabolic process;transaminase activity;biosynthetic process;pyridoxal phosphate binding;L-alanine catabolic process;licheninase activity	Biological Process;Molecular Function;Biological Process;Molecular Function;Biological Process;Molecular Function	EC:2.6.1;EC:3.2.1.73	Transferring nitrogenous groups;Licheninase
Pfijiensis_1841	XP 007930431.1 hypothetical protein MYCFIDRAFT 212313 [Pseudocercospora fijiensis CIRAD86]	ref|XP 007930431.1|uncharacterized protein MYCFIDRAFT 212313 [Pseudocercospora fijiensis CIRAD86]/gb|EME79807.1|hypothetical protein MYCFIDRAFT 212313 [Pseudocercospora fijiensis CIRAD86];gb|KXT01635.1|hypothetical protein AC578 8028 [Pseudocercospora eumusae];gb|KAF7198463.1|Acetyl-CoA acetyltransferase IA [Pseudocercospora fuligena];gb|KXT10946.1|hypothetical protein AC579 8 [Pseudocercospora m…	Acetyl-CoA acetyltransferase	212313	-	PredHel=0	397	5	0.0125945	21	23	19	32	16	1	172.79	Q4WCL5#lethal	Aspergillus fumigatus	IPR016039;IPR002155;IPR020617;IPR002155;IPR020616;IPR020613;IPR020615;IPR002155;IPR016039;IPR016039	Thiolase-like;Thiolase;Thiolase, C-terminal;Thiolase;Thiolase, N-terminal;Thiolase, N-terminal;Thiolase, conserved site;Thiolase, acyl-enzyme intermediate active site;Thiolase;Thiolase-like;Thiolase-like	-	-	-	GO:0003988;GO:0006635;GO:0006696;GO:0016152;GO:0016407;GO:0016668;GO:0044249;GO:0045340;GO:0045454;GO:0050660;GO:0050661;GO:0050787	acetyl-CoA C-acyltransferase activity;fatty acid beta-oxidation;ergosterol biosynthetic process;mercury (II) reductase activity;acetyltransferase activity;oxidoreductase activity, acting on a sulfur group of donors, NAD(P) as acceptor;cellular biosynthetic process;mercury ion binding;cell redox homeostasis;flavin adenine dinucleotide binding;NADP binding;detoxification of mercury ion	Molecular Function;Biological Process;Biological Process;Molecular Function;Molecular Function;Molecular Function;Biological Process;Molecular Function;Biological Process;Molecular Function;Molecular Function;Biological Process	EC:1.8.1;EC:1.16.1.1;EC:2.3.1.16	Acting on a sulfur group of donors;Mercury(II) reductase;Acetyl-CoA C-acyltransferase
Pfijiensis_1634	KXT10215.1 hypothetical protein AC579 3741 [Pseudocercospora musae]	ref|XP 007928820.1|uncharacterized protein MYCFIDRAFT 37953 [Pseudocercospora fijiensis CIRAD86]/gb|EME79946.1|hypothetical protein MYCFIDRAFT 37953 [Pseudocercospora fijiensis CIRAD86];gb|KXT10215.1|hypothetical protein AC579 3741 [Pseudocercospora musae];gb|KAF7188170.1|Rho-GTPase-activating protein 8 [Pseudocercospora fuligena];gb|KXS95962.1|hypothetical protein AC578 8098 [Pseudocercospora eu…	Rho-GTPase-activating protein RGD2	37953	-	PredHel=0	865	5	0.00578035	69	62	44	43	36	5	172.11	I1RTD1#unaf patho	Fusarium graminearum	IPR036388;IPR027267;IPR000591;IPR001060;IPR008936;IPR000198;IPR027267;IPR000198;IPR000591;IPR031160;IPR027267;IPR008936;IPR036390	Alpha/Beta hydrolase fold;Winged helix-like DNA-binding domain superfamily;AH/BAR domain superfamily;DEP domain;FCH domain;Rho GTPase activation protein;Rho GTPase-activating protein domain;AH/BAR domain superfamily;AH/BAR domain superfamily;AH/BAR domain superfamily;AH/BAR domain superfamily;AH/BAR domain superfamily;AH/BAR domain superfamily;AH/BAR domain superfamily;AH/BAR domain superfamily;A…	WideEffHunter	LysM	-	GO:0003924;GO:0005096;GO:0005515;GO:0005737;GO:0005886;GO:0007010;GO:0007264;GO:0030428;GO:0032153;GO:0050790	GTPase activity;GTPase activator activity;protein binding;cytoplasm;plasma membrane;cytoskeleton organization;small GTPase mediated signal transduction;cell septum;cell division site;regulation of catalytic activity	Molecular Function;Molecular Function;Molecular Function;Cellular Component;Cellular Component;Biological Process;Biological Process;Cellular Component;Cellular Component;Biological Process	EC:3.6.1.15	Nucleoside-triphosphate phosphatase
Pfijiensis_2193	XP 007925002.1 hypothetical protein MYCFIDRAFT 210863 [Pseudocercospora fijiensis CIRAD86]	ref|XP 007925002.1|uncharacterized protein MYCFIDRAFT 210863 [Pseudocercospora fijiensis CIRAD86]/gb|EME84378.1|hypothetical protein MYCFIDRAFT 210863 [Pseudocercospora fijiensis CIRAD86];gb|KAF7195758.1|3-ketoacyl-CoA thiolase, peroxisomal [Pseudocercospora fuligena];gb|KXT07033.1|hypothetical protein AC578 7281 [Pseudocercospora eumusae];ref|XP 023453627.1|3-ketoacyl-CoA thiolase, peroxisomal […	3-ketoacyl-CoA thiolase-like protein	210863	-	PredHel=0	422	8	0.0189573	28	20	16	33	11	4	172.11	Q5AJ90#unaf patho	Candida albicans	IPR016039;IPR002155;IPR016039;IPR020616;IPR020617;IPR002155;IPR020613;IPR020610;IPR002155;IPR016039;IPR016039	Thiolase-like;Thiolase;Thiolase-like;Thiolase, N-terminal;Thiolase, C-terminal;Thiolase;Thiolase;Thiolase;Thiolase;Thiolase, conserved site;Thiolase, active site;Thiolase;Thiolase-like;Thiolase-like	-	-	-	GO:0003729;GO:0003988;GO:0005758;GO:0005782;GO:0006635;GO:0016020;GO:0019439;GO:0070887;GO:1901361	mRNA binding;acetyl-CoA C-acyltransferase activity;mitochondrial intermembrane space;peroxisomal matrix;fatty acid beta-oxidation;membrane;aromatic compound catabolic process;cellular response to chemical stimulus;organic cyclic compound catabolic process	Molecular Function;Molecular Function;Cellular Component;Cellular Component;Biological Process;Cellular Component;Biological Process;Biological Process;Biological Process	EC:2.3.1.16	Acetyl-CoA C-acyltransferase
Pfijiensis_2223	XP 007929979.1 uncharacterized protein MYCFIDRAFT 216364 [Pseudocercospora fijiensis CIRAD86]	ref|XP 007929979.1|uncharacterized protein MYCFIDRAFT 216364 [Pseudocercospora fijiensis CIRAD86]/gb|EME79196.1|hypothetical protein MYCFIDRAFT 216364 [Pseudocercospora fijiensis CIRAD86];gb|KAF7195283.1|hypothetical protein HII31 03489 [Pseudocercospora fuligena];gb|KXT18686.1|hypothetical protein AC579 2706 [Pseudocercospora musae];gb|KXT07619.1|hypothetical protein AC578 10141 [Pseudocercospor…	RTC4-like domain-containing protein	216364	-	PredHel=5	508	4	0.00787402	50	25	23	48	7	5	172.11	-	-	IPR028094;IPR039024	Restriction of telomere capping protein 4, C-terminal;Restriction of telomere capping protein 4, C-terminal;Restriction of telomere capping protein 4, C-terminal;Restriction of telomere capping protein 4, C-terminal;Restriction of telomere capping protein 4, C-terminal;Restriction of telomere capping protein 4, C-terminal;Restriction of telomere capping protein 4, C-terminal;Restriction of telome…	-	-	-	-	-	-	-	-
Pfijiensis_87	No hit	No hit	-	-	-	PredHel=0	1	0	0	0	0	0	0	0	0	172.11	-	-	-	-	-	-	-	-	-	-	-	-
Pfijiensis_1479	XP 007929413.1 hypothetical protein MYCFIDRAFT 189995 [Pseudocercospora fijiensis CIRAD86]	ref|XP 007929413.1|uncharacterized protein MYCFIDRAFT 189995 [Pseudocercospora fijiensis CIRAD86]/gb|EME80494.1|hypothetical protein MYCFIDRAFT 189995 [Pseudocercospora fijiensis CIRAD86];gb|KAF7195981.1|Nitronate monooxygenase, partial [Pseudocercospora fuligena];gb|KXT09957.1|hypothetical protein AC579 10269 [Pseudocercospora musae];ref|XP 047760346.1|Nitronate monooxygenase [Fulvia fulva]/gb|U…	inosine monophosphate dehydrogenase	189995	-	PredHel=0	327	1	0.0030581	24	15	12	12	5	6	171.435	-	-	IPR013785;IPR013785;IPR004136;IPR004136;	Aldolase-type TIM barrel;Aldolase-type TIM barrel;Nitronate monooxygenase;Nitronate monooxygenase;Nitronate monooxygenase;Nitronate monooxygenase	-	-	-	GO:0018580	nitronate monooxygenase activity	Molecular Function	EC:1.13.12.16	Nitronate monooxygenase
Pfijiensis_2365	XP 007922236.1 hypothetical protein MYCFIDRAFT 210169 [Pseudocercospora fijiensis CIRAD86]	ref|XP 007922236.1|uncharacterized protein MYCFIDRAFT 210169 [Pseudocercospora fijiensis CIRAD86]/gb|EME89717.1|hypothetical protein MYCFIDRAFT 210169 [Pseudocercospora fijiensis CIRAD86];gb|KAF7189802.1|2-oxoglutarate-dependent dioxygenase gloE [Pseudocercospora fuligena];gb|KXT13488.1|hypothetical protein AC579 8621 [Pseudocercospora musae];gb|KXS97951.1|hypothetical protein AC578 3391 [Pseudoc…	Clavaminate synthase-like protein	210169	-	PredHel=0	351	5	0.014245	12	19	27	26	13	7	171.435	K9GJX7#unaf patho	Penicillium digitatum	IPR044861;IPR026992;IPR027443;IPR005123;	Isopenicillin N synthase-like, Fe(2+) 2OG dioxygenase domain;Non-haem dioxygenase N-terminal domain;Isopenicillin N synthase-like superfamily;Isopenicillin N synthase-like superfamily;Oxoglutarate/iron-dependent dioxygenase;Oxoglutarate/iron-dependent dioxygenase	-	-	-	GO:0046872;GO:0051213	metal ion binding;dioxygenase activity	Molecular Function;Molecular Function	EC:1	Oxidoreductases
Pfijiensis_67	No hit	No hit	-	-	-	PredHel=0	1	0	0	0	0	0	0	0	0	170.765	-	-	-	-	-	-	-	-	-	-	-	-
Pfijiensis_894	XP 007921863.1 hypothetical protein MYCFIDRAFT 209987 [Pseudocercospora fijiensis CIRAD86]	ref|XP 007921863.1|uncharacterized protein MYCFIDRAFT 209987 [Pseudocercospora fijiensis CIRAD86]/gb|EME89099.1|hypothetical protein MYCFIDRAFT 209987 [Pseudocercospora fijiensis CIRAD86];ref|XP 007929462.1|uncharacterized protein MYCFIDRAFT 204618 [Pseudocercospora fijiensis CIRAD86]/gb|EME80563.1|hypothetical protein MYCFIDRAFT 204618 [Pseudocercospora fijiensis CIRAD86];ref|XP 047767345.1|Ecp7…	extracellular protein 7	209987	Signal peptide	PredHel=0	119	6	0.0504202	10	6	6	2	8	3	170.432	-	-	-	-	EffHunter	-	-	-	-	-	-	-
Pfijiensis_1058	XP 007924818.1 hypothetical protein MYCFIDRAFT 163024 [Pseudocercospora fijiensis CIRAD86]	ref|XP 007924818.1|uncharacterized protein MYCFIDRAFT 163024 [Pseudocercospora fijiensis CIRAD86]/gb|EME84194.1|hypothetical protein MYCFIDRAFT 163024 [Pseudocercospora fijiensis CIRAD86];gb|KXS95731.1|hypothetical protein AC578 10774 [Pseudocercospora eumusae];gb|KAF7192675.1|Carbamoyl-phosphate synthase arginine-specific small chain [Pseudocercospora fuligena];gb|PPJ55513.1|hypothetical protein…	Carbamoyl-phosphate synthase arginine-specific small	163024	-	PredHel=0	465	6	0.0129032	34	33	30	21	23	3	170.101	G4MVB1#red vir	Magnaporthe oryzae	IPR029062;IPR006274;IPR017926;IPR036480;IPR002474;IPR006274;IPR035686;IPR036480;IPR029062	Translation protein, beta-barrel domain superfamily;Translation protein, beta-barrel domain superfamily;Translation protein, beta-barrel domain superfamily;Class I glutamine amidotransferase-like;Carbamoyl-phosphate synthase, small subunit;Glutamine amidotransferase;Carbamoyl-phosphate synthase small subunit, N-terminal domain superfamily;Carbamoyl-phosphate synthase small subunit, N-terminal dom…	-	-	-	GO:0004088;GO:0004156;GO:0005737;GO:0006207;GO:0006541;GO:0046654;GO:0046656;GO:0046872;GO:1901607;GO:1902494	carbamoyl-phosphate synthase (glutamine-hydrolyzing) activity;dihydropteroate synthase activity;cytoplasm;'de novo' pyrimidine nucleobase biosynthetic process;glutamine metabolic process;tetrahydrofolate biosynthetic process;folic acid biosynthetic process;metal ion binding;alpha-amino acid biosynthetic process;catalytic complex	Molecular Function;Molecular Function;Cellular Component;Biological Process;Biological Process;Biological Process;Biological Process;Molecular Function;Biological Process;Cellular Component	EC:6.3.5.5;EC:2.5.1.15	Carbamoyl-phosphate synthase (glutamine-hydrolyzing);Dihydropteroate synthase
Pfijiensis_128	XP 007924818.1 hypothetical protein MYCFIDRAFT 163024 [Pseudocercospora fijiensis CIRAD86]	ref|XP 007924818.1|uncharacterized protein MYCFIDRAFT 163024 [Pseudocercospora fijiensis CIRAD86]/gb|EME84194.1|hypothetical protein MYCFIDRAFT 163024 [Pseudocercospora fijiensis CIRAD86];gb|KXS95731.1|hypothetical protein AC578 10774 [Pseudocercospora eumusae];gb|KAF7192675.1|Carbamoyl-phosphate synthase arginine-specific small chain [Pseudocercospora fuligena];gb|PPJ55513.1|hypothetical protein…	Carbamoyl-phosphate synthase arginine-specific small	163024	-	PredHel=0	465	6	0.0129032	34	33	30	21	23	3	170.101	G4MVB1#red vir	Magnaporthe oryzae	IPR002474;IPR036480;IPR029062;IPR006274;IPR017926;IPR006274;IPR035686;IPR029062;IPR036480	Translation protein, beta-barrel domain superfamily;Translation protein, beta-barrel domain superfamily;Translation protein, beta-barrel domain superfamily;Class I glutamine amidotransferase-like;Carbamoyl-phosphate synthase, small subunit;Glutamine amidotransferase;Carbamoyl-phosphate synthase small subunit, N-terminal domain superfamily;Carbamoyl-phosphate synthase small subunit, N-terminal dom…	-	-	-	GO:0004088;GO:0004156;GO:0005737;GO:0006207;GO:0006541;GO:0046654;GO:0046656;GO:0046872;GO:1901607;GO:1902494	carbamoyl-phosphate synthase (glutamine-hydrolyzing) activity;dihydropteroate synthase activity;cytoplasm;'de novo' pyrimidine nucleobase biosynthetic process;glutamine metabolic process;tetrahydrofolate biosynthetic process;folic acid biosynthetic process;metal ion binding;alpha-amino acid biosynthetic process;catalytic complex	Molecular Function;Molecular Function;Cellular Component;Biological Process;Biological Process;Biological Process;Biological Process;Molecular Function;Biological Process;Cellular Component	EC:6.3.5.5;EC:2.5.1.15	Carbamoyl-phosphate synthase (glutamine-hydrolyzing);Dihydropteroate synthase
Pfijiensis_1354	XP 007931809.1 hypothetical protein MYCFIDRAFT 87296 [Pseudocercospora fijiensis CIRAD86]	ref|XP 007931809.1|uncharacterized protein MYCFIDRAFT 87296 [Pseudocercospora fijiensis CIRAD86]/gb|EME78116.1|hypothetical protein MYCFIDRAFT 87296 [Pseudocercospora fijiensis CIRAD86];gb|KAF7198170.1|Linear gramicidin synthase subunit B [Pseudocercospora fuligena];gb|KXS95578.1|hypothetical protein AC578 3265 [Pseudocercospora eumusae];gb|KXT12429.1|hypothetical protein AC579 697 [Pseudocercosp…	Non-ribosomal peptide synthetase C-terminal	87296	-	PredHel=7	1448	22	0.0151934	102	79	92	45	24	19	168.787	S3MF12#red vir	Pseudomonas syringae	IPR012728;IPR009081;IPR025110;IPR045851;IPR000873;IPR042099;IPR010071;IPR036736;IPR020845;IPR009081;IPR011004;IPR011004;IPR011004	Non-ribosomal peptide synthetase, C-terminal;Phosphopantetheine binding ACP domain;Phosphopantetheine binding ACP domain;AMP-binding enzyme, C-terminal domain;AMP-binding enzyme, C-terminal domain;AMP-binding enzyme, C-terminal domain superfamily;AMP-dependent synthetase/ligase domain;ANL, N-terminal domain;Amino acid adenylation domain;ACP-like superfamily;ACP-like superfamily;ACP-like superfami…	WideEffHunter	YFWxC	-	GO:0003677;GO:0004475;GO:0005737;GO:0006096;GO:0006098;GO:0006520;GO:0009102;GO:0016020;GO:0016987;GO:0019288;GO:0033218;GO:0036094;GO:0043043;GO:0044550;GO:2000142	DNA binding;mannose-1-phosphate guanylyltransferase (GTP) activity;cytoplasm;glycolytic process;pentose-phosphate shunt;amino acid metabolic process;biotin biosynthetic process;membrane;sigma factor activity;isopentenyl diphosphate biosynthetic process, methylerythritol 4-phosphate pathway;amide binding;small molecule binding;peptide biosynthetic process;secondary metabolite biosynthetic process;…	Molecular Function;Molecular Function;Cellular Component;Biological Process;Biological Process;Biological Process;Biological Process;Cellular Component;Molecular Function;Biological Process;Molecular Function;Molecular Function;Biological Process;Biological Process;Biological Process	EC:2.7.7.13	Mannose-1-phosphate guanylyltransferase
Pfijiensis_1509	XP 007932203.1 uncharacterized protein MYCFIDRAFT 180017 [Pseudocercospora fijiensis CIRAD86]	ref|XP 007932203.1|uncharacterized protein MYCFIDRAFT 180017 [Pseudocercospora fijiensis CIRAD86]/gb|EME77458.1|hypothetical protein MYCFIDRAFT 180017 [Pseudocercospora fijiensis CIRAD86];gb|KXS97017.1|hypothetical protein AC578 1894 [Pseudocercospora eumusae];gb|KXT08111.1|hypothetical protein AC579 1906 [Pseudocercospora musae]	uncharacterized protein MYCFIDRAFT 180017	180017	Signal peptide	PredHel=0	273	3	0.010989	33	11	11	14	10	3	168.787	-	-	-	-	WideEffHunter	YFWxC	-	-	-	-	-	-
Pfijiensis_1551	XP 007921028.1 hypothetical protein MYCFIDRAFT 201217 [Pseudocercospora fijiensis CIRAD86]	ref|XP 007921028.1|uncharacterized protein MYCFIDRAFT 201217 [Pseudocercospora fijiensis CIRAD86]/gb|EME87664.1|hypothetical protein MYCFIDRAFT 201217 [Pseudocercospora fijiensis CIRAD86];gb|KAF7193119.1|MAP--likeous protein 1 [Pseudocercospora fuligena];gb|KXT00689.1|hypothetical protein AC578 8250 [Pseudocercospora eumusae];gb|KXT18996.1|hypothetical protein AC579 8776 [Pseudocercospora musae];…	RNI-like protein	201217	-	PredHel=0	1108	20	0.0180505	93	45	76	69	37	6	168.787	-	-	IPR032675;	Alpha/Beta hydrolase fold;Leucine-rich repeat domain superfamily;Leucine-rich repeat domain superfamily;Leucine-rich repeat domain superfamily;Leucine-rich repeat domain superfamily;Leucine-rich repeat domain superfamily;Leucine-rich repeat domain superfamily;Leucine-rich repeat domain superfamily;Leucine-rich repeat domain superfamily;Leucine-rich repeat domain superfamily;Leucine-rich repeat do…	-	-	-	-	-	-	-	-
Pfijiensis_1868	XP 033674973.1| uncharacterized protein M409DRAFT 48962 [Zasmidium cellare ATCC 36951]	ref|XP 033674973.1| uncharacterized protein M409DRAFT 48962 [Zasmidium cellare ATCC 36951];ref|XP 044663059.1| uncharacterized protein CKM354 001162600 [Cercospora kikuchii];gb|PPJ52834.1| hypothetical protein CBER1 11547 [Cercospora berteroae]	hypothetical protein	-	-	PredHel=0	1	0	0	0	0	0	0	0	0	168.787	-	-	-	-	-	-	-	-	-	-	-	-
Pfijiensis_2102	XP 007920081.1 glycosyltransferase family 39 protein [Pseudocercospora fijiensis CIRAD86]	ref|XP 007920081.1|glycosyltransferase family 39 protein [Pseudocercospora fijiensis CIRAD86]/gb|EME87166.1|glycosyltransferase family 39 protein [Pseudocercospora fijiensis CIRAD86];gb|KAF7186947.1|Dolichyl-phosphate-mannose--protein mannosyltransferase 4 [Pseudocercospora fuligena];gb|KXT02592.1|hypothetical protein AC578 10652 [Pseudocercospora eumusae];gb|KXT14653.1|hypothetical protein AC579…	protein O-mannosyl-transferase 1	53876	-	PredHel=9	780	5	0.00641026	55	40	44	36	26	23	168.787	A0A0D2X980#red vir	Fusarium oxysporum	IPR016093;IPR003342;IPR032421;IPR027005;IPR016093;IPR016093;IPR036300	MIR motif;Glycosyl transferase family 39/83;Glycosyl transferase family 39/83;Protein O-mannosyl-transferase, C-terminal four TM domain;Protein O-mannosyl-transferase, C-terminal four TM domain;Glycosyltransferase 39-like;MIR motif;MIR motif;Mir domain superfamily	-	-	-	GO:0004169;GO:0005773;GO:0005789;GO:0005886;GO:0035269;GO:0044249	dolichyl-phosphate-mannose-protein mannosyltransferase activity;vacuole;endoplasmic reticulum membrane;plasma membrane;protein O-linked mannosylation;cellular biosynthetic process	Molecular Function;Cellular Component;Cellular Component;Cellular Component;Biological Process;Biological Process	EC:2.4.1.109	Dolichyl-phosphate-mannose--protein mannosyltransferase
Pfijiensis_2363	XP 007930040.1 hypothetical protein MYCFIDRAFT 79616 [Pseudocercospora fijiensis CIRAD86]	ref|XP 007930040.1|uncharacterized protein MYCFIDRAFT 79616 [Pseudocercospora fijiensis CIRAD86]/gb|EME79282.1|hypothetical protein MYCFIDRAFT 79616 [Pseudocercospora fijiensis CIRAD86];gb|KAF7193462.1|putative transporter [Pseudocercospora fuligena];gb|KAF1966847.1|MFS general substrate transporter [Bimuria novae-zelandiae CBS 107.79];gb|USW54319.1|Putative major facilitator superfamily, MFS tra…	putative transporter	79616	-	PredHel=9	557	9	0.016158	38	30	20	26	31	22	167.494	I1RDG6#unaf patho	Fusarium graminearum	IPR011701;IPR036259;IPR036259	Major facilitator superfamily;MFS transporter superfamily;MFS transporter superfamily;MFS transporter superfamily;MFS transporter superfamily	WideEffHunter	RXLR	-	GO:0016020;GO:0022857;GO:0055085	membrane;transmembrane transporter activity;transmembrane transport	Cellular Component;Molecular Function;Biological Process	-	-
Pfijiensis_25	XP 007926138.1 hypothetical protein MYCFIDRAFT 211124 [Pseudocercospora fijiensis CIRAD86]	ref|XP 007926138.1|uncharacterized protein MYCFIDRAFT 211124 [Pseudocercospora fijiensis CIRAD86]/gb|EME82687.1|hypothetical protein MYCFIDRAFT 211124 [Pseudocercospora fijiensis CIRAD86];dbj|GJC88614.1|hypothetical protein ColSpa 11452 [Colletotrichum liriopes];ref|XP 018156884.1|hypothetical protein CH63R 07131 [Colletotrichum higginsianum IMI 349063]/gb|OBR08366.1|hypothetical protein CH63R 07…	uncharacterized protein MYCFIDRAFT 211124	211124	Signal peptide	PredHel=0	201	0	0	2	7	5	19	10	1	167.494	-	-	-	-	WideEffHunter	RXLR	-	-	-	-	-	-
Pfijiensis_260	XP 007926138.1 hypothetical protein MYCFIDRAFT 211124 [Pseudocercospora fijiensis CIRAD86]	ref|XP 007926138.1|uncharacterized protein MYCFIDRAFT 211124 [Pseudocercospora fijiensis CIRAD86]/gb|EME82687.1|hypothetical protein MYCFIDRAFT 211124 [Pseudocercospora fijiensis CIRAD86];dbj|GJC88614.1|hypothetical protein ColSpa 11452 [Colletotrichum liriopes];ref|XP 018156884.1|hypothetical protein CH63R 07131 [Colletotrichum higginsianum IMI 349063]/gb|OBR08366.1|hypothetical protein CH63R 07…	uncharacterized protein MYCFIDRAFT 211124	211124	Signal peptide	PredHel=0	201	0	0	2	7	5	19	10	1	167.494	-	-	-	-	-	-	-	-	-	-	-	-
Pfijiensis_932	XP 007922546.1 glycosyltransferase family 2 protein [Pseudocercospora fijiensis CIRAD86]	ref|XP 007922546.1|glycosyltransferase family 2 protein [Pseudocercospora fijiensis CIRAD86]/gb|EME86661.1|glycosyltransferase family 2 protein [Pseudocercospora fijiensis CIRAD86];gb|KAF7187623.1|Chitin synthase 8 [Pseudocercospora fuligena];gb|KXS96728.1|hypothetical protein AC578 154 [Pseudocercospora eumusae];gb|KXT09945.1|hypothetical protein AC579 9730 [Pseudocercospora musae];ref|XP 033662…	CHS5 chitin synthase, class V	49517	-	PredHel=6	1855	21	0.0113208	158	112	85	91	76	23	167.494	Q4X0H6#red vir	Aspergillus fumigatus	IPR036961;IPR014876;IPR029044;IPR036400;IPR001609;IPR001199;IPR004835;IPR014876;IPR001199;IPR001609;IPR036037;IPR036400;IPR027417;IPR029044	Superoxide dismutase-like, copper/zinc binding domain superfamily;Kinesin motor domain superfamily;DEK, C-terminal;Nucleotide-diphospho-sugar transferases;Nucleotide-diphospho-sugar transferases;Nucleotide-diphospho-sugar transferases;Nucleotide-diphospho-sugar transferases;Cytochrome b5-like heme/steroid binding domain superfamily;Cytochrome b5-like heme/steroid binding domain superfamily;Myosin…	-	-	-	GO:0003774;GO:0003779;GO:0004100;GO:0005524;GO:0005886;GO:0006023;GO:0006040;GO:0016459;GO:0030428;GO:0042546;GO:0048315	cytoskeletal motor activity;actin binding;chitin synthase activity;ATP binding;plasma membrane;aminoglycan biosynthetic process;amino sugar metabolic process;myosin complex;cell septum;cell wall biogenesis;conidium formation	Molecular Function;Molecular Function;Molecular Function;Molecular Function;Cellular Component;Biological Process;Biological Process;Cellular Component;Cellular Component;Biological Process;Biological Process	EC:2.4.1.16	Chitin synthase
Pfijiensis_1016	XP 007928846.1 hypothetical protein MYCFIDRAFT 51786 [Pseudocercospora fijiensis CIRAD86]	ref|XP 007928846.1|uncharacterized protein MYCFIDRAFT 51786 [Pseudocercospora fijiensis CIRAD86]/gb|EME79903.1|hypothetical protein MYCFIDRAFT 51786 [Pseudocercospora fijiensis CIRAD86];gb|KAF7190984.1|putative clathrin heavy chain [Pseudocercospora fuligena];gb|KXS95108.1|hypothetical protein AC578 7424 [Pseudocercospora eumusae];gb|KXT09995.1|hypothetical protein AC579 3976 [Pseudocercospora mu…	clathrin heavy chain	51786	-	PredHel=0	1681	19	0.0113028	89	74	64	94	90	15	166.854	-	-	IPR000547;IPR016025;IPR016341;IPR011990;IPR022365;IPR000547;IPR000547;IPR000547;IPR000547;IPR000547;IPR000547;IPR000547;IPR016024;IPR016025;IPR016024;IPR016024;IPR016024;IPR016024;IPR016024	Ubiquitin-like domain superfamily;Clathrin, heavy chain/VPS, 7-fold repeat;Clathrin heavy chain, N-terminal;Clathrin, heavy chain;Clathrin, heavy chain;Tetratricopeptide-like helical domain superfamily;Clathrin, heavy chain, propeller repeat;Clathrin, heavy chain, propeller repeat;Clathrin, heavy chain, propeller repeat;Clathrin, heavy chain, propeller repeat;Clathrin, heavy chain/VPS, 7-fold rep…	WideEffHunter	YFWxC	-	GO:0005198;GO:0006886;GO:0006895;GO:0006898;GO:0006900;GO:0010324;GO:0030130;GO:0030132;GO:0030479;GO:0032051;GO:0071439	structural molecule activity;intracellular protein transport;Golgi to endosome transport;receptor-mediated endocytosis;vesicle budding from membrane;membrane invagination;clathrin coat of trans-Golgi network vesicle;clathrin coat of coated pit;actin cortical patch;clathrin light chain binding;clathrin complex	Molecular Function;Biological Process;Biological Process;Biological Process;Biological Process;Biological Process;Cellular Component;Cellular Component;Cellular Component;Molecular Function;Cellular Component	-	-
Pfijiensis_2197	XP 007925445.1 hypothetical protein MYCFIDRAFT 88620 [Pseudocercospora fijiensis CIRAD86]	ref|XP 007925445.1|uncharacterized protein MYCFIDRAFT 88620 [Pseudocercospora fijiensis CIRAD86]/gb|EME84900.1|hypothetical protein MYCFIDRAFT 88620 [Pseudocercospora fijiensis CIRAD86];gb|KAF7188976.1|PAB1-binding protein 1 [Pseudocercospora fuligena];gb|KXS96840.1|hypothetical protein AC578 7387 [Pseudocercospora eumusae];gb|KXT12369.1|hypothetical protein AC579 580 [Pseudocercospora musae];ref…	PAB1-binding protein 1	88620	-	PredHel=0	1005	0	0	84	41	131	59	42	4	166.854	-	-	IPR009604;IPR025852;IPR045117	ENTH/VHS;ENTH/VHS;LsmAD domain;Ataxin 2, SM domain;Ataxin 2, SM domain;Ataxin 2, SM domain;Ataxin 2, SM domain;Ataxin 2, SM domain;Ataxin 2, SM domain;Ataxin 2, SM domain;Ataxin 2, SM domain;Ataxin 2, SM domain;Ataxin 2, SM domain;Ataxin 2, SM domain;Ataxin 2, SM domain;Ataxin 2, SM domain;Ataxin 2, SM domain;Ataxin 2, SM domain;Ataxin 2, SM domain;Ataxin 2, SM domain;Ataxin 2, SM domain;Ataxin 2…	-	-	-	GO:0003723;GO:0010494;GO:0140694	RNA binding;cytoplasmic stress granule;non-membrane-bounded organelle assembly	Molecular Function;Cellular Component;Biological Process	-	-
Pfijiensis_1856	XP 007922993.1 hypothetical protein MYCFIDRAFT 210209 [Pseudocercospora fijiensis CIRAD86]	ref|XP 007922993.1| uncharacterized protein MYCFIDRAFT 210209 [Pseudocercospora fijiensis CIRAD86];gb|KAF7194362.1| putative pathogenesis-related protein [Pseudocercospora fuligena];gb|KXS98711.1| hypothetical protein AC578 10490 [Pseudocercospora eumusae];ref|XP 047758105.1| Ecp57-1 [Fulvia fulva];gb|EME47364.1| hypothetical protein DOTSEDRAFT 69335 [Dothistroma septosporum NZE10];ref|XP 0236269…	CAP domain-containing protein	210209	Signal peptide	PredHel=0	301	5	0.0166113	29	26	30	7	21	5	166.22	W7M3S4#red vir	Fusarium verticillioides	IPR001283;IPR014044;IPR035940;IPR001283;IPR018244;IPR035940	Cysteine-rich secretory protein-related;CAP domain;CAP superfamily;CAP superfamily;CAP superfamily;CAP superfamily;Cysteine-rich secretory protein-related;Allergen V5/Tpx-1-related, conserved site;Allergen V5/Tpx-1-related, conserved site;CAP superfamily	EffHunter	-	-	GO:0005615	extracellular space	Cellular Component	-	-
Pfijiensis_1182	KXT04940.1 hypothetical protein AC578 3472 [Mycosphaerella eumusae]	ref|XP 007927868.1|putative ABC transporter [Pseudocercospora fijiensis CIRAD86]/gb|EME82531.1|putative ABC transporter [Pseudocercospora fijiensis CIRAD86];gb|KAF7189966.1|Metal resistance protein YCF1 [Pseudocercospora fuligena];gb|KXT17553.1|hypothetical protein AC579 6187 [Pseudocercospora musae]/gb|KXT17554.1|hypothetical protein AC579 6187 [Pseudocercospora musae]/gb|KXT17558.1|hypothetical…	ATP-binding cassette glutathione S-conjugate transporter	203841	-	PredHel=14	1517	13	0.00856955	122	91	51	62	59	33	165.905	Q9UW87#red vir	Candida albicans	IPR027417;IPR003439;IPR003439;IPR027417;IPR011527;IPR036640;IPR017871;IPR017871;IPR011527;IPR003439;IPR003439;IPR011527;IPR027417;IPR027417;IPR036640;IPR036640	P-loop containing nucleoside triphosphate hydrolase;ABC transporter-like, ATP-binding domain;ABC transporter-like, ATP-binding domain;P-loop containing nucleoside triphosphate hydrolase;ABC transporter type 1, transmembrane domain;ABC transporter type 1, transmembrane domain superfamily;ABC transporter type 1, transmembrane domain superfamily;ABC transporter type 1, transmembrane domain superfami…	-	EAR_1	-	GO:0005524;GO:0006749;GO:0010038;GO:0015127;GO:0015431;GO:0015439;GO:0015723;GO:0016020;GO:0016887;GO:0020037;GO:0042144;GO:0045454;GO:0140357	ATP binding;glutathione metabolic process;response to metal ion;bilirubin transmembrane transporter activity;ABC-type glutathione S-conjugate transporter activity;ABC-type heme transporter activity;bilirubin transport;membrane;ATP hydrolysis activity;heme binding;vacuole fusion, non-autophagic;cell redox homeostasis;heme export from vacuole to cytoplasm	Molecular Function;Biological Process;Biological Process;Molecular Function;Molecular Function;Molecular Function;Biological Process;Cellular Component;Molecular Function;Molecular Function;Biological Process;Biological Process;Biological Process	EC:7.6.2.3;EC:7.6.2.5;EC:3.6.1.15	ABC-type glutathione-S-conjugate transporter;ABC-type heme transporter;Nucleoside-triphosphate phosphatase
Pfijiensis_1320	XP 007919657.1 hypothetical protein MYCFIDRAFT 17070, partial [Pseudocercospora fijiensis CIRAD86]	ref|XP 007919657.1|uncharacterized protein MYCFIDRAFT 17070, partial [Pseudocercospora fijiensis CIRAD86]/gb|EME88411.1|hypothetical protein MYCFIDRAFT 17070, partial [Pseudocercospora fijiensis CIRAD86];gb|KXT03601.1|hypothetical protein AC578 9969 [Pseudocercospora eumusae];gb|KAF7195504.1|hypothetical protein HII31 03098 [Pseudocercospora fuligena];gb|KXT12150.1|hypothetical protein AC579 1038…	putative ZZ-type zinc finger-containing protein	17070	-	PredHel=0	230	0	0	15	7	33	14	8	2	165.59	-	-	-	-	-	-	-	-	-	-	-	-
Pfijiensis_1900	XP 007922160.1 hypothetical protein MYCFIDRAFT 206398 [Pseudocercospora fijiensis CIRAD86]	ref|XP 007922160.1|uncharacterized protein MYCFIDRAFT 206398 [Pseudocercospora fijiensis CIRAD86]/gb|EME89591.1|hypothetical protein MYCFIDRAFT 206398 [Pseudocercospora fijiensis CIRAD86]	uncharacterized protein MYCFIDRAFT 206398	206398	-	PredHel=0	84	1	0.0119048	14	4	4	1	0	1	165.59	-	-	-	-	-	-	-	-	-	-	-	-
Pfijiensis_1932	XP 007924317.1 hypothetical protein MYCFIDRAFT 60080, partial [Pseudocercospora fijiensis CIRAD86]	ref|XP 007924317.1|uncharacterized protein MYCFIDRAFT 60080, partial [Pseudocercospora fijiensis CIRAD86]/gb|EME85168.1|hypothetical protein MYCFIDRAFT 60080, partial [Pseudocercospora fijiensis CIRAD86];gb|KAF7193474.1|Protein phosphatase 1 regulatory subunit SDS22 [Pseudocercospora fuligena];gb|KXT11277.1|hypothetical protein AC579 1676 [Pseudocercospora musae];gb|KXS97747.1|hypothetical protei…	L domain-like protein	60080	-	PredHel=0	358	4	0.0111732	21	23	13	27	21	3	165.59	P0DJM0#red vir	Listeria monocytogenes	IPR032675;IPR032675;IPR025875;IPR001611;IPR001611;IPR001611;IPR001611;IPR001611;IPR001611;IPR001611;IPR001611;IPR001611;	Leucine-rich repeat domain superfamily;Leucine-rich repeat domain superfamily;Leucine rich repeat 4;Leucine rich repeat 4;Leucine rich repeat 4;Leucine rich repeat 4;Leucine rich repeat 4;Leucine rich repeat 4;Leucine-rich repeat;Leucine-rich repeat;Leucine-rich repeat;Leucine-rich repeat;Leucine-rich repeat;Leucine-rich repeat;Leucine-rich repeat;Leucine-rich repeat;Leucine-rich repeat;Leucine-r…	-	-	-	GO:0005515;GO:0016491;GO:0045842;GO:0050790;GO:0072357;GO:0072542	protein binding;oxidoreductase activity;positive regulation of mitotic metaphase/anaphase transition;regulation of catalytic activity;PTW/PP1 phosphatase complex;protein phosphatase activator activity	Molecular Function;Molecular Function;Biological Process;Biological Process;Cellular Component;Molecular Function	EC:1	Oxidoreductases
Pfijiensis_358	XP 007926303.1 hypothetical protein MYCFIDRAFT 196346 [Pseudocercospora fijiensis CIRAD86]	ref|XP 007926303.1|uncharacterized protein MYCFIDRAFT 196346 [Pseudocercospora fijiensis CIRAD86]/gb|EME82921.1|hypothetical protein MYCFIDRAFT 196346 [Pseudocercospora fijiensis CIRAD86];gb|KXT15698.1|hypothetical protein AC579 119 [Pseudocercospora musae];gb|KAF7192855.1|3-oxoadipate enol-lactonase 2 [Pseudocercospora fuligena];ref|XP 023460684.1|hypothetical protein CB0940 11725 [Cercospora be…	Alpha/Beta hydrolase protein	196346	-	PredHel=0	287	5	0.0174216	13	13	17	15	8	4	165.59	-	-	IPR000073;IPR000073;IPR029058;IPR029058	Alpha/beta hydrolase fold-1;Alpha/beta hydrolase fold-1;Alpha/Beta hydrolase fold;Alpha/Beta hydrolase fold;Alpha/Beta hydrolase fold	-	-	-	GO:0005975;GO:0016020;GO:0016829	carbohydrate metabolic process;membrane;lyase activity	Biological Process;Cellular Component;Molecular Function	EC:4	Lyases
Pfijiensis_834	XP 007925142.1 hypothetical protein MYCFIDRAFT 134470 [Pseudocercospora fijiensis CIRAD86]	ref|XP 007925142.1|uncharacterized protein MYCFIDRAFT 134470 [Pseudocercospora fijiensis CIRAD86]/gb|EME84518.1|hypothetical protein MYCFIDRAFT 134470 [Pseudocercospora fijiensis CIRAD86];gb|KAF7189532.1|Syntaxin pep12 [Pseudocercospora fuligena];gb|KXS98753.1|hypothetical protein AC578 9057 [Pseudocercospora eumusae];gb|KXT12969.1|hypothetical protein AC579 4060 [Pseudocercospora musae];gb|KAI53…	t-SNARE	134470	-	PredHel=1	272	2	0.00735294	29	16	6	9	7	2	165.59	-	-	IPR000727;IPR006011;IPR045242;IPR006012;IPR000727;IPR010989	Class II Aminoacyl-tRNA synthetase/Biotinyl protein ligase (BPL) and lipoyl protein ligase (LPL);Target SNARE coiled-coil homology domain;Syntaxin, N-terminal domain;Syntaxin, N-terminal domain;Syntaxin, N-terminal domain;Syntaxin, N-terminal domain;Syntaxin, N-terminal domain;Syntaxin;Syntaxin/epimorphin, conserved site;Target SNARE coiled-coil homology domain;Target SNARE coiled-coil homology d…	-	-	-	GO:0000149;GO:0005484;GO:0005773;GO:0005886;GO:0006886;GO:0006896;GO:0006906;GO:0012505;GO:0031201;GO:0051640	SNARE binding;SNAP receptor activity;vacuole;plasma membrane;intracellular protein transport;Golgi to vacuole transport;vesicle fusion;endomembrane system;SNARE complex;organelle localization	Molecular Function;Molecular Function;Cellular Component;Cellular Component;Biological Process;Biological Process;Biological Process;Cellular Component;Cellular Component;Biological Process	-	-
Pfijiensis_954	XP 007926004.1 hypothetical protein MYCFIDRAFT 80594 [Pseudocercospora fijiensis CIRAD86]	ref|XP 007926004.1|uncharacterized protein MYCFIDRAFT 80594 [Pseudocercospora fijiensis CIRAD86]/gb|EME83029.1|hypothetical protein MYCFIDRAFT 80594 [Pseudocercospora fijiensis CIRAD86];gb|KAF7188013.1|hypothetical protein HII31 10685 [Pseudocercospora fuligena];gb|KXT05164.1|hypothetical protein AC578 8341 [Pseudocercospora eumusae];gb|KXT16777.1|hypothetical protein AC579 5482 [Pseudocercospora…	Sfi1-domain-containing protein	80594	-	PredHel=0	1055	7	0.00663507	71	65	39	52	34	18	164.965	-	-	IPR013665;	DNA-directed RNA polymerase III subunit RPC1, N-terminal;DNA-directed RNA polymerase III subunit RPC1, N-terminal;Sfi1 spindle body;Sfi1 spindle body;Sfi1 spindle body;Sfi1 spindle body;Sfi1 spindle body;Sfi1 spindle body	WideEffHunter	RXLR	-	-	-	-	-	-
Pfijiensis_1147	No hit	No hit	-	-	-	PredHel=0	1	0	0	0	0	0	0	0	0	164.345	-	-	-	-	-	-	-	-	-	-	-	-
Pfijiensis_2108	XP 007928958.1 uncharacterized protein MYCFIDRAFT 78235 [Pseudocercospora fijiensis CIRAD86]	ref|XP 007928958.1|uncharacterized protein MYCFIDRAFT 78235 [Pseudocercospora fijiensis CIRAD86]/gb|EME80525.1|hypothetical protein MYCFIDRAFT 78235 [Pseudocercospora fijiensis CIRAD86];gb|KAF7192179.1|hypothetical protein HII31 06565 [Pseudocercospora fuligena];gb|KXS96589.1|hypothetical protein AC578 11131 [Pseudocercospora eumusae]	uncharacterized protein MYCFIDRAFT 78235 [Pseudocercospora fijiensis CIRAD86]	78235	-	PredHel=13	133	0	0	9	2	5	18	4	1	164.345	-	-	-	-	WideEffHunter	LysM	-	-	-	-	-	-
Pfijiensis_240	XP 007923474.1 glycosyltransferase family 41 protein, partial [Pseudocercospora fijiensis CIRAD86]	ref|XP 007923474.1|glycosyltransferase family 41 protein, partial [Pseudocercospora fijiensis CIRAD86]/gb|EME86071.1|glycosyltransferase family 41 protein, partial [Pseudocercospora fijiensis CIRAD86];gb|KAF7190322.1|putative UDP-N-acetylglucosamine--peptide N-acetylglucosaminyltransferase SEC [Pseudocercospora fuligena];gb|KXS95339.1|hypothetical protein AC578 5279 [Pseudocercospora eumusae];gb|…	TPR-like protein	94085	-	PredHel=0	1463	19	0.012987	112	73	96	51	53	32	164.345	-	-	IPR019734;IPR011990;IPR029489;IPR011990;IPR011990;IPR019734;IPR019734;IPR019734;IPR019734;IPR011990;IPR011990	Tetratricopeptide repeat;Tetratricopeptide repeat;Tetratricopeptide repeat;Tetratricopeptide repeat;Tetratricopeptide-like helical domain superfamily;O-GlcNAc transferase, C-terminal;Tetratricopeptide-like helical domain superfamily;Tetratricopeptide-like helical domain superfamily;Tetratricopeptide-like helical domain superfamily;Tetratricopeptide-like helical domain superfamily;Tetratricopeptid…	-	-	-	GO:0005515;GO:0006493;GO:0016757;GO:0044249	protein binding;protein O-linked glycosylation;glycosyltransferase activity;cellular biosynthetic process	Molecular Function;Biological Process;Molecular Function;Biological Process	EC:2.4	Glycosyltransferases
Pfijiensis_1250	XP 007931323.1 uncharacterized protein MYCFIDRAFT 57482 [Pseudocercospora fijiensis CIRAD86]	ref|XP 007931323.1|uncharacterized protein MYCFIDRAFT 57482 [Pseudocercospora fijiensis CIRAD86]/gb|EME78027.1|hypothetical protein MYCFIDRAFT 57482 [Pseudocercospora fijiensis CIRAD86];gb|KXS93664.1|hypothetical protein AC579 10298 [Pseudocercospora musae];gb|KXT03770.1|hypothetical protein AC578 709 [Pseudocercospora eumusae];gb|KAF7191504.1|AN1-type zinc finger protein TMC1 [Pseudocercospora f…	ubiquitin-like protein	57482	-	PredHel=0	173	7	0.0404624	19	15	7	11	7	0	163.73	J9VLE6#red vir	Cryptococcus neoformans	IPR019956;IPR035896;IPR000058;IPR000626;IPR000626;IPR000058;IPR029071;IPR035896	Ubiquitin domain;Ubiquitin domain;AN1-like Zinc finger;Zinc finger, AN1-type;Ubiquitin-like domain;Ubiquitin-like domain;Zinc finger, AN1-type;Zinc finger, AN1-type;Ubiquitin-like domain superfamily;AN1-like Zinc finger	-	-	-	GO:0005515;GO:0008270	protein binding;zinc ion binding	Molecular Function;Molecular Function	-	-
Pfijiensis_2152	XP 007919736.1 hypothetical protein MYCFIDRAFT 26178 [Pseudocercospora fijiensis CIRAD86]	ref|XP 007919736.1|uncharacterized protein MYCFIDRAFT 26178 [Pseudocercospora fijiensis CIRAD86]/gb|EME89319.1|hypothetical protein MYCFIDRAFT 26178 [Pseudocercospora fijiensis CIRAD86];gb|KAF7191283.1|putative importin subunit beta-4 [Pseudocercospora fuligena];gb|KXT04641.1|hypothetical protein AC578 2104 [Pseudocercospora eumusae];gb|KXT15791.1|hypothetical protein AC579 6257 [Pseudocercospora…	ARM repeat-containing protein	26178	-	PredHel=0	1104	10	0.00905797	71	59	47	60	31	10	163.73	-	-	IPR011989;IPR001494;IPR040122;IPR001494;IPR021133;IPR016024;IPR016024	Armadillo-like helical;Importin-beta, N-terminal domain;Importin-beta, N-terminal domain;Importin beta family;Importin-beta, N-terminal domain;HEAT, type 2;Armadillo-type fold;Armadillo-type fold	WideEffHunter	[LI]xAR	-	GO:0003677;GO:0005737;GO:0006607;GO:0008139;GO:0016020;GO:0017038;GO:0031267;GO:0034399;GO:0045892;GO:0046677;GO:0061608;GO:2000220	DNA binding;cytoplasm;NLS-bearing protein import into nucleus;nuclear localization sequence binding;membrane;protein import;small GTPase binding;nuclear periphery;negative regulation of DNA-templated transcription;response to antibiotic;nuclear import signal receptor activity;regulation of pseudohyphal growth	Molecular Function;Cellular Component;Biological Process;Molecular Function;Cellular Component;Biological Process;Molecular Function;Cellular Component;Biological Process;Biological Process;Molecular Function;Biological Process	-	-
Pfijiensis_789	AQK47997.1 beta-tubulin [Alternaria sp.]	ref|XP 007920115.1|tubulin beta chain [Pseudocercospora fijiensis CIRAD86]/gb|EME87869.1|tubulin beta chain [Pseudocercospora fijiensis CIRAD86]/gb|KXT06524.1|hypothetical protein AC578 6099 [Pseudocercospora eumusae];gb|KXT17918.1|hypothetical protein AC579 5915 [Pseudocercospora musae];gb|KAF7187324.1|Tubulin beta chain [Pseudocercospora fuligena];ref|XP 047755871.1|Tubulin beta chain [Fulvia f…	beta-tubulin	54941	-	PredHel=0	448	8	0.0178571	29	26	19	13	26	4	163.73	Q7Z7W3#red vir	Venturia inaequalis	IPR002453;IPR000217;IPR036525;IPR018316;IPR023123;IPR003008;IPR037103;IPR000217;IPR017975;IPR013838;IPR036525;IPR008280	HECT, E3 ligase catalytic domain;HECT, E3 ligase catalytic domain;Beta tubulin;Tubulin;Tubulin/FtsZ, GTPase domain superfamily;Tubulin/FtsZ, 2-layer sandwich domain;Tubulin, C-terminal;Tubulin/FtsZ, GTPase domain;Tubulin/FtsZ-like, C-terminal domain;Tubulin/FtsZ-like, C-terminal domain;Tubulin/FtsZ-like, C-terminal domain;Tubulin;Tubulin, conserved site;Beta tubulin, autoregulation binding site;B…	-	-	-	GO:0000022;GO:0003924;GO:0005200;GO:0005525;GO:0005876;GO:0005881;GO:0031122;GO:0045298;GO:0048312;GO:0071963;GO:0090307;GO:0090316;GO:0098863;GO:1903087	mitotic spindle elongation;GTPase activity;structural constituent of cytoskeleton;GTP binding;spindle microtubule;cytoplasmic microtubule;cytoplasmic microtubule organization;tubulin complex;intracellular distribution of mitochondria;establishment or maintenance of cell polarity regulating cell shape;mitotic spindle assembly;positive regulation of intracellular protein transport;nuclear migration…	Biological Process;Molecular Function;Molecular Function;Molecular Function;Cellular Component;Cellular Component;Biological Process;Cellular Component;Biological Process;Biological Process;Biological Process;Biological Process;Biological Process;Biological Process	EC:3.6.1.15	Nucleoside-triphosphate phosphatase
Pfijiensis_2086	KXS97494.1 hypothetical protein AC578 9068 [Mycosphaerella eumusae]	ref|XP 007923869.1|uncharacterized protein MYCFIDRAFT 206908 [Pseudocercospora fijiensis CIRAD86]/gb|EME86678.1|hypothetical protein MYCFIDRAFT 206908 [Pseudocercospora fijiensis CIRAD86]	uncharacterized protein MYCFIDRAFT 206908	206908	-	PredHel=0	310	8	0.0258065	43	16	22	11	10	6	163.424	Q4WGK7#unaf patho;incr vir	Aspergillus fumigatus	-	-	WideEffHunter	EAR 1	-	-	-	-	-	-
Pfijiensis_568	KXS97494.1 hypothetical protein AC578 9068 [Mycosphaerella eumusae]	ref|XP 007922607.1|uncharacterized protein MYCFIDRAFT 56325 [Pseudocercospora fijiensis CIRAD86]/gb|EME86677.1|hypothetical protein MYCFIDRAFT 56325 [Pseudocercospora fijiensis CIRAD86];gb|KXS97492.1|hypothetical protein AC578 9068 [Pseudocercospora eumusae]/gb|KXS97493.1|hypothetical protein AC578 9068 [Pseudocercospora eumusae];gb|KXT15846.1|hypothetical protein AC579 10399 [Pseudocercospora mu…	septin-7	56325	-	PredHel=0	451	2	0.00443459	24	21	25	34	28	3	163.424	Q4WGK7#unaf patho;incr vir	Aspergillus fumigatus	IPR016491;IPR027417;IPR030379;IPR030379;IPR016491;IPR027417	TRIAD supradomain;Septin;P-loop containing nucleoside triphosphate hydrolase;Septin-type guanine nucleotide-binding (G) domain;Septin-type guanine nucleotide-binding (G) domain;Septin-type guanine nucleotide-binding (G) domain;Septin-type guanine nucleotide-binding (G) domain;Septin-type guanine nucleotide-binding (G) domain;Septin-type guanine nucleotide-binding (G) domain;Septin;P-loop containi…	-	-	-	GO:0000145;GO:0000281;GO:0000921;GO:0001400;GO:0001666;GO:0003924;GO:0005114;GO:0005200;GO:0005525;GO:0005546;GO:0005615;GO:0005619;GO:0005829;GO:0006887;GO:0007568;GO:0008083;GO:0008104;GO:0008285;GO:0010314;GO:0015630;GO:0030141;GO:0030315;GO:0030512;GO:0031105;GO:0031107;GO:0032160;GO:0034616;GO:0034714;GO:0042060;GO:0043025;GO:0043065;GO:0043410;GO:0043627;GO:0044877;GO:0048565;GO:0048702;GO:…	exocyst;mitotic cytokinesis;septin ring assembly;mating projection base;response to hypoxia;GTPase activity;type II transforming growth factor beta receptor binding;structural constituent of cytoskeleton;GTP binding;phosphatidylinositol-4,5-bisphosphate binding;extracellular space;ascospore wall;cytosol;exocytosis;aging;growth factor activity;protein localization;negative regulation of cell popul…	Cellular Component;Biological Process;Biological Process;Cellular Component;Biological Process;Molecular Function;Molecular Function;Molecular Function;Molecular Function;Molecular Function;Cellular Component;Cellular Component;Cellular Component;Biological Process;Biological Process;Molecular Function;Biological Process;Biological Process;Molecular Function;Cellular Component;Cellular Component;…	EC:3.6.1.15	Nucleoside-triphosphate phosphatase
Pfijiensis_1597	XP 007925869.1 hypothetical protein MYCFIDRAFT 52339 [Pseudocercospora fijiensis CIRAD86]	ref|XP 007925869.1|uncharacterized protein MYCFIDRAFT 52339 [Pseudocercospora fijiensis CIRAD86]/gb|EME83297.1|hypothetical protein MYCFIDRAFT 52339 [Pseudocercospora fijiensis CIRAD86];gb|EME46080.1|hypothetical protein DOTSEDRAFT 168374 [Dothistroma septosporum NZE10];ref|XP 044656718.1|uncharacterized protein CKM354 000550700 [Cercospora kikuchii]/dbj|GIZ42231.1|hypothetical protein CKM354 000…	Putative epoxide hydrolase	52339	-	PredHel=0	401	3	0.0074813	24	23	28	27	16	12	163.119	-	-	IPR000639;IPR029058;IPR016292;IPR010497;IPR029058	Epoxide hydrolase-like;Alpha/Beta hydrolase fold;Epoxide hydrolase;Epoxide hydrolase, N-terminal;Epoxide hydrolase, N-terminal;Alpha/Beta hydrolase fold	-	-	-	GO:0016740;GO:0016803;GO:0019062;GO:0044281;GO:0046483;GO:0046718;GO:1901360	transferase activity;ether hydrolase activity;virion attachment to host cell;small molecule metabolic process;heterocycle metabolic process;viral entry into host cell;organic cyclic compound metabolic process	Molecular Function;Molecular Function;Biological Process;Biological Process;Biological Process;Biological Process;Biological Process	EC:3.3.2;EC:2	Acting on ether bonds;Transferases
Pfijiensis_494	No hit	No hit	-	-	-	PredHel=0	1	0	0	0	0	0	0	0	0	163.119	-	-	-	-	-	-	-	-	-	-	-	-
Pfijiensis_507	XP 007930786.1 hypothetical protein MYCFIDRAFT 205024 [Pseudocercospora fijiensis CIRAD86]	ref|XP 007930786.1|uncharacterized protein MYCFIDRAFT 205024 [Pseudocercospora fijiensis CIRAD86]/gb|EME78400.1|hypothetical protein MYCFIDRAFT 205024 [Pseudocercospora fijiensis CIRAD86];gb|KAF7186453.1|Laccase-3 [Pseudocercospora fuligena];gb|KXT00492.1|hypothetical protein AC578 4060 [Pseudocercospora eumusae];gb|KXT17134.1|hypothetical protein AC579 1999 [Pseudocercospora musae];ref|XP 033666…	laccase-like multicopper oxidase	205024	Signal peptide	PredHel=0	602	10	0.0166113	38	57	33	21	37	16	163.119	Q96WM9#unaf patho	Botrytis cinerea	IPR008972;IPR011707;IPR001117;IPR008972;IPR008972;IPR011706;IPR045087;IPR033138;IPR002355;IPR008972;IPR008972;IPR008972	Cupredoxin;Multicopper oxidase, N-terminal;Multicopper oxidase, second cupredoxin domain;Cupredoxin;Cupredoxin;Multicopper oxidase, C-terminal;Multicopper oxidase;Multicopper oxidases, conserved site;Multicopper oxidase, copper-binding site;Multicopper oxidase, copper-binding site;Multicopper oxidase, copper-binding site;Multicopper oxidase, copper-binding site;Cupredoxin;Cupredoxin;Cupredoxin	-	-	-	GO:0005507;GO:0016491	copper ion binding;oxidoreductase activity	Molecular Function;Molecular Function	EC:1	Oxidoreductases
Pfijiensis_653	XP 007926190.1 uncharacterized protein MYCFIDRAFT 211145 [Pseudocercospora fijiensis CIRAD86]	ref|XP 007926190.1|uncharacterized protein MYCFIDRAFT 211145 [Pseudocercospora fijiensis CIRAD86]/gb|EME82760.1|hypothetical protein MYCFIDRAFT 211145 [Pseudocercospora fijiensis CIRAD86];gb|KXT05651.1|hypothetical protein AC578 5604 [Pseudocercospora eumusae];gb|KAF7189015.1|Fatty acid-binding protein [Pseudocercospora fuligena];ref|XP 044656548.1|uncharacterized protein CKM354 000534100 [Cercos…	Fatty acid-binding protein	211145	-	PredHel=0	129	1	0.00775194	5	4	4	22	8	1	163.119	-	-	IPR003033;IPR036527;IPR039543;IPR036527	SCP2 sterol-binding domain;SCP2 sterol-binding domain superfamily;Lipid-binding protein POX18/UbiT/NSL-TP1;SCP2 sterol-binding domain superfamily	-	-	-	GO:0005829	cytosol	Cellular Component	-	-
Pfijiensis_1441	KXT14393.1 hypothetical protein AC579 2759 [Pseudocercospora musae]	ref|XP 007920130.1|uncharacterized protein MYCFIDRAFT 55192 [Pseudocercospora fijiensis CIRAD86]/gb|EME88194.1|hypothetical protein MYCFIDRAFT 55192 [Pseudocercospora fijiensis CIRAD86];gb|KAF7196459.1|L-fucose-proton symporter [Pseudocercospora fuligena];gb|KXT07379.1|hypothetical protein AC578 554 [Pseudocercospora eumusae];gb|KXT14393.1|hypothetical protein AC579 2759 [Pseudocercospora musae];…	MFS general substrate transporter	55192	-	PredHel=10	471	10	0.0212314	31	27	18	20	13	9	162.512	Q83EQ0#unaf patho	Coxiella burnetii	IPR036259;IPR036259;IPR011701;IPR036259	MFS transporter superfamily;MFS transporter superfamily;Major facilitator superfamily;Major facilitator superfamily;MFS transporter superfamily	-	-	-	GO:0016020;GO:0016301;GO:0016310;GO:0022857;GO:0055085	membrane;kinase activity;phosphorylation;transmembrane transporter activity;transmembrane transport	Cellular Component;Molecular Function;Biological Process;Molecular Function;Biological Process	EC:2.7	Transferring phosphorus-containing groups
Pfijiensis_1720	XP 007927207.1 hypothetical protein MYCFIDRAFT 107046, partial [Pseudocercospora fijiensis CIRAD86]	ref|XP 007927207.1|uncharacterized protein MYCFIDRAFT 107046, partial [Pseudocercospora fijiensis CIRAD86]/gb|EME81574.1|hypothetical protein MYCFIDRAFT 107046, partial [Pseudocercospora fijiensis CIRAD86];gb|KXT16133.1|hypothetical protein AC579 5078 [Pseudocercospora musae];gb|KXT03511.1|hypothetical protein AC578 1641 [Pseudocercospora eumusae];gb|KAF7189288.1|Low-affinity potassium transport …	potassium transport protein TRK1/TRK2	107046	-	PredHel=8	758	4	0.00527704	53	47	37	26	24	14	162.512	-	-	IPR015958;IPR003445;IPR004773;	Potassium transporter Trk, fungi;Cation transporter;Potassium/sodium transporter Trk/HKT;Potassium/sodium transporter Trk/HKT;Potassium/sodium transporter Trk/HKT;Potassium/sodium transporter Trk/HKT;Potassium/sodium transporter Trk/HKT;Potassium/sodium transporter Trk/HKT;Potassium/sodium transporter Trk/HKT	WideEffHunter	LysM	-	GO:0005886;GO:0005975;GO:0015079;GO:0030007;GO:0065008;GO:0071805	plasma membrane;carbohydrate metabolic process;potassium ion transmembrane transporter activity;intracellular potassium ion homeostasis;regulation of biological quality;potassium ion transmembrane transport	Cellular Component;Biological Process;Molecular Function;Biological Process;Biological Process;Biological Process	-	-
Pfijiensis_851	KXT05435.1 hypothetical protein AC578 11114 [Mycosphaerella eumusae]	ref|XP 007922562.1| uncharacterized protein MYCFIDRAFT 52553 [Pseudocercospora fijiensis CIRAD86];gb|KAF7195619.1| Target of rapamycin complex 1 subunit mip1 [Pseudocercospora fuligena];gb|KXT05435.1| hypothetical protein AC578 11114 [Pseudocercospora eumusae];gb|KXT13411.1| hypothetical protein AC579 9916 [Pseudocercospora musae];ref|XP 044653297.1| ubiquitin-binding TORC1 subunit KOG1 [Cercospo…	Putative regulatory associated protein of TOR	52553	-	PredHel=0	1395	25	0.0179211	100	66	92	61	64	27	162.512	-	-	IPR029347;IPR015943;IPR015943;IPR011989;IPR004083;IPR019775;IPR016024;IPR036322	WD40-repeat-containing domain superfamily;Raptor, N-terminal CASPase-like domain;WD40/YVTN repeat-like-containing domain superfamily;WD40/YVTN repeat-like-containing domain superfamily;Armadillo-like helical;Armadillo-like helical;Armadillo-like helical;Armadillo-like helical;Armadillo-like helical;Armadillo-like helical;Regulatory associated protein of TOR;WD40 repeat, conserved site;Armadillo-t…	WideEffHunter	RXLR	-	GO:0005515;GO:0005737;GO:0009267;GO:0010506;GO:0030307;GO:0030674;GO:0031929;GO:0031931;GO:0071417;GO:0071902;GO:1901701	protein binding;cytoplasm;cellular response to starvation;regulation of autophagy;positive regulation of cell growth;protein-macromolecule adaptor activity;TOR signaling;TORC1 complex;cellular response to organonitrogen compound;positive regulation of protein serine/threonine kinase activity;cellular response to oxygen-containing compound	Molecular Function;Cellular Component;Biological Process;Biological Process;Biological Process;Molecular Function;Biological Process;Cellular Component;Biological Process;Biological Process;Biological Process	-	-
Pfijiensis_284	XP 007920527.1 hypothetical protein MYCFIDRAFT 79970 [Pseudocercospora fijiensis CIRAD86]	ref|XP 007920527.1|uncharacterized protein MYCFIDRAFT 79970 [Pseudocercospora fijiensis CIRAD86]/gb|EME88615.1|hypothetical protein MYCFIDRAFT 79970 [Pseudocercospora fijiensis CIRAD86];gb|KXT10883.1|hypothetical protein AC579 9856 [Pseudocercospora musae];gb|KAF7192381.1|hypothetical protein HII31 06413 [Pseudocercospora fuligena];gb|KAI5356978.1|putative leucine-rich repeat domain superfamily […	putative leucine-rich repeat domain superfamily	79970	-	PredHel=0	495	7	0.0141414	41	17	29	19	15	13	162.211	-	-	IPR001810;IPR036047	WD40-repeat-containing domain superfamily;F-box domain;F-box-like domain superfamily	WideEffHunter	G[IFY][ALST]R	-	GO:0005515	protein binding	Molecular Function	-	-
Pfijiensis_118	XP 007929344.1 hypothetical protein MYCFIDRAFT 212052 [Pseudocercospora fijiensis CIRAD86]	ref|XP 007929344.1|uncharacterized protein MYCFIDRAFT 212052 [Pseudocercospora fijiensis CIRAD86]/gb|EME80395.1|hypothetical protein MYCFIDRAFT 212052 [Pseudocercospora fijiensis CIRAD86];gb|KAF7190502.1|Oxidoreductase calI [Pseudocercospora fuligena];gb|KAF2715931.1|NAD(P)-binding protein [Polychaeton citri CBS 116435];ref|XP 029754936.1|NAD(P)-binding protein [Aureobasidium pullulans EXF-150]/g…	NAD(P)-binding protein	212052	-	PredHel=0	339	0	0	23	19	18	17	8	2	161.911	I1S2J3#red vir	Fusarium graminearum	IPR002347;IPR002347;IPR036291	Short-chain dehydrogenase/reductase SDR;Short-chain dehydrogenase/reductase SDR;Short-chain dehydrogenase/reductase SDR;Short-chain dehydrogenase/reductase SDR;NAD(P)-binding domain superfamily	-	-	-	-	-	-	-	-
Pfijiensis_2177	XP 007926650.1 ABC transporter, PDR-type [Pseudocercospora fijiensis CIRAD86]	ref|XP 007926650.1|ABC transporter, PDR-type [Pseudocercospora fijiensis CIRAD86]/gb|EME83431.1|ABC transporter, PDR-type [Pseudocercospora fijiensis CIRAD86];gb|KAF7188471.1|ABC multidrug transporter atrF [Pseudocercospora fuligena];gb|KXS99283.1|hypothetical protein AC578 6204 [Pseudocercospora eumusae];gb|KXT14830.1|hypothetical protein AC579 4072 [Pseudocercospora musae];ref|XP 016762813.1|AB…	putative ABC transporter	88143	-	PredHel=14	1563	17	0.0108765	106	113	67	75	52	33	160.72	O60034#unaf patho	Botrytis cinerea	IPR029481;IPR003439;IPR003439;IPR027417;IPR010929;IPR027417;IPR013525;IPR017871;IPR003439;IPR003439;IPR034001;IPR034003;IPR027417;IPR027417	Ribosomal protein S26e;ABC-transporter, N-terminal domain;ABC transporter-like, ATP-binding domain;ABC transporter-like, ATP-binding domain;P-loop containing nucleoside triphosphate hydrolase;CDR ABC transporter;P-loop containing nucleoside triphosphate hydrolase;ABC-2 type transporter;ABC-2 type transporter;ABC-2 type transporter;ABC-2 type transporter;ABC-2 type transporter;ABC-2 type transport…	WideEffHunter	RXLR	-	GO:0005515;GO:0005524;GO:0008940;GO:0009055;GO:0016887;GO:0019645;GO:0042128;GO:0043546;GO:0044799;GO:0046872;GO:0051539;GO:0055085;GO:0140359	protein binding;ATP binding;nitrate reductase activity;electron transfer activity;ATP hydrolysis activity;anaerobic electron transport chain;nitrate assimilation;molybdopterin cofactor binding;NarGHI complex;metal ion binding;4 iron, 4 sulfur cluster binding;transmembrane transport;ABC-type transporter activity	Molecular Function;Molecular Function;Molecular Function;Molecular Function;Molecular Function;Biological Process;Biological Process;Molecular Function;Cellular Component;Molecular Function;Molecular Function;Biological Process;Molecular Function	EC:1.7.99.4;EC:7;EC:3.6.1.15	Nitrate reductase;Translocases;Nucleoside-triphosphate phosphatase
Pfijiensis_120	XP 007927088.1 hypothetical protein MYCFIDRAFT 59532 [Pseudocercospora fijiensis CIRAD86]	ref|XP 007927088.1|uncharacterized protein MYCFIDRAFT 59532 [Pseudocercospora fijiensis CIRAD86]/gb|EME82399.1|hypothetical protein MYCFIDRAFT 59532 [Pseudocercospora fijiensis CIRAD86];gb|KAF7192793.1|Heat shock protein 60 [Pseudocercospora fuligena];gb|KXT03512.1|hypothetical protein AC578 1642 [Pseudocercospora eumusae];gb|KXT12262.1|hypothetical protein AC579 2044 [Pseudocercospora musae];ref…	Heat shock protein	59532	-	PredHel=0	580	3	0.00517241	32	44	16	44	21	0	160.131	P42375#incr vir	Porphyromonas gingivalis	IPR001844;IPR001844;IPR027410;IPR002423;IPR027409;IPR027413;IPR001844;IPR018370;IPR001844;IPR001844;IPR027410;IPR027413;IPR027409	Chaperonin Cpn60/GroEL;Chaperonin Cpn60/GroEL;TCP-1-like chaperonin intermediate domain superfamily;Chaperonin Cpn60/GroEL/TCP-1 family;GroEL-like apical domain superfamily;GroEL-like equatorial domain superfamily;Chaperonin Cpn60/GroEL;Chaperonin Cpn60, conserved site;Chaperonin Cpn60/GroEL;Chaperonin Cpn60/GroEL;TCP-1-like chaperonin intermediate domain superfamily;GroEL-like equatorial domain …	-	-	-	GO:0003688;GO:0003697;GO:0005524;GO:0005743;GO:0006458;GO:0008637;GO:0016887;GO:0017038;GO:0034620;GO:0042026;GO:0042645;GO:0045041;GO:0050821;GO:0051082;GO:0051087;GO:0051131;GO:0051604;GO:0140662	DNA replication origin binding;single-stranded DNA binding;ATP binding;mitochondrial inner membrane;'de novo' protein folding;apoptotic mitochondrial changes;ATP hydrolysis activity;protein import;cellular response to unfolded protein;protein refolding;mitochondrial nucleoid;protein import into mitochondrial intermembrane space;protein stabilization;unfolded protein binding;protein-folding chaper…	Molecular Function;Molecular Function;Molecular Function;Cellular Component;Biological Process;Biological Process;Molecular Function;Biological Process;Biological Process;Biological Process;Cellular Component;Biological Process;Biological Process;Molecular Function;Molecular Function;Biological Process;Biological Process;Molecular Function	EC:3.6.1.15	Nucleoside-triphosphate phosphatase
Pfijiensis_5	XP 007927088.1 hypothetical protein MYCFIDRAFT 59532 [Pseudocercospora fijiensis CIRAD86]	ref|XP 007927088.1|uncharacterized protein MYCFIDRAFT 59532 [Pseudocercospora fijiensis CIRAD86]/gb|EME82399.1|hypothetical protein MYCFIDRAFT 59532 [Pseudocercospora fijiensis CIRAD86];gb|KAF7192793.1|Heat shock protein 60 [Pseudocercospora fuligena];gb|KXT03512.1|hypothetical protein AC578 1642 [Pseudocercospora eumusae];gb|KXT12262.1|hypothetical protein AC579 2044 [Pseudocercospora musae];ref…	Heat shock protein	59532	-	PredHel=0	580	3	0.00517241	32	44	16	44	21	0	160.131	P42375#incr vir	Porphyromonas gingivalis	IPR001844;IPR001844;IPR027410;IPR002423;IPR027409;IPR027413;IPR001844;IPR018370;IPR001844;IPR001844;IPR027410;IPR027413;IPR027409	Chaperonin Cpn60/GroEL;Chaperonin Cpn60/GroEL;TCP-1-like chaperonin intermediate domain superfamily;Chaperonin Cpn60/GroEL/TCP-1 family;GroEL-like apical domain superfamily;GroEL-like equatorial domain superfamily;Chaperonin Cpn60/GroEL;Chaperonin Cpn60, conserved site;Chaperonin Cpn60/GroEL;Chaperonin Cpn60/GroEL;TCP-1-like chaperonin intermediate domain superfamily;GroEL-like equatorial domain …	-	-	-	GO:0003688;GO:0003697;GO:0005524;GO:0005743;GO:0006458;GO:0008637;GO:0016887;GO:0017038;GO:0034620;GO:0042026;GO:0042645;GO:0045041;GO:0050821;GO:0051082;GO:0051087;GO:0051131;GO:0051604;GO:0140662	DNA replication origin binding;single-stranded DNA binding;ATP binding;mitochondrial inner membrane;'de novo' protein folding;apoptotic mitochondrial changes;ATP hydrolysis activity;protein import;cellular response to unfolded protein;protein refolding;mitochondrial nucleoid;protein import into mitochondrial intermembrane space;protein stabilization;unfolded protein binding;protein-folding chaper…	Molecular Function;Molecular Function;Molecular Function;Cellular Component;Biological Process;Biological Process;Molecular Function;Biological Process;Biological Process;Biological Process;Cellular Component;Biological Process;Biological Process;Molecular Function;Molecular Function;Biological Process;Biological Process;Molecular Function	EC:3.6.1.15	Nucleoside-triphosphate phosphatase
Pfijiensis_226	KXT17630.1 hypothetical protein AC579 10126 [Pseudocercospora musae]	ref|XP 007925071.1|uncharacterized protein MYCFIDRAFT 214742 [Pseudocercospora fijiensis CIRAD86]/gb|EME84447.1|hypothetical protein MYCFIDRAFT 214742 [Pseudocercospora fijiensis CIRAD86];gb|KXT17630.1|hypothetical protein AC579 10126 [Pseudocercospora musae];gb|KXT03664.1|hypothetical protein AC578 5151 [Pseudocercospora eumusae];gb|KAF7189421.1|hypothetical protein HII31 09266 [Pseudocercospora…	uncharacterized protein MYCFIDRAFT 214742	214742	Signal peptide	PredHel=0	440	3	0.00681818	106	55	48	14	7	2	160.131	-	-	-	-	-	-	-	-	-	-	-	-
Pfijiensis_917	XP 007930868.1 hypothetical protein MYCFIDRAFT 212402 [Pseudocercospora fijiensis CIRAD86]	ref|XP 007930868.1|uncharacterized protein MYCFIDRAFT 212402 [Pseudocercospora fijiensis CIRAD86]/gb|EME78502.1|hypothetical protein MYCFIDRAFT 212402 [Pseudocercospora fijiensis CIRAD86];gb|KAF7196739.1|Zinc finger protein [Pseudocercospora fuligena];gb|KXS99751.1|hypothetical protein AC578 10425 [Pseudocercospora eumusae];gb|KAI5362621.1|putative Zinc finger, ZPR1-type, ZPR1, A/B domain, ZPR1, …	zf-ZPR1-domain-containing protein	212402	-	PredHel=0	472	11	0.0233051	30	26	27	25	18	2	159.547	-	-	IPR042452;IPR004457;IPR004457;IPR042451;IPR040141	ZPR1, zinc finger domain;Zinc finger, ZPR1-type;Zinc finger, ZPR1-type;ZPR1, A/B domain;ZPR1, A/B domain;ZPR1, A/B domain;ZPR1 family	WideEffHunter	YFWxC	-	GO:0003677;GO:0005634;GO:0005737;GO:0008270;GO:0016020;GO:0051301	DNA binding;nucleus;cytoplasm;zinc ion binding;membrane;cell division	Molecular Function;Cellular Component;Cellular Component;Molecular Function;Cellular Component;Biological Process	-	-
Pfijiensis_1627	XP 007928121.1 hypothetical protein MYCFIDRAFT 155012 [Pseudocercospora fijiensis CIRAD86]	ref|XP 007928121.1|uncharacterized protein MYCFIDRAFT 155012 [Pseudocercospora fijiensis CIRAD86]/gb|EME80715.1|hypothetical protein MYCFIDRAFT 155012 [Pseudocercospora fijiensis CIRAD86];gb|KXS99875.1|hypothetical protein AC578 4472, partial [Pseudocercospora eumusae];gb|KAF7195110.1|Phospholipid:diacylglycerol acyltransferase [Pseudocercospora fuligena];gb|KXT10406.1|hypothetical protein AC579 …	LACT-domain-containing protein	155012	-	PredHel=1	673	3	0.00445765	38	36	33	34	35	15	158.967	-	-	IPR003386;IPR029058;IPR029058	Lecithin:cholesterol/phospholipid:diacylglycerol acyltransferase;Alpha/Beta hydrolase fold;Alpha/Beta hydrolase fold;Alpha/Beta hydrolase fold;Alpha/Beta hydrolase fold;Alpha/Beta hydrolase fold;Alpha/Beta hydrolase fold	-	-	-	GO:0005524;GO:0005637;GO:0005773;GO:0005811;GO:0005886;GO:0006672;GO:0008374;GO:0009399;GO:0016163;GO:0018697;GO:0019432;GO:0032541;GO:0046027;GO:0046872;GO:0051539;GO:0055091;GO:0097038;GO:0140042	ATP binding;nuclear inner membrane;vacuole;lipid droplet;plasma membrane;ceramide metabolic process;O-acyltransferase activity;nitrogen fixation;nitrogenase activity;carbonyl sulfide nitrogenase activity;triglyceride biosynthetic process;cortical endoplasmic reticulum;phospholipid:diacylglycerol acyltransferase activity;metal ion binding;4 iron, 4 sulfur cluster binding;phospholipid homeostasis;p…	Molecular Function;Cellular Component;Cellular Component;Cellular Component;Cellular Component;Biological Process;Molecular Function;Biological Process;Molecular Function;Molecular Function;Biological Process;Cellular Component;Molecular Function;Molecular Function;Molecular Function;Biological Process;Cellular Component;Biological Process	EC:1.18.6.1;EC:2.3.1.158	Nitrogenase;Phospholipid:diacylglycerol acyltransferase
Pfijiensis_854	XP 007930669.1 glycoside hydrolase family 92 protein [Pseudocercospora fijiensis CIRAD86]	ref|XP 007930669.1|glycoside hydrolase family 92 protein [Pseudocercospora fijiensis CIRAD86]/gb|EME78260.1|glycoside hydrolase family 92 protein [Pseudocercospora fijiensis CIRAD86];gb|KAF7192751.1|putative secreted glycosidase [Pseudocercospora fuligena];gb|KXS94270.1|hypothetical protein AC578 9656 [Pseudocercospora eumusae];ref|XP 016757834.1|glycoside hydrolase family 92 protein [Sphaerulina…	glycoside hydrolase family 92 protein	144702	Signal peptide	PredHel=0	780	11	0.0141026	75	55	40	40	36	11	158.967	-	-	IPR014718;IPR005887;IPR041371;IPR012939;IPR008928	Glycoside hydrolase-type carbohydrate-binding;Glycoside hydrolase-type carbohydrate-binding;Glycoside hydrolase-type carbohydrate-binding;Alpha-1,2-mannosidase, putative;Glycosyl hydrolase family 92 N-terminal domain;Glycosyl hydrolase family 92;Glycosyl hydrolase family 92;Glycosyl hydrolase family 92;Six-hairpin glycosidase superfamily	WideEffHunter	EAR 1	-	GO:0005634;GO:0005829;GO:0005975;GO:0006515;GO:0009100;GO:0016020;GO:0016798;GO:0016811;GO:0030246;GO:0036211;GO:0044248;GO:1901136	nucleus;cytosol;carbohydrate metabolic process;protein quality control for misfolded or incompletely synthesized proteins;glycoprotein metabolic process;membrane;hydrolase activity, acting on glycosyl bonds;hydrolase activity, acting on carbon-nitrogen (but not peptide) bonds, in linear amides;carbohydrate binding;protein modification process;cellular catabolic process;carbohydrate derivative cat…	Cellular Component;Cellular Component;Biological Process;Biological Process;Biological Process;Cellular Component;Molecular Function;Molecular Function;Molecular Function;Biological Process;Biological Process;Biological Process	EC:3.5.1;EC:3.2	Acting on carbon-nitrogen bonds, other than peptide bonds;Glycosylases
Pfijiensis_866	XP 007923101.1 hypothetical protein MYCFIDRAFT 213894 [Pseudocercospora fijiensis CIRAD86]	ref|XP 007923101.1|uncharacterized protein MYCFIDRAFT 213894 [Pseudocercospora fijiensis CIRAD86]/gb|EME85516.1|hypothetical protein MYCFIDRAFT 213894 [Pseudocercospora fijiensis CIRAD86];gb|KXT18517.1|hypothetical protein AC579 2231 [Pseudocercospora musae]/gb|KXT18518.1|hypothetical protein AC579 2231 [Pseudocercospora musae]/gb|KXT18519.1|hypothetical protein AC579 2231 [Pseudocercospora musae…	putative oxysterol-binding protein	213894	-	PredHel=0	1237	4	0.00323363	88	77	63	79	47	20	158.967	-	-	IPR011993;IPR001849;IPR036770;IPR002110;IPR000648;IPR000648;IPR018494;IPR002110;IPR001849;IPR002110;IPR037239;IPR036770	Translation protein, beta-barrel domain superfamily;Translation protein, beta-barrel domain superfamily;Translation protein, beta-barrel domain superfamily;PH-like domain superfamily;Pleckstrin homology domain;Ankyrin repeat-containing domain superfamily;Ankyrin repeat;Ankyrin repeat;Ankyrin repeat;Oxysterol-binding protein;Oxysterol-binding protein;Oxysterol-binding protein;Oxysterol-binding pro…	WideEffHunter	ToxA	-	GO:0005319;GO:0005515;GO:0005635;GO:0005773;GO:0005829;GO:0005886;GO:0006869;GO:0006897;GO:0006900;GO:0006997;GO:0007163;GO:0010324;GO:0032934;GO:0034727;GO:0099500;GO:1903008	lipid transporter activity;protein binding;nuclear envelope;vacuole;cytosol;plasma membrane;lipid transport;endocytosis;vesicle budding from membrane;nucleus organization;establishment or maintenance of cell polarity;membrane invagination;sterol binding;piecemeal microautophagy of the nucleus;vesicle fusion to plasma membrane;organelle disassembly	Molecular Function;Molecular Function;Cellular Component;Cellular Component;Cellular Component;Cellular Component;Biological Process;Biological Process;Biological Process;Biological Process;Biological Process;Biological Process;Molecular Function;Biological Process;Biological Process;Biological Process	-	-
Pfijiensis_147	XP 007922868.1 hypothetical protein MYCFIDRAFT 82680 [Pseudocercospora fijiensis CIRAD86]	ref|XP 007922868.1|uncharacterized protein MYCFIDRAFT 82680 [Pseudocercospora fijiensis CIRAD86]/gb|EME85582.1|hypothetical protein MYCFIDRAFT 82680 [Pseudocercospora fijiensis CIRAD86];gb|KAF7190287.1|hypothetical protein HII31 08618 [Pseudocercospora fuligena];gb|KXT04581.1|hypothetical protein AC578 8704 [Pseudocercospora eumusae];gb|KXT18537.1|hypothetical protein AC579 2258 [Pseudocercospora…	uncharacterized protein MYCFIDRAFT 82680	82680	-	PredHel=0	223	5	0.0224215	22	12	16	10	9	3	158.678	-	-	-	-	-	-	-	-	-	-	-	-
Pfijiensis_1525	XP 007923839.1 uncharacterized protein MYCFIDRAFT 206884 [Pseudocercospora fijiensis CIRAD86]	ref|XP 007923839.1|uncharacterized protein MYCFIDRAFT 206884 [Pseudocercospora fijiensis CIRAD86]/gb|EME86627.1|hypothetical protein MYCFIDRAFT 206884 [Pseudocercospora fijiensis CIRAD86]	uncharacterized protein MYCFIDRAFT 206884 [Pseudocercospora fijiensis CIRAD86]	206884	-	PredHel=1	210	6	0.0285714	17	9	8	8	2	7	158.391	-	-	-	-	-	-	-	-	-	-	-	-
Pfijiensis_1816	XP 007927441.1 hypothetical protein MYCFIDRAFT 175517 [Pseudocercospora fijiensis CIRAD86]	ref|XP 007927441.1| uncharacterized protein MYCFIDRAFT 175517 [Pseudocercospora fijiensis CIRAD86];gb|KXS99073.1| hypothetical protein AC578 6973 [Pseudocercospora eumusae];gb|KXT11507.1| hypothetical protein AC579 8524 [Pseudocercospora musae];gb|KAF7187014.1| hypothetical protein HII31 11623 [Pseudocercospora fuligena];gb|USW51627.1| hypothetical protein Slin15195 G049460 [Septoria linicola];gb…	hypothetical protein	175517	-	PredHel=0	560	6	0.0107143	55	33	30	30	22	11	158.391	-	-	IPR038883	Uncharacterized protein AN11006-like	WideEffHunter	LysM	-	-	-	-	-	-
Pfijiensis_1969	XP 007920109.1 hypothetical protein MYCFIDRAFT 54859 [Pseudocercospora fijiensis CIRAD86]	ref|XP 007920109.1|uncharacterized protein MYCFIDRAFT 54859 [Pseudocercospora fijiensis CIRAD86]/gb|EME87731.1|hypothetical protein MYCFIDRAFT 54859 [Pseudocercospora fijiensis CIRAD86];gb|KXT02842.1|hypothetical protein AC578 5387 [Pseudocercospora eumusae];gb|KAF7186287.1|Peroxisomal targeting signal receptor [Pseudocercospora fuligena];gb|KXT19035.1|hypothetical protein AC579 8723 [Pseudocerco…	TPR-like protein	54859	-	PredHel=0	631	3	0.00475436	33	21	27	18	33	7	158.391	I1RC71#red vir	Fusarium graminearum	IPR011990;IPR024111;IPR019734;IPR019734;IPR019734;IPR011990	FAD-binding, type PCMH-like superfamily;Tetratricopeptide-like helical domain superfamily;Tetratricopeptide-like helical domain superfamily;Tetratricopeptide-like helical domain superfamily;Tetratricopeptide-like helical domain superfamily;Tetratricopeptide-like helical domain superfamily;PEX5/PEX5L;PEX5/PEX5L;Tetratricopeptide repeat;Tetratricopeptide repeat;Tetratricopeptide repeat;Tetratricope…	-	-	-	GO:0005048;GO:0005198;GO:0005515;GO:0005778;GO:0005829;GO:0006811;GO:0009279;GO:0015288;GO:0016558;GO:0017038;GO:0046930	signal sequence binding;structural molecule activity;protein binding;peroxisomal membrane;cytosol;monoatomic ion transport;cell outer membrane;porin activity;protein import into peroxisome matrix;protein import;pore complex	Molecular Function;Molecular Function;Molecular Function;Cellular Component;Cellular Component;Biological Process;Cellular Component;Molecular Function;Biological Process;Biological Process;Cellular Component	-	-
Pfijiensis_874	No hit	No hit	-	-	-	PredHel=0	1	0	0	0	0	0	0	0	0	158.391	-	-	-	-	-	-	-	-	-	-	-	-
Pfijiensis_550	XP 007922367.1 hypothetical protein MYCFIDRAFT 30121 [Pseudocercospora fijiensis CIRAD86]	ref|XP 007922367.1| uncharacterized protein MYCFIDRAFT 30121 [Pseudocercospora fijiensis CIRAD86];gb|KAF7186634.1| putative epoxide hydrolase [Pseudocercospora fuligena];gb|KXS99125.1| hypothetical protein AC578 3535 [Pseudocercospora eumusae];gb|KXT04230.1| hypothetical protein AC579 8345 [Pseudocercospora musae];gb|PPJ54367.1| hypothetical protein CBER1 07113 [Cercospora berteroae];ref|XP 02345…	epoxide hydrolase	30121	-	PredHel=0	417	6	0.0143885	27	22	34	25	14	14	157.819	-	-	IPR000639;IPR016292;IPR010497;IPR029058;IPR029058	Epoxide hydrolase-like;Epoxide hydrolase;Epoxide hydrolase, N-terminal;Alpha/Beta hydrolase fold;Alpha/Beta hydrolase fold;Alpha/Beta hydrolase fold	-	-	-	GO:0016803;GO:0044281;GO:0046483;GO:1901360	ether hydrolase activity;small molecule metabolic process;heterocycle metabolic process;organic cyclic compound metabolic process	Molecular Function;Biological Process;Biological Process;Biological Process	EC:3.3.2	Acting on ether bonds
Pfijiensis_520	KXT13078.1 hypothetical protein AC579 4903 [Pseudocercospora musae]	ref|XP 007928839.1|glycoside hydrolase family 3 protein [Pseudocercospora fijiensis CIRAD86]/gb|EME80364.1|glycoside hydrolase family 3 protein [Pseudocercospora fijiensis CIRAD86];gb|KXS97079.1|hypothetical protein AC578 10779 [Pseudocercospora eumusae];gb|KXT13078.1|hypothetical protein AC579 4903 [Pseudocercospora musae];gb|KXS97080.1|hypothetical protein AC578 10779 [Pseudocercospora eumusae]…	putative glycosyl hydrolase	49936	-	PredHel=1	814	11	0.0135135	56	50	44	32	55	15	157.251	Q00903#unaf patho;loss patho	Gaeumannomyces graminis	IPR001764;IPR026891;IPR013783;IPR001764;IPR002772;IPR036881;IPR036962;IPR019800;IPR036881;IPR017853	Glycoside hydrolase, family 3, N-terminal;Fibronectin type III-like domain;Immunoglobulin-like fold;Glycoside hydrolase, family 3, N-terminal;Glycoside hydrolase family 3 C-terminal domain;Glycoside hydrolase family 3 C-terminal domain superfamily;Glycoside hydrolase, family 3, N-terminal domain superfamily;Glycoside hydrolase, family 3, N-terminal domain superfamily;Glycoside hydrolase, family 3…	WideEffHunter	RXLR	-	GO:0008422;GO:0016020;GO:0030245;GO:0102483	beta-glucosidase activity;membrane;cellulose catabolic process;scopolin beta-glucosidase activity	Molecular Function;Cellular Component;Biological Process;Molecular Function	EC:3.2.1.21	Beta-glucosidase
Pfijiensis_434	XP 007925346.1 hypothetical protein MYCFIDRAFT 152950 [Pseudocercospora fijiensis CIRAD86]	ref|XP 007925346.1|uncharacterized protein MYCFIDRAFT 152950 [Pseudocercospora fijiensis CIRAD86]/gb|EME84745.1|hypothetical protein MYCFIDRAFT 152950 [Pseudocercospora fijiensis CIRAD86];gb|KAF7196249.1|Uncharacterized protein HII31 02316 [Pseudocercospora fuligena];gb|KXT01361.1|hypothetical protein AC578 6614 [Pseudocercospora eumusae];gb|KXT16666.1|hypothetical protein AC579 8041 [Pseudocerco…	activator of 90 kDa heat shock protein ATPase-like protein 1	152950	-	PredHel=0	345	0	0	28	30	16	27	14	8	156.688	-	-	IPR013538;IPR023393;IPR036338;IPR015310;IPR015310;IPR036338;	Activator of Hsp90 ATPase homologue 1-like, C-terminal;START-like domain superfamily;Activator of Hsp90 ATPase, Aha1;Activator of Hsp90 ATPase AHSA1-like, N-terminal;Activator of Hsp90 ATPase AHSA1-like, N-terminal;Activator of Hsp90 ATPase AHSA1-like, N-terminal;Activator of Hsp90 ATPase AHSA1-like, N-terminal;Activator of Hsp90 ATPase AHSA1-like, N-terminal;Activator of Hsp90 ATPase AHSA1-like,…	-	-	-	GO:0001671;GO:0003677;GO:0003886;GO:0005829;GO:0006457;GO:0009307;GO:0044093;GO:0051087;GO:0051879;GO:0090116	ATPase activator activity;DNA binding;DNA (cytosine-5-)-methyltransferase activity;cytosol;protein folding;DNA restriction-modification system;positive regulation of molecular function;protein-folding chaperone binding;Hsp90 protein binding;C-5 methylation of cytosine	Molecular Function;Molecular Function;Molecular Function;Cellular Component;Biological Process;Biological Process;Biological Process;Molecular Function;Molecular Function;Biological Process	EC:2.1.1.37	DNA (cytosine-5-)-methyltransferase
Pfijiensis_510	KXS96296.1 hypothetical protein AC578 7473 [Mycosphaerella eumusae]	ref|XP 007926900.1|uncharacterized protein MYCFIDRAFT 7253, partial [Pseudocercospora fijiensis CIRAD86]/ref|XP 007930934.1|uncharacterized protein MYCFIDRAFT 121888, partial [Pseudocercospora fijiensis CIRAD86]/gb|EME78586.1|hypothetical protein MYCFIDRAFT 121888, partial [Pseudocercospora fijiensis CIRAD86]/gb|EME82397.1|hypothetical protein MYCFIDRAFT 7253, partial [Pseudocercospora fijiensis …	Double-strand-specific pac1 ribonuclease	7253	-	PredHel=0	129	0	0	7	8	2	14	7	3	156.688	Q8DT66#red vir;unaf patho	Streptococcus mutans	IPR036389;IPR000999;IPR011907;IPR000999;IPR000999;IPR036389	Centrosomin, N-terminal motif 1;Ribonuclease III, endonuclease domain superfamily;Ribonuclease III domain;Ribonuclease III domain;Ribonuclease III domain;Ribonuclease III domain;Ribonuclease III domain;Ribonuclease III;Ribonuclease III domain;Ribonuclease III domain;Ribonuclease III, endonuclease domain superfamily	WideEffHunter	LysM	-	GO:0003725;GO:0004525;GO:0005634;GO:0006364;GO:0016020;GO:0035195;GO:0035196;GO:0090502	double-stranded RNA binding;ribonuclease III activity;nucleus;rRNA processing;membrane;miRNA-mediated gene silencing;miRNA processing;RNA phosphodiester bond hydrolysis, endonucleolytic	Molecular Function;Molecular Function;Cellular Component;Biological Process;Cellular Component;Biological Process;Biological Process;Biological Process	EC:3.1.30;EC:3.1.26.3	Acting on ester bonds;Ribonuclease III
Pfijiensis_734	XP 007922621.1 hypothetical protein MYCFIDRAFT 59283 [Pseudocercospora fijiensis CIRAD86]	ref|XP 007922621.1|uncharacterized protein MYCFIDRAFT 59283 [Pseudocercospora fijiensis CIRAD86]/gb|EME86064.1|hypothetical protein MYCFIDRAFT 59283 [Pseudocercospora fijiensis CIRAD86];gb|KXS95343.1|hypothetical protein AC578 5281 [Pseudocercospora eumusae];gb|KAF7190037.1|Protein msp1, mitochondrial [Pseudocercospora fuligena];ref|XP 033663085.1|uncharacterized protein M409DRAFT 27574 [Zasmidiu…	Protein msp1, mitochondrial	59283	-	PredHel=0	947	7	0.00739176	76	48	42	59	26	8	156.688	-	-	IPR022812;IPR027417;IPR000375;IPR045063;IPR022812;IPR019762;IPR030381;IPR001401;IPR027417	ENTH/VHS;Dynamin;P-loop containing nucleoside triphosphate hydrolase;Dynamin stalk domain;Dynamin, N-terminal;Dynamin, N-terminal;Dynamin, N-terminal;Dynamin;Dynamin, GTPase region, conserved site;Dynamin-type guanine nucleotide-binding (G) domain;Dynamin, GTPase domain;P-loop containing nucleoside triphosphate hydrolase	-	-	-	GO:0000001;GO:0000002;GO:0001786;GO:0003924;GO:0005525;GO:0005758;GO:0005874;GO:0008017;GO:0015886;GO:0030061;GO:0031176;GO:0031314;GO:0045493;GO:0061025;GO:0070300;GO:0080025;GO:0097002;GO:1901612;GO:1990626;GO:1990627	mitochondrion inheritance;mitochondrial genome maintenance;phosphatidylserine binding;GTPase activity;GTP binding;mitochondrial intermembrane space;microtubule;microtubule binding;heme transport;mitochondrial crista;endo-1,4-beta-xylanase activity;extrinsic component of mitochondrial inner membrane;xylan catabolic process;membrane fusion;phosphatidic acid binding;phosphatidylinositol-3,5-bisphosp…	Biological Process;Biological Process;Molecular Function;Molecular Function;Molecular Function;Cellular Component;Cellular Component;Molecular Function;Biological Process;Cellular Component;Molecular Function;Cellular Component;Biological Process;Biological Process;Molecular Function;Molecular Function;Cellular Component;Molecular Function;Biological Process;Biological Process	EC:3.2.1.8;EC:3.6.1.15	Endo-1,4-beta-xylanase;Nucleoside-triphosphate phosphatase
Pfijiensis_416	XP 007929987.1 hypothetical protein MYCFIDRAFT 143477 [Pseudocercospora fijiensis CIRAD86]	ref|XP 007929987.1|uncharacterized protein MYCFIDRAFT 143477 [Pseudocercospora fijiensis CIRAD86]/gb|EME79208.1|hypothetical protein MYCFIDRAFT 143477 [Pseudocercospora fijiensis CIRAD86];gb|KAF7195245.1|putative membrane protein [Pseudocercospora fuligena];gb|KXT07545.1|hypothetical protein AC578 10119 [Pseudocercospora eumusae];gb|KXT18696.1|hypothetical protein AC579 2715 [Pseudocercospora mus…	putative membrane protein	143477	-	PredHel=2	267	3	0.011236	23	18	15	15	13	2	156.407	-	-	IPR038781	Uncharacterized membrane protein C365.16-ike	-	-	-	GO:0005739;GO:0016020	mitochondrion;membrane	Cellular Component;Cellular Component	-	-
Pfijiensis_1829	XP 007930445.1 hypothetical protein MYCFIDRAFT 157020 [Pseudocercospora fijiensis CIRAD86]	ref|XP 007930445.1|uncharacterized protein MYCFIDRAFT 157020 [Pseudocercospora fijiensis CIRAD86]/gb|EME79822.1|hypothetical protein MYCFIDRAFT 157020 [Pseudocercospora fijiensis CIRAD86];gb|KXT01611.1|hypothetical protein AC578 8017 [Pseudocercospora eumusae];gb|KXT05590.1|hypothetical protein AC579 10108 [Pseudocercospora musae];gb|KAF7198451.1|hypothetical protein HII31 00190 [Pseudocercospora…	aromatic compound dioxygenase	157020	Signal peptide	PredHel=0	380	4	0.0105263	39	25	19	5	18	3	156.128	-	-	IPR015889;IPR000627;IPR015889	Intradiol ring-cleavage dioxygenase, core;Intradiol ring-cleavage dioxygenase, C-terminal;Intradiol ring-cleavage dioxygenase, C-terminal;Intradiol ring-cleavage dioxygenase, C-terminal;Intradiol ring-cleavage dioxygenase, C-terminal;Intradiol ring-cleavage dioxygenase, core	EffHunter	PDI	-	GO:0006725;GO:0008199;GO:0016702	cellular aromatic compound metabolic process;ferric iron binding;oxidoreductase activity, acting on single donors with incorporation of molecular oxygen, incorporation of two atoms of oxygen	Biological Process;Molecular Function;Molecular Function	EC:1.13.11	Acting on single donors with incorporation of molecular oxygen (oxygenases). The oxygen incorporated need not be derived from O(2)
Pfijiensis_1908	KXT16976.1 hypothetical protein AC579 7403 [Pseudocercospora musae]	gb|KXT16976.1|hypothetical protein AC579 7403 [Pseudocercospora musae];gb|KXT01884.1|hypothetical protein AC578 2152 [Pseudocercospora eumusae];gb|KAF7195820.1|hypothetical protein HII31 02837 [Pseudocercospora fuligena];ref|XP 047763047.1|uncharacterized protein CLAFUR5 07555 [Fulvia fulva]/gb|UJO18681.1|hypothetical protein CLAFUR5 07555 [Fulvia fulva];ref|XP 033671671.1|uncharacterized protein…	hypothetical protein AC579 7403	-	-	PredHel=0	693	5	0.00721501	53	41	31	38	22	18	156.128	-	-	-	-	-	-	-	-	-	-	-	-
Pfijiensis_1290	XP 007927600.1 hypothetical protein MYCFIDRAFT 88808 [Pseudocercospora fijiensis CIRAD86]	ref|XP 007927600.1|uncharacterized protein MYCFIDRAFT 88808 [Pseudocercospora fijiensis CIRAD86]/gb|EME82180.1|hypothetical protein MYCFIDRAFT 88808 [Pseudocercospora fijiensis CIRAD86];gb|KAF7189953.1|Ubiquitin carboxyl-terminal hydrolase 21 [Pseudocercospora fuligena];gb|KXT15617.1|hypothetical protein AC579 5832 [Pseudocercospora musae];gb|KXT02271.1|hypothetical protein AC578 5047 [Pseudocerc…	putative Zinc finger, RING-type, MATH/TRAF domain, Zinc finger, RING/FYVE/PHD-type	88808	-	PredHel=0	856	14	0.0163551	47	53	62	44	28	14	155.572	A0A095CIZ4#red vir	Cryptococcus gattii vgiii	IPR008974;IPR001394;IPR013083;IPR003409;IPR001841;IPR028889;IPR002083;IPR038765;	TRAF-like;Peptidase C19, ubiquitin carboxyl-terminal hydrolase;Peptidase C19, ubiquitin carboxyl-terminal hydrolase;Zinc finger, RING/FYVE/PHD-type;Zinc finger, RING/FYVE/PHD-type;MORN repeat;MORN repeat;MORN repeat;MORN repeat;MORN repeat;MORN repeat;Zinc finger, RING-type;Ubiquitin specific protease domain;MATH/TRAF domain;MATH/TRAF domain;MATH/TRAF domain;Papain-like cysteine peptidase superfa…	-	-	-	GO:0004843;GO:0005515;GO:0005737;GO:0006725;GO:0008612;GO:0016491;GO:0016579	cysteine-type deubiquitinase activity;protein binding;cytoplasm;cellular aromatic compound metabolic process;peptidyl-lysine modification to peptidyl-hypusine;oxidoreductase activity;protein deubiquitination	Molecular Function;Molecular Function;Cellular Component;Biological Process;Biological Process;Molecular Function;Biological Process	EC:1;EC:3.4.19.12	Oxidoreductases;Ubiquitinyl hydrolase 1
Pfijiensis_1407	KXT05226.1 hypothetical protein AC578 8352 [Mycosphaerella eumusae]	gb|KXT05226.1|hypothetical protein AC578 8352 [Pseudocercospora eumusae];gb|KAF7188005.1|hypothetical protein HII31 10677 [Pseudocercospora fuligena];ref|XP 044656527.1|uncharacterized protein CKM354 000532000 [Cercospora kikuchii]/dbj|GIZ42040.1|hypothetical protein CKM354 000532000 [Cercospora kikuchii];ref|XP 023448588.1|hypothetical protein CB0940 07588 [Cercospora beticola]/gb|PIA88433.1|hyp…	hypothetical protein AC578 8352	-	Signal peptide	PredHel=1	284	13	0.0457746	22	26	19	8	13	2	155.572	-	-	-	-	-	-	-	GO:0016020	membrane	Cellular Component	-	-
Pfijiensis_1501	KXS96688.1 hypothetical protein AC578 9421 [Mycosphaerella eumusae]	ref|XP 007930273.1|uncharacterized protein MYCFIDRAFT 111024, partial [Pseudocercospora fijiensis CIRAD86]/gb|EME79598.1|hypothetical protein MYCFIDRAFT 111024, partial [Pseudocercospora fijiensis CIRAD86];gb|KXS96688.1|hypothetical protein AC578 9421 [Pseudocercospora eumusae];gb|KAF7185851.1|hypothetical protein HII31 12724 [Pseudocercospora fuligena];gb|KXT09809.1|hypothetical protein AC579 10…	hypothetical protein AC578 9421	111024	-	PredHel=0	247	1	0.00404858	17	10	18	10	11	3	155.572	-	-	-	-	-	-	-	-	-	-	-	-
Pfijiensis_740	XP 007926606.1 hypothetical protein MYCFIDRAFT 174809 [Pseudocercospora fijiensis CIRAD86]	ref|XP 007926606.1|uncharacterized protein MYCFIDRAFT 174809 [Pseudocercospora fijiensis CIRAD86]/gb|EME83353.1|hypothetical protein MYCFIDRAFT 174809 [Pseudocercospora fijiensis CIRAD86];gb|KAF7188532.1|D-lactate dehydrogenase [cytochrome] 1, mitochondrial [Pseudocercospora fuligena];gb|KXS94964.1|hypothetical protein AC578 3833 [Pseudocercospora eumusae];gb|KXT16621.1|hypothetical protein AC579…	FAD-binding domain-containing protein	174809	-	PredHel=0	634	11	0.0173502	55	43	27	39	11	12	155.572	-	-	IPR016169;IPR004113;IPR006094;IPR016166;IPR016164;IPR036318	S-adenosyl-L-methionine-dependent methyltransferase superfamily;FAD-binding, type PCMH, subdomain 2;FAD-linked oxidase, C-terminal;FAD linked oxidase, N-terminal;FAD linked oxidase, N-terminal;FAD-binding domain, PCMH-type;FAD-linked oxidase-like, C-terminal;FAD-binding, type PCMH-like superfamily	WideEffHunter	RXLR	-	GO:0003700;GO:0005739;GO:0006355;GO:0016020;GO:0016616;GO:0071949;GO:0072329;GO:1901615	DNA-binding transcription factor activity;mitochondrion;regulation of DNA-templated transcription;membrane;oxidoreductase activity, acting on the CH-OH group of donors, NAD or NADP as acceptor;FAD binding;monocarboxylic acid catabolic process;organic hydroxy compound metabolic process	Molecular Function;Cellular Component;Biological Process;Cellular Component;Molecular Function;Molecular Function;Biological Process;Biological Process	EC:1.1.1	Acting on the CH-OH group of donors
Pfijiensis_875	XP 007930049.1 hypothetical protein MYCFIDRAFT 177918 [Pseudocercospora fijiensis CIRAD86]	ref|XP 007930049.1|uncharacterized protein MYCFIDRAFT 177918 [Pseudocercospora fijiensis CIRAD86]/gb|EME79294.1|hypothetical protein MYCFIDRAFT 177918 [Pseudocercospora fijiensis CIRAD86];gb|KAF7193441.1|ATP-dependent helicase HRQ1 [Pseudocercospora fuligena];gb|KXT15435.1|hypothetical protein AC579 10615 [Pseudocercospora musae];ref|XP 044658379.1|ATP-dependent 3'-5' DNA helicase [Cercospora kik…	P-loop containing nucleoside triphosphate hydrolase protein	177918	-	PredHel=0	1164	24	0.0206186	58	66	54	71	51	8	155.572	-	-	IPR027417;IPR027417;IPR018973;IPR011545;IPR001650;IPR001650;IPR014001;IPR027417	P-loop containing nucleoside triphosphate hydrolase;P-loop containing nucleoside triphosphate hydrolase;MrfA-like Zn-binding domain;DEAD/DEAH box helicase domain;Helicase, C-terminal;Helicase, C-terminal;Helicase, C-terminal;Helicase, C-terminal;Helicase, C-terminal;Helicase, C-terminal;Helicase superfamily 1/2, ATP-binding domain;Helicase superfamily 1/2, ATP-binding domain;Helicase superfamily …	-	-	-	GO:0003676;GO:0004386;GO:0005524;GO:0006417;GO:0016787	nucleic acid binding;helicase activity;ATP binding;regulation of translation;hydrolase activity	Molecular Function;Molecular Function;Molecular Function;Biological Process;Molecular Function	EC:3	Hydrolases
Pfijiensis_371	XP 007929559.1 hypothetical protein MYCFIDRAFT 212094 [Pseudocercospora fijiensis CIRAD86]	ref|XP 007929559.1|uncharacterized protein MYCFIDRAFT 212094 [Pseudocercospora fijiensis CIRAD86]/gb|EME80675.1|hypothetical protein MYCFIDRAFT 212094 [Pseudocercospora fijiensis CIRAD86]	uncharacterized protein MYCFIDRAFT 212094	212094	Signal peptide	PredHel=0	320	3	0.009375	41	58	64	12	4	6	155.388	-	-	-	-	-	-	-	-	-	-	-	-
Pfijiensis_371-2	XP 007929559.1 hypothetical protein MYCFIDRAFT 212094 [Pseudocercospora fijiensis CIRAD86]	ref|XP 007929559.1|uncharacterized protein MYCFIDRAFT 212094 [Pseudocercospora fijiensis CIRAD86]/gb|EME80675.1|hypothetical protein MYCFIDRAFT 212094 [Pseudocercospora fijiensis CIRAD86]	uncharacterized protein MYCFIDRAFT 212094	212094	-	PredHel=0	320	3	0.009375	41	58	64	12	4	6	155.388	-	-	-	-	-	-	-	-	-	-	-	-
Pfijiensis_1284	XP 007921228.1 hypothetical protein MYCFIDRAFT 104430, partial [Pseudocercospora fijiensis CIRAD86]	ref|XP 007921228.1|uncharacterized protein MYCFIDRAFT 104430, partial [Pseudocercospora fijiensis CIRAD86]/gb|EME87995.1|hypothetical protein MYCFIDRAFT 104430, partial [Pseudocercospora fijiensis CIRAD86];gb|KXT08533.1|hypothetical protein AC579 5406 [Pseudocercospora musae];gb|KXT02887.1|hypothetical protein AC578 1800 [Pseudocercospora eumusae];ref|XP 033673768.1|uncharacterized protein M409DR…	P-loop containing nucleoside triphosphate hydrolase protein	104430	-	PredHel=0	1360	26	0.0191176	89	77	59	59	40	19	155.021	A0A194WBI8#red vir	Valsa mali	IPR001650;IPR000999;IPR011545;IPR027417;IPR036389;IPR038248;IPR027417;IPR000999;IPR001650;IPR000999;IPR005034;IPR014001;IPR000999;IPR000999;IPR000999;IPR036389;IPR027417;IPR036389	Helicase, C-terminal;Helicase, C-terminal;Ribonuclease III domain;DEAD/DEAH box helicase domain;P-loop containing nucleoside triphosphate hydrolase;Ribonuclease III, endonuclease domain superfamily;Dicer dimerisation domain superfamily;P-loop containing nucleoside triphosphate hydrolase;P-loop containing nucleoside triphosphate hydrolase;P-loop containing nucleoside triphosphate hydrolase;P-loop …	-	-	-	GO:0003723;GO:0004386;GO:0004525;GO:0005524;GO:0005634;GO:0005737;GO:0006396;GO:0016020;GO:0035194;GO:0050688;GO:0090502;GO:1990904	RNA binding;helicase activity;ribonuclease III activity;ATP binding;nucleus;cytoplasm;RNA processing;membrane;ncRNA-mediated post-transcriptional gene silencing;regulation of defense response to virus;RNA phosphodiester bond hydrolysis, endonucleolytic;ribonucleoprotein complex	Molecular Function;Molecular Function;Molecular Function;Molecular Function;Cellular Component;Cellular Component;Biological Process;Cellular Component;Biological Process;Biological Process;Biological Process;Cellular Component	EC:3.1.30;EC:3.1.26.3	Acting on ester bonds;Ribonuclease III
Pfijiensis_1878	KXT05070.1 hypothetical protein AC578 7580 [Mycosphaerella eumusae]	gb|KXT05070.1|hypothetical protein AC578 7580 [Pseudocercospora eumusae];gb|KAF7185685.1|LON peptidase N-terminal domain and RING finger protein C14F5.10c [Pseudocercospora fuligena];gb|KXT09263.1|hypothetical protein AC579 2133 [Pseudocercospora musae];ref|XP 047764499.1|LON peptidase N-terminal domain and RING finger protein [Fulvia fulva]/gb|UJO20133.1|LON peptidase N-terminal domain and RING …	ATP-dependent protease-like protein	-	-	PredHel=0	524	17	0.0324427	34	29	30	14	15	5	155.021	-	-	IPR003111;IPR046336;IPR013083;IPR013083;IPR017907;IPR003111;IPR001841;IPR015947;	Lon protease, N-terminal domain;Lon protease, N-terminal domain;Lon protease, N-terminal domain;Lon protease, N-terminal domain superfamily;Zinc finger, RING/FYVE/PHD-type;Zinc finger, RING/FYVE/PHD-type;Zinc finger, RING/FYVE/PHD-type;Zinc finger, RING-type, conserved site;Lon protease, N-terminal domain;Zinc finger, RING-type;PUA-like superfamily;PUA-like superfamily;PUA-like superfamily	-	-	-	GO:0006508;GO:0008233;GO:0046872	proteolysis;peptidase activity;metal ion binding	Biological Process;Molecular Function;Molecular Function	EC:3.4	Acting on peptide bonds (peptidases)
[truncated: 1,686 more rows]
