# Supplementary material for: Pseudocercospora fijiensis Conidial Germination Is Dominated by Pathogenicity Factors and Effectors
Source: J Fungi (Basel). 2023 Sep 27;9(10):970. doi: 10.3390/jof9100970 (PMC10607838; doi:10.3390/jof9100970)
Supplement: Supplementary file 1 [file jof-09-00970-s001.zip › Table S2.Important processes usually found in conidia.xlsx]

## Sheet: Adhesion,peprception and signal
ID GENE	ID NCBI	BLAST againts NCBI (50 hits)	Sequence description by NCBI (probable function)	Id pt JGI P. fijiensis	Sgnal Peptide	TMHMM	Length	Cysteine	C %	Serine	Threonine	Proline	Lysine	Asparagine	Tryptophan	RPKM (conidia)	Blast against PHI	Pathogen PHI hit	ID interproscan domain	Interproscan Name	Effector	Motifs	Know effectors	Annotation GO ID	Annotation GO Term	Mapping GO Category	Enzyme code	Enzyme name
hydrophobic surface binding protein A (HsbA)
Pfijiensis_347	XP 007928707.1 hypothetical protein MYCFIDRAFT 183358 [Pseudocercospora fijiensis CIRAD86]	ref|XP 007928707.1|uncharacterized protein MYCFIDRAFT 183358 [Pseudocercospora fijiensis CIRAD86]/gb|EME81535.1|hypothetical protein MYCFIDRAFT 183358 [Pseudocercospora fijiensis CIRAD86];gb|KAF7190591.1|Cell wall mannoprotein 1 [Pseudocercospora fuligena];gb|KXT14280.1|hypothetical protein AC579 1285 [Pseudocercospora musae];gb|KXS99019.1|hypothetical protein AC578 6144 [Pseudocercospora eumusae…	hydrophobic surface binding protein A-domain-containing protein	183358	Signal peptide	PredHel=1	270	0	0	29	25	14	15	6	0	32.8444	J5JS08#red vir	Beauveria bassiana	IPR021054;	Cell wall mannoprotein 1;Cell wall mannoprotein 1;Cell wall mannoprotein 1;Cell wall mannoprotein 1;Cell wall mannoprotein 1	-	-	-	GO:0005576;GO:0016020	extracellular region;membrane	Cellular Component;Cellular Component	-	-
phospholipases A2
Pfijiensis_563	XP 007922608.1 uncharacterized protein MYCFIDRAFT 56329 [Pseudocercospora fijiensis CIRAD86]	ref|XP 007922608.1|uncharacterized protein MYCFIDRAFT 56329 [Pseudocercospora fijiensis CIRAD86]/gb|EME86675.1|hypothetical protein MYCFIDRAFT 56329 [Pseudocercospora fijiensis CIRAD86];gb|KAF7187607.1|Cytosolic phospholipase A2 zeta [Pseudocercospora fuligena];gb|KXS97498.1|hypothetical protein AC578 9080 [Pseudocercospora eumusae];gb|KXT15859.1|hypothetical protein AC579 10413 [Pseudocercospora…	Cytosolic phospholipase A2 zeta	56329	-	PredHel=1	804	7	0.00870647	64	38	47	37	26	24	202.388	-	-	IPR002642;IPR002642;IPR016035	Lysophospholipase, catalytic domain;Lysophospholipase, catalytic domain;Lysophospholipase, catalytic domain;Lysophospholipase, catalytic domain;Lysophospholipase, catalytic domain;Lysophospholipase, catalytic domain;Lysophospholipase, catalytic domain;Acyl transferase/acyl hydrolase/lysophospholipase	WideEffHunter	[LI]xAR	-	GO:0004622;GO:0004623;GO:0005829;GO:0016020;GO:0046475;GO:0102545	lysophospholipase activity;phospholipase A2 activity;cytosol;membrane;glycerophospholipid catabolic process;phosphatidyl phospholipase B activity	Molecular Function;Molecular Function;Cellular Component;Cellular Component;Biological Process;Molecular Function	EC:3.1.1.5;EC:3.1.1.4	Lysophospholipase;Phospholipase A(2)
Pfijiensis_780	XP 007922604.1 hypothetical protein MYCFIDRAFT 56246 [Pseudocercospora fijiensis CIRAD86]	ref|XP 007922604.1|uncharacterized protein MYCFIDRAFT 56246 [Pseudocercospora fijiensis CIRAD86]/gb|EME86854.1|hypothetical protein MYCFIDRAFT 56246 [Pseudocercospora fijiensis CIRAD86];gb|KAF7186562.1|putative cardiolipin-specific deacylase, mitochondrial [Pseudocercospora fuligena];gb|KXT01592.1|hypothetical protein AC578 6332 [Pseudocercospora eumusae];gb|KXT12933.1|hypothetical protein AC579 …	alpha/beta-hydrolase	56246	-	PredHel=0	498	1	0.00200803	34	19	36	27	18	11	126.713	-	-	IPR029058;IPR000073;IPR029058	Longin-like domain superfamily;Longin-like domain superfamily;Alpha/Beta hydrolase fold;Alpha/beta hydrolase fold-1;Alpha/beta hydrolase fold-1;Alpha/beta hydrolase fold-1;Alpha/beta hydrolase fold-1;Alpha/beta hydrolase fold-1;Alpha/beta hydrolase fold-1;Alpha/beta hydrolase fold-1;Alpha/beta hydrolase fold-1;Alpha/Beta hydrolase fold	-	-	-	GO:0004623;GO:0005743;GO:0006650;GO:0009058	phospholipase A2 activity;mitochondrial inner membrane;glycerophospholipid metabolic process;biosynthetic process	Molecular Function;Cellular Component;Biological Process;Biological Process	EC:3.1.1.4	Phospholipase A(2)
Pfijiensis_503	XP 007920699.1 hypothetical protein MYCFIDRAFT 201016 [Pseudocercospora fijiensis CIRAD86]	ref|XP 007920699.1|uncharacterized protein MYCFIDRAFT 201016 [Pseudocercospora fijiensis CIRAD86]/gb|EME87150.1|hypothetical protein MYCFIDRAFT 201016 [Pseudocercospora fijiensis CIRAD86];gb|KXT14598.1|hypothetical protein AC579 3688 [Pseudocercospora musae];gb|KAF7186940.1|Lysophospholipase 1 [Pseudocercospora fuligena];gb|KXT02593.1|hypothetical protein AC578 10653 [Pseudocercospora eumusae];gb…	lysophospholipase Plb2	201016	Signal peptide	PredHel=0	618	9	0.0145631	52	55	37	10	47	14	124.017	Q8TG07#unaf patho	Candida glabrata	IPR002642;IPR002642;IPR016035	Polyprenol kinase family;Lysophospholipase, catalytic domain;Lysophospholipase, catalytic domain;Lysophospholipase, catalytic domain;Acyl transferase/acyl hydrolase/lysophospholipase	-	-	-	GO:0004622;GO:0004623;GO:0005829;GO:0016020;GO:0043231;GO:0046475;GO:0102545	lysophospholipase activity;phospholipase A2 activity;cytosol;membrane;intracellular membrane-bounded organelle;glycerophospholipid catabolic process;phosphatidyl phospholipase B activity	Molecular Function;Molecular Function;Cellular Component;Cellular Component;Cellular Component;Biological Process;Molecular Function	EC:3.1.1.5;EC:3.1.1.4	Lysophospholipase;Phospholipase A(2)
Pfijiensis_1636	XP 007928714.1 hypothetical protein MYCFIDRAFT 155708 [Pseudocercospora fijiensis CIRAD86]	ref|XP 007928714.1|uncharacterized protein MYCFIDRAFT 155708 [Pseudocercospora fijiensis CIRAD86]/gb|EME81543.1|hypothetical protein MYCFIDRAFT 155708 [Pseudocercospora fijiensis CIRAD86];gb|KAF7190851.1|Calcium-independent phospholipase A2-gamma [Pseudocercospora fuligena];gb|KXT14275.1|hypothetical protein AC579 1271 [Pseudocercospora musae];gb|KXS95525.1|hypothetical protein AC578 4616 [Pseudo…	FabD/lysophospholipase-like protein	155708	-	PredHel=0	624	6	0.00961538	50	38	59	25	34	7	60.5483	-	-	IPR002641;IPR002641;IPR016035	Zinc finger, RING-type;Patatin-like phospholipase domain;Patatin-like phospholipase domain;Patatin-like phospholipase domain;Patatin-like phospholipase domain;Patatin-like phospholipase domain;Patatin-like phospholipase domain;Patatin-like phospholipase domain;Patatin-like phospholipase domain;Patatin-like phospholipase domain;Acyl transferase/acyl hydrolase/lysophospholipase	-	-	-	GO:0004623;GO:0016020;GO:0016042;GO:0016740;GO:0019369;GO:0046486	phospholipase A2 activity;membrane;lipid catabolic process;transferase activity;arachidonic acid metabolic process;glycerolipid metabolic process	Molecular Function;Cellular Component;Biological Process;Molecular Function;Biological Process;Biological Process	EC:2;EC:3.1.1.4	Transferases;Phospholipase A(2)
Pfijiensis_1956	KXT18427.1 hypothetical protein AC579 8156 [Pseudocercospora musae]	ref|XP 007928289.1|uncharacterized protein MYCFIDRAFT 155202 [Pseudocercospora fijiensis CIRAD86]/gb|EME80953.1|hypothetical protein MYCFIDRAFT 155202 [Pseudocercospora fijiensis CIRAD86];gb|KAF7193646.1|hypothetical protein HII31 04992 [Pseudocercospora fuligena];gb|KXS95492.1|hypothetical protein AC578 8801 [Pseudocercospora eumusae];gb|KXT18428.1|hypothetical protein AC579 8156 [Pseudocercospo…	FabD/lysophospholipase-like protein	155202	-	PredHel=0	506	7	0.013834	39	30	29	25	16	12	50.0181	A0ST44#red vir	Cercospora nicotianae	IPR002641;IPR002641;IPR016035	Patatin-like phospholipase domain;Patatin-like phospholipase domain;Patatin-like phospholipase domain;Patatin-like phospholipase domain;Patatin-like phospholipase domain;Patatin-like phospholipase domain;Patatin-like phospholipase domain;Patatin-like phospholipase domain;Acyl transferase/acyl hydrolase/lysophospholipase	-	-	-	GO:0004623;GO:0016020;GO:0016042;GO:0019369;GO:0046486	phospholipase A2 activity;membrane;lipid catabolic process;arachidonic acid metabolic process;glycerolipid metabolic process	Molecular Function;Cellular Component;Biological Process;Biological Process;Biological Process	EC:3.1.1.4	Phospholipase A(2)
Pfijiensis_1938	XP 007919911.1 hypothetical protein MYCFIDRAFT 29247 [Pseudocercospora fijiensis CIRAD86]	ref|XP 007919911.1|uncharacterized protein MYCFIDRAFT 29247 [Pseudocercospora fijiensis CIRAD86]/gb|EME88878.1|hypothetical protein MYCFIDRAFT 29247 [Pseudocercospora fijiensis CIRAD86];gb|KAF7195500.1|1-phosphatidylinositol phosphodiesterase [Pseudocercospora fuligena];gb|KXT16317.1|hypothetical protein AC579 3748 [Pseudocercospora musae];gb|KXT03581.1|hypothetical protein AC578 9984 [Pseudocerc…	PLC-like phosphodiesterase	29247	-	PredHel=0	478	12	0.0251046	25	29	28	30	22	11	100.96	P45723#red vir	Staphylococcus aureus	IPR000909;IPR017946;IPR017946	Phosphatidylinositol-specific phospholipase C, X domain;PLC-like phosphodiesterase, TIM beta/alpha-barrel domain superfamily;PLC-like phosphodiesterase, TIM beta/alpha-barrel domain superfamily;PLC-like phosphodiesterase, TIM beta/alpha-barrel domain superfamily;PLC-like phosphodiesterase, TIM beta/alpha-barrel domain superfamily;PLC-like phosphodiesterase, TIM beta/alpha-barrel domain superfamily	-	-	-	GO:0006629;GO:0006811;GO:0008081;GO:0015986;GO:0016020	lipid metabolic process;monoatomic ion transport;phosphoric diester hydrolase activity;proton motive force-driven ATP synthesis;membrane	Biological Process;Biological Process;Molecular Function;Biological Process;Cellular Component	EC:3.1.4	Acting on ester bonds
phosphatidylinositol phosphodiesterase
Pfijiensis_1938	XP 007919911.1 hypothetical protein MYCFIDRAFT 29247 [Pseudocercospora fijiensis CIRAD86]	ref|XP 007919911.1|uncharacterized protein MYCFIDRAFT 29247 [Pseudocercospora fijiensis CIRAD86]/gb|EME88878.1|hypothetical protein MYCFIDRAFT 29247 [Pseudocercospora fijiensis CIRAD86];gb|KAF7195500.1|1-phosphatidylinositol phosphodiesterase [Pseudocercospora fuligena];gb|KXT16317.1|hypothetical protein AC579 3748 [Pseudocercospora musae];gb|KXT03581.1|hypothetical protein AC578 9984 [Pseudocerc…	PLC-like phosphodiesterase	29247	-	PredHel=0	478	12	0.0251046	25	29	28	30	22	11	100.96	P45723#red vir	Staphylococcus aureus	IPR000909;IPR017946;IPR017946	Phosphatidylinositol-specific phospholipase C, X domain;PLC-like phosphodiesterase, TIM beta/alpha-barrel domain superfamily;PLC-like phosphodiesterase, TIM beta/alpha-barrel domain superfamily;PLC-like phosphodiesterase, TIM beta/alpha-barrel domain superfamily;PLC-like phosphodiesterase, TIM beta/alpha-barrel domain superfamily;PLC-like phosphodiesterase, TIM beta/alpha-barrel domain superfamily	-	-	-	GO:0006629;GO:0006811;GO:0008081;GO:0015986;GO:0016020	lipid metabolic process;monoatomic ion transport;phosphoric diester hydrolase activity;proton motive force-driven ATP synthesis;membrane	Biological Process;Biological Process;Molecular Function;Biological Process;Cellular Component	EC:3.1.4	Acting on ester bonds
serine/threonine-protein kinases
Pfijiensis_159	XP 007930139.1 hypothetical protein MYCFIDRAFT 156715 [Pseudocercospora fijiensis CIRAD86]	ref|XP 007930139.1|uncharacterized protein MYCFIDRAFT 156715 [Pseudocercospora fijiensis CIRAD86]/gb|EME79422.1|hypothetical protein MYCFIDRAFT 156715 [Pseudocercospora fijiensis CIRAD86];gb|KAF7189348.1|Serine/threonine-protein kinase ark1 [Pseudocercospora fuligena];gb|KXT15085.1|hypothetical protein AC579 1509 [Pseudocercospora musae];gb|USW54424.1|Putative serine/threonine-protein kinase, act…	Serine/threonine-protein kinase	156715	-	PredHel=0	387	5	0.0129199	20	17	21	35	16	6	395.619	V6RFV4#lethal	Fusarium graminearum	IPR000719;IPR030616;IPR008271;IPR017441;IPR000719;IPR011009	Glycoside hydrolase superfamily;Protein kinase domain;Protein kinase domain;Protein kinase domain;Protein kinase domain;Aurora kinase-like;Serine/threonine-protein kinase, active site;Protein kinase, ATP binding site;Protein kinase domain;Protein kinase domain;Protein kinase-like domain superfamily	-	-	-	GO:0000781;GO:0000922;GO:0000939;GO:0004674;GO:0005524;GO:0005813;GO:0005814;GO:0005876;GO:0006468;GO:0007052;GO:0010971;GO:0032133;GO:0033316;GO:0034501;GO:0034503;GO:0035175;GO:0090148;GO:0090267;GO:0120110;GO:0140429;GO:0140602;GO:1902412;GO:1903380;GO:1904967;GO:1905824;GO:1990023;GO:1990385	chromosome, telomeric region;spindle pole;inner kinetochore;protein serine/threonine kinase activity;ATP binding;centrosome;centriole;spindle microtubule;protein phosphorylation;mitotic spindle organization;positive regulation of G2/M transition of mitotic cell cycle;chromosome passenger complex;meiotic spindle assembly checkpoint signaling;protein localization to kinetochore;protein localization…	Cellular Component;Cellular Component;Cellular Component;Molecular Function;Molecular Function;Cellular Component;Cellular Component;Cellular Component;Biological Process;Biological Process;Biological Process;Cellular Component;Biological Process;Biological Process;Biological Process;Molecular Function;Biological Process;Biological Process;Biological Process;Biological Process;Cellular Component;…	EC:2.7.1	Transferring phosphorus-containing groups
Pfijiensis_24	XP 007923973.1 hypothetical protein MYCFIDRAFT 210624 [Pseudocercospora fijiensis CIRAD86]	ref|XP 007923973.1|uncharacterized protein MYCFIDRAFT 210624 [Pseudocercospora fijiensis CIRAD86]/gb|EME86831.1|hypothetical protein MYCFIDRAFT 210624 [Pseudocercospora fijiensis CIRAD86];gb|KXT01546.1|hypothetical protein AC578 6363 [Pseudocercospora eumusae];gb|KAF7189207.1|Serine/threonine-protein kinase ksp1 [Pseudocercospora fuligena];gb|KAI5357735.1|putative serine/threonine-protein kinase,…	kinase-like protein	210624	-	PredHel=0	692	6	0.00867052	76	48	47	34	29	12	266.56	-	-	IPR000719;IPR008271;IPR000719;IPR011009	Protein kinase domain;Protein kinase domain;Protein kinase domain;Protein kinase domain;Protein kinase domain;Serine/threonine-protein kinase, active site;Protein kinase domain;Protein kinase-like domain superfamily	WideEffHunter	[LI]xAR	-	GO:0004672;GO:0005524;GO:0006468	protein kinase activity;ATP binding;protein phosphorylation	Molecular Function;Molecular Function;Biological Process	EC:2.7.1	Transferring phosphorus-containing groups
Pfijiensis_1018	XP 007932587.1 serine/threonine protein kinase [Pseudocercospora fijiensis CIRAD86]	ref|XP 007932587.1|serine/threonine protein kinase [Pseudocercospora fijiensis CIRAD86]/gb|EME76969.1|serine/threonine protein kinase [Pseudocercospora fijiensis CIRAD86];gb|KXT15116.1|hypothetical protein AC579 6469 [Pseudocercospora musae];gb|KXS97199.1|hypothetical protein AC578 881 [Pseudocercospora eumusae];ref|XP 023456116.1|Dual specificity protein kinase [Cercospora beticola]/gb|PIA98159.…	kinase-like protein	147578	Signal peptide	PredHel=0	176	6	0.0340909	10	16	10	8	11	2	206.207	Q4X132#lethal	Fusarium graminearum	IPR000719;IPR017441;IPR008271;IPR000719;IPR011009	Protein kinase domain;Protein kinase domain;Protein kinase domain;Protein kinase domain;Protein kinase domain;Protein kinase domain;Protein kinase domain;Protein kinase domain;Protein kinase domain;Protein kinase domain;Protein kinase domain;Protein kinase, ATP binding site;Serine/threonine-protein kinase, active site;Protein kinase domain;Protein kinase domain;Protein kinase-like domain superfam…	-	-	-	GO:0001164;GO:0001165;GO:0001181;GO:0001188;GO:0001650;GO:0003682;GO:0004674;GO:0004713;GO:0005524;GO:0005654;GO:0005737;GO:0016020;GO:0018105;GO:0018107;GO:0045943;GO:0097110	RNA polymerase I core promoter sequence-specific DNA binding;RNA polymerase I cis-regulatory region sequence-specific DNA binding;RNA polymerase I general transcription initiation factor activity;RNA polymerase I preinitiation complex assembly;fibrillar center;chromatin binding;protein serine/threonine kinase activity;protein tyrosine kinase activity;ATP binding;nucleoplasm;cytoplasm;membrane;pep…	Molecular Function;Molecular Function;Molecular Function;Biological Process;Cellular Component;Molecular Function;Molecular Function;Molecular Function;Molecular Function;Cellular Component;Cellular Component;Cellular Component;Biological Process;Biological Process;Biological Process;Molecular Function	EC:2.7.1	Transferring phosphorus-containing groups
Pfijiensis_631	XP 007931106.1 uncharacterized protein MYCFIDRAFT 212483 [Pseudocercospora fijiensis CIRAD86]	gb|KAF7192507.1|Serine/threonine-protein phosphatase PP2A catalytic subunit [Pseudocercospora fuligena];gb|KXS93952.1|hypothetical protein AC579 5180 [Pseudocercospora musae];ref|XP 007931106.1|uncharacterized protein MYCFIDRAFT 212483 [Pseudocercospora fijiensis CIRAD86]/gb|EME78844.1|hypothetical protein MYCFIDRAFT 212483 [Pseudocercospora fijiensis CIRAD86];ref|XP 016757695.1|Metallo-dependent…	Serine/threonine-protein phosphatase PP2A catalytic subunit	212483	-	PredHel=0	338	12	0.035503	14	16	21	9	16	5	203.33	Q6QIY0#unaf patho	Ustilago maydis	IPR006186;IPR004843;IPR029052;IPR047129;IPR006186;IPR029052	Serine/threonine-specific protein phosphatase/bis(5-nucleosyl)-tetraphosphatase;Calcineurin-like phosphoesterase domain, ApaH type;Metallo-dependent phosphatase-like;Serine/Threonine protein phosphatase PP2A-like;Serine/threonine-specific protein phosphatase/bis(5-nucleosyl)-tetraphosphatase;Serine/threonine-specific protein phosphatase/bis(5-nucleosyl)-tetraphosphatase;Metallo-dependent phosphat…	-	-	-	GO:0005829;GO:0006470;GO:0017018;GO:0140014	cytosol;protein dephosphorylation;myosin phosphatase activity;mitotic nuclear division	Cellular Component;Biological Process;Molecular Function;Biological Process	EC:3.1.3.16	Protein-serine/threonine phosphatase
Pfijiensis_722	KXT06934.1 hypothetical protein AC578 7332 [Mycosphaerella eumusae]	ref|XP 007924970.1|uncharacterized protein MYCFIDRAFT 114131, partial [Pseudocercospora fijiensis CIRAD86]/gb|EME84346.1|hypothetical protein MYCFIDRAFT 114131, partial [Pseudocercospora fijiensis CIRAD86];gb|KAF7195760.1|Cytokinesis protein sepH [Pseudocercospora fuligena];gb|KXT06934.1|hypothetical protein AC578 7332 [Pseudocercospora eumusae];gb|KXT17655.1|hypothetical protein AC579 10118 [Pse…	Cytokinesis protein sepH	114131	-	PredHel=0	1203	14	0.0116376	89	48	66	75	51	12	189.246	G4NGK7#loss patho;red vir	Magnaporthe oryzae	IPR000719;IPR011989;IPR011989;IPR017441;IPR008271;IPR000719;IPR011009;IPR016024	Tetratricopeptide-like helical domain superfamily;Tetratricopeptide-like helical domain superfamily;Protein kinase domain;Armadillo-like helical;Armadillo-like helical;Armadillo-like helical;Armadillo-like helical;Armadillo-like helical;Armadillo-like helical;Armadillo-like helical;Armadillo-like helical;Armadillo-like helical;Armadillo-like helical;Armadillo-like helical;Armadillo-like helical;A…	-	-	-	GO:0004674;GO:0005524;GO:0005737;GO:0006468	protein serine/threonine kinase activity;ATP binding;cytoplasm;protein phosphorylation	Molecular Function;Molecular Function;Cellular Component;Biological Process	EC:2.7.1	Transferring phosphorus-containing groups
Pfijiensis_2375	KXL46266.1 hypothetical protein FE78DRAFT 31050 [Acidomyces richmondensis]	ref|XP 007920003.1|serine/threonine protein kinase, CMGC family [Pseudocercospora fijiensis CIRAD86]/gb|EME89788.1|serine/threonine protein kinase, CMGC family [Pseudocercospora fijiensis CIRAD86];gb|KAF7185043.1|Sporulation protein kinase pit1 [Pseudocercospora fuligena];gb|KXT03947.1|hypothetical protein AC578 9313 [Pseudocercospora eumusae];gb|KXT12494.1|hypothetical protein AC579 7347 [Pseudo…	Pkinase-domain-containing protein	47863	-	PredHel=0	790	7	0.00886076	70	50	70	40	34	14	151.791	I1RKK7#unaf patho	Fusarium graminearum	IPR000719;IPR008271;IPR017441;IPR000719;IPR011009	Alpha/Beta hydrolase fold;Protein kinase domain;Protein kinase domain;Protein kinase domain;Protein kinase domain;Protein kinase domain;Protein kinase domain;Protein kinase domain;Protein kinase domain;Protein kinase domain;Protein kinase domain;Protein kinase domain;Protein kinase domain;Serine/threonine-protein kinase, active site;Protein kinase, ATP binding site;Protein kinase domain;Protein k…	WideEffHunter	RXLR	-	GO:0004674;GO:0005201;GO:0005524;GO:0005634;GO:0005737;GO:0006468;GO:0008360;GO:0009279;GO:0035556;GO:0070403	protein serine/threonine kinase activity;extracellular matrix structural constituent;ATP binding;nucleus;cytoplasm;protein phosphorylation;regulation of cell shape;cell outer membrane;intracellular signal transduction;NAD+ binding	Molecular Function;Molecular Function;Molecular Function;Cellular Component;Cellular Component;Biological Process;Biological Process;Cellular Component;Biological Process;Molecular Function	EC:2.7.1	Transferring phosphorus-containing groups
Pfijiensis_623	XP 007924165.1 serine/threonine protein kinase [Pseudocercospora fijiensis CIRAD86]	ref|XP 007924165.1|serine/threonine protein kinase [Pseudocercospora fijiensis CIRAD86]/gb|EME87129.1|serine/threonine protein kinase [Pseudocercospora fijiensis CIRAD86];gb|KAF7194088.1|Dual specificity protein kinase lkh1 [Pseudocercospora fuligena];gb|KXT06577.1|hypothetical protein AC578 8586 [Pseudocercospora eumusae]/gb|KXT06578.1|hypothetical protein AC578 8586 [Pseudocercospora eumusae]/g…	dual specificity tyrosine-phosphorylation-regulated kinase 3	88338	-	PredHel=0	735	7	0.00952381	68	51	57	28	29	6	139.222	I1S077#red vir	Fusarium graminearum	IPR000719;IPR017441;IPR008271;IPR000719;IPR011009	Protein kinase domain;Protein kinase domain;Protein kinase domain;Protein kinase domain;Protein kinase domain;Protein kinase domain;Protein kinase domain;Protein kinase domain;Protein kinase domain;Protein kinase domain;Protein kinase domain;Protein kinase, ATP binding site;Serine/threonine-protein kinase, active site;Protein kinase domain;Protein kinase domain;Protein kinase-like domain superfam…	-	-	-	GO:0004674;GO:0005524;GO:0005634;GO:0006468;GO:0006614;GO:0008312;GO:0016020	protein serine/threonine kinase activity;ATP binding;nucleus;protein phosphorylation;SRP-dependent cotranslational protein targeting to membrane;7S RNA binding;membrane	Molecular Function;Molecular Function;Cellular Component;Biological Process;Biological Process;Molecular Function;Cellular Component	EC:2.7.1	Transferring phosphorus-containing groups
Pfijiensis_1500	XP 007932010.1 serine/threonine protein kinase, CMGC family, CDC2/CDK subfamily [Pseudocercospora fijiensis CIRAD86]	ref|XP 007932010.1|serine/threonine protein kinase, CMGC family, CDC2/CDK subfamily [Pseudocercospora fijiensis CIRAD86]/gb|EME77402.1|serine/threonine protein kinase, CMGC family, CDC2/CDK subfamily [Pseudocercospora fijiensis CIRAD86];gb|KXS94696.1|hypothetical protein AC578 10375 [Pseudocercospora eumusae];gb|KAF7187816.1|Serine/threonine-protein kinase ppk23, partial [Pseudocercospora fuligen…	serine/threonine protein kinase, CMGC family, CDC2/CDK subfamily	65164	-	PredHel=0	460	4	0.00869565	27	19	28	31	17	6	126.713	I1RN43#unaf patho	Fusarium graminearum	IPR000719;IPR008271;IPR000719;IPR011009	NAD(P)-binding domain superfamily;NAD(P)-binding domain superfamily;Protein kinase domain;Protein kinase domain;Protein kinase domain;Protein kinase domain;Protein kinase domain;Protein kinase domain;Protein kinase domain;Serine/threonine-protein kinase, active site;Protein kinase domain;Protein kinase-like domain superfamily	WideEffHunter	RXLR	-	GO:0003676;GO:0004386;GO:0004693;GO:0005524;GO:0005634;GO:0006468;GO:0007346;GO:0016020;GO:0016757;GO:0016787;GO:0030332;GO:0140014;GO:1990904	nucleic acid binding;helicase activity;cyclin-dependent protein serine/threonine kinase activity;ATP binding;nucleus;protein phosphorylation;regulation of mitotic cell cycle;membrane;glycosyltransferase activity;hydrolase activity;cyclin binding;mitotic nuclear division;ribonucleoprotein complex	Molecular Function;Molecular Function;Molecular Function;Molecular Function;Cellular Component;Biological Process;Biological Process;Cellular Component;Molecular Function;Molecular Function;Molecular Function;Biological Process;Cellular Component	EC:2.4;EC:3;EC:2.7.11.22	Glycosyltransferases;Hydrolases;Cyclin-dependent kinase
Pfijiensis_950	XP 007922049.1 hypothetical protein MYCFIDRAFT 213653 [Pseudocercospora fijiensis CIRAD86]	ref|XP 007922049.1|uncharacterized protein MYCFIDRAFT 213653 [Pseudocercospora fijiensis CIRAD86]/gb|EME89411.1|hypothetical protein MYCFIDRAFT 213653 [Pseudocercospora fijiensis CIRAD86];gb|KXT08115.1|hypothetical protein AC579 3954 [Pseudocercospora musae];gb|KAF7192995.1|Protein kinase kin1 [Pseudocercospora fuligena];gb|KXT04440.1|hypothetical protein AC578 3623 [Pseudocercospora eumusae]/gb|…	Pkinase-domain-containing protein	213653	-	PredHel=0	1071	6	0.00560224	103	83	88	61	41	6	125.62	Q4WSZ7#unaf patho	Aspergillus fumigatus	IPR001772;IPR000719;IPR008271;IPR017441;IPR000719;IPR001772;IPR011009;IPR028375	FAD/NAD(P)-binding domain superfamily;Kinase associated domain 1 (KA1);Protein kinase domain;Protein kinase domain;Protein kinase domain;Protein kinase domain;Protein kinase domain;Protein kinase domain;Protein kinase domain;Protein kinase domain;Protein kinase domain;Protein kinase domain;Protein kinase domain;Protein kinase domain;Protein kinase domain;Protein kinase domain;Protein kinase domai…	-	-	-	GO:0000226;GO:0004674;GO:0005524;GO:0005743;GO:0006468;GO:0007009;GO:0030950;GO:0032178;GO:0035556;GO:0035839;GO:0035841;GO:0035842;GO:0051523;GO:0071963;GO:1902408	microtubule cytoskeleton organization;protein serine/threonine kinase activity;ATP binding;mitochondrial inner membrane;protein phosphorylation;plasma membrane organization;establishment or maintenance of actin cytoskeleton polarity;medial membrane band;intracellular signal transduction;non-growing cell tip;new growing cell tip;old cell tip after activation of bipolar cell growth;cell growth mode…	Biological Process;Molecular Function;Molecular Function;Cellular Component;Biological Process;Biological Process;Biological Process;Cellular Component;Biological Process;Cellular Component;Cellular Component;Cellular Component;Biological Process;Biological Process;Biological Process	EC:2.7.1	Transferring phosphorus-containing groups
Pfijiensis_2051	XP 007929195.1 hypothetical protein MYCFIDRAFT 216120 [Pseudocercospora fijiensis CIRAD86]	ref|XP 007929195.1|uncharacterized protein MYCFIDRAFT 216120 [Pseudocercospora fijiensis CIRAD86]/gb|EME80151.1|hypothetical protein MYCFIDRAFT 216120 [Pseudocercospora fijiensis CIRAD86];gb|KAF7194945.1|putative serine/threonine-protein kinase fhkC [Pseudocercospora fuligena];gb|KXT18161.1|hypothetical protein AC579 7686 [Pseudocercospora musae];ref|XP 033669845.1|uncharacterized protein M409DRA…	lanosterol 14-alpha-demethylase	216120	-	PredHel=0	697	7	0.010043	46	40	50	49	23	8	125.26	I1RSK0#unaf patho	Fusarium graminearum	IPR000719;IPR000253;IPR008271;IPR017441;IPR000253;IPR000719;IPR011009;IPR008984	Protein kinase domain;Protein kinase domain;Forkhead-associated (FHA) domain;Forkhead-associated (FHA) domain;Forkhead-associated (FHA) domain;Forkhead-associated (FHA) domain;Forkhead-associated (FHA) domain;Forkhead-associated (FHA) domain;Forkhead-associated (FHA) domain;Forkhead-associated (FHA) domain;Forkhead-associated (FHA) domain;Serine/threonine-protein kinase, active site;Protein kinas…	WideEffHunter	RXLR	-	GO:0004674;GO:0005515;GO:0005524;GO:0005634;GO:0006468;GO:0016020;GO:0044773;GO:0140014	protein serine/threonine kinase activity;protein binding;ATP binding;nucleus;protein phosphorylation;membrane;mitotic DNA damage checkpoint signaling;mitotic nuclear division	Molecular Function;Molecular Function;Molecular Function;Cellular Component;Biological Process;Cellular Component;Biological Process;Biological Process	EC:2.7.1	Transferring phosphorus-containing groups
Pfijiensis_879	XP 007926495.1 hypothetical protein MYCFIDRAFT 153813 [Pseudocercospora fijiensis CIRAD86]	ref|XP 007926495.1|uncharacterized protein MYCFIDRAFT 153813 [Pseudocercospora fijiensis CIRAD86]/gb|EME83197.1|hypothetical protein MYCFIDRAFT 153813 [Pseudocercospora fijiensis CIRAD86];gb|KAF7185985.1|Sucrose non-fermenting protein kinase 1 [Pseudocercospora fuligena];gb|KXT13546.1|hypothetical protein AC579 1393 [Pseudocercospora musae];gb|KXT05862.1|hypothetical protein AC578 1111 [Pseudocer…	Pkinase-domain-containing protein	153813	-	PredHel=0	872	5	0.00573394	72	49	66	49	33	8	121.771	E5ADK1#loss patho	Leptosphaeria maculans	IPR013896;IPR000719;IPR032270;IPR017441;IPR008271;IPR000719;IPR013896;IPR028375;IPR011009	Armadillo-type fold;Armadillo-type fold;Armadillo-type fold;Carbon catabolite-derepressing protein kinase, ubiquitin-associated domain;Protein kinase domain;AMPK, C-terminal adenylate sensor domain;AMPK, C-terminal adenylate sensor domain;AMPK, C-terminal adenylate sensor domain;AMPK, C-terminal adenylate sensor domain;AMPK, C-terminal adenylate sensor domain;AMPK, C-terminal adenylate sensor dom…	WideEffHunter	RXLR	-	GO:0000144;GO:0003723;GO:0004679;GO:0005085;GO:0005524;GO:0005641;GO:0005774;GO:0006468;GO:0006986;GO:0006995;GO:0007155;GO:0016239;GO:0017148;GO:0031588;GO:0034976;GO:0035556;GO:0042802;GO:0045722;GO:0050790;GO:0071940;GO:0090606;GO:0106310;GO:1900436;GO:2000217;GO:2000222	cellular bud neck septin ring;RNA binding;AMP-activated protein kinase activity;guanyl-nucleotide exchange factor activity;ATP binding;nuclear envelope lumen;vacuolar membrane;protein phosphorylation;response to unfolded protein;cellular response to nitrogen starvation;cell adhesion;positive regulation of macroautophagy;negative regulation of translation;nucleotide-activated protein kinase comple…	Cellular Component;Molecular Function;Molecular Function;Molecular Function;Molecular Function;Cellular Component;Cellular Component;Biological Process;Biological Process;Biological Process;Biological Process;Biological Process;Biological Process;Cellular Component;Biological Process;Biological Process;Molecular Function;Biological Process;Biological Process;Biological Process;Biological Process;…	EC:2.7.11.11	cAMP-dependent protein kinase
Pfijiensis_1984	XP 007923274.1 hypothetical protein MYCFIDRAFT 150826 [Pseudocercospora fijiensis CIRAD86]	ref|XP 007923274.1|uncharacterized protein MYCFIDRAFT 150826 [Pseudocercospora fijiensis CIRAD86]/gb|EME85778.1|hypothetical protein MYCFIDRAFT 150826 [Pseudocercospora fijiensis CIRAD86];gb|KAF7186049.1|Serine/threonine-protein phosphatase T [Pseudocercospora fuligena];gb|KXT12401.1|hypothetical protein AC579 10293 [Pseudocercospora musae];gb|KXT05896.1|hypothetical protein AC578 396 [Pseudocerc…	Metallo-dependent phosphatase	150826	-	PredHel=0	481	6	0.012474	18	21	19	39	26	5	119.442	E9DS54#unaf patho	Metarhizium acridum	IPR006186;IPR004843;IPR013235;IPR029052;IPR011990;IPR006186;IPR019734;IPR041753;IPR029052;IPR011990	Serine/threonine-specific protein phosphatase/bis(5-nucleosyl)-tetraphosphatase;Serine/threonine-specific protein phosphatase/bis(5-nucleosyl)-tetraphosphatase;Calcineurin-like phosphoesterase domain, ApaH type;PPP domain;Metallo-dependent phosphatase-like;Tetratricopeptide-like helical domain superfamily;Tetratricopeptide-like helical domain superfamily;Serine/threonine-specific protein phosphat…	-	-	-	GO:0005515;GO:0005634;GO:0005829;GO:0006470;GO:0009399;GO:0016020;GO:0017018	protein binding;nucleus;cytosol;protein dephosphorylation;nitrogen fixation;membrane;myosin phosphatase activity	Molecular Function;Cellular Component;Cellular Component;Biological Process;Biological Process;Cellular Component;Molecular Function	EC:3.1.3.16	Protein-serine/threonine phosphatase
Pfijiensis_1302	XP 007921813.1 hypothetical protein MYCFIDRAFT 213493 [Pseudocercospora fijiensis CIRAD86]	ref|XP 007921813.1|uncharacterized protein MYCFIDRAFT 213493 [Pseudocercospora fijiensis CIRAD86]/gb|EME89002.1|hypothetical protein MYCFIDRAFT 213493 [Pseudocercospora fijiensis CIRAD86];gb|KAF7197186.1|Serine/threonine-protein kinase STE11 [Pseudocercospora fuligena];gb|KXT02491.1|hypothetical protein AC578 4185 [Pseudocercospora eumusae];gb|KXT03639.1|hypothetical protein AC579 1585 [Pseudocer…	MAP kinase-like protein	213493	-	PredHel=0	940	7	0.00744681	99	58	59	51	44	6	118.793	C6KEF4#loss patho	Zymoseptoria tritici	IPR001660;IPR029458;IPR000719;IPR013761;IPR008271;IPR017441;IPR000719;IPR001660;IPR011009;IPR013761	Sterile alpha motif domain;Ras-binding domain of Byr2;Protein kinase domain;Sterile alpha motif/pointed domain superfamily;Sterile alpha motif/pointed domain superfamily;Sterile alpha motif/pointed domain superfamily;Sterile alpha motif/pointed domain superfamily;Sterile alpha motif/pointed domain superfamily;Sterile alpha motif/pointed domain superfamily;Sterile alpha motif/pointed domain superf…	-	-	-	GO:0004672;GO:0005515;GO:0005524;GO:0006468;GO:0007165	protein kinase activity;protein binding;ATP binding;protein phosphorylation;signal transduction	Molecular Function;Molecular Function;Molecular Function;Biological Process;Biological Process	EC:2.7.1	Transferring phosphorus-containing groups
Pfijiensis_187	XP 007924167.1 protein kinase ATM/Tel1 [Pseudocercospora fijiensis CIRAD86]	ref|XP 007924167.1|protein kinase ATM/Tel1 [Pseudocercospora fijiensis CIRAD86]/gb|EME87131.1|protein kinase ATM/Tel1 [Pseudocercospora fijiensis CIRAD86];gb|KAF7194796.1|Serine/threonine-protein kinase tel1 [Pseudocercospora fuligena];gb|KXT14037.1|hypothetical protein AC579 10022 [Pseudocercospora musae];gb|KXT05379.1|hypothetical protein AC578 10985 [Pseudocercospora eumusae];ref|XP 033662261.…	Serine/threonine-protein kinase tel1	130796	-	PredHel=0	2913	54	0.0185376	263	167	111	129	99	40	117.201	Q4IB89#lethal	Fusarium graminearum	IPR003152;IPR036940;IPR000403;IPR021668;IPR038980;IPR018936;IPR018936;IPR000403;IPR003152;IPR014009;IPR044107;IPR011009	Tubulin/FtsZ, C-terminal;Tubulin/FtsZ, C-terminal;FATC domain;FATC domain;Phosphatidylinositol 3-/4-kinase, catalytic domain superfamily;Phosphatidylinositol 3-/4-kinase, catalytic domain;Telomere-length maintenance and DNA damage repair;Telomere-length maintenance and DNA damage repair;Serine/threonine-protein kinase ATM, plant;Phosphatidylinositol 3/4-kinase, conserved site;Phosphatidylinositol…	WideEffHunter	YFWxC	-	GO:0000781;GO:0004674;GO:0005515;GO:0005524;GO:0006281;GO:0006325;GO:0016310;GO:0106310	chromosome, telomeric region;protein serine/threonine kinase activity;protein binding;ATP binding;DNA repair;chromatin organization;phosphorylation;protein serine kinase activity	Cellular Component;Molecular Function;Molecular Function;Molecular Function;Biological Process;Biological Process;Biological Process;Molecular Function	EC:2.7.1	Transferring phosphorus-containing groups
Pfijiensis_2018	CRK16989.1 hypothetical protein BN1723 011176 [Verticillium longisporum]	ref|XP 007927800.1|calcineurin A [Pseudocercospora fijiensis CIRAD86]/gb|EME82431.1|calcineurin A [Pseudocercospora fijiensis CIRAD86];gb|KAF7185653.1|Serine/threonine-protein phosphatase 2B catalytic subunit [Pseudocercospora fuligena];gb|KXT03476.1|hypothetical protein AC578 1568 [Pseudocercospora eumusae];gb|KXT03477.1|hypothetical protein AC578 1568 [Pseudocercospora eumusae];gb|KXT09548.1|hy…	Serine/threonine-protein phosphatase 2B catalytic subunit	204014	-	PredHel=0	560	13	0.0232143	36	31	30	27	26	7	116.266	Q4X132#lethal	Fusarium oxysporum	IPR006186;IPR029052;IPR004843;IPR043360;IPR006186;IPR041751;IPR029052	Serine/threonine-specific protein phosphatase/bis(5-nucleosyl)-tetraphosphatase;Metallo-dependent phosphatase-like;Calcineurin-like phosphoesterase domain, ApaH type;Calcineurin-like phosphoesterase domain, ApaH type;Calcineurin-like phosphoesterase domain, ApaH type;Calcineurin-like phosphoesterase domain, ApaH type;Calcineurin-like phosphoesterase domain, ApaH type;PP2B;Serine/threonine-specifi…	-	-	-	GO:0005516;GO:0005576;GO:0005955;GO:0016020;GO:0017018;GO:0022604;GO:0031505;GO:0033192;GO:0071277;GO:0097720;GO:0120105;GO:0140281;GO:1903473;GO:1905949	calmodulin binding;extracellular region;calcineurin complex;membrane;myosin phosphatase activity;regulation of cell morphogenesis;fungal-type cell wall organization;calmodulin-dependent protein phosphatase activity;cellular response to calcium ion;calcineurin-mediated signaling;mitotic actomyosin contractile ring, intermediate layer;positive regulation of mitotic division septum assembly;positive…	Molecular Function;Cellular Component;Cellular Component;Cellular Component;Molecular Function;Biological Process;Biological Process;Molecular Function;Biological Process;Biological Process;Cellular Component;Biological Process;Biological Process;Biological Process	EC:3.1.3.16	Protein-serine/threonine phosphatase
Pfijiensis_2359	KXT05634.1 hypothetical protein AC578 5658 [Mycosphaerella eumusae]	ref|XP 007926232.1|uncharacterized protein MYCFIDRAFT 136436, partial [Pseudocercospora fijiensis CIRAD86]/gb|EME82821.1|hypothetical protein MYCFIDRAFT 136436, partial [Pseudocercospora fijiensis CIRAD86];gb|KXT08431.1|hypothetical protein AC579 5876 [Pseudocercospora musae];gb|KAF7195867.1|Serine/threonine-protein kinase KIN4 [Pseudocercospora fuligena];gb|KXT05634.1|hypothetical protein AC578 …	kinase-like protein	136436	-	PredHel=0	290	3	0.0103448	14	13	14	19	12	2	113.253	G4MWY5#red vir;loss patho	Magnaporthe oryzae	IPR000719;IPR017441;IPR008271;IPR000719;IPR011009	Cyclin PHO80-like;Cyclin PHO80-like;Protein kinase domain;Protein kinase domain;Protein kinase domain;Protein kinase, ATP binding site;Serine/threonine-protein kinase, active site;Protein kinase domain;Protein kinase-like domain superfamily	-	-	-	GO:0000226;GO:0004674;GO:0005315;GO:0005524;GO:0005737;GO:0006468;GO:0006817;GO:0035556;GO:0055085	microtubule cytoskeleton organization;protein serine/threonine kinase activity;inorganic phosphate transmembrane transporter activity;ATP binding;cytoplasm;protein phosphorylation;phosphate ion transport;intracellular signal transduction;transmembrane transport	Biological Process;Molecular Function;Molecular Function;Molecular Function;Cellular Component;Biological Process;Biological Process;Biological Process;Biological Process	EC:2.7.1	Transferring phosphorus-containing groups
Pfijiensis_2116	XP 007925158.1 hypothetical protein MYCFIDRAFT 152751 [Pseudocercospora fijiensis CIRAD86]	ref|XP 007925158.1|uncharacterized protein MYCFIDRAFT 152751 [Pseudocercospora fijiensis CIRAD86]/gb|EME84534.1|hypothetical protein MYCFIDRAFT 152751 [Pseudocercospora fijiensis CIRAD86];gb|KXT12954.1|hypothetical protein AC579 4053 [Pseudocercospora musae];gb|KXS98798.1|hypothetical protein AC578 2060 [Pseudocercospora eumusae];gb|KAF7189499.1|cAMP-dependent protein kinase type 2 [Pseudocercosp…	cAMP-dependent protein kinase type	152751	-	PredHel=0	454	2	0.00440529	33	32	35	35	16	8	106.885	F9X6J7#red vir	Zymoseptoria tritici	IPR000719;IPR008271;IPR017441;IPR000961;IPR000719;IPR011009	Protein kinase domain;Protein kinase domain;Protein kinase domain;Protein kinase domain;Protein kinase domain;Protein kinase domain;Serine/threonine-protein kinase, active site;Protein kinase, ATP binding site;AGC-kinase, C-terminal;Protein kinase domain;Protein kinase domain;Protein kinase-like domain superfamily	-	-	-	GO:0000122;GO:0004691;GO:0005524;GO:0005634;GO:0005829;GO:0005952;GO:0008677;GO:0010515;GO:0010619;GO:0010737;GO:0015940;GO:0016020;GO:0018105;GO:0045721;GO:0046827	negative regulation of transcription by RNA polymerase II;cAMP-dependent protein kinase activity;ATP binding;nucleus;cytosol;cAMP-dependent protein kinase complex;2-dehydropantoate 2-reductase activity;negative regulation of induction of conjugation with cellular fusion;adenylate cyclase-activating glucose-activated G protein-coupled receptor signaling pathway;protein kinase A signaling;pantothen…	Biological Process;Molecular Function;Molecular Function;Cellular Component;Cellular Component;Cellular Component;Molecular Function;Biological Process;Biological Process;Biological Process;Biological Process;Cellular Component;Biological Process;Biological Process;Biological Process	EC:1.1.1.169;EC:2.7.11.11	2-dehydropantoate 2-reductase;cAMP-dependent protein kinase
Pfijiensis_926	XP 007925097.1 hypothetical protein MYCFIDRAFT 152701 [Pseudocercospora fijiensis CIRAD86]	ref|XP 007925097.1|uncharacterized protein MYCFIDRAFT 152701 [Pseudocercospora fijiensis CIRAD86]/gb|EME84473.1|hypothetical protein MYCFIDRAFT 152701 [Pseudocercospora fijiensis CIRAD86];gb|KAF7189480.1|Serine/threonine-protein kinase hal4 [Pseudocercospora fuligena];gb|KXT07781.1|hypothetical protein AC579 4302 [Pseudocercospora musae];gb|KXT03722.1|hypothetical protein AC578 5149 [Pseudocercos…	kinase-like protein	152701	-	PredHel=0	330	15	0.0454545	19	12	20	29	13	7	106.365	A0A098DTI0#red vir	Fusarium graminearum	IPR000719;IPR008271;IPR000719;IPR011009	Protein kinase domain;Protein kinase domain;Protein kinase domain;Protein kinase domain;Serine/threonine-protein kinase, active site;Protein kinase domain;Protein kinase-like domain superfamily	-	-	-	GO:0004674;GO:0005524;GO:0006468;GO:0006865;GO:0016020;GO:0022857;GO:0030003;GO:0035556;GO:0055085;GO:0065008	protein serine/threonine kinase activity;ATP binding;protein phosphorylation;amino acid transport;membrane;transmembrane transporter activity;intracellular monoatomic cation homeostasis;intracellular signal transduction;transmembrane transport;regulation of biological quality	Molecular Function;Molecular Function;Biological Process;Biological Process;Cellular Component;Molecular Function;Biological Process;Biological Process;Biological Process;Biological Process	EC:2.7.1	Transferring phosphorus-containing groups
Pfijiensis_2354	KXT03476.1 hypothetical protein AC578 1568 [Mycosphaerella eumusae]	gb|KXT03476.1|hypothetical protein AC578 1568 [Pseudocercospora eumusae];gb|KXT03477.1|hypothetical protein AC578 1568 [Pseudocercospora eumusae];gb|KAF7185653.1|Serine/threonine-protein phosphatase 2B catalytic subunit [Pseudocercospora fuligena];gb|KXT09548.1|hypothetical protein AC579 3031 [Pseudocercospora musae];ref|XP 007927800.1|calcineurin A [Pseudocercospora fijiensis CIRAD86]/gb|EME8243…	Metallo-dependent phosphatase	-	-	PredHel=0	629	13	0.0206677	40	39	35	32	26	8	103.838	U3Q4A0#red vir	Alternaria alternata	IPR006186;IPR004843;IPR029052;IPR043360;IPR006186;IPR041751;IPR029052	Serine/threonine-specific protein phosphatase/bis(5-nucleosyl)-tetraphosphatase;Calcineurin-like phosphoesterase domain, ApaH type;Metallo-dependent phosphatase-like;Metallo-dependent phosphatase-like;Metallo-dependent phosphatase-like;Metallo-dependent phosphatase-like;PP2B;Serine/threonine-specific protein phosphatase/bis(5-nucleosyl)-tetraphosphatase;PP2B, metallophosphatase domain;Metallo-dep…	-	-	-	GO:0005516;GO:0005576;GO:0005955;GO:0016020;GO:0017018;GO:0022604;GO:0031505;GO:0033192;GO:0071277;GO:0097720;GO:0120105;GO:0140281;GO:1903473;GO:1905949	calmodulin binding;extracellular region;calcineurin complex;membrane;myosin phosphatase activity;regulation of cell morphogenesis;fungal-type cell wall organization;calmodulin-dependent protein phosphatase activity;cellular response to calcium ion;calcineurin-mediated signaling;mitotic actomyosin contractile ring, intermediate layer;positive regulation of mitotic division septum assembly;positive…	Molecular Function;Cellular Component;Cellular Component;Cellular Component;Molecular Function;Biological Process;Biological Process;Molecular Function;Biological Process;Biological Process;Cellular Component;Biological Process;Biological Process;Biological Process	EC:3.1.3.16	Protein-serine/threonine phosphatase
Pfijiensis_1609	KXT00708.1 hypothetical protein AC578 8233 [Mycosphaerella eumusae]	ref|XP 007921016.1|uncharacterized protein MYCFIDRAFT 127420 [Pseudocercospora fijiensis CIRAD86]/gb|EME87647.1|hypothetical protein MYCFIDRAFT 127420 [Pseudocercospora fijiensis CIRAD86];gb|KAF7194018.1|Serine/threonine-protein phosphatase PP-Z [Pseudocercospora fuligena];gb|KXT00708.1|hypothetical protein AC578 8233 [Pseudocercospora eumusae];gb|PPJ56272.1|hypothetical protein CBER1 00718 [Cerc…	phosphoprotein phosphatase PPZ	127420	-	PredHel=0	536	12	0.0223881	61	23	33	33	26	4	103.592	Q4WJS6#lethal	Aspergillus fumigatus	IPR006186;IPR004843;IPR031675;IPR029052;IPR011159;IPR006186;IPR029052	Serine/threonine-specific protein phosphatase/bis(5-nucleosyl)-tetraphosphatase;Calcineurin-like phosphoesterase domain, ApaH type;Serine-threonine protein phosphatase, N-terminal;Metallo-dependent phosphatase-like;Phosphoprotein phosphatase PPZ/Ppq1;Phosphoprotein phosphatase PPZ/Ppq1;Phosphoprotein phosphatase PPZ/Ppq1;Phosphoprotein phosphatase PPZ/Ppq1;Phosphoprotein phosphatase PPZ/Ppq1;Phos…	-	-	-	GO:0003723;GO:0003735;GO:0005634;GO:0005737;GO:0006412;GO:0015935;GO:0016020;GO:0016620;GO:0017018;GO:0046872	RNA binding;structural constituent of ribosome;nucleus;cytoplasm;translation;small ribosomal subunit;membrane;oxidoreductase activity, acting on the aldehyde or oxo group of donors, NAD or NADP as acceptor;myosin phosphatase activity;metal ion binding	Molecular Function;Molecular Function;Cellular Component;Cellular Component;Biological Process;Cellular Component;Cellular Component;Molecular Function;Molecular Function;Molecular Function	EC:3.1.3.16;EC:1.2.1	Protein-serine/threonine phosphatase;Acting on the aldehyde or oxo group of donors
Pfijiensis_1805	XP 007927993.1 MAP kinase [Pseudocercospora fijiensis CIRAD86]	gb|KXT12189.1|hypothetical protein AC579 3103 [Pseudocercospora musae];ref|XP 007927993.1|MAP kinase [Pseudocercospora fijiensis CIRAD86]/gb|EME81557.1|MAP kinase [Pseudocercospora fijiensis CIRAD86]/gb|QDX15495.1|cell fusion [Pseudocercospora fijiensis];gb|KAF7195070.1|Mitogen-activated protein kinase [Pseudocercospora fuligena];gb|KXT12184.1|hypothetical protein AC579 3103 [Pseudocercospora mus…	Mitogen-activated protein kinase	51107	-	PredHel=0	353	6	0.0169972	21	16	19	27	12	3	103.347	M3AVQ5#red vir	Pseudocercospora fijiensis	IPR000719;IPR008271;IPR003527;IPR017441;IPR000719;IPR011009	Amino acid transporter, transmembrane domain;Protein kinase domain;Protein kinase domain;Protein kinase domain;Serine/threonine-protein kinase, active site;Mitogen-activated protein (MAP) kinase, conserved site;Protein kinase, ATP binding site;Protein kinase domain;Protein kinase domain;Protein kinase-like domain superfamily	-	-	-	GO:0000747;GO:0004707;GO:0005524;GO:0005634;GO:0005737;GO:0006468;GO:0016020;GO:0035556;GO:0044703;GO:0045026;GO:0048522;GO:0071310;GO:0140253	conjugation with cellular fusion;MAP kinase activity;ATP binding;nucleus;cytoplasm;protein phosphorylation;membrane;intracellular signal transduction;multi-organism reproductive process;plasma membrane fusion;positive regulation of cellular process;cellular response to organic substance;cell-cell fusion	Biological Process;Molecular Function;Molecular Function;Cellular Component;Cellular Component;Biological Process;Cellular Component;Biological Process;Biological Process;Biological Process;Biological Process;Biological Process;Biological Process	EC:2.7.11.24	Mitogen-activated protein kinase
Pfijiensis_831	XP 007925913.1 mitogen-activated protein kinase [Pseudocercospora fijiensis CIRAD86]	ref|XP 007925913.1|mitogen-activated protein kinase [Pseudocercospora fijiensis CIRAD86]/gb|EME83271.1|mitogen-activated protein kinase [Pseudocercospora fijiensis CIRAD86]/gb|QDX15494.1|suppressor of the lytic phenotype [Pseudocercospora fijiensis];gb|KAF7188418.1|Mitogen-activated protein kinase spm1 [Pseudocercospora fuligena];gb|KXT05749.1|hypothetical protein AC578 1040 [Pseudocercospora eum…	mitogen-activated protein kinase	61036	-	PredHel=0	415	8	0.0192771	20	15	26	17	19	3	102.861	M3AFB7#red vir	Pseudocercospora fijiensis	IPR008352;IPR000719;IPR008271;IPR003527;IPR017441;IPR000719;IPR011009	Mitogen-activated protein (MAP) kinase p38-like;Mitogen-activated protein (MAP) kinase p38-like;Protein kinase domain;Protein kinase domain;Protein kinase domain;Protein kinase domain;Protein kinase domain;Protein kinase domain;Serine/threonine-protein kinase, active site;Mitogen-activated protein (MAP) kinase, conserved site;Protein kinase, ATP binding site;Protein kinase domain;Protein kinase d…	WideEffHunter	RXLR	-	GO:0000196;GO:0004707;GO:0005524;GO:0005634;GO:0005737;GO:0006081;GO:0006468;GO:0016020;GO:0016620;GO:0050850;GO:1902413;GO:1902660;GO:1905665	cell wall integrity MAPK cascade;MAP kinase activity;ATP binding;nucleus;cytoplasm;cellular aldehyde metabolic process;protein phosphorylation;membrane;oxidoreductase activity, acting on the aldehyde or oxo group of donors, NAD or NADP as acceptor;positive regulation of calcium-mediated signaling;negative regulation of mitotic cytokinesis;negative regulation of glucose mediated signaling pathway;…	Biological Process;Molecular Function;Molecular Function;Cellular Component;Cellular Component;Biological Process;Biological Process;Cellular Component;Molecular Function;Biological Process;Biological Process;Biological Process;Biological Process	EC:2.7.11.24;EC:1.2.1	Mitogen-activated protein kinase;Acting on the aldehyde or oxo group of donors
Pfijiensis_1053	XP 007927864.1 Ca2+/calmodulin-dependent protein kinase [Pseudocercospora fijiensis CIRAD86]	ref|XP 007927864.1|Ca2+/calmodulin-dependent protein kinase [Pseudocercospora fijiensis CIRAD86]/gb|EME82525.1|Ca2+/calmodulin-dependent protein kinase [Pseudocercospora fijiensis CIRAD86];gb|KAF7189936.1|Calcium/calmodulin-dependent protein kinase kinase cmkC [Pseudocercospora fuligena];gb|KXT17556.1|hypothetical protein AC579 6187 [Pseudocercospora musae];gb|KXT04934.1|hypothetical protein AC57…	Pkinase-domain-containing protein	137805	-	PredHel=0	795	7	0.00880503	63	34	51	42	28	3	102.379	Q0UGB6#red vir	Fusarium graminearum	IPR000719;IPR008271;IPR017441;IPR000719;IPR011009	Aminoacyl-tRNA synthetase, class Ia, anticodon-binding;Protein kinase domain;Protein kinase domain;Protein kinase domain;Protein kinase domain;Protein kinase domain;Protein kinase domain;Protein kinase domain;Protein kinase domain;Protein kinase domain;Protein kinase domain;Serine/threonine-protein kinase, active site;Protein kinase, ATP binding site;Protein kinase domain;Protein kinase domain;Pr…	-	-	-	GO:0004674;GO:0004844;GO:0005524;GO:0005737;GO:0006284;GO:0006468;GO:0035556	protein serine/threonine kinase activity;uracil DNA N-glycosylase activity;ATP binding;cytoplasm;base-excision repair;protein phosphorylation;intracellular signal transduction	Molecular Function;Molecular Function;Molecular Function;Cellular Component;Biological Process;Biological Process;Biological Process	EC:2.7.1;EC:3.2.2	Transferring phosphorus-containing groups;Glycosylases
Pfijiensis_497	XP 007932587.1 serine/threonine protein kinase [Pseudocercospora fijiensis CIRAD86]	ref|XP 007932587.1|serine/threonine protein kinase [Pseudocercospora fijiensis CIRAD86]/gb|EME76969.1|serine/threonine protein kinase [Pseudocercospora fijiensis CIRAD86];gb|KXT15116.1|hypothetical protein AC579 6469 [Pseudocercospora musae];gb|KXS97199.1|hypothetical protein AC578 881 [Pseudocercospora eumusae];ref|XP 023456116.1|Dual specificity protein kinase [Cercospora beticola]/gb|PIA98159.…	kinase-like protein	147578	-	PredHel=0	847	7	0.00826446	73	38	76	30	44	5	100.036	I1RN54#red vir	Fusarium graminearum	IPR000719;IPR017441;IPR008271;IPR000719;IPR011009	Protein kinase domain;Protein kinase domain;Protein kinase domain;Protein kinase domain;Protein kinase domain;Protein kinase domain;Protein kinase domain;Protein kinase domain;Protein kinase domain;Protein kinase domain;Protein kinase domain;Protein kinase, ATP binding site;Serine/threonine-protein kinase, active site;Protein kinase domain;Protein kinase domain;Protein kinase-like domain superfam…	-	-	-	GO:0001164;GO:0001165;GO:0001181;GO:0001188;GO:0001650;GO:0003682;GO:0004674;GO:0004713;GO:0005524;GO:0005654;GO:0005737;GO:0016020;GO:0018105;GO:0018107;GO:0045943;GO:0097110	RNA polymerase I core promoter sequence-specific DNA binding;RNA polymerase I cis-regulatory region sequence-specific DNA binding;RNA polymerase I general transcription initiation factor activity;RNA polymerase I preinitiation complex assembly;fibrillar center;chromatin binding;protein serine/threonine kinase activity;protein tyrosine kinase activity;ATP binding;nucleoplasm;cytoplasm;membrane;pep…	Molecular Function;Molecular Function;Molecular Function;Biological Process;Cellular Component;Molecular Function;Molecular Function;Molecular Function;Molecular Function;Cellular Component;Cellular Component;Cellular Component;Biological Process;Biological Process;Biological Process;Molecular Function	EC:2.7.1	Transferring phosphorus-containing groups
Pfijiensis_65	XP 007926209.1 hypothetical protein MYCFIDRAFT 164120 [Pseudocercospora fijiensis CIRAD86]	ref|XP 007926209.1|uncharacterized protein MYCFIDRAFT 164120 [Pseudocercospora fijiensis CIRAD86]/gb|EME82785.1|hypothetical protein MYCFIDRAFT 164120 [Pseudocercospora fijiensis CIRAD86];gb|KAF7195922.1|Serine/threonine-protein kinase ksg1 [Pseudocercospora fuligena];gb|KXT05708.1|hypothetical protein AC578 5597 [Pseudocercospora eumusae];gb|KXT16470.1|hypothetical protein AC579 1748 [Pseudocerc…	Pkinase-domain-containing protein	164120	-	PredHel=0	847	5	0.00590319	95	55	65	45	35	8	100.036	I1S1V3#lethal	Fusarium graminearum	IPR000719;IPR008271;IPR000719;IPR039046;IPR011009	Protein kinase domain;Protein kinase domain;Protein kinase domain;Protein kinase domain;Protein kinase domain;Protein kinase domain;Protein kinase domain;Protein kinase domain;Protein kinase domain;Protein kinase domain;Protein kinase domain;Protein kinase domain;Protein kinase domain;Protein kinase domain;Serine/threonine-protein kinase, active site;Protein kinase domain;PDPK1 family;Protein kin…	-	-	-	GO:0004674;GO:0005524;GO:0018105;GO:0035556	protein serine/threonine kinase activity;ATP binding;peptidyl-serine phosphorylation;intracellular signal transduction	Molecular Function;Molecular Function;Biological Process;Biological Process	EC:2.7.1	Transferring phosphorus-containing groups
Pfijiensis_793	XP 007920850.1 hypothetical protein MYCFIDRAFT 148076 [Pseudocercospora fijiensis CIRAD86]	ref|XP 007920850.1|uncharacterized protein MYCFIDRAFT 148076 [Pseudocercospora fijiensis CIRAD86]/gb|EME87398.1|hypothetical protein MYCFIDRAFT 148076 [Pseudocercospora fijiensis CIRAD86];gb|KAF7187398.1|Serine/threonine-protein kinase ppk6 [Pseudocercospora fuligena];gb|KXT17914.1|hypothetical protein AC579 5900 [Pseudocercospora musae];gb|KXS95641.1|hypothetical protein AC578 3558 [Pseudocercos…	Pkinase-domain-containing protein	148076	-	PredHel=0	1180	5	0.00423729	88	80	90	51	41	10	98.6814	I1RS57#unaf patho	Fusarium graminearum	IPR000719;IPR008271;IPR000719;IPR000014;IPR011009	Pyridoxal phosphate-dependent transferase;Pyridoxal phosphate-dependent transferase;Protein kinase domain;Protein kinase domain;Protein kinase domain;Protein kinase domain;Protein kinase domain;Protein kinase domain;Protein kinase domain;Protein kinase domain;Protein kinase domain;Protein kinase domain;Serine/threonine-protein kinase, active site;Protein kinase domain;Protein kinase domain;PAS do…	WideEffHunter	[LI]xAR	-	GO:0004674;GO:0005524;GO:0005634;GO:0005829;GO:0005978;GO:0006006;GO:0006468;GO:0010558;GO:0016020;GO:0031327;GO:0035556;GO:0080090	protein serine/threonine kinase activity;ATP binding;nucleus;cytosol;glycogen biosynthetic process;glucose metabolic process;protein phosphorylation;negative regulation of macromolecule biosynthetic process;membrane;negative regulation of cellular biosynthetic process;intracellular signal transduction;regulation of primary metabolic process	Molecular Function;Molecular Function;Cellular Component;Cellular Component;Biological Process;Biological Process;Biological Process;Biological Process;Cellular Component;Biological Process;Biological Process;Biological Process	EC:2.7.1	Transferring phosphorus-containing groups
Pfijiensis_1275	XP 007929011.1 hypothetical protein MYCFIDRAFT 87872 [Pseudocercospora fijiensis CIRAD86]	ref|XP 007929011.1|uncharacterized protein MYCFIDRAFT 87872 [Pseudocercospora fijiensis CIRAD86]/gb|EME79902.1|hypothetical protein MYCFIDRAFT 87872 [Pseudocercospora fijiensis CIRAD86];gb|KAF7190994.1|Serine/threonine-protein kinase ppk16 [Pseudocercospora fuligena];gb|KXT13126.1|hypothetical protein AC579 5625 [Pseudocercospora musae];gb|KXS95103.1|hypothetical protein AC578 7432 [Pseudocercosp…	kinase-like protein	87872	-	PredHel=0	1223	8	0.00654129	128	56	97	67	52	13	98.4591	-	-	IPR000719;IPR008271;IPR017441;IPR000719;IPR011009	RNA-binding domain superfamily;RNA-binding domain superfamily;Protein kinase domain;Protein kinase domain;Protein kinase domain;Protein kinase domain;Protein kinase domain;Protein kinase domain;Protein kinase domain;Protein kinase domain;Protein kinase domain;Protein kinase domain;Protein kinase domain;Protein kinase domain;Serine/threonine-protein kinase, active site;Protein kinase, ATP binding …	-	-	-	GO:0004674;GO:0005524;GO:0005737;GO:0006468;GO:0035556	protein serine/threonine kinase activity;ATP binding;cytoplasm;protein phosphorylation;intracellular signal transduction	Molecular Function;Molecular Function;Cellular Component;Biological Process;Biological Process	EC:2.7.1	Transferring phosphorus-containing groups
Pfijiensis_1796	KXT05100.1 hypothetical protein AC578 7566 [Mycosphaerella eumusae]	ref|XP 007932040.1|uncharacterized protein MYCFIDRAFT 98924, partial [Pseudocercospora fijiensis CIRAD86]/gb|EME77254.1|hypothetical protein MYCFIDRAFT 98924, partial [Pseudocercospora fijiensis CIRAD86];ref|XP 007932040.1|uncharacterized protein MYCFIDRAFT 98924, partial [Pseudocercospora fijiensis CIRAD86]/gb|EME77254.1|hypothetical protein MYCFIDRAFT 98924, partial [Pseudocercospora fijiensis …	Pkinase-domain-containing protein	98924	-	PredHel=0	319	10	0.031348	23	18	24	13	11	3	98.0176	I1RJM9#lethal	Fusarium graminearum	IPR000719;IPR017441;IPR008271;IPR000719;IPR011009	Protein kinase domain;Protein kinase domain;Protein kinase domain;Protein kinase domain;Protein kinase, ATP binding site;Serine/threonine-protein kinase, active site;Protein kinase domain;Protein kinase domain;Protein kinase-like domain superfamily	WideEffHunter	RXLR	-	GO:0000122;GO:0004674;GO:0005524;GO:0005737;GO:0006468;GO:0010515;GO:0035556;GO:0042308;GO:0044843;GO:0110045	negative regulation of transcription by RNA polymerase II;protein serine/threonine kinase activity;ATP binding;cytoplasm;protein phosphorylation;negative regulation of induction of conjugation with cellular fusion;intracellular signal transduction;negative regulation of protein import into nucleus;cell cycle G1/S phase transition;negative regulation of cell cycle switching, mitotic to meiotic cel…	Biological Process;Molecular Function;Molecular Function;Cellular Component;Biological Process;Biological Process;Biological Process;Biological Process;Biological Process;Biological Process	EC:2.7.1	Transferring phosphorus-containing groups
Pfijiensis_93	XP 016251853.1 casein kinase I isoform delta, variant 6 [Cladophialophora immunda]	ref|XP 007924062.1|uncharacterized protein MYCFIDRAFT 162548 [Pseudocercospora fijiensis CIRAD86]/gb|EME86972.1|hypothetical protein MYCFIDRAFT 162548 [Pseudocercospora fijiensis CIRAD86];gb|KXS96410.1|hypothetical protein AC578 3013 [Pseudocercospora eumusae];gb|KAF7196886.1|Casein kinase I-like hhp1 [Pseudocercospora fuligena];ref|XP 023455324.1|Casein kinase I hhp1 [Cercospora beticola]/gb|PIA…	casein kinase I isoform epsilon	162548	-	PredHel=0	351	4	0.011396	16	19	12	27	16	3	96.0788	A0A0E0S0W9#red vir	Fusarium graminearum	IPR000719;IPR008271;IPR017441;IPR000719;IPR011009	Protein kinase domain;Protein kinase domain;Protein kinase domain;Protein kinase domain;Serine/threonine-protein kinase, active site;Protein kinase, ATP binding site;Protein kinase domain;Protein kinase domain;Protein kinase-like domain superfamily	WideEffHunter	LysM	-	GO:0004674;GO:0005524;GO:0005634;GO:0005737;GO:0006897;GO:0006900;GO:0007165;GO:0010324;GO:0016020;GO:0018105	protein serine/threonine kinase activity;ATP binding;nucleus;cytoplasm;endocytosis;vesicle budding from membrane;signal transduction;membrane invagination;membrane;peptidyl-serine phosphorylation	Molecular Function;Molecular Function;Cellular Component;Cellular Component;Biological Process;Biological Process;Biological Process;Biological Process;Cellular Component;Biological Process	EC:2.7.1	Transferring phosphorus-containing groups
Pfijiensis_2034	KXT03888.1 hypothetical protein AC578 8943 [Mycosphaerella eumusae]	ref|XP 007920166.1|uncharacterized protein MYCFIDRAFT 55590 [Pseudocercospora fijiensis CIRAD86]/gb|EME89124.1|hypothetical protein MYCFIDRAFT 55590 [Pseudocercospora fijiensis CIRAD86];gb|KAF7192493.1|MAP kinase kinase MKK1/SSP32 [Pseudocercospora fuligena];gb|KXT03888.1|hypothetical protein AC578 8943 [Pseudocercospora eumusae];gb|KXT09444.1|hypothetical protein AC579 5987 [Pseudocercospora mus…	Pkinase-domain-containing protein	55590	-	PredHel=0	495	7	0.0141414	47	29	38	31	16	7	94.8283	A0A068BFA5#incr vir	Epichloe festucae	IPR000719;IPR017441;IPR008271;IPR000719;IPR011009	P-loop containing nucleoside triphosphate hydrolase;P-loop containing nucleoside triphosphate hydrolase;Protein kinase domain;Protein kinase domain;Protein kinase domain;Protein kinase domain;Protein kinase domain;Protein kinase domain;Protein kinase, ATP binding site;Serine/threonine-protein kinase, active site;Protein kinase domain;Protein kinase domain;Protein kinase-like domain superfamily	-	-	-	GO:0000196;GO:0000935;GO:0004674;GO:0004708;GO:0005515;GO:0005524;GO:0005737;GO:0005886;GO:0005975;GO:0006468;GO:0007049;GO:0008360;GO:0016787;GO:0030259;GO:0050511;GO:0050850;GO:0051301;GO:0051991;GO:0071555	cell wall integrity MAPK cascade;division septum;protein serine/threonine kinase activity;MAP kinase kinase activity;protein binding;ATP binding;cytoplasm;plasma membrane;carbohydrate metabolic process;protein phosphorylation;cell cycle;regulation of cell shape;hydrolase activity;lipid glycosylation;undecaprenyldiphospho-muramoylpentapeptide beta-N-acetylglucosaminyltransferase activity;positive …	Biological Process;Cellular Component;Molecular Function;Molecular Function;Molecular Function;Molecular Function;Cellular Component;Cellular Component;Biological Process;Biological Process;Biological Process;Biological Process;Molecular Function;Biological Process;Molecular Function;Biological Process;Biological Process;Molecular Function;Biological Process	EC:2.7.12.1;EC:2.7.12.2;EC:2.4.1.227;EC:3	Dual-specificity kinase;Mitogen-activated protein kinase kinase;Undecaprenyldiphospho-muramoylpentapeptide beta-N-;Hydrolases
Pfijiensis_1594	XP 007927041.1 serine/threonine protein kinase [Pseudocercospora fijiensis CIRAD86]	ref|XP 007927041.1|serine/threonine protein kinase [Pseudocercospora fijiensis CIRAD86]/gb|EME81865.1|serine/threonine protein kinase [Pseudocercospora fijiensis CIRAD86];gb|KXT09687.1|hypothetical protein AC579 187 [Pseudocercospora musae];gb|KAF7189952.1|Glycogen synthase kinase 1 [Pseudocercospora fuligena];gb|KXT04901.1|hypothetical protein AC578 3446 [Pseudocercospora eumusae];ref|XP 0167602…	serine/threonine protein kinase	50287	-	PredHel=0	394	5	0.0126904	25	19	25	25	17	1	85.3825	I1RT36#red vir;loss patho	Fusarium graminearum	IPR000719;IPR017441;IPR008271;IPR000719;IPR039192;IPR011009	P-loop containing nucleoside triphosphate hydrolase;P-loop containing nucleoside triphosphate hydrolase;Protein kinase domain;Protein kinase domain;Protein kinase, ATP binding site;Serine/threonine-protein kinase, active site;Protein kinase domain;Glycogen synthase kinase 3, catalytic domain;Protein kinase-like domain superfamily	-	-	-	GO:0004674;GO:0004712;GO:0004713;GO:0005524;GO:0005737;GO:0018108;GO:0032933;GO:0051984;GO:1905342	protein serine/threonine kinase activity;protein serine/threonine/tyrosine kinase activity;protein tyrosine kinase activity;ATP binding;cytoplasm;peptidyl-tyrosine phosphorylation;SREBP signaling pathway;positive regulation of chromosome segregation;positive regulation of protein localization to kinetochore	Molecular Function;Molecular Function;Molecular Function;Molecular Function;Cellular Component;Biological Process;Biological Process;Biological Process;Biological Process	EC:2.7.12.1	Dual-specificity kinase
Pfijiensis_666	OQO22840.1 putative serine/threonine-protein phosphatase [Rachicladosporium sp. CCFEE 5018]	ref|XP 007930950.1|uncharacterized protein MYCFIDRAFT 89906 [Pseudocercospora fijiensis CIRAD86]/gb|EME78607.1|hypothetical protein MYCFIDRAFT 89906 [Pseudocercospora fijiensis CIRAD86]/gb|KAF7196705.1|putative serine/threonine-protein phosphatase C22H10.04 [Pseudocercospora fuligena]/gb|KXT03283.1|hypothetical protein AC578 4812 [Pseudocercospora eumusae];gb|KXT13847.1|hypothetical protein AC579…	serine/threonine specific protein phosphatase	89906	-	PredHel=0	321	10	0.0311526	21	9	15	12	11	4	84.5568	Q6QIY0#unaf patho	Ustilago maydis	IPR006186;IPR029052;IPR004843;IPR047129;IPR006186;IPR029052	Serine/threonine-specific protein phosphatase/bis(5-nucleosyl)-tetraphosphatase;Metallo-dependent phosphatase-like;Calcineurin-like phosphoesterase domain, ApaH type;Serine/Threonine protein phosphatase PP2A-like;Serine/threonine-specific protein phosphatase/bis(5-nucleosyl)-tetraphosphatase;Serine/threonine-specific protein phosphatase/bis(5-nucleosyl)-tetraphosphatase;Metallo-dependent phosphat…	-	-	-	GO:0006470;GO:0008137;GO:0016151;GO:0016829;GO:0017018;GO:0022904;GO:0044380;GO:0048038;GO:0051287;GO:1902494	protein dephosphorylation;NADH dehydrogenase (ubiquinone) activity;nickel cation binding;lyase activity;myosin phosphatase activity;respiratory electron transport chain;protein localization to cytoskeleton;quinone binding;NAD binding;catalytic complex	Biological Process;Molecular Function;Molecular Function;Molecular Function;Molecular Function;Biological Process;Biological Process;Molecular Function;Molecular Function;Cellular Component	EC:3.1.3.16;EC:7.1.1.2;EC:1.6.5.11;EC:4;EC:1.6.5.2	Protein-serine/threonine phosphatase;NADH:ubiquinone reductase (H(+)-translocating);NADH dehydrogenase (quinone);Lyases;NAD(P)H dehydrogenase (quinone)
Pfijiensis_935	KXT03457.1 hypothetical protein AC578 1639 [Mycosphaerella eumusae]	ref|XP 007927093.1|uncharacterized protein MYCFIDRAFT 59581 [Pseudocercospora fijiensis CIRAD86]/gb|EME82485.1|hypothetical protein MYCFIDRAFT 59581 [Pseudocercospora fijiensis CIRAD86];gb|KXT03457.1|hypothetical protein AC578 1639 [Pseudocercospora eumusae];gb|KAF7187018.1|Serine/threonine-protein kinase CLA4 [Pseudocercospora fuligena];gb|KXT05150.1|hypothetical protein AC579 6362 [Pseudocercos…	serine/threonine protein kinase	59581	-	PredHel=0	678	7	0.0103245	61	34	39	52	26	7	69.8336	M2UDZ5#red vir	Bipolaris maydis	IPR000095;IPR036936;IPR000719;IPR011993;IPR008271;IPR000719;IPR001849;IPR000095;IPR033923;IPR011009;	Ribosomal protein S5 domain 2-type fold;CRIB domain;CRIB domain superfamily;CRIB domain superfamily;Protein kinase domain;Protein kinase domain;PH-like domain superfamily;PH-like domain superfamily;PH-like domain superfamily;PH-like domain superfamily;PH-like domain superfamily;PH-like domain superfamily;PH-like domain superfamily;Serine/threonine-protein kinase, active site;Protein kinase domain…	-	-	-	GO:0004674;GO:0005524;GO:0005737;GO:0006468;GO:0019236;GO:0043408;GO:0106310	protein serine/threonine kinase activity;ATP binding;cytoplasm;protein phosphorylation;response to pheromone;regulation of MAPK cascade;protein serine kinase activity	Molecular Function;Molecular Function;Cellular Component;Biological Process;Biological Process;Biological Process;Molecular Function	EC:2.7.1	Transferring phosphorus-containing groups
Pfijiensis_1782	XP 007930260.1 hypothetical protein MYCFIDRAFT 208836 [Pseudocercospora fijiensis CIRAD86]	ref|XP 007930260.1|uncharacterized protein MYCFIDRAFT 208836 [Pseudocercospora fijiensis CIRAD86]/gb|EME79580.1|hypothetical protein MYCFIDRAFT 208836 [Pseudocercospora fijiensis CIRAD86];gb|KXT13799.1|hypothetical protein AC579 2341 [Pseudocercospora musae];gb|KXS99243.1|hypothetical protein AC578 6873 [Pseudocercospora eumusae];gb|USW54169.1|Putative peptidase S9, prolyl oligopeptidase, catalyt…	alpha/beta-hydrolase	208836	-	PredHel=0	1422	19	0.0133615	126	75	98	70	47	29	67.567	-	-	IPR011042;IPR000719;IPR029058;IPR001375;IPR008271;IPR017441;IPR000719;IPR029058;IPR011009	HotDog domain superfamily;HotDog domain superfamily;Six-bladed beta-propeller, TolB-like;Six-bladed beta-propeller, TolB-like;Protein kinase domain;Alpha/Beta hydrolase fold;Peptidase S9, prolyl oligopeptidase, catalytic domain;Peptidase S9, prolyl oligopeptidase, catalytic domain;Peptidase S9, prolyl oligopeptidase, catalytic domain;Peptidase S9, prolyl oligopeptidase, catalytic domain;Peptidase…	-	-	-	GO:0004674;GO:0005524;GO:0005773;GO:0005794;GO:0005886;GO:0006468;GO:0008236;GO:0016485;GO:0033043;GO:0042144	protein serine/threonine kinase activity;ATP binding;vacuole;Golgi apparatus;plasma membrane;protein phosphorylation;serine-type peptidase activity;protein processing;regulation of organelle organization;vacuole fusion, non-autophagic	Molecular Function;Molecular Function;Cellular Component;Cellular Component;Cellular Component;Biological Process;Molecular Function;Biological Process;Biological Process;Biological Process	EC:2.7.1;EC:3.4	Transferring phosphorus-containing groups;Acting on peptide bonds (peptidases)
Pfijiensis_1915	XP 007930860.1 hypothetical protein MYCFIDRAFT 157284 [Pseudocercospora fijiensis CIRAD86]	ref|XP 007930860.1|uncharacterized protein MYCFIDRAFT 157284 [Pseudocercospora fijiensis CIRAD86]/gb|EME78492.1|hypothetical protein MYCFIDRAFT 157284 [Pseudocercospora fijiensis CIRAD86];gb|KAF7196554.1|Threonine synthase [Pseudocercospora fuligena];gb|KXT11322.1|hypothetical protein AC579 304 [Pseudocercospora musae]/gb|KXT11972.1|hypothetical protein AC579 3091 [Pseudocercospora musae];gb|KXS9…	Threonine synthase	157284	-	PredHel=0	557	1	0.00179533	38	34	23	42	19	7	57.2197	N4VLC7#red vir	Colletotrichum orbiculare	IPR001926;IPR036052;IPR037158;IPR029144;IPR004450;IPR036052;IPR000634;IPR036052	Tryptophan synthase beta chain-like, PALP domain;Tryptophan synthase beta chain-like, PALP domain superfamily;Threonine synthase, N-terminal domain superfamily;Threonine synthase, N-terminal;Threonine synthase-like;Tryptophan synthase beta chain-like, PALP domain superfamily;Tryptophan synthase beta chain-like, PALP domain superfamily;Serine/threonine dehydratase, pyridoxal-phosphate-binding site…	WideEffHunter	LysM	-	GO:0004672;GO:0004795;GO:0005524;GO:0005886;GO:0006071;GO:0006468;GO:0009088;GO:0015169;GO:0015527;GO:0015760;GO:0015793;GO:0015794;GO:0016787;GO:0030170;GO:0035435;GO:0061513	protein kinase activity;threonine synthase activity;ATP binding;plasma membrane;glycerol metabolic process;protein phosphorylation;threonine biosynthetic process;glycerol-3-phosphate transmembrane transporter activity;glycerol-phosphate:inorganic phosphate antiporter activity;glucose-6-phosphate transport;glycerol transmembrane transport;glycerol-3-phosphate transmembrane transport;hydrolase acti…	Molecular Function;Molecular Function;Molecular Function;Cellular Component;Biological Process;Biological Process;Biological Process;Molecular Function;Molecular Function;Biological Process;Biological Process;Biological Process;Molecular Function;Molecular Function;Biological Process;Molecular Function	EC:2.7.1;EC:4.2.3.1;EC:3	Transferring phosphorus-containing groups;Threonine synthase;Hydrolases
Pfijiensis_709	XP 007921591.1 hypothetical protein MYCFIDRAFT 213358 [Pseudocercospora fijiensis CIRAD86]	ref|XP 007921591.1|uncharacterized protein MYCFIDRAFT 213358 [Pseudocercospora fijiensis CIRAD86]/gb|EME88633.1|hypothetical protein MYCFIDRAFT 213358 [Pseudocercospora fijiensis CIRAD86];gb|KXT05079.1|hypothetical protein AC578 7533 [Pseudocercospora eumusae];gb|PPJ56814.1|hypothetical protein CBER1 05935 [Cercospora berteroae];ref|XP 023456212.1|Serine/threonine-protein kinase SCH9 [Cercospora …	kinase-like protein	213358	-	PredHel=0	885	5	0.00564972	76	59	62	47	39	7	55.689	Q4WJD1#loss patho	Aspergillus fumigatus	IPR000008;IPR035892;IPR000719;IPR017892;IPR008271;IPR017441;IPR000008;IPR000719;IPR000961;IPR011009;IPR035892	C2 domain;C2 domain superfamily;Protein kinase domain;Protein kinase domain;Protein kinase domain;Protein kinase, C-terminal;Protein kinase, C-terminal;Protein kinase, C-terminal;Protein kinase, C-terminal;Protein kinase, C-terminal;Protein kinase, C-terminal;Protein kinase, C-terminal;Protein kinase, C-terminal;Protein kinase, C-terminal;Serine/threonine-protein kinase, active site;Protein kinas…	WideEffHunter	RXLR	-	GO:0000785;GO:0004674;GO:0005524;GO:0006468;GO:0032880;GO:0045943;GO:0045945;GO:0047484;GO:0060963;GO:0090153;GO:1901494;GO:1904828	chromatin;protein serine/threonine kinase activity;ATP binding;protein phosphorylation;regulation of protein localization;positive regulation of transcription by RNA polymerase I;positive regulation of transcription by RNA polymerase III;regulation of response to osmotic stress;positive regulation of ribosomal protein gene transcription by RNA polymerase II;regulation of sphingolipid biosynthetic…	Cellular Component;Molecular Function;Molecular Function;Biological Process;Biological Process;Biological Process;Biological Process;Biological Process;Biological Process;Biological Process;Biological Process;Biological Process	EC:2.7.1	Transferring phosphorus-containing groups
Pfijiensis_1150	KXS96801.1 hypothetical protein AC578 8314 [Mycosphaerella eumusae]	ref|XP 007926714.1|uncharacterized protein MYCFIDRAFT 154099 [Pseudocercospora fijiensis CIRAD86]/gb|EME83517.1|hypothetical protein MYCFIDRAFT 154099 [Pseudocercospora fijiensis CIRAD86];gb|KAF7188519.1|Serine/threonine-protein kinase srk1 [Pseudocercospora fuligena];gb|KXT11205.1|hypothetical protein AC579 10015 [Pseudocercospora musae];gb|PPJ49881.1|hypothetical protein CBER1 05002 [Cercospora…	Ca2+/calmodulin-dependent protein kinase	154099	-	PredHel=0	636	4	0.00628931	35	25	42	39	25	5	52.6697	I1RB79#unaf patho	Fusarium graminearum	IPR000719;IPR008271;IPR000719;IPR011009	Protein kinase domain;Protein kinase domain;Protein kinase domain;Protein kinase domain;Protein kinase domain;Protein kinase domain;Protein kinase domain;Protein kinase domain;Protein kinase domain;Serine/threonine-protein kinase, active site;Protein kinase domain;Protein kinase domain;Protein kinase-like domain superfamily	-	-	-	GO:0004674;GO:0005524;GO:0005634;GO:0006468;GO:0016020;GO:0044773;GO:0140014	protein serine/threonine kinase activity;ATP binding;nucleus;protein phosphorylation;membrane;mitotic DNA damage checkpoint signaling;mitotic nuclear division	Molecular Function;Molecular Function;Cellular Component;Biological Process;Cellular Component;Biological Process;Biological Process	EC:2.7.1	Transferring phosphorus-containing groups
Pfijiensis_1034	XP 007920479.1 serine/threonine protein kinase, CMGC family, CDC2/CDK subfamily [Pseudocercospora fijiensis CIRAD86]	ref|XP 007920479.1|serine/threonine protein kinase, CMGC family, CDC2/CDK subfamily [Pseudocercospora fijiensis CIRAD86]/gb|EME89262.1|serine/threonine protein kinase, CMGC family, CDC2/CDK subfamily [Pseudocercospora fijiensis CIRAD86]/gb|KAF7191431.1|Negative regulator of the PHO system [Pseudocercospora fuligena];gb|KXS96139.1|hypothetical protein AC578 2298 [Pseudocercospora eumusae];gb|EME49…	Negative regulator of the PHO	-	-	PredHel=0	324	3	0.00925926	19	21	19	15	13	6	52.0427	I1RN31#lethal	Fusarium graminearum	IPR000719;IPR017441;IPR008271;IPR000719;IPR011009	Protein kinase domain;Protein kinase domain;Protein kinase domain;Protein kinase domain;Protein kinase, ATP binding site;Serine/threonine-protein kinase, active site;Protein kinase domain;Protein kinase-like domain superfamily	-	-	-	GO:0000083;GO:0000122;GO:0004693;GO:0005524;GO:0005634;GO:0005737;GO:0005935;GO:0006468;GO:0006974;GO:0007089;GO:0016020;GO:0016239;GO:0016242;GO:0030332;GO:0031647;GO:0032878;GO:0032880;GO:0043433;GO:0045719;GO:0045936;GO:0046822;GO:0050849;GO:0051302;GO:0055088;GO:0071073;GO:0140014;GO:1990860	regulation of transcription involved in G1/S transition of mitotic cell cycle;negative regulation of transcription by RNA polymerase II;cyclin-dependent protein serine/threonine kinase activity;ATP binding;nucleus;cytoplasm;cellular bud neck;protein phosphorylation;DNA damage response;traversing start control point of mitotic cell cycle;membrane;positive regulation of macroautophagy;negative regu…	Biological Process;Biological Process;Molecular Function;Molecular Function;Cellular Component;Cellular Component;Cellular Component;Biological Process;Biological Process;Biological Process;Cellular Component;Biological Process;Biological Process;Molecular Function;Biological Process;Biological Process;Biological Process;Biological Process;Biological Process;Biological Process;Biological Process;…	EC:2.7.11.22	Cyclin-dependent kinase
Pfijiensis_85	XP 007930682.1 nitrogen permease reactivator protein NPR1 [Pseudocercospora fijiensis CIRAD86]	ref|XP 007930682.1|nitrogen permease reactivator protein NPR1 [Pseudocercospora fijiensis CIRAD86]/gb|EME78278.1|nitrogen permease reactivator protein NPR1 [Pseudocercospora fijiensis CIRAD86];gb|KXS96320.1|hypothetical protein AC578 9370 [Pseudocercospora eumusae];gb|KAF7194144.1|Serine/threonine-protein kinase oca2 [Pseudocercospora fuligena];gb|KXT12066.1|hypothetical protein AC579 1867 [Pseud…	Pkinase-domain-containing protein	157113	-	PredHel=0	712	5	0.00702247	77	46	60	40	23	4	49.7903	I1RQ67#unaf patho	Fusarium graminearum	IPR000719;IPR017441;IPR008271;IPR000719;IPR011009	Protein kinase domain;Protein kinase domain;Protein kinase domain;Protein kinase domain;Protein kinase domain;Protein kinase domain;Protein kinase domain;Protein kinase domain;Protein kinase domain;Protein kinase domain;Protein kinase domain;Protein kinase domain;Protein kinase domain;Protein kinase domain;Protein kinase domain;Protein kinase domain;Protein kinase, ATP binding site;Serine/threoni…	WideEffHunter	PDI	-	GO:0000122;GO:0004674;GO:0005524;GO:0006468;GO:0006808;GO:0035556	negative regulation of transcription by RNA polymerase II;protein serine/threonine kinase activity;ATP binding;protein phosphorylation;regulation of nitrogen utilization;intracellular signal transduction	Biological Process;Molecular Function;Molecular Function;Biological Process;Biological Process;Biological Process	EC:2.7.1	Transferring phosphorus-containing groups
Pfijiensis_1795	XP 007929735.1 hypothetical protein MYCFIDRAFT 57555 [Pseudocercospora fijiensis CIRAD86]	ref|XP 007929735.1|uncharacterized protein MYCFIDRAFT 57555 [Pseudocercospora fijiensis CIRAD86]/gb|EME79533.1|hypothetical protein MYCFIDRAFT 57555 [Pseudocercospora fijiensis CIRAD86];gb|KXT01155.1|hypothetical protein AC578 602 [Pseudocercospora eumusae];gb|KAI5366380.1|putative serine/threonine-protein kinase, active [Septoria linicola]/gb|USW54581.1|Putative serine/threonine-protein kinase, …	serine/threonine protein kinase-like protein	57555	-	PredHel=0	653	5	0.00765697	63	41	43	38	25	7	45.161	I1RP88#lethal	Fusarium graminearum	IPR000719;IPR017892;IPR008271;IPR017441;IPR000961;IPR000719;IPR011009	Protein kinase domain;Protein kinase domain;Protein kinase, C-terminal;Protein kinase, C-terminal;Protein kinase, C-terminal;Protein kinase, C-terminal;Protein kinase, C-terminal;Protein kinase, C-terminal;Protein kinase, C-terminal;Protein kinase, C-terminal;Protein kinase, C-terminal;Serine/threonine-protein kinase, active site;Protein kinase, ATP binding site;AGC-kinase, C-terminal;Protein kin…	-	-	-	GO:0000785;GO:0004674;GO:0005524;GO:0005737;GO:0006468;GO:0045944;GO:1900237;GO:1903940	chromatin;protein serine/threonine kinase activity;ATP binding;cytoplasm;protein phosphorylation;positive regulation of transcription by RNA polymerase II;positive regulation of induction of conjugation with cellular fusion;negative regulation of TORC2 signaling	Cellular Component;Molecular Function;Molecular Function;Cellular Component;Biological Process;Biological Process;Biological Process;Biological Process	EC:2.7.1	Transferring phosphorus-containing groups
Pfijiensis_512	KXT09010.1 hypothetical protein AC579 7863 [Pseudocercospora musae]	ref|XP 007922665.1|mitogen-activated protein kinase [Pseudocercospora fijiensis CIRAD86]/gb|EME85415.1|mitogen-activated protein kinase [Pseudocercospora fijiensis CIRAD86]/gb|QDX15493.1|high osmolarity glycerol [Pseudocercospora fijiensis];gb|KXT09010.1|hypothetical protein AC579 7863 [Pseudocercospora musae];gb|KXT05385.1|hypothetical protein AC578 11024 [Pseudocercospora eumusae];ref|XP 033669…	Mitogen-activated protein kinase Hog1	60280	-	PredHel=0	359	5	0.0139276	20	20	21	23	11	4	41.3584	Q1KTF2#loss patho	Zymoseptoria tritic	IPR008352;IPR000719;IPR017441;IPR003527;IPR008271;IPR000719;IPR038783;IPR011009	Mitogen-activated protein (MAP) kinase p38-like;Mitogen-activated protein (MAP) kinase p38-like;Protein kinase domain;Protein kinase domain;Protein kinase domain;Protein kinase, ATP binding site;Mitogen-activated protein (MAP) kinase, conserved site;Serine/threonine-protein kinase, active site;Protein kinase domain;Fungal mitogen-activated protein (MAP) kinase Sty1/Hog1;Protein kinase-like domain…	-	-	-	GO:0004707;GO:0005524;GO:0005634;GO:0005737;GO:0006468;GO:0016020;GO:0034599;GO:0051403;GO:0071470;GO:0106310	MAP kinase activity;ATP binding;nucleus;cytoplasm;protein phosphorylation;membrane;cellular response to oxidative stress;stress-activated MAPK cascade;cellular response to osmotic stress;protein serine kinase activity	Molecular Function;Molecular Function;Cellular Component;Cellular Component;Biological Process;Cellular Component;Biological Process;Biological Process;Biological Process;Molecular Function	EC:2.7.11.24	Mitogen-activated protein kinase
Histidine kinases
Pfijiensis_1799	KXT05262.1 hypothetical protein AC578 8380 [Mycosphaerella eumusae]	ref|XP 007925892.1|uncharacterized protein MYCFIDRAFT 58316 [Pseudocercospora fijiensis CIRAD86]/gb|EME82950.1|hypothetical protein MYCFIDRAFT 58316 [Pseudocercospora fijiensis CIRAD86];gb|KXT05262.1|hypothetical protein AC578 8380 [Pseudocercospora eumusae];gb|KAF7186019.1|Two-component system protein B [Pseudocercospora fuligena];gb|KXT15686.1|hypothetical protein AC579 139 [Pseudocercospora mu…	putative histidine kinase HHK5p	58316	-	PredHel=2	1174	7	0.00596252	108	74	65	56	62	9	242.193	A0A384K2E5#unaf patho;red vir	Botrytis cinerea	IPR004358;IPR003661;IPR036890;IPR001789;IPR003594;IPR001789;IPR005467;IPR003661;IPR011006;IPR036890;IPR036097	MFS transporter superfamily;Signal transduction histidine kinase-related protein, C-terminal;Signal transduction histidine kinase-related protein, C-terminal;Signal transduction histidine kinase, dimerisation/phosphoacceptor domain;Histidine kinase/HSP90-like ATPase superfamily;Signal transduction response regulator, receiver domain;Signal transduction response regulator, receiver domain;Histidin…	-	-	-	GO:0000155;GO:0000160;GO:0005034;GO:0005275;GO:0005515;GO:0005524;GO:0006972;GO:0031460;GO:0046777;GO:0071470;GO:1903804;GO:1990222	phosphorelay sensor kinase activity;phosphorelay signal transduction system;osmosensor activity;amine transmembrane transporter activity;protein binding;ATP binding;hyperosmotic response;glycine betaine transport;protein autophosphorylation;cellular response to osmotic stress;glycine import across plasma membrane;ProVWX complex	Molecular Function;Biological Process;Molecular Function;Molecular Function;Molecular Function;Molecular Function;Biological Process;Biological Process;Biological Process;Biological Process;Biological Process;Cellular Component	EC:2.7.3;EC:2.7.13.3	Transferring phosphorus-containing groups;Histidine kinase
Pfijiensis_833	XP 007922114.1 histidine kinase A [Pseudocercospora fijiensis CIRAD86]	ref|XP 007922114.1| histidine kinase A [Pseudocercospora fijiensis CIRAD86] ;gb|KAF7185236.1| Cyanobacterial phytochrome B [Pseudocercospora fuligena] ;gb|KXT13019.1| hypothetical protein AC579 3325 [Pseudocercospora musae] ;gb|KXT04427.1| hypothetical protein AC578 3597 [Pseudocercospora eumusae] ;gb|PPJ49590.1| hypothetical protein CBER1 01897 [Cercospora berteroae] ;ref|XP 047755904.1| Cyanoba…	histidine kinase A	150140	-	PredHel=0	1485	11	0.00740741	140	90	96	76	63	11	120.762	A0A0F7A0T2#incr vir	Cryptococcus neoformans	IPR001294;IPR003661;IPR013654;IPR029016;IPR003018;IPR003594;IPR001789;IPR013515;IPR036890;IPR043150;IPR005467;IPR016132;IPR001789;IPR003661;IPR036890;IPR035965;IPR011006;IPR036097	Phytochrome;Signal transduction histidine kinase, dimerisation/phosphoacceptor domain;PAS fold-2;GAF-like domain superfamily;GAF domain;GAF domain;Histidine kinase/HSP90-like ATPase;Signal transduction response regulator, receiver domain;Phytochrome, central region;Phytochrome, central region;Histidine kinase/HSP90-like ATPase superfamily;Phytochrome, PHY domain superfamily;Phytochrome, PHY domai…	-	-	-	GO:0000155;GO:0000160;GO:0005515;GO:0006355;GO:0009584	phosphorelay sensor kinase activity;phosphorelay signal transduction system;protein binding;regulation of DNA-templated transcription;detection of visible light	Molecular Function;Biological Process;Molecular Function;Biological Process;Biological Process	EC:2.7.3;EC:2.7.13.3	Transferring phosphorus-containing groups;Histidine kinase
Pfijiensis_1707	XP 007929431.1 hypothetical protein MYCFIDRAFT 95252, partial [Pseudocercospora fijiensis CIRAD86]	ref|XP 007929431.1|uncharacterized protein MYCFIDRAFT 95252, partial [Pseudocercospora fijiensis CIRAD86]/gb|EME80521.1|hypothetical protein MYCFIDRAFT 95252, partial [Pseudocercospora fijiensis CIRAD86];gb|KXT14966.1|hypothetical protein AC579 4395 [Pseudocercospora musae];gb|KXS96603.1|hypothetical protein AC578 11117 [Pseudocercospora eumusae];gb|KAF7192118.1|Hybrid signal transduction histidi…	histidine kinase	95252	-	PredHel=0	1003	20	0.0199402	70	62	50	33	38	14	99.1289	G4MXJ1#loss patho	Magnaporthe oryzae	IPR004358;IPR000014;IPR003594;IPR000014;IPR001789;IPR036890;IPR005467;IPR001789;IPR000014;IPR000014;IPR003661;IPR035965;IPR036890;IPR011006;IPR036097	Signal transduction histidine kinase-related protein, C-terminal;PAS domain;PAS domain;PAS domain;Histidine kinase/HSP90-like ATPase;Histidine kinase/HSP90-like ATPase;PAS domain;Signal transduction response regulator, receiver domain;Signal transduction response regulator, receiver domain;Histidine kinase/HSP90-like ATPase superfamily;Histidine kinase/HSP90-like ATPase superfamily;Histidine kina…	-	-	-	GO:0000155;GO:0000160;GO:0016310	phosphorelay sensor kinase activity;phosphorelay signal transduction system;phosphorylation	Molecular Function;Biological Process;Biological Process	EC:2.7.3;EC:2.7.13.3	Transferring phosphorus-containing groups;Histidine kinase
Pfijiensis_741	KXT15869.1 hypothetical protein AC579 5526 [Pseudocercospora musae]	ref|XP 007931820.1|uncharacterized protein MYCFIDRAFT 94454, partial [Pseudocercospora fijiensis CIRAD86]/gb|EME78130.1|hypothetical protein MYCFIDRAFT 94454, partial [Pseudocercospora fijiensis CIRAD86];gb|KAF7197325.1|Hybrid signal transduction histidine kinase B [Pseudocercospora fuligena];gb|KXT02950.1|hypothetical protein AC578 10576 [Pseudocercospora eumusae];gb|KXT11659.1|hypothetical prot…	putative signal transduction response regulator, receiver domain, histidine kinase/HSP90-like ATPase	94454	-	PredHel=0	1117	14	0.0125336	105	67	62	53	41	6	98.6814	-	-	IPR004358;IPR003594;IPR001789;IPR036890;IPR003661;IPR005467;IPR001789;IPR003661;IPR036097;IPR036890;IPR011006	Signal transduction histidine kinase-related protein, C-terminal;Histidine kinase/HSP90-like ATPase;Signal transduction response regulator, receiver domain;Signal transduction response regulator, receiver domain;Signal transduction response regulator, receiver domain;Histidine kinase/HSP90-like ATPase superfamily;Signal transduction histidine kinase, dimerisation/phosphoacceptor domain;Signal tra…	-	-	-	GO:0000155;GO:0000160;GO:0005886;GO:0046777;GO:0060089	phosphorelay sensor kinase activity;phosphorelay signal transduction system;plasma membrane;protein autophosphorylation;molecular transducer activity	Molecular Function;Biological Process;Cellular Component;Biological Process;Molecular Function	EC:2.7.3;EC:2.7.13.3	Transferring phosphorus-containing groups;Histidine kinase
Pfijiensis_1574	XP 007922617.1 hypothetical protein MYCFIDRAFT 59215 [Pseudocercospora fijiensis CIRAD86]	ref|XP 007922617.1|uncharacterized protein MYCFIDRAFT 59215 [Pseudocercospora fijiensis CIRAD86]/gb|EME85944.1|hypothetical protein MYCFIDRAFT 59215 [Pseudocercospora fijiensis CIRAD86];gb|KXT07175.1|hypothetical protein AC578 2411 [Pseudocercospora eumusae];gb|KAF7190247.1|Pre-mRNA-splicing factor rse1 [Pseudocercospora fuligena];gb|KXT17476.1|hypothetical protein AC579 5690 [Pseudocercospora mu…	putative splicing factor 3B subunit 3	59215	-	PredHel=0	1223	22	0.0179886	76	72	63	49	40	13	98.4591	-	-	IPR015943;IPR015943;IPR004871;IPR018846;IPR015943;	Signal transduction histidine kinase, dimerisation/phosphoacceptor domain superfamily;WD40/YVTN repeat-like-containing domain superfamily;WD40/YVTN repeat-like-containing domain superfamily;Cleavage/polyadenylation specificity factor, A subunit, C-terminal;Cleavage/polyadenylation specificity factor, A subunit, C-terminal;Cleavage/polyadenylation specificity factor, A subunit, N-terminal;WD40/YVT…	-	-	-	GO:0000398;GO:0004672;GO:0005515;GO:0005524;GO:0005686;GO:0006468;GO:0016020;GO:0017069	mRNA splicing, via spliceosome;protein kinase activity;protein binding;ATP binding;U2 snRNP;protein phosphorylation;membrane;snRNA binding	Biological Process;Molecular Function;Molecular Function;Molecular Function;Cellular Component;Biological Process;Cellular Component;Molecular Function	EC:2.7.1	Transferring phosphorus-containing groups
Pfijiensis_1447	XP 007921355.1 hypothetical protein MYCFIDRAFT 184978 [Pseudocercospora fijiensis CIRAD86]	ref|XP 007921355.1|uncharacterized protein MYCFIDRAFT 184978 [Pseudocercospora fijiensis CIRAD86]/gb|EME88228.1|hypothetical protein MYCFIDRAFT 184978 [Pseudocercospora fijiensis CIRAD86];gb|KAF7196476.1|Multistep phosphorelay regulator 1 [Pseudocercospora fuligena];gb|KXT07476.1|hypothetical protein AC578 574 [Pseudocercospora eumusae]/gb|KXT07477.1|hypothetical protein AC578 574 [Pseudocercospo…	histidine containing phosphotransmitter protein	184978	-	PredHel=0	155	3	0.0193548	9	15	3	13	5	0	92.815	G4MTK9#loss patho	Magnaporthe oryzae	IPR036641;IPR008207;IPR045871;IPR008207;IPR008207;IPR036641	Chloride channel, core;HPT domain superfamily;Signal transduction histidine kinase, phosphotransfer (Hpt) domain;Histidine-containing phosphotransfer protein 1-5/Phosphorelay intermediate protein YPD1;Signal transduction histidine kinase, phosphotransfer (Hpt) domain;Signal transduction histidine kinase, phosphotransfer (Hpt) domain;HPT domain superfamily	-	-	-	GO:0000160;GO:0004069;GO:0005634;GO:0005737;GO:0006520;GO:0009058;GO:0009927;GO:0016020;GO:0016310;GO:0030170;GO:0043424	phosphorelay signal transduction system;L-aspartate:2-oxoglutarate aminotransferase activity;nucleus;cytoplasm;amino acid metabolic process;biosynthetic process;histidine phosphotransfer kinase activity;membrane;phosphorylation;pyridoxal phosphate binding;protein histidine kinase binding	Biological Process;Molecular Function;Cellular Component;Cellular Component;Biological Process;Biological Process;Molecular Function;Cellular Component;Biological Process;Molecular Function;Molecular Function	EC:2.7.1;EC:2.6.1.1	Transferring phosphorus-containing groups;Aspartate transaminase
Pfijiensis_1539	KXT08530.1 hypothetical protein AC579 5410 [Pseudocercospora musae]	ref|XP 007919903.1|histidine kinase [Pseudocercospora fijiensis CIRAD86]/gb|EME87990.1|histidine kinase [Pseudocercospora fijiensis CIRAD86];gb|KAF7197143.1|Hybrid signal transduction histidine kinase K [Pseudocercospora fuligena];gb|KXT02870.1|hypothetical protein AC578 1810 [Pseudocercospora eumusae];gb|KXT08530.1|hypothetical protein AC579 5410 [Pseudocercospora musae];ref|XP 047756145.1|Hybri…	histidine kinase	29042	-	PredHel=0	533	9	0.0168856	38	28	34	34	13	4	81.2562	G4MXJ1#loss patho	Magnaporthe oryzae	IPR004358;IPR036890;IPR003594;IPR001789;IPR003661;IPR005467;IPR001789;IPR003661;IPR011006;IPR036890;IPR036097	Signal transduction histidine kinase-related protein, C-terminal;Signal transduction histidine kinase-related protein, C-terminal;Histidine kinase/HSP90-like ATPase superfamily;Histidine kinase/HSP90-like ATPase;Signal transduction response regulator, receiver domain;Signal transduction histidine kinase, dimerisation/phosphoacceptor domain;Signal transduction histidine kinase, dimerisation/phosph…	WideEffHunter	YFWxC	-	GO:0000155;GO:0000160;GO:0016310	phosphorelay sensor kinase activity;phosphorelay signal transduction system;phosphorylation	Molecular Function;Biological Process;Biological Process	EC:2.7.3;EC:2.7.13.3	Transferring phosphorus-containing groups;Histidine kinase
Pfijiensis_363	XP 007920107.1 hypothetical protein MYCFIDRAFT 54840 [Pseudocercospora fijiensis CIRAD86]	ref|XP 007920107.1|uncharacterized protein MYCFIDRAFT 54840 [Pseudocercospora fijiensis CIRAD86]/gb|EME87696.1|hypothetical protein MYCFIDRAFT 54840 [Pseudocercospora fijiensis CIRAD86];gb|KXT02822.1|hypothetical protein AC578 5360 [Pseudocercospora eumusae];gb|KAF7193132.1|Heat shock protein 90-like [Pseudocercospora fuligena];gb|EME48849.1|hypothetical protein DOTSEDRAFT 67793 [Dothistroma sept…	Heat shock protein	54840	-	PredHel=0	702	1	0.0014245	55	46	21	77	26	5	16.3546	I1REC7#red vir	Fusarium graminearum	IPR020575;IPR036890;IPR001404;IPR003594;IPR037196;IPR001404;IPR001404;IPR019805;IPR001404;IPR036890;IPR037196;IPR020568	RNA-binding domain superfamily;RNA-binding domain superfamily;RNA-binding domain superfamily;RNA-binding domain superfamily;Heat shock protein Hsp90, N-terminal;Heat shock protein Hsp90, N-terminal;Histidine kinase/HSP90-like ATPase superfamily;Heat shock protein Hsp90 family;Histidine kinase/HSP90-like ATPase;HSP90, C-terminal domain;Heat shock protein Hsp90 family;Heat shock protein Hsp90 famil…	-	-	-	GO:0004332;GO:0005509;GO:0005524;GO:0005829;GO:0005886;GO:0006096;GO:0008270;GO:0010619;GO:0016887;GO:0031048;GO:0034605;GO:0048471;GO:0050821;GO:0051082;GO:0061077;GO:0140453;GO:0140662	fructose-bisphosphate aldolase activity;calcium ion binding;ATP binding;cytosol;plasma membrane;glycolytic process;zinc ion binding;adenylate cyclase-activating glucose-activated G protein-coupled receptor signaling pathway;ATP hydrolysis activity;small ncRNA-mediated heterochromatin formation;cellular response to heat;perinuclear region of cytoplasm;protein stabilization;unfolded protein binding…	Molecular Function;Molecular Function;Molecular Function;Cellular Component;Cellular Component;Biological Process;Molecular Function;Biological Process;Molecular Function;Biological Process;Biological Process;Cellular Component;Biological Process;Molecular Function;Biological Process;Cellular Component;Molecular Function	EC:4.1.2.13;EC:3.6.1.15	Fructose-bisphosphate aldolase;Nucleoside-triphosphate phosphatase
sphingolipid desaturase
Pfijiensis_239	XP 007928701.1 hypothetical protein MYCFIDRAFT 88087 [Pseudocercospora fijiensis CIRAD86]	ref|XP 007928701.1|uncharacterized protein MYCFIDRAFT 88087 [Pseudocercospora fijiensis CIRAD86]/gb|EME81529.1|hypothetical protein MYCFIDRAFT 88087 [Pseudocercospora fijiensis CIRAD86];gb|KXS98988.1|hypothetical protein AC578 6169 [Pseudocercospora eumusae];gb|KAF7190596.1|Delta 8-(E)-sphingolipid desaturase [Pseudocercospora fuligena];gb|KXT13049.1|hypothetical protein AC579 3466 [Pseudocercosp…	fatty acid desaturase	88087	-	PredHel=5	567	8	0.0141093	34	26	25	25	12	14	100.266	-	-	IPR036400;IPR005804;IPR012171;IPR001199;IPR012171;IPR001199;IPR036400	Cytochrome b5-like heme/steroid binding domain superfamily;Fatty acid desaturase domain;Fatty acid desaturase;Cytochrome b5-like heme/steroid binding domain;Cytochrome b5-like heme/steroid binding domain;Cytochrome b5-like heme/steroid binding domain;Cytochrome b5-like heme/steroid binding domain;Cytochrome b5-like heme/steroid binding domain;Fatty acid desaturase;Cytochrome b5-like heme/steroid …	-	-	-	GO:0000105;GO:0000162;GO:0005992;GO:0006012;GO:0006119;GO:0006189;GO:0006260;GO:0006633;GO:0006665;GO:0006744;GO:0006750;GO:0009089;GO:0009102;GO:0009229;GO:0009435;GO:0015940;GO:0016020;GO:0016491;GO:0016567;GO:0042838;GO:0044206;GO:0055129;GO:2001061	histidine biosynthetic process;tryptophan biosynthetic process;trehalose biosynthetic process;galactose metabolic process;oxidative phosphorylation;'de novo' IMP biosynthetic process;DNA replication;fatty acid biosynthetic process;sphingolipid metabolic process;ubiquinone biosynthetic process;glutathione biosynthetic process;lysine biosynthetic process via diaminopimelate;biotin biosynthetic proc…	Biological Process;Biological Process;Biological Process;Biological Process;Biological Process;Biological Process;Biological Process;Biological Process;Biological Process;Biological Process;Biological Process;Biological Process;Biological Process;Biological Process;Biological Process;Biological Process;Cellular Component;Molecular Function;Biological Process;Biological Process;Biological Process;…	EC:1	Oxidoreductases
sphingolipid C9-methyltransferase
Pfijiensis_1309	XP 007928930.1 hypothetical protein MYCFIDRAFT 78053 [Pseudocercospora fijiensis CIRAD86]	gb|KXS97438.1|hypothetical protein AC579 3832 [Pseudocercospora musae];ref|XP 007928930.1|uncharacterized protein MYCFIDRAFT 78053 [Pseudocercospora fijiensis CIRAD86]/gb|EME80299.1|hypothetical protein MYCFIDRAFT 78053 [Pseudocercospora fijiensis CIRAD86];gb|KAF7188219.1|Sphingolipid C9-methyltransferase 2 [Pseudocercospora fuligena];gb|KXT00079.1|hypothetical protein AC578 5796, partial [Pseudo…	Sphingolipid C9-methyltransferase	78053	-	PredHel=3	518	5	0.00965251	28	29	26	32	23	15	115.957	I1RNL0#red vir	Fusarium graminearum	IPR029063;IPR029063	S-adenosyl-L-methionine-dependent methyltransferase superfamily;S-adenosyl-L-methionine-dependent methyltransferase superfamily;S-adenosyl-L-methionine-dependent methyltransferase superfamily;S-adenosyl-L-methionine-dependent methyltransferase superfamily;S-adenosyl-L-methionine-dependent methyltransferase superfamily;S-adenosyl-L-methionine-dependent methyltransferase superfamily	-	-	-	GO:0000139;GO:0001938;GO:0003925;GO:0005524;GO:0005525;GO:0005886;GO:0006298;GO:0007265;GO:0008168;GO:0030983;GO:0032259;GO:0044877;GO:0071216	Golgi membrane;positive regulation of endothelial cell proliferation;G protein activity;ATP binding;GTP binding;plasma membrane;mismatch repair;Ras protein signal transduction;methyltransferase activity;mismatched DNA binding;methylation;protein-containing complex binding;cellular response to biotic stimulus	Cellular Component;Biological Process;Molecular Function;Molecular Function;Molecular Function;Cellular Component;Biological Process;Biological Process;Molecular Function;Molecular Function;Biological Process;Molecular Function;Biological Process	EC:2.1.1;EC:3.6.1.15	Transferring one-carbon groups;Nucleoside-triphosphate phosphatase

## Sheet: Conidial gemination
ID GENE	ID NCBI	BLAST againts NCBI (50 hits)	Sequence description by NCBI (probable function)	Id pt JGI P. fijiensis	Sgnal Peptide?	TMHMM	Length	Cysteine	C %	Serine	Threonine	Proline	Lysine	Asparagine	Tryptophan	RPKM (conidia)	Blast against PHI	Pathogen PHI hit	ID interproscan domain	Interproscan Name	Effector?	Motifs (WideEffHunter)	Know effectors?	Annotation GO ID	Annotation GO Term	Mapping GO Category	Enzyme code	Enzyme name
Hydrophobic surface binding protein A
Pfijiensis_347	XP 007928707.1 hypothetical protein MYCFIDRAFT 183358 [Pseudocercospora fijiensis CIRAD86]	ref|XP 007928707.1|uncharacterized protein MYCFIDRAFT 183358 [Pseudocercospora fijiensis CIRAD86]/gb|EME81535.1|hypothetical protein MYCFIDRAFT 183358 [Pseudocercospora fijiensis CIRAD86];gb|KAF7190591.1|Cell wall mannoprotein 1 [Pseudocercospora fuligena];gb|KXT14280.1|hypothetical protein AC579 1285 [Pseudocercospora musae];gb|KXS99019.1|hypothetical protein AC578 6144 [Pseudocercospora eumusae…	hydrophobic surface binding protein A-domain-containing protein	183358	Signal peptide	PredHel=1	270	0	0	29	25	14	15	6	0	32.8444	J5JS08#red vir	Beauveria bassiana	IPR021054;	Cell wall mannoprotein 1;Cell wall mannoprotein 1;Cell wall mannoprotein 1;Cell wall mannoprotein 1;Cell wall mannoprotein 1	-	-	-	GO:0005576;GO:0016020	extracellular region;membrane	Cellular Component;Cellular Component	-	-
Glutamine synthetase
Pfijiensis_893	XP 007919711.1 uncharacterized protein MYCFIDRAFT 25669 [Pseudocercospora fijiensis CIRAD86]	ref|XP 007919711.1|uncharacterized protein MYCFIDRAFT 25669 [Pseudocercospora fijiensis CIRAD86]/gb|EME89048.1|hypothetical protein MYCFIDRAFT 25669 [Pseudocercospora fijiensis CIRAD86];gb|KXT00267.1|hypothetical protein AC578 1233 [Pseudocercospora eumusae];gb|KAF7197068.1|Type-1 glutamine synthetase 2 [Pseudocercospora fuligena];gb|KXT17200.1|hypothetical protein AC579 329 [Pseudocercospora mus…	glutamine synthetase/guanido kinase	25669	-	PredHel=0	489	7	0.0143149	32	23	28	30	14	8	118.793	G5EHD8#unaf patho	Magnaporthe oryzae	IPR008146;IPR036651;IPR008146;IPR014746	Glutamine synthetase, catalytic domain;Glutamine synthetase, N-terminal domain superfamily;Glutamine synthetase, N-terminal domain superfamily;Glutamine synthetase, N-terminal domain superfamily;Glutamine synthetase, catalytic domain;Glutamine synthetase/guanido kinase, catalytic domain	-	-	-	GO:0004356;GO:0006542;GO:0016020;GO:0016301;GO:0016310	glutamate-ammonia ligase activity;glutamine biosynthetic process;membrane;kinase activity;phosphorylation	Molecular Function;Biological Process;Cellular Component;Molecular Function;Biological Process	EC:2.7;EC:6.3.1.2	Transferring phosphorus-containing groups;Glutamine synthetase
Pfijiensis_601	XP 007921219.1 hypothetical protein MYCFIDRAFT 184809 [Pseudocercospora fijiensis CIRAD86]	ref|XP 007921219.1|uncharacterized protein MYCFIDRAFT 184809 [Pseudocercospora fijiensis CIRAD86]/gb|EME87969.1|hypothetical protein MYCFIDRAFT 184809 [Pseudocercospora fijiensis CIRAD86];gb|KAF7197053.1|Glutamate--cysteine ligase, partial [Pseudocercospora fuligena];gb|KXT02877.1|hypothetical protein AC578 1836 [Pseudocercospora eumusae];gb|KXT10033.1|hypothetical protein AC579 1223 [Pseudocerco…	Glutamate--cysteine	184809	-	PredHel=0	683	6	0.00878477	32	37	52	35	25	15	90.8853	I1RZY1#unaf patho	Fusarium graminearum	IPR004308;IPR004308;IPR014746	Zinc finger, FYVE/PHD-type;Zinc finger, FYVE/PHD-type;Glutamate-cysteine ligase catalytic subunit;Glutamate-cysteine ligase catalytic subunit;Glutamate-cysteine ligase catalytic subunit;Glutamine synthetase/guanido kinase, catalytic domain	-	-	-	GO:0004357;GO:0005524;GO:0005737;GO:0006355;GO:0006575;GO:0006750;GO:0006790;GO:0008270;GO:0043565;GO:1902494	glutamate-cysteine ligase activity;ATP binding;cytoplasm;regulation of DNA-templated transcription;cellular modified amino acid metabolic process;glutathione biosynthetic process;sulfur compound metabolic process;zinc ion binding;sequence-specific DNA binding;catalytic complex	Molecular Function;Molecular Function;Cellular Component;Biological Process;Biological Process;Biological Process;Biological Process;Molecular Function;Molecular Function;Cellular Component	EC:6.3.2.2	Glutamate--cysteine ligase
Pfijiensis_1151	XP 007920617.1 hypothetical protein MYCFIDRAFT 85763 [Pseudocercospora fijiensis CIRAD86]	ref|XP 007920617.1|uncharacterized protein MYCFIDRAFT 85763 [Pseudocercospora fijiensis CIRAD86]/gb|EME87630.1|hypothetical protein MYCFIDRAFT 85763 [Pseudocercospora fijiensis CIRAD86];gb|KAF7193971.1|hypothetical protein HII31 04653 [Pseudocercospora fuligena];gb|KXT12993.1|hypothetical protein AC579 3166 [Pseudocercospora musae];gb|KXT00700.1|hypothetical protein AC578 8219 [Pseudocercospora e…	Meiotically up-regulated 72 protein	85763	-	PredHel=0	783	5	0.0063857	75	24	94	17	44	3	90.6968	-	-	IPR013328;IPR013752;IPR013332;IPR008927	Aconitase, iron-sulfur domain;6-phosphogluconate dehydrogenase, domain 2;Ketopantoate reductase, C-terminal domain;Ketopantoate reductase, N-terminal domain;Ketopantoate reductase, N-terminal domain;Ketopantoate reductase, N-terminal domain;Ketopantoate reductase, N-terminal domain;Ketopantoate reductase, N-terminal domain;Ketopantoate reductase, N-terminal domain;Ketopantoate reductase, N-termin…	-	-	-	GO:0004356;GO:0005524;GO:0005737;GO:0006542;GO:0009399;GO:0016491;GO:0043158;GO:0046872	glutamate-ammonia ligase activity;ATP binding;cytoplasm;glutamine biosynthetic process;nitrogen fixation;oxidoreductase activity;heterocyst development;metal ion binding	Molecular Function;Molecular Function;Cellular Component;Biological Process;Biological Process;Molecular Function;Biological Process;Molecular Function	EC:1;EC:6.3.1.2	Oxidoreductases;Glutamine synthetase
Pfijiensis_220	XP 007926529.1 hypothetical protein MYCFIDRAFT 211279 [Pseudocercospora fijiensis CIRAD86]	ref|XP 007926529.1|uncharacterized protein MYCFIDRAFT 211279 [Pseudocercospora fijiensis CIRAD86]/gb|EME83240.1|hypothetical protein MYCFIDRAFT 211279 [Pseudocercospora fijiensis CIRAD86];gb|KXT15223.1|hypothetical protein AC579 1377 [Pseudocercospora musae];gb|KXT05817.1|hypothetical protein AC578 1098 [Pseudocercospora eumusae];gb|KAF7188502.1|Glutamine synthetase [Pseudocercospora fuligena];re…	Glutamine synthetase	211279	-	PredHel=0	382	8	0.0209424	20	16	23	27	19	10	39.032	G4MMY4#unaf patho	Magnaporthe oryzae	IPR008146;IPR008147;IPR036651;IPR027303;IPR027302;IPR008146;IPR008147;IPR014746;IPR036651	Glutamine synthetase, catalytic domain;Glutamine synthetase, N-terminal domain;Glutamine synthetase, N-terminal domain superfamily;Glutamine synthetase, N-terminal domain superfamily;Glutamine synthetase, N-terminal domain superfamily;Glutamine synthetase, glycine-rich site;Glutamine synthetase, N-terminal conserved site;Glutamine synthetase, catalytic domain;Glutamine synthetase, N-terminal doma…	-	-	-	GO:0004356;GO:0005524;GO:0005737;GO:0006542;GO:0016491;GO:0019676	glutamate-ammonia ligase activity;ATP binding;cytoplasm;glutamine biosynthetic process;oxidoreductase activity;ammonia assimilation cycle	Molecular Function;Molecular Function;Cellular Component;Biological Process;Molecular Function;Biological Process	EC:1;EC:6.3.1.2	Oxidoreductases;Glutamine synthetase
Malate dehydrogenase
Pfijiensis_1315	XP 007927575.1 hypothetical protein MYCFIDRAFT 188930 [Pseudocercospora fijiensis CIRAD86]	ref|XP 007927575.1|uncharacterized protein MYCFIDRAFT 188930 [Pseudocercospora fijiensis CIRAD86]/gb|EME82150.1|hypothetical protein MYCFIDRAFT 188930 [Pseudocercospora fijiensis CIRAD86];gb|KXT15618.1|hypothetical protein AC579 5833 [Pseudocercospora musae]/gb|KXT15620.1|hypothetical protein AC579 5833 [Pseudocercospora musae];gb|KAF7191833.1|Malate dehydrogenase, cytoplasmic [Pseudocercospora f…	malate dehydrogenase	188930	-	PredHel=0	331	3	0.00906344	16	18	22	31	11	0	125.982	C5BF98#red vir	Edwardsiella ictaluri	IPR022383;IPR010097;IPR015955;IPR001557;IPR001236;IPR001252;IPR010097;IPR036291;IPR015955	Lactate/malate dehydrogenase, C-terminal;Lactate/malate dehydrogenase, C-terminal;Malate dehydrogenase, type 1;Lactate dehydrogenase/glycoside hydrolase, family 4, C-terminal;L-lactate/malate dehydrogenase;Lactate/malate dehydrogenase, N-terminal;Lactate/malate dehydrogenase, N-terminal;Malate dehydrogenase, active site;Malate dehydrogenase, type 1;NAD(P)-binding domain superfamily;Lactate dehydr…	WideEffHunter	EAR 1	-	GO:0004519;GO:0005576;GO:0005737;GO:0006099;GO:0006108;GO:0006364;GO:0019843;GO:0030060;GO:0046982;GO:0090305	endonuclease activity;extracellular region;cytoplasm;tricarboxylic acid cycle;malate metabolic process;rRNA processing;rRNA binding;L-malate dehydrogenase activity;protein heterodimerization activity;nucleic acid phosphodiester bond hydrolysis	Molecular Function;Cellular Component;Cellular Component;Biological Process;Biological Process;Biological Process;Molecular Function;Molecular Function;Molecular Function;Biological Process	EC:3.1;EC:1.1.1.37	Acting on ester bonds;Malate dehydrogenase
Pfijiensis_1140	XP 007928356.1 hypothetical protein MYCFIDRAFT 165866 [Pseudocercospora fijiensis CIRAD86]	ref|XP 007928356.1|uncharacterized protein MYCFIDRAFT 165866 [Pseudocercospora fijiensis CIRAD86]/gb|EME81052.1|hypothetical protein MYCFIDRAFT 165866 [Pseudocercospora fijiensis CIRAD86];gb|KAF7190606.1|ATP-dependent RNA helicase DBP3 [Pseudocercospora fuligena];gb|KXT04035.1|hypothetical protein AC578 4944 [Pseudocercospora eumusae];gb|KXT17822.1|hypothetical protein AC579 5318 [Pseudocercospor…	ATP-dependent RNA helicase	165866	-	PredHel=0	469	4	0.00852878	19	26	17	44	14	2	97.58	Q837J2#red vir	Enterococcus faecalis	IPR001650;IPR011545;IPR027417;IPR027417;IPR000629;IPR001650;IPR014001;IPR014014;IPR027417	Isocitrate/isopropylmalate dehydrogenase, conserved site;Helicase, C-terminal;DEAD/DEAH box helicase domain;P-loop containing nucleoside triphosphate hydrolase;P-loop containing nucleoside triphosphate hydrolase;P-loop containing nucleoside triphosphate hydrolase;P-loop containing nucleoside triphosphate hydrolase;ATP-dependent RNA helicase DEAD-box, conserved site;Helicase, C-terminal;Helicase s…	WideEffHunter	RXLR	-	GO:0000464;GO:0003723;GO:0003724;GO:0005524;GO:0005730;GO:0016020;GO:0016887;GO:0030687	endonucleolytic cleavage in ITS1 upstream of 5.8S rRNA from tricistronic rRNA transcript (SSU-rRNA, 5.8S rRNA, LSU-rRNA);RNA binding;RNA helicase activity;ATP binding;nucleolus;membrane;ATP hydrolysis activity;preribosome, large subunit precursor	Biological Process;Molecular Function;Molecular Function;Molecular Function;Cellular Component;Cellular Component;Molecular Function;Cellular Component	EC:3.6.4.13;EC:3.6.1.15	RNA helicase;Nucleoside-triphosphate phosphatase
Pfijiensis_1341	XP 007929002.1 hypothetical protein MYCFIDRAFT 211897 [Pseudocercospora fijiensis CIRAD86]	ref|XP 007929002.1|uncharacterized protein MYCFIDRAFT 211897 [Pseudocercospora fijiensis CIRAD86]/gb|EME79888.1|hypothetical protein MYCFIDRAFT 211897 [Pseudocercospora fijiensis CIRAD86];gb|KAF7190993.1|Isocitrate dehydrogenase [NAD] subunit 1, mitochondrial [Pseudocercospora fuligena]/gb|KXT13129.1|hypothetical protein AC579 5626 [Pseudocercospora musae];gb|KXS95592.1|hypothetical protein AC578…	Isocitrate dehydrogenase [NAD] subunit 1, mitochondrial	211897	-	PredHel=0	380	6	0.0157895	31	19	15	22	19	1	95.6583	A0A0K0GP65#red vir	Xanthomonas oryzae	IPR024084;IPR004434;IPR019818;	Isopropylmalate dehydrogenase-like domain;Isopropylmalate dehydrogenase-like domain;Isocitrate dehydrogenase NAD-dependent;Isocitrate dehydrogenase NAD-dependent;Isocitrate/isopropylmalate dehydrogenase, conserved site;Isocitrate/isopropylmalate dehydrogenase, conserved site	WideEffHunter	[LI]xAR	-	GO:0000287;GO:0000981;GO:0003677;GO:0004449;GO:0005962;GO:0006099;GO:0006102;GO:0006357;GO:0016020;GO:0042645;GO:0045638;GO:0051287	magnesium ion binding;DNA-binding transcription factor activity, RNA polymerase II-specific;DNA binding;isocitrate dehydrogenase (NAD+) activity;mitochondrial isocitrate dehydrogenase complex (NAD+);tricarboxylic acid cycle;isocitrate metabolic process;regulation of transcription by RNA polymerase II;membrane;mitochondrial nucleoid;negative regulation of myeloid cell differentiation;NAD binding	Molecular Function;Molecular Function;Molecular Function;Molecular Function;Cellular Component;Biological Process;Biological Process;Biological Process;Cellular Component;Cellular Component;Biological Process;Molecular Function	EC:1.1.1.41	Isocitrate dehydrogenase (NAD(+))
Pfijiensis_14	XP 007928802.1 hypothetical protein MYCFIDRAFT 31886 [Pseudocercospora fijiensis CIRAD86]	ref|XP 007928802.1|uncharacterized protein MYCFIDRAFT 31886 [Pseudocercospora fijiensis CIRAD86]/gb|EME80589.1|hypothetical protein MYCFIDRAFT 31886 [Pseudocercospora fijiensis CIRAD86];sp|C9K7B7.1|RecName: Full=3-isopropylmalate dehydrogenase AMT6 AltName: Full=AM-toxin biosynthesis protein 6 [Alternaria alternata]/dbj|BAI44741.1|similar to 3-isopropylmalate dehydrogenase [Alternaria alternata]/…	3-isopropylmalate dehydrogenase	31886	-	PredHel=0	377	6	0.0159151	29	21	17	13	10	4	94.0126	G4NIK0#unaf patho;red vir	Magnaporthe oryzae	IPR024084;IPR004429;IPR004429;IPR019818;	Mpv17/PMP22;Isopropylmalate dehydrogenase-like domain;Isopropylmalate dehydrogenase;Isopropylmalate dehydrogenase;Isocitrate/isopropylmalate dehydrogenase, conserved site;Isocitrate/isopropylmalate dehydrogenase, conserved site	-	-	-	GO:0000287;GO:0003862;GO:0005829;GO:0009098;GO:0051287	magnesium ion binding;3-isopropylmalate dehydrogenase activity;cytosol;leucine biosynthetic process;NAD binding	Molecular Function;Molecular Function;Cellular Component;Biological Process;Molecular Function	EC:1.1.1.85	3-isopropylmalate dehydrogenase
Pfijiensis_1361	XP 007929427.1 hypothetical protein MYCFIDRAFT 156246 [Pseudocercospora fijiensis CIRAD86]	ref|XP 007929427.1|uncharacterized protein MYCFIDRAFT 156246 [Pseudocercospora fijiensis CIRAD86]/gb|EME80515.1|hypothetical protein MYCFIDRAFT 156246 [Pseudocercospora fijiensis CIRAD86];gb|KAF7192149.1|Peroxiredoxin-like 2C [Pseudocercospora fuligena];gb|KXS96597.1|hypothetical protein AC578 11137 [Pseudocercospora eumusae];gb|KXT14951.1|hypothetical protein AC579 4385 [Pseudocercospora musae];…	Peroxiredoxin-like 2C	156246	-	PredHel=0	312	6	0.0192308	33	20	24	9	7	3	91.2648	-	-	IPR032801;IPR032801;IPR036249	Isocitrate/isopropylmalate dehydrogenase, conserved site;Peroxiredoxin-like 2A/B/C;Peroxiredoxin-like 2A/B/C;Peroxiredoxin-like 2A/B/C;Peroxiredoxin-like 2A/B/C;Peroxiredoxin-like 2A/B/C;Thioredoxin-like superfamily	-	-	-	GO:0001546;GO:0001655;GO:0001880;GO:0005114;GO:0005615;GO:0005737;GO:0007530;GO:0010628;GO:0033327;GO:0042221;GO:0051092;GO:0060389;GO:2000355	preantral ovarian follicle growth;urogenital system development;Mullerian duct regression;type II transforming growth factor beta receptor binding;extracellular space;cytoplasm;sex determination;positive regulation of gene expression;Leydig cell differentiation;response to chemical;positive regulation of NF-kappaB transcription factor activity;pathway-restricted SMAD protein phosphorylation;negat…	Biological Process;Biological Process;Biological Process;Molecular Function;Cellular Component;Cellular Component;Biological Process;Biological Process;Biological Process;Biological Process;Biological Process;Biological Process;Biological Process	-	-
Pfijiensis_1031	OSS53203.1 hypothetical protein B5807 02946 [Epicoccum nigrum]	ref|XP 007923449.1|uncharacterized protein MYCFIDRAFT 88245 [Pseudocercospora fijiensis CIRAD86]/gb|EME86034.1|hypothetical protein MYCFIDRAFT 88245 [Pseudocercospora fijiensis CIRAD86];gb|KXS96024.1|hypothetical protein AC578 3908 [Pseudocercospora eumusae];gb|KAF7190279.1|Malate dehydrogenase, mitochondrial [Pseudocercospora fuligena];ref|XP 023457110.1|Malate dehydrogenase, mitochondrial [Cerc…	malate dehydrogenase	88245	-	PredHel=0	345	1	0.00289855	21	21	17	25	16	1	54.7132	C5BF98#red vir	Edwardsiella ictaluri	IPR001557;IPR001236;IPR010097;IPR015955;IPR022383;IPR001252;IPR010097;IPR015955;IPR036291	L-lactate/malate dehydrogenase;Lactate/malate dehydrogenase, N-terminal;Malate dehydrogenase, type 1;Lactate dehydrogenase/glycoside hydrolase, family 4, C-terminal;Lactate dehydrogenase/glycoside hydrolase, family 4, C-terminal;Lactate/malate dehydrogenase, C-terminal;Lactate/malate dehydrogenase, C-terminal;Malate dehydrogenase, active site;Malate dehydrogenase, type 1;Lactate dehydrogenase/gly…	WideEffHunter	EAR 1	-	GO:0005739;GO:0006099;GO:0006108;GO:0016020;GO:0016746;GO:0030060	mitochondrion;tricarboxylic acid cycle;malate metabolic process;membrane;acyltransferase activity;L-malate dehydrogenase activity	Cellular Component;Biological Process;Biological Process;Cellular Component;Molecular Function;Molecular Function	EC:2.3;EC:1.1.1.37	Acyltransferases;Malate dehydrogenase
Pfijiensis_565	XP 007921181.1 hypothetical protein MYCFIDRAFT 201320 [Pseudocercospora fijiensis CIRAD86]	ref|XP 007921181.1|uncharacterized protein MYCFIDRAFT 201320 [Pseudocercospora fijiensis CIRAD86]/gb|EME87911.1|hypothetical protein MYCFIDRAFT 201320 [Pseudocercospora fijiensis CIRAD86];gb|KXT02522.1|hypothetical protein AC578 4174 [Pseudocercospora eumusae];gb|KXS97110.1|hypothetical protein AC579 1319 [Pseudocercospora musae];gb|KAF7194496.1|Homoisocitrate dehydrogenase, mitochondrial [Pseudo…	Isocitrate/isopropylmalate dehydrogenase	201320	-	PredHel=0	395	3	0.00759494	23	21	20	24	12	1	40.18	A0A0K0GP65#red vir	Xanthomonas oryzae	IPR024084;IPR019818;	Isopropylmalate dehydrogenase-like domain;Isopropylmalate dehydrogenase-like domain;Isopropylmalate dehydrogenase-like domain;Isocitrate/isopropylmalate dehydrogenase, conserved site;Isocitrate/isopropylmalate dehydrogenase, conserved site	-	-	-	GO:0000287;GO:0005739;GO:0006099;GO:0009085;GO:0016020;GO:0047046;GO:0051287;GO:1902652	magnesium ion binding;mitochondrion;tricarboxylic acid cycle;lysine biosynthetic process;membrane;homoisocitrate dehydrogenase activity;NAD binding;secondary alcohol metabolic process	Molecular Function;Cellular Component;Biological Process;Biological Process;Cellular Component;Molecular Function;Molecular Function;Biological Process	EC:1.1.1.87	Homoisocitrate dehydrogenase
NAD binding domain glucose-6-phosphate dehydrogenase
Pfijiensis_300	XP 007925059.1 hypothetical protein MYCFIDRAFT 163251 [Pseudocercospora fijiensis CIRAD86]	ref|XP 007925059.1|uncharacterized protein MYCFIDRAFT 163251 [Pseudocercospora fijiensis CIRAD86]/gb|EME84435.1|hypothetical protein MYCFIDRAFT 163251 [Pseudocercospora fijiensis CIRAD86];gb|KAF7189399.1|Ferric/cupric reductase transmembrane component 7 [Pseudocercospora fuligena];gb|KXT17614.1|hypothetical protein AC579 10141 [Pseudocercospora musae];gb|KXT03720.1|hypothetical protein AC578 5141…	Ferric/cupric reductase transmembrane component 7	163251	-	PredHel=6	647	14	0.0216383	58	32	34	31	17	17	266.56	T2BNJ5#red vir	Cryptococcus neoformans	IPR039261;IPR013112;IPR013130;IPR013121;IPR017927;IPR017938	Ferredoxin-NADP reductase (FNR), nucleotide-binding domain;FAD-binding 8;Ferric reductase transmembrane component-like domain;Ferric reductase, NAD binding domain;Ferric reductase, NAD binding domain;Ferric reductase, NAD binding domain;Ferric reductase, NAD binding domain;FAD-binding domain, ferredoxin reductase-type;FAD-binding domain, ferredoxin reductase-type;Riboflavin synthase-like beta-bar…	WideEffHunter	YFWxC	-	GO:0000293;GO:0005886;GO:0006826;GO:0006879;GO:0009987;GO:0065008	ferric-chelate reductase activity;plasma membrane;iron ion transport;intracellular iron ion homeostasis;cellular process;regulation of biological quality	Molecular Function;Cellular Component;Biological Process;Biological Process;Biological Process;Biological Process	EC:1.16	Oxidizing metal ions
Pfijiensis_300 -2	XP 007925059.1 hypothetical protein MYCFIDRAFT 163251 [Pseudocercospora fijiensis CIRAD86]	ref|XP 007925059.1|uncharacterized protein MYCFIDRAFT 163251 [Pseudocercospora fijiensis CIRAD86]/gb|EME84435.1|hypothetical protein MYCFIDRAFT 163251 [Pseudocercospora fijiensis CIRAD86];gb|KAF7189399.1|Ferric/cupric reductase transmembrane component 7 [Pseudocercospora fuligena];gb|KXT17614.1|hypothetical protein AC579 10141 [Pseudocercospora musae];gb|KXT03720.1|hypothetical protein AC578 5141…	Ferric/cupric reductase transmembrane component 7	163251	-	PredHel=6	644	14	0.0216383	57	32	34	31	17	17	266.56	T2BNJ5#red vir	Cryptococcus neoformans	IPR039261;IPR013112;IPR013130;IPR013121;IPR017927;IPR017938	Ferredoxin-NADP reductase (FNR), nucleotide-binding domain;FAD-binding 8;Ferric reductase transmembrane component-like domain;Ferric reductase, NAD binding domain;Ferric reductase, NAD binding domain;Ferric reductase, NAD binding domain;Ferric reductase, NAD binding domain;FAD-binding domain, ferredoxin reductase-type;FAD-binding domain, ferredoxin reductase-type;Riboflavin synthase-like beta-bar…	-	-	-	GO:0000293;GO:0005886;GO:0006826;GO:0006879;GO:0009987;GO:0065008	ferric-chelate reductase activity;plasma membrane;iron ion transport;intracellular iron ion homeostasis;cellular process;regulation of biological quality	Molecular Function;Cellular Component;Biological Process;Biological Process;Biological Process;Biological Process	EC:1.16	Oxidizing metal ions
Pfijiensis_60	XP 007921167.1 hypothetical protein MYCFIDRAFT 159082 [Pseudocercospora fijiensis CIRAD86]	ref|XP 007921167.1|uncharacterized protein MYCFIDRAFT 159082 [Pseudocercospora fijiensis CIRAD86]/gb|EME87885.1|hypothetical protein MYCFIDRAFT 159082 [Pseudocercospora fijiensis CIRAD86];gb|KAF7187286.1|Ferric reductase transmembrane component 3 [Pseudocercospora fuligena];gb|KXT06474.1|hypothetical protein AC578 6093 [Pseudocercospora eumusae];gb|KXT17897.1|hypothetical protein AC579 5909 [Pseu…	ferric reductase like transmembrane component	159082	Signal peptide	PredHel=7	600	6	0.01	38	38	23	23	15	18	137.04	G2X8Y4#red vir	Verticillium dahliae	IPR013112;IPR013130;IPR013121;IPR039261;IPR017927;IPR039261;IPR017938	FAD-binding 8;Ferric reductase transmembrane component-like domain;Ferric reductase, NAD binding domain;Ferredoxin-NADP reductase (FNR), nucleotide-binding domain;Ferredoxin-NADP reductase (FNR), nucleotide-binding domain;Ferredoxin-NADP reductase (FNR), nucleotide-binding domain;Ferredoxin-NADP reductase (FNR), nucleotide-binding domain;FAD-binding domain, ferredoxin reductase-type;FAD-binding d…	WideEffHunter	YFWxC	-	GO:0000293;GO:0005886;GO:0006826;GO:0006879;GO:0009987;GO:0065008	ferric-chelate reductase activity;plasma membrane;iron ion transport;intracellular iron ion homeostasis;cellular process;regulation of biological quality	Molecular Function;Cellular Component;Biological Process;Biological Process;Biological Process;Biological Process	EC:1.16	Oxidizing metal ions
Pfijiensis_1056	KYG40124.1 hypothetical protein M433DRAFT 160879 [Acidomyces richmondensis BFW]	ref|XP 007921335.1|uncharacterized protein MYCFIDRAFT 213189 [Pseudocercospora fijiensis CIRAD86]/gb|EME88198.1|hypothetical protein MYCFIDRAFT 213189 [Pseudocercospora fijiensis CIRAD86];gb|KXT07479.1|hypothetical protein AC578 575 [Pseudocercospora eumusae];gb|KAF7196536.1|Adenosylhomocysteinase [Pseudocercospora fuligena];gb|KXT14489.1|hypothetical protein AC579 9570 [Pseudocercospora musae];g…	Adenosylhomocysteinase	213189	-	PredHel=0	475	10	0.0210526	15	28	17	31	15	4	67.9873	A0A0E0SID1#red vir	Fusarium graminearum	IPR042172;IPR042172;IPR000043;IPR042172;IPR000043;IPR015878;IPR000043;IPR000043;IPR000043;IPR020082;IPR020082;IPR000043;IPR000043;IPR036291	Adenosylhomocysteinase-like superfamily;Adenosylhomocysteinase-like superfamily;Adenosylhomocysteinase-like;Adenosylhomocysteinase-like superfamily;Adenosylhomocysteinase-like;S-adenosyl-L-homocysteine hydrolase, NAD binding domain;S-adenosyl-L-homocysteine hydrolase, NAD binding domain;Adenosylhomocysteinase-like;Adenosylhomocysteinase-like;Adenosylhomocysteinase-like;S-adenosyl-L-homocysteine h…	-	-	-	GO:0004013;GO:0005829;GO:0006641;GO:0006656;GO:0006730;GO:0019510	adenosylhomocysteinase activity;cytosol;triglyceride metabolic process;phosphatidylcholine biosynthetic process;one-carbon metabolic process;S-adenosylhomocysteine catabolic process	Molecular Function;Cellular Component;Biological Process;Biological Process;Biological Process;Biological Process	EC:3.13.2.1	n/a
Pfijiensis_129	XP 007920205.1 hypothetical protein MYCFIDRAFT 57022 [Pseudocercospora fijiensis CIRAD86]	ref|XP 007920205.1|uncharacterized protein MYCFIDRAFT 57022 [Pseudocercospora fijiensis CIRAD86]/gb|EME89630.1|hypothetical protein MYCFIDRAFT 57022 [Pseudocercospora fijiensis CIRAD86];gb|KAF7189707.1|Ferric/cupric reductase transmembrane component 2 [Pseudocercospora fuligena];gb|KXT11722.1|hypothetical protein AC579 6973 [Pseudocercospora musae];gb|KAI5371045.1|putative ferric reductase, NAD b…	Ferric/cupric reductase transmembrane component 2	57022	-	PredHel=6	633	10	0.0157978	50	43	24	25	10	20	58.0556	J9VNH2#incr vir	Cryptococcus neoformans	IPR013112;IPR039261;IPR013121;IPR013130;IPR017927;IPR017938;IPR039261	FAD-binding 8;Ferredoxin-NADP reductase (FNR), nucleotide-binding domain;Ferric reductase, NAD binding domain;Ferric reductase transmembrane component-like domain;Ferric reductase transmembrane component-like domain;Ferric reductase transmembrane component-like domain;Ferric reductase transmembrane component-like domain;FAD-binding domain, ferredoxin reductase-type;FAD-binding domain, ferredoxin …	WideEffHunter	[LI]xAR	-	GO:0000293;GO:0005524;GO:0005886;GO:0006826;GO:0006879;GO:0030255;GO:0043684;GO:0065008	ferric-chelate reductase activity;ATP binding;plasma membrane;iron ion transport;intracellular iron ion homeostasis;protein secretion by the type IV secretion system;type IV secretion system complex;regulation of biological quality	Molecular Function;Molecular Function;Cellular Component;Biological Process;Biological Process;Biological Process;Cellular Component;Biological Process	EC:1.16	Oxidizing metal ions
Pfijiensis_1382	XP 007931300.1 hypothetical protein MYCFIDRAFT 50576 [Pseudocercospora fijiensis CIRAD86]	ref|XP 007931300.1|uncharacterized protein MYCFIDRAFT 50576 [Pseudocercospora fijiensis CIRAD86]/gb|EME77873.1|hypothetical protein MYCFIDRAFT 50576 [Pseudocercospora fijiensis CIRAD86];gb|KAF7196111.1|Ferric/cupric reductase transmembrane component 7 [Pseudocercospora fuligena];gb|KXT08584.1|hypothetical protein AC579 2601 [Pseudocercospora musae];gb|KAI5362916.1|putative ferric reductase, NAD b…	FAD-binding FR-type domain-containing protein	50576	-	PredHel=8	617	11	0.0178282	59	44	28	16	15	17	41.0477	T2BNJ5#red vir	Cryptococcus neoformans	IPR013112;IPR013121;IPR039261;IPR013130;IPR017927;IPR039261	FAD-binding 8;Ferric reductase, NAD binding domain;Ferredoxin-NADP reductase (FNR), nucleotide-binding domain;Ferric reductase transmembrane component-like domain;Ferric reductase transmembrane component-like domain;Ferric reductase transmembrane component-like domain;Ferric reductase transmembrane component-like domain;Ferric reductase transmembrane component-like domain;Ferric reductase transme…	WideEffHunter	YFWxC	-	GO:0000293;GO:0005886;GO:0005975;GO:0006826;GO:0006879;GO:0009987;GO:0065008	ferric-chelate reductase activity;plasma membrane;carbohydrate metabolic process;iron ion transport;intracellular iron ion homeostasis;cellular process;regulation of biological quality	Molecular Function;Cellular Component;Biological Process;Biological Process;Biological Process;Biological Process;Biological Process	EC:1.16	Oxidizing metal ions
Aldehyde dehydrogenase
Pfijiensis_746	XP 007921978.1 hypothetical protein MYCFIDRAFT 149872 [Pseudocercospora fijiensis CIRAD86]	ref|XP 007921978.1|uncharacterized protein MYCFIDRAFT 149872 [Pseudocercospora fijiensis CIRAD86]/gb|EME89282.1|hypothetical protein MYCFIDRAFT 149872 [Pseudocercospora fijiensis CIRAD86];gb|KAF7191217.1|Protein arg-6, mitochondrial [Pseudocercospora fuligena];gb|KXS96057.1|hypothetical protein AC578 2288 [Pseudocercospora eumusae];gb|KXT08610.1|hypothetical protein AC579 4459 [Pseudocercospora m…	Protein arg-6	149872	-	PredHel=0	879	7	0.00796359	55	43	39	57	43	9	132.472	Q4WCZ1#red vir	Aspergillus fumigatus	IPR011241;IPR006855;IPR004662;IPR000706;IPR001048;IPR000534;IPR036393;IPR023013;IPR006855;IPR000706;IPR041734;IPR036393;IPR036291	Bifunctional acetylglutamate kinase/N-acetyl-gamma-glutamyl-phosphate reductase;Vertebrate-like NAGS Gcn5-related N-acetyltransferase (GNAT) domain;Acetylglutamate kinase family;N-acetyl-gamma-glutamyl-phosphate reductase, type 1;Aspartate/glutamate/uridylate kinase;Aspartate/glutamate/uridylate kinase;Semialdehyde dehydrogenase, NAD-binding;Semialdehyde dehydrogenase, NAD-binding;Semialdehyde de…	WideEffHunter	RXLR	-	GO:0003942;GO:0003991;GO:0005524;GO:0005759;GO:0006355;GO:0006526;GO:0008080;GO:0015979;GO:0016310;GO:0030096;GO:0031406;GO:0031676;GO:0042301;GO:0043169;GO:0046983;GO:0050821;GO:0051287;GO:0070401	N-acetyl-gamma-glutamyl-phosphate reductase activity;acetylglutamate kinase activity;ATP binding;mitochondrial matrix;regulation of DNA-templated transcription;arginine biosynthetic process;N-acetyltransferase activity;photosynthesis;phosphorylation;plasma membrane-derived thylakoid photosystem II;carboxylic acid binding;plasma membrane-derived thylakoid membrane;phosphate ion binding;cation bind…	Molecular Function;Molecular Function;Molecular Function;Cellular Component;Biological Process;Biological Process;Molecular Function;Biological Process;Biological Process;Cellular Component;Molecular Function;Cellular Component;Molecular Function;Molecular Function;Molecular Function;Biological Process;Molecular Function;Molecular Function	EC:1.2.1.38;EC:2.7.2.8;EC:2.3.1	N-acetyl-gamma-glutamyl-phosphate reductase;Acetylglutamate kinase;Acyltransferases
Pfijiensis_1002	XP 007920116.1 hypothetical protein MYCFIDRAFT 54944, partial [Pseudocercospora fijiensis CIRAD86]	ref|XP 007920116.1|uncharacterized protein MYCFIDRAFT 54944, partial [Pseudocercospora fijiensis CIRAD86]/gb|EME87879.1|hypothetical protein MYCFIDRAFT 54944, partial [Pseudocercospora fijiensis CIRAD86];gb|KAF7187308.1|Delta-1-pyrroline-5-carboxylate dehydrogenase, mitochondrial [Pseudocercospora fuligena];gb|KXT06535.1|hypothetical protein AC578 6107 [Pseudocercospora eumusae];gb|KXT17923.1|hyp…	Delta-1-pyrroline-5-carboxylate dehydrogenase	54944	-	PredHel=0	585	6	0.0102564	49	35	26	32	29	7	121.097	Q9I5F6#red vir	Pseudomonas aeruginosa	IPR005931;IPR015590;IPR016162;IPR016163;IPR029510;IPR016160;IPR005931;IPR016161	Delta-1-pyrroline-5-carboxylate dehydrogenase;Aldehyde dehydrogenase domain;Aldehyde dehydrogenase, N-terminal;Aldehyde dehydrogenase, C-terminal;Aldehyde dehydrogenase, C-terminal;Aldehyde dehydrogenase, C-terminal;Aldehyde dehydrogenase, C-terminal;Aldehyde dehydrogenase, glutamic acid active site;Aldehyde dehydrogenase, cysteine active site;Delta-1-pyrroline-5-carboxylate dehydrogenase;Aldehyd…	-	-	-	GO:0003842;GO:0005759;GO:0010133;GO:0016746	1-pyrroline-5-carboxylate dehydrogenase activity;mitochondrial matrix;proline catabolic process to glutamate;acyltransferase activity	Molecular Function;Cellular Component;Biological Process;Molecular Function	EC:2.3;EC:1.2.1.88	Acyltransferases;L-glutamate gamma-semialdehyde dehydrogenase
Pfijiensis_1890	XP 007926552.1 hypothetical protein MYCFIDRAFT 135796 [Pseudocercospora fijiensis CIRAD86]	ref|XP 007926552.1|uncharacterized protein MYCFIDRAFT 135796 [Pseudocercospora fijiensis CIRAD86]/gb|EME83272.1|hypothetical protein MYCFIDRAFT 135796 [Pseudocercospora fijiensis CIRAD86];gb|KXT05779.1|hypothetical protein AC578 1029 [Pseudocercospora eumusae];gb|KXT13818.1|hypothetical protein AC579 40 [Pseudocercospora musae];gb|KAF7188472.1|Beta-apo-4'-carotenal oxygenase [Pseudocercospora ful…	aldehyde dehydrogenase	135796	-	PredHel=0	506	7	0.013834	28	29	31	39	16	9	113.548	Q0V515#red vir	Parastagonospora nodorum	IPR015590;IPR012394;IPR016162;IPR016163;IPR012394;IPR016161	Aldehyde dehydrogenase domain;Aldehyde dehydrogenase NAD(P)-dependent;Aldehyde dehydrogenase, N-terminal;Aldehyde dehydrogenase, C-terminal;Aldehyde dehydrogenase NAD(P)-dependent;Aldehyde dehydrogenase NAD(P)-dependent;Aldehyde/histidinol dehydrogenase	-	-	-	GO:0003887;GO:0005737;GO:0006081;GO:0006270;GO:0016620;GO:0071897	DNA-directed DNA polymerase activity;cytoplasm;cellular aldehyde metabolic process;DNA replication initiation;oxidoreductase activity, acting on the aldehyde or oxo group of donors, NAD or NADP as acceptor;DNA biosynthetic process	Molecular Function;Cellular Component;Biological Process;Biological Process;Molecular Function;Biological Process	EC:2.7.7.7;EC:1.2.1	DNA-directed DNA polymerase;Acting on the aldehyde or oxo group of donors
Pfijiensis_1632	XP 007930586.1 hypothetical protein MYCFIDRAFT 56853 [Pseudocercospora fijiensis CIRAD86]	ref|XP 007930586.1|uncharacterized protein MYCFIDRAFT 56853 [Pseudocercospora fijiensis CIRAD86]/gb|EME78583.1|hypothetical protein MYCFIDRAFT 56853 [Pseudocercospora fijiensis CIRAD86];gb|KAF7196634.1|Aldehyde dehydrogenase [Pseudocercospora fuligena];gb|KXT03200.1|hypothetical protein AC578 4740 [Pseudocercospora eumusae];ref|XP 033665846.1|uncharacterized protein M409DRAFT 67647 [Zasmidium cel…	Aldehyde dehydrogenase	56853	-	PredHel=0	498	8	0.0160643	25	31	19	40	27	7	101.665	Q882F5#red vir	Pseudomonas syringae	IPR015590;IPR016163;IPR016162;IPR029510;IPR016160;IPR016161	Aldehyde dehydrogenase domain;Aldehyde dehydrogenase, C-terminal;Aldehyde dehydrogenase, N-terminal;Aldehyde dehydrogenase, N-terminal;Aldehyde dehydrogenase, glutamic acid active site;Aldehyde dehydrogenase, cysteine active site;Aldehyde dehydrogenase, cysteine active site;Aldehyde/histidinol dehydrogenase	WideEffHunter	LysM	-	GO:0004029;GO:0005737;GO:0007638;GO:0009419;GO:0043709;GO:0043878	aldehyde dehydrogenase (NAD+) activity;cytoplasm;mechanosensory behavior;pilus tip;cell adhesion involved in single-species biofilm formation;glyceraldehyde-3-phosphate dehydrogenase (NAD+) (non-phosphorylating) activity	Molecular Function;Cellular Component;Biological Process;Cellular Component;Biological Process;Molecular Function	EC:1.2.1.5;EC:1.2.1.3	Aldehyde dehydrogenase (NAD(P)(+));Aldehyde dehydrogenase (NAD(+))
Pfijiensis_2216	KXT14258.1 hypothetical protein AC579 6707 [Pseudocercospora musae]	ref|XP 007930647.1|uncharacterized protein MYCFIDRAFT 87747, partial [Pseudocercospora fijiensis CIRAD86]/gb|EME78230.1|hypothetical protein MYCFIDRAFT 87747, partial [Pseudocercospora fijiensis CIRAD86];gb|KXT14258.1|hypothetical protein AC579 6707 [Pseudocercospora musae];gb|KAF7188123.1|putative aldehyde dehydrogenase FUS7 [Pseudocercospora fuligena];gb|KAF2212637.1|hypothetical protein CERZMD…	aldehyde dehydrogenase	87747	-	PredHel=0	433	7	0.0161663	21	20	27	29	20	9	48.7356	Q882F5#red vir	Pseudomonas syringae	IPR016162;IPR016163;IPR015590;IPR016162;IPR029510;IPR044086;IPR016161	Aldehyde dehydrogenase, N-terminal;Aldehyde dehydrogenase, C-terminal;Aldehyde dehydrogenase domain;Aldehyde dehydrogenase, N-terminal;Aldehyde dehydrogenase, N-terminal;Aldehyde dehydrogenase, glutamic acid active site;Aldehyde dehydrogenase LUC3-like;Aldehyde/histidinol dehydrogenase	WideEffHunter	RXLR	-	GO:0004029;GO:0005886;GO:0015986;GO:0045263;GO:0046933;GO:1902600	aldehyde dehydrogenase (NAD+) activity;plasma membrane;proton motive force-driven ATP synthesis;proton-transporting ATP synthase complex, coupling factor F(o);proton-transporting ATP synthase activity, rotational mechanism;proton transmembrane transport	Molecular Function;Cellular Component;Biological Process;Cellular Component;Molecular Function;Biological Process	EC:7.1.2.2;EC:6;EC:1.2.1.5;EC:1.2.1.3	H(+)-transporting two-sector ATPase;Ligases;Aldehyde dehydrogenase (NAD(P)(+));Aldehyde dehydrogenase (NAD(+))
Pfijiensis_539	XP 007929814.1 hypothetical protein MYCFIDRAFT 143173 [Pseudocercospora fijiensis CIRAD86]	ref|XP 007929814.1|uncharacterized protein MYCFIDRAFT 143173 [Pseudocercospora fijiensis CIRAD86]/gb|EME78971.1|hypothetical protein MYCFIDRAFT 143173 [Pseudocercospora fijiensis CIRAD86];gb|KAF7196763.1|Methylmalonate-semialdehyde dehydrogenase [acylating], mitochondrial [Pseudocercospora fuligena];gb|KXT01053.1|hypothetical protein AC579 2568 [Pseudocercospora musae];ref|XP 033664884.1|uncharac…	methylmalonate-semialdehyde dehydrogenase	143173	-	PredHel=0	543	6	0.0110497	28	45	31	33	26	7	44.8368	A0A076ZMY5#unaf patho	Klebsiella pneumoniae	IPR010061;IPR015590;IPR016162;IPR016163;IPR010061;IPR016160;IPR010061;IPR016161	Methylmalonate-semialdehyde dehydrogenase;Aldehyde dehydrogenase domain;Aldehyde dehydrogenase, N-terminal;Aldehyde dehydrogenase, C-terminal;Aldehyde dehydrogenase, C-terminal;Aldehyde dehydrogenase, C-terminal;Methylmalonate-semialdehyde dehydrogenase;Aldehyde dehydrogenase, cysteine active site;Methylmalonate-semialdehyde dehydrogenase;Aldehyde/histidinol dehydrogenase	-	-	-	GO:0004491;GO:0004812;GO:0005739;GO:0006208;GO:0006541;GO:0009081;GO:0016020;GO:0046395;GO:0046654;GO:0046656;GO:0046820	methylmalonate-semialdehyde dehydrogenase (acylating) activity;aminoacyl-tRNA ligase activity;mitochondrion;pyrimidine nucleobase catabolic process;glutamine metabolic process;branched-chain amino acid metabolic process;membrane;carboxylic acid catabolic process;tetrahydrofolate biosynthetic process;folic acid biosynthetic process;4-amino-4-deoxychorismate synthase activity	Molecular Function;Molecular Function;Cellular Component;Biological Process;Biological Process;Biological Process;Cellular Component;Biological Process;Biological Process;Biological Process;Molecular Function	EC:1.2.1.27;EC:2.6.1.85;EC:6.1.1	Methylmalonate-semialdehyde dehydrogenase (CoA acylating);Aminodeoxychorismate synthase;Forming carbon-oxygen bonds
Transaldolase
Pfijiensis_223	XP 007925168.1 hypothetical protein MYCFIDRAFT 210907 [Pseudocercospora fijiensis CIRAD86]	ref|XP 007925168.1|uncharacterized protein MYCFIDRAFT 210907 [Pseudocercospora fijiensis CIRAD86]/gb|EME84544.1|hypothetical protein MYCFIDRAFT 210907 [Pseudocercospora fijiensis CIRAD86];gb|KXS98816.1|hypothetical protein AC578 2059 [Pseudocercospora eumusae];gb|KXT12952.1|hypothetical protein AC579 4051 [Pseudocercospora musae];gb|KAF7189449.1|Transaldolase [Pseudocercospora fuligena];ref|XP 03…	Transaldolase	210907	-	PredHel=0	324	3	0.00925926	22	18	8	36	12	2	47.5689	-	-	IPR013785;IPR004730;IPR001585;IPR001585;IPR018225;IPR018225;IPR004730;	Aldolase-type TIM barrel;Transaldolase type 1;Transaldolase/Fructose-6-phosphate aldolase;Transaldolase/Fructose-6-phosphate aldolase;Transaldolase, active site;Transaldolase, active site;Transaldolase type 1;Transaldolase type 1	WideEffHunter	RXLR	-	GO:0004801;GO:0005737;GO:0005975;GO:0006098	transaldolase activity;cytoplasm;carbohydrate metabolic process;pentose-phosphate shunt	Molecular Function;Cellular Component;Biological Process;Biological Process	EC:2.2.1.2	Transaldolase
Mannitol dehydrogenase
Pfijiensis_2123	XP 007929774.1 hypothetical protein MYCFIDRAFT 58800 [Pseudocercospora fijiensis CIRAD86]	ref|XP 007929774.1|uncharacterized protein MYCFIDRAFT 58800 [Pseudocercospora fijiensis CIRAD86]/gb|EME79829.1|hypothetical protein MYCFIDRAFT 58800 [Pseudocercospora fijiensis CIRAD86];gb|KXT05596.1|hypothetical protein AC579 10103 [Pseudocercospora musae];gb|KXT05592.1|hypothetical protein AC579 10103 [Pseudocercospora musae];gb|KAF7198424.1|Mannitol-1-phosphate 5-dehydrogenase, partial [Pseudo…	Mannitol-1-phosphate	58800	-	PredHel=0	383	4	0.0104439	17	19	15	33	17	1	131.674	Q0U6E8#unaf patho	Parastagonospora nodorum	IPR000669;IPR013118;IPR013328;IPR013131;IPR023028;IPR008927;IPR036291	Mannitol dehydrogenase;Mannitol dehydrogenase, C-terminal;6-phosphogluconate dehydrogenase, domain 2;Mannitol dehydrogenase, N-terminal;Mannitol dehydrogenase, N-terminal;Mannitol dehydrogenase, N-terminal;Mannitol-1-phosphate 5-dehydrogenase;6-phosphogluconate dehydrogenase-like, C-terminal domain superfamily;NAD(P)-binding domain superfamily	-	-	-	GO:0000049;GO:0000470;GO:0003735;GO:0004122;GO:0005829;GO:0006417;GO:0006535;GO:0008926;GO:0016052;GO:0019343;GO:0019594;GO:0019843;GO:0044248;GO:0044282	tRNA binding;maturation of LSU-rRNA;structural constituent of ribosome;cystathionine beta-synthase activity;cytosol;regulation of translation;cysteine biosynthetic process from serine;mannitol-1-phosphate 5-dehydrogenase activity;carbohydrate catabolic process;cysteine biosynthetic process via cystathionine;mannitol metabolic process;rRNA binding;cellular catabolic process;small molecule cataboli…	Molecular Function;Biological Process;Molecular Function;Molecular Function;Cellular Component;Biological Process;Biological Process;Molecular Function;Biological Process;Biological Process;Biological Process;Molecular Function;Biological Process;Biological Process	EC:4.2.1.22;EC:1.1.1.17	Cystathionine beta-synthase;Mannitol-1-phosphate 5-dehydrogenase
Glyceraldehyde 3-phosphate dehydrogenase
Pfijiensis_53	XP 007923557.1 hypothetical protein MYCFIDRAFT 210431 [Pseudocercospora fijiensis CIRAD86]	ref|XP 007923557.1|uncharacterized protein MYCFIDRAFT 210431 [Pseudocercospora fijiensis CIRAD86]/gb|EME86190.1|hypothetical protein MYCFIDRAFT 210431 [Pseudocercospora fijiensis CIRAD86];gb|KAF7195731.1|Glyceraldehyde-3-phosphate dehydrogenase [Pseudocercospora fuligena]/gb|KXT12342.1|hypothetical protein AC579 7631 [Pseudocercospora musae];gb|KXT05432.1|hypothetical protein AC578 11110 [Pseudoc…	Glyceraldehyde-3-phosphate dehydrogenase	210431	-	PredHel=0	338	3	0.00887574	23	24	13	22	21	4	34.9447	P0A038#red vir	Staphylococcus aureus	IPR020831;IPR020828;IPR020831;IPR020829;IPR006424;IPR020831;IPR020830;IPR036291	Glyceraldehyde/Erythrose phosphate dehydrogenase family;Glyceraldehyde 3-phosphate dehydrogenase, NAD(P) binding domain;Glyceraldehyde/Erythrose phosphate dehydrogenase family;Glyceraldehyde 3-phosphate dehydrogenase, catalytic domain;Glyceraldehyde 3-phosphate dehydrogenase, catalytic domain;Glyceraldehyde-3-phosphate dehydrogenase, type I;Glyceraldehyde-3-phosphate dehydrogenase, type I;Glycera…	-	-	-	GO:0004365;GO:0006006;GO:0006096;GO:0050661;GO:0051287	glyceraldehyde-3-phosphate dehydrogenase (NAD+) (phosphorylating) activity;glucose metabolic process;glycolytic process;NADP binding;NAD binding	Molecular Function;Biological Process;Biological Process;Molecular Function;Molecular Function	EC:1.2.1.59;EC:1.2.1.12	Glyceraldehyde-3-phosphate dehydrogenase (NAD(P)(+)) (phosphorylating);Glyceraldehyde-3-phosphate dehydrogenase (phosphorylating)
Aconitate hydratase
Pfijiensis_1325	XP 007922991.1 hypothetical protein MYCFIDRAFT 202095 [Pseudocercospora fijiensis CIRAD86]	ref|XP 007922991.1|uncharacterized protein MYCFIDRAFT 202095 [Pseudocercospora fijiensis CIRAD86]/gb|EME85345.1|hypothetical protein MYCFIDRAFT 202095 [Pseudocercospora fijiensis CIRAD86];gb|KAF7194318.1|Homoaconitase, mitochondrial [Pseudocercospora fuligena];gb|KXS98715.1|hypothetical protein AC578 10498 [Pseudocercospora eumusae];gb|KXT14325.1|hypothetical protein AC579 4012 [Pseudocercospora …	homoaconitase	202095	-	PredHel=0	799	8	0.0100125	55	51	48	49	35	15	112.38	Q4WUL6#loss patho;lethal	Aspergillus fumigatus	IPR001030;IPR001030;IPR015931;IPR015928;IPR004418;IPR015931;IPR000573;IPR018136;IPR018136;IPR039386;IPR036008;	50S ribosomal protein L30e-like;Aconitase/3-isopropylmalate dehydratase large subunit, alpha/beta/alpha domain;Aconitase/3-isopropylmalate dehydratase large subunit, alpha/beta/alpha domain;Aconitase/3-isopropylmalate dehydratase large subunit, alpha/beta/alpha, subdomain 1/3;Aconitase/3-isopropylmalate dehydratase, swivel;Homoaconitase, mitochondrial;Aconitase/3-isopropylmalate dehydratase large…	WideEffHunter	[LI]xAR	-	GO:0004409;GO:0019878;GO:0046872;GO:0051539	homoaconitate hydratase activity;lysine biosynthetic process via aminoadipic acid;metal ion binding;4 iron, 4 sulfur cluster binding	Molecular Function;Biological Process;Molecular Function;Molecular Function	EC:4.2.1.36	Homoaconitate hydratase
Pfijiensis_1738	XP 007929475.1 hypothetical protein MYCFIDRAFT 190021 [Pseudocercospora fijiensis CIRAD86]	ref|XP 007929475.1|uncharacterized protein MYCFIDRAFT 190021 [Pseudocercospora fijiensis CIRAD86]/gb|EME80585.1|hypothetical protein MYCFIDRAFT 190021 [Pseudocercospora fijiensis CIRAD86];gb|RYN63885.1|putative aconitate hydratase [Alternaria alternata]/gb|RYN85713.1|putative aconitate hydratase [Alternaria tenuissima]/gb|RYO00928.1|putative aconitate hydratase [Alternaria tenuissima];ref|XP 0201…	aconitase family protein	190021	-	PredHel=0	805	16	0.0198758	55	45	41	35	27	13	112.38	I1RYX6#loss patho	Fusarium graminearum	IPR001030;IPR015931;IPR015931;IPR015928;IPR001030;IPR011827;IPR000573;IPR018136;IPR033940;IPR036008	Zinc finger, RING/FYVE/PHD-type;Aconitase/3-isopropylmalate dehydratase large subunit, alpha/beta/alpha domain;Aconitase/3-isopropylmalate dehydratase large subunit, alpha/beta/alpha, subdomain 1/3;Aconitase/3-isopropylmalate dehydratase large subunit, alpha/beta/alpha, subdomain 1/3;Aconitase/3-isopropylmalate dehydratase, swivel;Aconitase/3-isopropylmalate dehydratase large subunit, alpha/beta/…	-	-	-	GO:0006520;GO:0016836;GO:0046394;GO:0046872;GO:0051536;GO:1901566	amino acid metabolic process;hydro-lyase activity;carboxylic acid biosynthetic process;metal ion binding;iron-sulfur cluster binding;organonitrogen compound biosynthetic process	Biological Process;Molecular Function;Biological Process;Molecular Function;Molecular Function;Biological Process	EC:4.2.1	Carbon-oxygen lyases
Bifunctional catalase-peroxidase
Pfijiensis_1376	XP 007929457.1 hypothetical protein MYCFIDRAFT 86920 [Pseudocercospora fijiensis CIRAD86]	ref|XP 007929457.1|uncharacterized protein MYCFIDRAFT 86920 [Pseudocercospora fijiensis CIRAD86]/gb|EME80558.1|hypothetical protein MYCFIDRAFT 86920 [Pseudocercospora fijiensis CIRAD86];gb|KAF7192079.1|Catalase-peroxidase [Pseudocercospora fuligena];gb|KXT13208.1|hypothetical protein AC579 2575 [Pseudocercospora musae];gb|KXS94226.1|hypothetical protein AC578 10918 [Pseudocercospora eumusae];ref|…	Catalase-peroxidase	86920	-	PredHel=0	743	2	0.00269179	46	46	43	45	29	22	20.8767	I6PDX4#red vir;unaf patho	Metarhizium acridum	IPR002016;IPR000763;IPR002016;IPR000763;IPR000763;IPR019793;IPR019794;IPR002016;IPR000763;IPR002016;IPR010255;IPR010255	Haem peroxidase;Catalase-peroxidase haem;Catalase-peroxidase haem;Catalase-peroxidase haem;Catalase-peroxidase haem;Haem peroxidase;Haem peroxidase;Catalase-peroxidase haem;Catalase-peroxidase haem;Peroxidases heam-ligand binding site;Peroxidase, active site;Haem peroxidase;Catalase-peroxidase haem;Haem peroxidase;Haem peroxidase;Haem peroxidase superfamily;Haem peroxidase superfamily	-	-	-	GO:0004096;GO:0005829;GO:0020037;GO:0034599;GO:0042744;GO:0046872;GO:0098869;GO:1901701	catalase activity;cytosol;heme binding;cellular response to oxidative stress;hydrogen peroxide catabolic process;metal ion binding;cellular oxidant detoxification;cellular response to oxygen-containing compound	Molecular Function;Cellular Component;Molecular Function;Biological Process;Biological Process;Molecular Function;Biological Process;Biological Process	EC:1.11.1.6	Catalase
Elongation factor 1
Pfijiensis_2258	XP 001483189.1 hypothetical protein PGUG 05144 [Meyerozyma guilliermondii ATCC 6260]	ref|XP 007921049.1|uncharacterized protein MYCFIDRAFT 209593 [Pseudocercospora fijiensis CIRAD86]/gb|EME87707.1|hypothetical protein MYCFIDRAFT 209593 [Pseudocercospora fijiensis CIRAD86];gb|KXT02796.1|hypothetical protein AC578 5373 [Pseudocercospora eumusae];gb|KXT18951.1|hypothetical protein AC579 8721 [Pseudocercospora musae];gb|KAF7186334.1|Elongation factor 1-alpha [Pseudocercospora fuligen…	Elongation factor 1-alpha	209593	-	PredHel=0	460	7	0.0152174	27	30	24	50	16	5	82.0185	B2SI02#incr vir	Xanthomonas oryzae	IPR000795;IPR027417;IPR004161;IPR004160;IPR000795;IPR004539;IPR031157;IPR000795;IPR004539;IPR009001;IPR027417;IPR009000	Translational (tr)-type GTP-binding domain;P-loop containing nucleoside triphosphate hydrolase;Translation elongation factor EFTu-like, domain 2;Translation elongation factor EFTu-like, domain 2;Translation elongation factor EFTu/EF1A, C-terminal;Translation elongation factor EFTu/EF1A, C-terminal;Translational (tr)-type GTP-binding domain;Translation elongation factor EF1A, eukaryotic/archaeal;T…	WideEffHunter	YFWxC	-	GO:0003677;GO:0003723;GO:0003746;GO:0003924;GO:0005525;GO:0006414;GO:0016987;GO:0030435;GO:2000142	DNA binding;RNA binding;translation elongation factor activity;GTPase activity;GTP binding;translational elongation;sigma factor activity;sporulation resulting in formation of a cellular spore;regulation of DNA-templated transcription initiation	Molecular Function;Molecular Function;Molecular Function;Molecular Function;Molecular Function;Biological Process;Molecular Function;Biological Process;Biological Process	EC:3.6.1.15	Nucleoside-triphosphate phosphatase
Pfijiensis_787	XP 007920005.1 hypothetical protein MYCFIDRAFT 47952 [Pseudocercospora fijiensis CIRAD86]	ref|XP 007920005.1|uncharacterized protein MYCFIDRAFT 47952 [Pseudocercospora fijiensis CIRAD86]/gb|EME87604.1|hypothetical protein MYCFIDRAFT 47952 [Pseudocercospora fijiensis CIRAD86];gb|KAF7194024.1|Elongation factor 1-beta [Pseudocercospora fuligena];gb|KXS95609.1|hypothetical protein AC578 10392 [Pseudocercospora eumusae];ref|XP 023458573.1|Elongation factor 1-beta [Cercospora beticola]/ref|…	elongation factor 1 beta subunit	47952	-	PredHel=0	231	0	0	17	9	11	24	3	4	68.9524	-	-	IPR014717;IPR018940;IPR014038;IPR001326;IPR001326;IPR014038;IPR036219;IPR036282	JmjC domain;JmjC domain;Translation elongation factor EF1B/ribosomal protein S6;Elongation factor 1 beta central acidic region, eukaryote;Translation elongation factor EF1B, beta/delta subunit, guanine nucleotide exchange domain;Translation elongation factor EF1B, beta/delta subunit, guanine nucleotide exchange domain;Translation elongation factor EF1B, beta/delta subunit, guanine nucleotide exch…	-	-	-	GO:0003746;GO:0003924;GO:0005085;GO:0005515;GO:0005525;GO:0005829;GO:0005853;GO:0005886;GO:0006414;GO:0019003;GO:0055085	translation elongation factor activity;GTPase activity;guanyl-nucleotide exchange factor activity;protein binding;GTP binding;cytosol;eukaryotic translation elongation factor 1 complex;plasma membrane;translational elongation;GDP binding;transmembrane transport	Molecular Function;Molecular Function;Molecular Function;Molecular Function;Molecular Function;Cellular Component;Cellular Component;Cellular Component;Biological Process;Molecular Function;Biological Process	EC:3.6.1.15	Nucleoside-triphosphate phosphatase
Pfijiensis_1010	XP 007922713.1 hypothetical protein MYCFIDRAFT 70922 [Pseudocercospora fijiensis CIRAD86]	ref|XP 007922713.1|uncharacterized protein MYCFIDRAFT 70922 [Pseudocercospora fijiensis CIRAD86]/gb|EME85908.1|hypothetical protein MYCFIDRAFT 70922 [Pseudocercospora fijiensis CIRAD86];gb|KAF7198030.1|Elongation factor 1-gamma 1 [Pseudocercospora fuligena];gb|KXT15879.1|hypothetical protein AC579 5531 [Pseudocercospora musae];gb|KXT07112.1|hypothetical protein AC578 2449 [Pseudocercospora eumusa…	eEF1-gamma domain-containing protein	70922	-	PredHel=0	419	1	0.00238663	20	29	25	42	17	11	26.7867	-	-	IPR001662;IPR036433;IPR004045;IPR004046;IPR040079;IPR004045;IPR010987;IPR001662;IPR036249;IPR036433;IPR036282	EF-hand domain pair;Elongation factor 1B gamma, C-terminal;Elongation factor EF1B gamma, C-terminal domain superfamily;Glutathione S-transferase, N-terminal;Glutathione S-transferase, C-terminal;Glutathione S-transferase, C-terminal;Glutathione transferase family;Glutathione transferase family;Glutathione transferase family;Glutathione transferase family;Glutathione transferase family;Glutathione…	WideEffHunter	EAR 1	-	GO:0003746;GO:0005634;GO:0005737;GO:0006414;GO:0016020	translation elongation factor activity;nucleus;cytoplasm;translational elongation;membrane	Molecular Function;Cellular Component;Cellular Component;Biological Process;Cellular Component	-	-
Elongation factor Tu domain 2
Pfijiensis_1710	XP 007931525.1 hypothetical protein MYCFIDRAFT 168365 [Pseudocercospora fijiensis CIRAD86]	ref|XP 007931525.1|uncharacterized protein MYCFIDRAFT 168365 [Pseudocercospora fijiensis CIRAD86]/gb|EME77744.1|hypothetical protein MYCFIDRAFT 168365 [Pseudocercospora fijiensis CIRAD86];gb|KXS97596.1|hypothetical protein AC578 5738 [Pseudocercospora eumusae];gb|KAF7198083.1|GTP-binding protein 2 [Pseudocercospora fuligena];gb|KXT15476.1|hypothetical protein AC579 3377 [Pseudocercospora musae];r…	P-loop containing nucleoside triphosphate hydrolase protein	168365	-	PredHel=0	867	5	0.00576701	90	59	59	29	25	7	112.67	-	-	IPR000795;IPR027417;IPR027417	Translational (tr)-type GTP-binding domain;P-loop containing nucleoside triphosphate hydrolase;P-loop containing nucleoside triphosphate hydrolase;P-loop containing nucleoside triphosphate hydrolase;P-loop containing nucleoside triphosphate hydrolase;P-loop containing nucleoside triphosphate hydrolase;P-loop containing nucleoside triphosphate hydrolase;P-loop containing nucleoside triphosphate hy…	-	-	-	GO:0003723;GO:0003746;GO:0003924;GO:0005525;GO:0006414	RNA binding;translation elongation factor activity;GTPase activity;GTP binding;translational elongation	Molecular Function;Molecular Function;Molecular Function;Molecular Function;Biological Process	EC:3.6.1.15	Nucleoside-triphosphate phosphatase
Enolase
Pfijiensis_228	KXT06344.1 hypothetical protein AC578 9149 [Mycosphaerella eumusae]	ref|XP 007928837.1|uncharacterized protein MYCFIDRAFT 49849 [Pseudocercospora fijiensis CIRAD86]/gb|EME80215.1|hypothetical protein MYCFIDRAFT 49849 [Pseudocercospora fijiensis CIRAD86];gb|KXT06344.1|hypothetical protein AC578 9149 [Pseudocercospora eumusae];gb|KAF7188288.1|Enolase [Pseudocercospora fuligena];gb|KXT09372.1|hypothetical protein AC579 3823 [Pseudocercospora musae];ref|XP 023450391.…	Enolase	49849	-	PredHel=0	438	2	0.00456621	23	31	16	36	18	5	47.9867	A4VWH9#unaf patho	Streptococcus suis	IPR000941;IPR036849;IPR029017;IPR000941;IPR020810;IPR020811;IPR000941;IPR000941;IPR000941;IPR020809;IPR000941;IPR000941;IPR029017;IPR036849	Enolase;Enolase-like, C-terminal domain superfamily;Enolase-like, N-terminal;Enolase;Enolase, C-terminal TIM barrel domain;Enolase, N-terminal;Enolase;Enolase;Enolase;Enolase;Enolase, conserved site;Enolase;Enolase;Enolase-like, N-terminal;Enolase-like, C-terminal domain superfamily	WideEffHunter	[LI]xAR	-	GO:0000015;GO:0000287;GO:0004634;GO:0006091;GO:0006096;GO:0016310;GO:0046031;GO:0046034	phosphopyruvate hydratase complex;magnesium ion binding;phosphopyruvate hydratase activity;generation of precursor metabolites and energy;glycolytic process;phosphorylation;ADP metabolic process;ATP metabolic process	Cellular Component;Molecular Function;Molecular Function;Biological Process;Biological Process;Biological Process;Biological Process;Biological Process	EC:4.2.1.11	Phosphopyruvate hydratase
Cu-Zn_superoxide_dismutase
Pfijiensis_932	XP 007922546.1 glycosyltransferase family 2 protein [Pseudocercospora fijiensis CIRAD86]	ref|XP 007922546.1|glycosyltransferase family 2 protein [Pseudocercospora fijiensis CIRAD86]/gb|EME86661.1|glycosyltransferase family 2 protein [Pseudocercospora fijiensis CIRAD86];gb|KAF7187623.1|Chitin synthase 8 [Pseudocercospora fuligena];gb|KXS96728.1|hypothetical protein AC578 154 [Pseudocercospora eumusae];gb|KXT09945.1|hypothetical protein AC579 9730 [Pseudocercospora musae];ref|XP 033662…	CHS5 chitin synthase, class V	49517	-	PredHel=6	1855	21	0.0113208	158	112	85	91	76	23	167.494	Q4X0H6#red vir	Aspergillus fumigatus	IPR036961;IPR014876;IPR029044;IPR036400;IPR001609;IPR001199;IPR004835;IPR014876;IPR001199;IPR001609;IPR036037;IPR036400;IPR027417;IPR029044	Superoxide dismutase-like, copper/zinc binding domain superfamily;Kinesin motor domain superfamily;DEK, C-terminal;Nucleotide-diphospho-sugar transferases;Nucleotide-diphospho-sugar transferases;Nucleotide-diphospho-sugar transferases;Nucleotide-diphospho-sugar transferases;Cytochrome b5-like heme/steroid binding domain superfamily;Cytochrome b5-like heme/steroid binding domain superfamily;Myosin…	-	-	-	GO:0003774;GO:0003779;GO:0004100;GO:0005524;GO:0005886;GO:0006023;GO:0006040;GO:0016459;GO:0030428;GO:0042546;GO:0048315	cytoskeletal motor activity;actin binding;chitin synthase activity;ATP binding;plasma membrane;aminoglycan biosynthetic process;amino sugar metabolic process;myosin complex;cell septum;cell wall biogenesis;conidium formation	Molecular Function;Molecular Function;Molecular Function;Molecular Function;Cellular Component;Biological Process;Biological Process;Cellular Component;Cellular Component;Biological Process;Biological Process	EC:2.4.1.16	Chitin synthase
Pfijiensis_66	XP 007921203.1 hypothetical protein MYCFIDRAFT 209655 [Pseudocercospora fijiensis CIRAD86]	ref|XP 007921203.1|uncharacterized protein MYCFIDRAFT 209655 [Pseudocercospora fijiensis CIRAD86]/gb|EME87940.1|hypothetical protein MYCFIDRAFT 209655 [Pseudocercospora fijiensis CIRAD86];gb|KAF7197209.1|Superoxide dismutase [Mn] [Pseudocercospora fuligena];gb|KXT02858.1|hypothetical protein AC578 1851 [Pseudocercospora eumusae];ref|XP 047756424.1|Superoxide dismutase [Mn] [Fulvia fulva]/gb|UJO12…	Superoxide dismutase	209655	-	PredHel=0	248	1	0.00403226	12	13	8	17	17	6	111.805	P43019#red vir	Salmonella enterica	IPR001189;IPR036324;IPR019832;IPR001189;IPR019831;IPR036314;IPR019833;IPR036314;IPR036324	Manganese/iron superoxide dismutase;Manganese/iron superoxide dismutase, N-terminal domain superfamily;Manganese/iron superoxide dismutase, C-terminal;Manganese/iron superoxide dismutase;Manganese/iron superoxide dismutase, N-terminal;Manganese/iron superoxide dismutase, C-terminal domain superfamily;Manganese/iron superoxide dismutase, C-terminal domain superfamily;Manganese/iron superoxide dism…	-	-	-	GO:0004784;GO:0019430;GO:0046872	superoxide dismutase activity;removal of superoxide radicals;metal ion binding	Molecular Function;Biological Process;Molecular Function	EC:1.15.1.1	Superoxide dismutase
Pfijiensis_1616	XP 007925167.1 hypothetical protein MYCFIDRAFT 210905 [Pseudocercospora fijiensis CIRAD86]	ref|XP 007925167.1|uncharacterized protein MYCFIDRAFT 210905 [Pseudocercospora fijiensis CIRAD86]/gb|EME84543.1|hypothetical protein MYCFIDRAFT 210905 [Pseudocercospora fijiensis CIRAD86];gb|KAF7189503.1|Superoxide dismutase [Cu-Zn] [Pseudocercospora fuligena];gb|KAI5362285.1|putative superoxide dismutase, copper/zinc binding domain-containing protein [Septoria linicola]/gb|USW52617.1|Putative su…	superoxide dismutase	210905	-	PredHel=0	154	2	0.012987	8	13	6	10	9	1	76.9645	Q70Q35#red vir	Botrytis cinerea	IPR001424;IPR036423;IPR001424;IPR024134;IPR018152;IPR018152;IPR001424;IPR036423	Superoxide dismutase, copper/zinc binding domain;Superoxide dismutase-like, copper/zinc binding domain superfamily;Superoxide dismutase, copper/zinc binding domain;Superoxide dismutase (Cu/Zn) / superoxide dismutase copper chaperone;Superoxide dismutase, copper/zinc, binding site;Superoxide dismutase, copper/zinc, binding site;Superoxide dismutase, copper/zinc binding domain;Superoxide dismutase-…	WideEffHunter	ToxA	-	GO:0004784;GO:0005507;GO:0019430	superoxide dismutase activity;copper ion binding;removal of superoxide radicals	Molecular Function;Molecular Function;Biological Process	EC:1.15.1.1	Superoxide dismutase
Pfijiensis_2147	XP 007928054.1 hypothetical protein MYCFIDRAFT 64590 [Pseudocercospora fijiensis CIRAD86]	ref|XP 007928054.1|uncharacterized protein MYCFIDRAFT 64590 [Pseudocercospora fijiensis CIRAD86]/gb|EME81446.1|hypothetical protein MYCFIDRAFT 64590 [Pseudocercospora fijiensis CIRAD86];gb|KXT00633.1|hypothetical protein AC578 3160 [Pseudocercospora eumusae];gb|KAF7190845.1|Trans-enoyl reductase fsr4 [Pseudocercospora fuligena];gb|KXT08681.1|hypothetical protein AC579 8663 [Pseudocercospora musae…	GroES-like protein	64590	-	PredHel=0	341	2	0.0058651	16	12	22	27	15	4	58.9957	-	-	IPR047122;IPR047122;IPR036291;IPR011032	Manganese/iron superoxide dismutase, N-terminal domain superfamily;Manganese/iron superoxide dismutase, N-terminal domain superfamily;Trans-enoyl reductase-like;Trans-enoyl reductase-like;NAD(P)-binding domain superfamily;GroES-like superfamily	-	-	-	GO:0016020;GO:0016651;GO:0022857;GO:0055085	membrane;oxidoreductase activity, acting on NAD(P)H;transmembrane transporter activity;transmembrane transport	Cellular Component;Molecular Function;Molecular Function;Biological Process	EC:1.6	Acting on NADH or NADPH
Cyclophilin type peptidyl-prolyl cis-trans isomerase/CLD
Pfijiensis_315	XP 007926697.1 hypothetical protein MYCFIDRAFT 154089 [Pseudocercospora fijiensis CIRAD86]	ref|XP 007926697.1|uncharacterized protein MYCFIDRAFT 154089 [Pseudocercospora fijiensis CIRAD86]/gb|EME83492.1|hypothetical protein MYCFIDRAFT 154089 [Pseudocercospora fijiensis CIRAD86];gb|KAF7190526.1|Peptidyl-prolyl cis-trans isomerase, mitochondrial [Pseudocercospora fuligena];gb|KXS97122.1|hypothetical protein AC578 2904 [Pseudocercospora eumusae];gb|KXT07958.1|hypothetical protein AC579 12…	peptidyl-prolyl cis-trans isomerase H	154089	-	PredHel=0	189	2	0.010582	13	16	7	14	12	2	218.579	Q6WP53#red vir	Botrytis cinerea	IPR002130;IPR002130;IPR029000;IPR020892;IPR002130;IPR029000	Cyclophilin-type peptidyl-prolyl cis-trans isomerase domain;Cyclophilin-type peptidyl-prolyl cis-trans isomerase domain;Cyclophilin-like domain superfamily;Cyclophilin-like domain superfamily;Cyclophilin-type peptidyl-prolyl cis-trans isomerase, conserved site;Cyclophilin-type peptidyl-prolyl cis-trans isomerase domain;Cyclophilin-like domain superfamily	-	-	-	GO:0000413;GO:0003755;GO:0006457	protein peptidyl-prolyl isomerization;peptidyl-prolyl cis-trans isomerase activity;protein folding	Biological Process;Molecular Function;Biological Process	EC:5.2.1.8	Peptidylprolyl isomerase
Pfijiensis_203	XP 007925730.1 hypothetical protein MYCFIDRAFT 36025 [Pseudocercospora fijiensis CIRAD86]	ref|XP 007925730.1|uncharacterized protein MYCFIDRAFT 36025 [Pseudocercospora fijiensis CIRAD86]/gb|EME82816.1|hypothetical protein MYCFIDRAFT 36025 [Pseudocercospora fijiensis CIRAD86];gb|KXT08426.1|hypothetical protein AC579 5881 [Pseudocercospora musae];gb|KXT05669.1|hypothetical protein AC578 5642 [Pseudocercospora eumusae];gb|KAF7195910.1|41 kDa peptidyl-prolyl cis-trans isomerase [Pseudocer…	peptidyl-prolyl cis-trans isomerase	36025	-	PredHel=0	372	3	0.00806452	21	18	16	42	12	1	142.862	A0A384JHK6#red vir	Botrytis cinerea	IPR002130;IPR029000;IPR002130;IPR011990;IPR020892;IPR002130;IPR029000;IPR011990	Cyclophilin-type peptidyl-prolyl cis-trans isomerase domain;Cyclophilin-like domain superfamily;Cyclophilin-type peptidyl-prolyl cis-trans isomerase domain;Tetratricopeptide-like helical domain superfamily;Tetratricopeptide-like helical domain superfamily;Cyclophilin-type peptidyl-prolyl cis-trans isomerase, conserved site;Cyclophilin-type peptidyl-prolyl cis-trans isomerase domain;Cyclophilin-ty…	-	-	-	GO:0000413;GO:0003755;GO:0005515;GO:0006457;GO:0016020;GO:0043231	protein peptidyl-prolyl isomerization;peptidyl-prolyl cis-trans isomerase activity;protein binding;protein folding;membrane;intracellular membrane-bounded organelle	Biological Process;Molecular Function;Molecular Function;Biological Process;Cellular Component;Cellular Component	EC:5.2.1.8	Peptidylprolyl isomerase
Pfijiensis_817	XP 007925922.1 hypothetical protein MYCFIDRAFT 64248 [Pseudocercospora fijiensis CIRAD86]	ref|XP 007925922.1|uncharacterized protein MYCFIDRAFT 64248 [Pseudocercospora fijiensis CIRAD86]/gb|EME82992.1|hypothetical protein MYCFIDRAFT 64248 [Pseudocercospora fijiensis CIRAD86];gb|KXT16236.1|hypothetical protein AC579 6934 [Pseudocercospora musae];gb|KAF7192710.1|Peptidyl-prolyl cis-trans isomerase-like 4 [Pseudocercospora fuligena];gb|KXT05209.1|hypothetical protein AC578 8377 [Pseudoce…	Peptidyl-prolyl cis-trans isomerase-like	64248	-	PredHel=0	454	8	0.0176211	36	20	24	29	13	2	95.8681	I1V1W1#red vir	Beauveria bassiana	IPR002130;IPR029000;IPR002130;IPR000504;IPR012677;IPR035542;IPR002130;IPR000504;IPR035538;IPR029000;IPR035979	Cyclophilin-type peptidyl-prolyl cis-trans isomerase domain;Cyclophilin-like domain superfamily;Cyclophilin-type peptidyl-prolyl cis-trans isomerase domain;RNA recognition motif domain;Nucleotide-binding alpha-beta plait domain superfamily;Nucleotide-binding alpha-beta plait domain superfamily;Nucleotide-binding alpha-beta plait domain superfamily;Nucleotide-binding alpha-beta plait domain superf…	-	-	-	GO:0000413;GO:0000785;GO:0001932;GO:0003723;GO:0003755;GO:0005634;GO:0006357;GO:0016020	protein peptidyl-prolyl isomerization;chromatin;regulation of protein phosphorylation;RNA binding;peptidyl-prolyl cis-trans isomerase activity;nucleus;regulation of transcription by RNA polymerase II;membrane	Biological Process;Cellular Component;Biological Process;Molecular Function;Molecular Function;Cellular Component;Biological Process;Cellular Component	EC:5.2.1.8	Peptidylprolyl isomerase
Pfijiensis_527	XP 007929095.1 hypothetical protein MYCFIDRAFT 211936 [Pseudocercospora fijiensis CIRAD86]	ref|XP 007929095.1|uncharacterized protein MYCFIDRAFT 211936 [Pseudocercospora fijiensis CIRAD86]/gb|EME80021.1|hypothetical protein MYCFIDRAFT 211936 [Pseudocercospora fijiensis CIRAD86];gb|KAF7190360.1|Peptidyl-prolyl cis-trans isomerase B [Pseudocercospora fuligena];gb|KXS99987.1|hypothetical protein AC578 808 [Pseudocercospora eumusae];gb|KXT11939.1|hypothetical protein AC579 8579 [Pseudocerc…	Peptidyl-prolyl cis-trans isomerase B	211936	Signal peptide	PredHel=1	208	0	0	9	14	5	22	7	1	92.0334	J4W023#red vir	Beauveria bassiana	IPR002130;IPR029000;IPR002130;IPR020892;IPR002130;IPR029000	Cyclophilin-type peptidyl-prolyl cis-trans isomerase domain;Cyclophilin-like domain superfamily;Cyclophilin-type peptidyl-prolyl cis-trans isomerase domain;Cyclophilin-type peptidyl-prolyl cis-trans isomerase domain;Cyclophilin-type peptidyl-prolyl cis-trans isomerase domain;Cyclophilin-type peptidyl-prolyl cis-trans isomerase, conserved site;Cyclophilin-type peptidyl-prolyl cis-trans isomerase d…	-	-	-	GO:0000324;GO:0000413;GO:0003755;GO:0005783;GO:0005886;GO:0006457	fungal-type vacuole;protein peptidyl-prolyl isomerization;peptidyl-prolyl cis-trans isomerase activity;endoplasmic reticulum;plasma membrane;protein folding	Cellular Component;Biological Process;Molecular Function;Cellular Component;Cellular Component;Biological Process	EC:5.2.1.8	Peptidylprolyl isomerase
Pfijiensis_403	XP 007922478.1 hypothetical protein MYCFIDRAFT 42664 [Pseudocercospora fijiensis CIRAD86]	ref|XP 007922478.1|uncharacterized protein MYCFIDRAFT 42664 [Pseudocercospora fijiensis CIRAD86]/gb|EME85342.1|hypothetical protein MYCFIDRAFT 42664 [Pseudocercospora fijiensis CIRAD86];gb|KAF7194309.1|Protein transport protein SEC7 [Pseudocercospora fuligena];gb|KXS98735.1|hypothetical protein AC578 10495 [Pseudocercospora eumusae];gb|KXT14342.1|hypothetical protein AC579 4006 [Pseudocercospora …	Protein transport protein SEC7	42664	-	PredHel=0	1954	19	0.00972364	180	127	90	91	79	17	76.16	-	-	IPR023394;IPR032691;IPR015403;IPR046455;IPR000904;IPR032629;IPR000904;IPR000904;IPR016024;IPR035999	Sec7, C-terminal domain superfamily;Mon2/Sec7/BIG1-like, HUS domain;Mon2/Sec7/BIG1-like, HDS;Mon2/Sec7/BIG1-like, HDS;Sec7/BIG1-like, C-terminal domain;Sec7 domain;Mon2/Sec7/BIG1-like, dimerisation and cyclophilin-binding domain;Mon2/Sec7/BIG1-like, dimerisation and cyclophilin-binding domain;Mon2/Sec7/BIG1-like, dimerisation and cyclophilin-binding domain;Mon2/Sec7/BIG1-like, dimerisation and cy…	-	-	-	GO:0005085;GO:0015031;GO:0032012;GO:0050790	guanyl-nucleotide exchange factor activity;protein transport;regulation of ARF protein signal transduction;regulation of catalytic activity	Molecular Function;Biological Process;Biological Process;Biological Process	-	-
Citrate synthase
Pfijiensis_1678	XP 007920328.1 hypothetical protein MYCFIDRAFT 71489 [Pseudocercospora fijiensis CIRAD86]	ref|XP 007920328.1|uncharacterized protein MYCFIDRAFT 71489 [Pseudocercospora fijiensis CIRAD86]/gb|EME89373.1|hypothetical protein MYCFIDRAFT 71489 [Pseudocercospora fijiensis CIRAD86];gb|KAF7191277.1|2-methylcitrate synthase, mitochondrial [Pseudocercospora fuligena];gb|KXT04665.1|hypothetical protein AC578 2124 [Pseudocercospora eumusae];gb|KXT09079.1|hypothetical protein AC579 10043 [Pseudoce…	2-methylcitrate synthase	71489	-	PredHel=0	473	5	0.0105708	29	22	24	36	22	7	212.213	-	-	IPR002020;IPR002020;IPR016142;IPR016143;IPR002020;IPR019810;IPR036969	Citrate synthase;Citrate synthase;Citrate synthase-like, large alpha subdomain;Citrate synthase-like, small alpha subdomain;Citrate synthase;Citrate synthase active site;Citrate synthase superfamily	WideEffHunter	[LI]xAR	-	GO:0004108;GO:0005759;GO:0005975;GO:0006099;GO:0006101;GO:0016020;GO:0019629;GO:0050440	citrate (Si)-synthase activity;mitochondrial matrix;carbohydrate metabolic process;tricarboxylic acid cycle;citrate metabolic process;membrane;propionate catabolic process, 2-methylcitrate cycle;2-methylcitrate synthase activity	Molecular Function;Cellular Component;Biological Process;Biological Process;Biological Process;Cellular Component;Biological Process;Molecular Function	EC:2.3.3.5;EC:2.3.3.16	2-methylcitrate synthase;Citrate synthase (unknown stereospecificity)
Pfijiensis_1481	XP 007926119.1 hypothetical protein MYCFIDRAFT 114686, partial [Pseudocercospora fijiensis CIRAD86]	ref|XP 007926119.1|uncharacterized protein MYCFIDRAFT 114686, partial [Pseudocercospora fijiensis CIRAD86]/gb|EME82650.1|hypothetical protein MYCFIDRAFT 114686, partial [Pseudocercospora fijiensis CIRAD86];gb|KAF7197887.1|hypothetical protein HII31 00976 [Pseudocercospora fuligena];gb|KXT15184.1|hypothetical protein AC579 3931 [Pseudocercospora musae];gb|KXT03022.1|hypothetical protein AC578 685 …	Putative Zinc finger, ZZ-type, immunoglobulin-like, Next to BRCA1, central domain-containing protein	114686	-	PredHel=0	909	27	0.029703	60	49	66	64	38	7	199.161	-	-	IPR013783;IPR000433;IPR032350;IPR043145;IPR043145;IPR043145;IPR032350;	Citrate synthase superfamily;Immunoglobulin-like fold;Zinc finger, ZZ-type;Next to BRCA1, central domain;Zinc finger, ZZ-type superfamily;Zinc finger, ZZ-type superfamily;Zinc finger, ZZ-type superfamily;Zinc finger, ZZ-type superfamily;Zinc finger, ZZ-type superfamily;Zinc finger, ZZ-type superfamily;Zinc finger, ZZ-type superfamily;Zinc finger, ZZ-type superfamily;Zinc finger, ZZ-type superfami…	WideEffHunter	EAR 1	-	GO:0008270	zinc ion binding	Molecular Function	-	-
Pfijiensis_1040	XP 007930611.1 hypothetical protein MYCFIDRAFT 58545 [Pseudocercospora fijiensis CIRAD86]	ref|XP 007930611.1|uncharacterized protein MYCFIDRAFT 58545 [Pseudocercospora fijiensis CIRAD86]/gb|EME78489.1|hypothetical protein MYCFIDRAFT 58545 [Pseudocercospora fijiensis CIRAD86];gb|KXT11331.1|hypothetical protein AC579 303 [Pseudocercospora musae]/gb|KXT11971.1|hypothetical protein AC579 3090 [Pseudocercospora musae];gb|KAF7196607.1|hypothetical protein HII31 01977 [Pseudocercospora fulig…	DUF221-domain-containing protein	58545	-	PredHel=11	886	14	0.0158014	65	47	44	40	32	15	152.586	-	-	IPR022257;IPR003864;IPR027815;IPR032880;IPR045122	Citrate synthase superfamily;10TM putative phosphate transporter, extracellular tail;CSC1/OSCA1-like, 7TM region;CSC1/OSCA1-like, cytosolic domain;CSC1/OSCA1-like, N-terminal transmembrane domain;Calcium permeable stress-gated cation channel 1-like	WideEffHunter	EAR 1	-	GO:0005227;GO:0005886;GO:0009279;GO:0015562;GO:0022890;GO:0098655	calcium activated cation channel activity;plasma membrane;cell outer membrane;efflux transmembrane transporter activity;inorganic cation transmembrane transporter activity;monoatomic cation transmembrane transport	Molecular Function;Cellular Component;Cellular Component;Molecular Function;Molecular Function;Biological Process	-	-
Pfijiensis_767	XP 007922589.1 hypothetical protein MYCFIDRAFT 53988 [Pseudocercospora fijiensis CIRAD86]	ref|XP 007922589.1|uncharacterized protein MYCFIDRAFT 53988 [Pseudocercospora fijiensis CIRAD86]/gb|EME86304.1|hypothetical protein MYCFIDRAFT 53988 [Pseudocercospora fijiensis CIRAD86];gb|KXT06573.1|hypothetical protein AC578 8582 [Pseudocercospora eumusae];gb|KXT16291.1|hypothetical protein AC579 464 [Pseudocercospora musae];gb|KAF7195705.1|Citrate synthase, mitochondrial [Pseudocercospora fuli…	citrate synthase	53988	-	PredHel=0	474	2	0.00421941	38	27	25	31	16	9	115.957	-	-	IPR002020;IPR002020;IPR010109;IPR016142;IPR016143;IPR002020;IPR019810;IPR036969	Citrate synthase;Citrate synthase;Citrate synthase, eukaryotic-type;Citrate synthase-like, large alpha subdomain;Citrate synthase-like, small alpha subdomain;Citrate synthase;Citrate synthase active site;Citrate synthase active site;Citrate synthase superfamily	-	-	-	GO:0004108;GO:0005759;GO:0005975;GO:0006099;GO:0006101;GO:0016020	citrate (Si)-synthase activity;mitochondrial matrix;carbohydrate metabolic process;tricarboxylic acid cycle;citrate metabolic process;membrane	Molecular Function;Cellular Component;Biological Process;Biological Process;Biological Process;Cellular Component	EC:2.3.3.16	Citrate synthase (unknown stereospecificity)
Pfijiensis_2198	XP 007930579.1 hypothetical protein MYCFIDRAFT 51692 [Pseudocercospora fijiensis CIRAD86]	ref|XP 007930579.1|uncharacterized protein MYCFIDRAFT 51692 [Pseudocercospora fijiensis CIRAD86]/gb|EME78441.1|hypothetical protein MYCFIDRAFT 51692 [Pseudocercospora fijiensis CIRAD86];gb|KAF7194120.1|putative ATP-citrate synthase subunit 2 [Pseudocercospora fuligena];gb|KXS98227.1|hypothetical protein AC578 274 [Pseudocercospora eumusae];gb|KXT12226.1|hypothetical protein AC579 809 [Pseudocerco…	putative ATP-citrate synthase subunit	51692	-	PredHel=0	487	2	0.00410678	22	22	33	30	19	6	104.583	I1RPR1#loss patho	Fusarium graminearum	IPR016102;IPR032263;IPR016102;	Succinyl-CoA synthetase-like;ATP-citrate synthase, citrate-binding domain;ATP-citrate synthase, citrate-binding domain;Succinyl-CoA synthetase-like;Succinyl-CoA synthetase-like	-	-	-	GO:0000387;GO:0000917;GO:0000935;GO:0003878;GO:0005515;GO:0005524;GO:0005681;GO:0009254;GO:0009276;GO:0016829;GO:0043093;GO:0051781;GO:0098797;GO:1904949;GO:1990586	spliceosomal snRNP assembly;division septum assembly;division septum;ATP citrate synthase activity;protein binding;ATP binding;spliceosomal complex;peptidoglycan turnover;Gram-negative-bacterium-type cell wall;lyase activity;FtsZ-dependent cytokinesis;positive regulation of cell division;plasma membrane protein complex;ATPase complex;divisome complex	Biological Process;Biological Process;Cellular Component;Molecular Function;Molecular Function;Molecular Function;Cellular Component;Biological Process;Cellular Component;Molecular Function;Biological Process;Biological Process;Cellular Component;Cellular Component;Cellular Component	EC:4;EC:2.3.3.8	Lyases;ATP citrate synthase
Pfijiensis_1569	XP 007929357.1 hypothetical protein MYCFIDRAFT 86887 [Pseudocercospora fijiensis CIRAD86]	ref|XP 007929357.1|uncharacterized protein MYCFIDRAFT 86887 [Pseudocercospora fijiensis CIRAD86]/gb|EME80415.1|hypothetical protein MYCFIDRAFT 86887 [Pseudocercospora fijiensis CIRAD86];gb|KAF7196034.1|Homocitrate synthase, mitochondrial [Pseudocercospora fuligena];gb|KXS95560.1|hypothetical protein AC578 5250 [Pseudocercospora eumusae];ref|XP 033669766.1|uncharacterized protein M409DRAFT 52871 […	homocitrate synthase	86887	-	PredHel=0	486	9	0.0185185	35	32	18	36	25	1	92.815	G4NCG1#red vir	Magnaporthe oryzae	IPR000891;IPR011872;IPR013785;IPR002034;IPR002034;IPR011872;IPR000891;	V-type ATPase subunit E;V-type ATPase subunit E;Pyruvate carboxyltransferase;Homocitrate synthase, fungi/archaea;Aldolase-type TIM barrel;Aldolase-type TIM barrel;Aldolase-type TIM barrel;Aldolase-type TIM barrel;Alpha-isopropylmalate/homocitrate synthase, conserved site;Alpha-isopropylmalate/homocitrate synthase, conserved site;Homocitrate synthase, fungi/archaea;Pyruvate carboxyltransferase;Pyr…	-	-	-	GO:0004410;GO:0005739;GO:0016020;GO:0019878	homocitrate synthase activity;mitochondrion;membrane;lysine biosynthetic process via aminoadipic acid	Molecular Function;Cellular Component;Cellular Component;Biological Process	EC:2.3.3.14	Homocitrate synthase
Pfijiensis_1858	XP 007929476.1 hypothetical protein MYCFIDRAFT 190022 [Pseudocercospora fijiensis CIRAD86]	ref|XP 007929476.1|uncharacterized protein MYCFIDRAFT 190022 [Pseudocercospora fijiensis CIRAD86]/gb|EME80586.1|hypothetical protein MYCFIDRAFT 190022 [Pseudocercospora fijiensis CIRAD86];ref|XP 016765078.1|aldolase, partial [Sphaerulina musiva SO2202]/gb|EMF16957.1|aldolase, partial [Sphaerulina musiva SO2202];ref|XP 020133176.1|2-isopropylmalate synthase [Diplodia corticola]/gb|OJD36916.1|2-iso…	aldolase	190022	-	PredHel=0	458	7	0.0152838	31	23	21	14	21	10	82.4827	G4N6T3#red vir	Magnaporthe oryzae	IPR000891;IPR013785;IPR002034;IPR002034;IPR000891;	Pyruvate carboxyltransferase;Aldolase-type TIM barrel;Aldolase-type TIM barrel;Alpha-isopropylmalate/homocitrate synthase, conserved site;Alpha-isopropylmalate/homocitrate synthase, conserved site;Pyruvate carboxyltransferase;Pyruvate carboxyltransferase	-	-	-	GO:0005488;GO:0005739;GO:0009098;GO:0016020;GO:0016829;GO:0046912	binding;mitochondrion;leucine biosynthetic process;membrane;lyase activity;acyltransferase activity, acyl groups converted into alkyl on transfer	Molecular Function;Cellular Component;Biological Process;Cellular Component;Molecular Function;Molecular Function	EC:2.3.3;EC:4	Acyltransferases;Lyases
Pfijiensis_708	XP 007930821.1 hypothetical protein MYCFIDRAFT 212387 [Pseudocercospora fijiensis CIRAD86]	ref|XP 007930821.1|uncharacterized protein MYCFIDRAFT 212387 [Pseudocercospora fijiensis CIRAD86]/gb|EME78439.1|hypothetical protein MYCFIDRAFT 212387 [Pseudocercospora fijiensis CIRAD86];gb|KAF7194124.1|putative ATP-citrate synthase subunit 1 [Pseudocercospora fuligena];gb|KXS98231.1|hypothetical protein AC578 279 [Pseudocercospora eumusae];gb|KXT12242.1|hypothetical protein AC579 816 [Pseudocer…	putative ATP-citrate synthase subunit	212387	-	PredHel=0	666	7	0.0105105	41	38	34	42	30	5	40.9708	-	-	IPR005811;IPR016143;IPR016142;IPR016102;IPR002020;IPR003781;IPR002020;IPR017866;IPR033847;IPR017440;IPR036291;IPR036969	ATP-citrate lyase/succinyl-CoA ligase;Citrate synthase-like, small alpha subdomain;Citrate synthase-like, large alpha subdomain;Succinyl-CoA synthetase-like;Citrate synthase;CoA-binding;CoA-binding;CoA-binding;CoA-binding;Citrate synthase;Succinyl-CoA synthetase, beta subunit, conserved site;ATP-citrate lyase/succinyl-CoA ligase, conserved site;ATP-citrate lyase/succinyl-CoA ligase, active site;A…	-	-	-	GO:0003677;GO:0003878;GO:0005524;GO:0005829;GO:0006099;GO:0006633;GO:0006637;GO:0008483;GO:0009152;GO:0016829;GO:0043604;GO:0046872	DNA binding;ATP citrate synthase activity;ATP binding;cytosol;tricarboxylic acid cycle;fatty acid biosynthetic process;acyl-CoA metabolic process;transaminase activity;purine ribonucleotide biosynthetic process;lyase activity;amide biosynthetic process;metal ion binding	Molecular Function;Molecular Function;Molecular Function;Cellular Component;Biological Process;Biological Process;Biological Process;Molecular Function;Biological Process;Molecular Function;Biological Process;Molecular Function	EC:2.6.1;EC:4;EC:2.3.3.8	Transferring nitrogenous groups;Lyases;ATP citrate synthase
Pfijiensis_713	KXT14677.1 hypothetical protein AC579 6407 [Pseudocercospora musae]	ref|XP 007920641.1|uncharacterized protein MYCFIDRAFT 85984 [Pseudocercospora fijiensis CIRAD86]/gb|EME88124.1|hypothetical protein MYCFIDRAFT 85984 [Pseudocercospora fijiensis CIRAD86];gb|KXT07495.1|hypothetical protein AC578 483 [Pseudocercospora eumusae];gb|KAF7190210.1|hypothetical protein HII31 08541 [Pseudocercospora fuligena];gb|KXT14677.1|hypothetical protein AC579 6407 [Pseudocercospora …	putative hyaluronan/mRNA-binding protein	85984	-	PredHel=0	353	0	0	14	14	20	20	12	2	35.1414	B8N3U5#red vir;unaf patho	Fusarium oxysporum	IPR019084;IPR006861;IPR039764	Citrate synthase superfamily;Stm1-like, N-terminal;Hyaluronan/mRNA-binding protein;Hyaluronan/mRNA-binding protein;Hyaluronan/mRNA-binding protein;Hyaluronan/mRNA-binding protein;Hyaluronan/mRNA-binding protein;Hyaluronan/mRNA-binding protein;Hyaluronan/mRNA-binding protein;Hyaluronan/mRNA-binding protein;RNA binding protein HABP4/SERBP1	-	-	-	GO:0003700;GO:0003723;GO:0005634;GO:0005737;GO:0006355;GO:0016020	DNA-binding transcription factor activity;RNA binding;nucleus;cytoplasm;regulation of DNA-templated transcription;membrane	Molecular Function;Molecular Function;Cellular Component;Cellular Component;Biological Process;Cellular Component	-	-
ATP synthase D chain
Pfijiensis_432	KXT03870.1 hypothetical protein AC578 8913 [Mycosphaerella eumusae]	ref|XP 007921860.1|uncharacterized protein MYCFIDRAFT 201783 [Pseudocercospora fijiensis CIRAD86]/gb|EME89095.1|hypothetical protein MYCFIDRAFT 201783 [Pseudocercospora fijiensis CIRAD86];ref|XP 016765674.1|NAC-domain-containing protein [Sphaerulina musiva SO2202]/gb|EMF17553.1|NAC-domain-containing protein [Sphaerulina musiva SO2202];gb|EME49591.1|hypothetical protein DOTSEDRAFT 58800 [Dothistro…	ATP synthase D chain, mitochondrial	201783	-	PredHel=0	364	0	0	23	12	13	34	22	3	78.7673	-	-	IPR002715;IPR036228;IPR038187;IPR044034;IPR008689;IPR016641;IPR002715;IPR036228	14-3-3 domain superfamily;14-3-3 domain superfamily;14-3-3 domain superfamily;Nascent polypeptide-associated complex NAC domain;ATP synthase, F0 complex, subunit D superfamily, mitochondrial;NAC A/B domain superfamily;Nascent polypeptide-associated complex subunit alpha-like, UBA domain;ATP synthase, F0 complex, subunit D, mitochondrial;ATP synthase, F0 complex, subunit D, mitochondrial;ATP synth…	WideEffHunter	G[IFY][ALST]R	-	GO:0000276;GO:0005854;GO:0006612;GO:0015078;GO:0015986;GO:0051082;GO:1902600	mitochondrial proton-transporting ATP synthase complex, coupling factor F(o);nascent polypeptide-associated complex;protein targeting to membrane;proton transmembrane transporter activity;proton motive force-driven ATP synthesis;unfolded protein binding;proton transmembrane transport	Cellular Component;Cellular Component;Biological Process;Molecular Function;Biological Process;Molecular Function;Biological Process	-	-
Pfijiensis_1801	KXL42259.1 hypothetical protein FE78DRAFT 93912 [Acidomyces richmondensis]	ref|XP 007921860.1|uncharacterized protein MYCFIDRAFT 201783 [Pseudocercospora fijiensis CIRAD86]/gb|EME89095.1|hypothetical protein MYCFIDRAFT 201783 [Pseudocercospora fijiensis CIRAD86];ref|XP 016765674.1|NAC-domain-containing protein [Sphaerulina musiva SO2202]/gb|EMF17553.1|NAC-domain-containing protein [Sphaerulina musiva SO2202];gb|EME49591.1|hypothetical protein DOTSEDRAFT 58800 [Dothistro…	ATP synthase D chain, mitochondrial	201783	-	PredHel=0	364	0	0	23	12	13	34	22	3	64.5729	-	-	IPR002715;IPR036228;IPR038187;IPR044034;IPR008689;IPR016641;IPR002715;IPR036228	14-3-3 domain superfamily;14-3-3 domain superfamily;14-3-3 domain superfamily;Nascent polypeptide-associated complex NAC domain;ATP synthase, F0 complex, subunit D superfamily, mitochondrial;NAC A/B domain superfamily;Nascent polypeptide-associated complex subunit alpha-like, UBA domain;ATP synthase, F0 complex, subunit D, mitochondrial;ATP synthase, F0 complex, subunit D, mitochondrial;ATP synth…	-	-	-	GO:0000276;GO:0005854;GO:0006612;GO:0015078;GO:0015986;GO:0051082;GO:1902600	mitochondrial proton-transporting ATP synthase complex, coupling factor F(o);nascent polypeptide-associated complex;protein targeting to membrane;proton transmembrane transporter activity;proton motive force-driven ATP synthesis;unfolded protein binding;proton transmembrane transport	Cellular Component;Cellular Component;Biological Process;Molecular Function;Biological Process;Molecular Function;Biological Process	-	-
mitochondrial (ATP5H)
Pfijiensis_1244	XP 007920289.1 hypothetical protein MYCFIDRAFT 70321 [Pseudocercospora fijiensis CIRAD86]	ref|XP 007920289.1|uncharacterized protein MYCFIDRAFT 70321 [Pseudocercospora fijiensis CIRAD86]/gb|EME87322.1|hypothetical protein MYCFIDRAFT 70321 [Pseudocercospora fijiensis CIRAD86];gb|KAF7186881.1|ATP synthase subunit 5, mitochondrial [Pseudocercospora fuligena];gb|KXS94396.1|hypothetical protein AC578 7797 [Pseudocercospora eumusae];gb|KXT11523.1|hypothetical protein AC579 6581 [Pseudocerco…	OSCP-domain-containing protein	70321	-	PredHel=0	229	0	0	20	17	7	21	7	0	59.5584	-	-	IPR000711;IPR000711;IPR000711;IPR026015;IPR000711;IPR020781;IPR000711;IPR026015	ATPase, OSCP/delta subunit;ATPase, OSCP/delta subunit;ATPase, OSCP/delta subunit;F1F0 ATP synthase OSCP/delta subunit, N-terminal domain superfamily;ATPase, OSCP/delta subunit;ATPase, OSCP/delta subunit, conserved site;ATPase, OSCP/delta subunit;F1F0 ATP synthase OSCP/delta subunit, N-terminal domain superfamily	WideEffHunter	[LI]xAR	-	GO:0000274;GO:0006119;GO:0015985;GO:0015986;GO:0046933;GO:1990542	mitochondrial proton-transporting ATP synthase, stator stalk;oxidative phosphorylation;energy coupled proton transport, down electrochemical gradient;proton motive force-driven ATP synthesis;proton-transporting ATP synthase activity, rotational mechanism;mitochondrial transmembrane transport	Cellular Component;Biological Process;Biological Process;Biological Process;Molecular Function;Biological Process	EC:7.1.2.2;EC:6	H(+)-transporting two-sector ATPase;Ligases
Mitochondrial carrier protein
Pfijiensis_1861	KXT08592.1 hypothetical protein AC579 7061 [Pseudocercospora musae]	ref|XP 007931785.1|uncharacterized protein MYCFIDRAFT 158026 [Pseudocercospora fijiensis CIRAD86]/gb|EME78087.1|hypothetical protein MYCFIDRAFT 158026 [Pseudocercospora fijiensis CIRAD86];gb|KAF7198200.1|Mitochondrial carrier protein MTM1 [Pseudocercospora fuligena];gb|KXT08592.1|hypothetical protein AC579 7061 [Pseudocercospora musae];gb|KXS97047.1|hypothetical protein AC578 2867 [Pseudocercospo…	Mitochondrial carrier protein MTM1	158026	-	PredHel=0	411	6	0.0145985	35	23	25	19	11	13	103.838	Q4X022#red vir	Aspergillus fumigatus	IPR018108;IPR023395;IPR023395;IPR045315;IPR018108;IPR018108;IPR018108;IPR023395	Mitochondrial substrate/solute carrier;Mitochondrial carrier domain superfamily;Mitochondrial carrier domain superfamily;Mitochondrial carrier domain superfamily;Mitochondrial carrier domain superfamily;Mitochondrial carrier protein Mtm1-like;Mitochondrial substrate/solute carrier;Mitochondrial substrate/solute carrier;Mitochondrial substrate/solute carrier;Mitochondrial carrier domain superfamily	WideEffHunter	-	-	GO:0003723;GO:0003743;GO:0005743;GO:0006413;GO:0006879;GO:0030170;GO:0031921;GO:1990542	RNA binding;translation initiation factor activity;mitochondrial inner membrane;translational initiation;intracellular iron ion homeostasis;pyridoxal phosphate binding;pyridoxal phosphate transport;mitochondrial transmembrane transport	Molecular Function;Molecular Function;Cellular Component;Biological Process;Biological Process;Molecular Function;Biological Process;Biological Process	-	-
Pfijiensis_2247	XP 007931197.1 hypothetical protein MYCFIDRAFT 190940 [Pseudocercospora fijiensis CIRAD86]	ref|XP 007931197.1|uncharacterized protein MYCFIDRAFT 190940 [Pseudocercospora fijiensis CIRAD86]/gb|EME78962.1|hypothetical protein MYCFIDRAFT 190940 [Pseudocercospora fijiensis CIRAD86];gb|KAF7197279.1|Calcium-binding mitochondrial carrier SAL1 [Pseudocercospora fuligena];gb|KXT16547.1|hypothetical protein AC579 6278 [Pseudocercospora musae];gb|KXT01807.1|hypothetical protein AC578 2009 [Pseudo…	Calcium-binding mitochondrial carrier SAL1	83540	-	PredHel=2	574	5	0.0087108	38	35	23	37	20	7	99.5805	G4NCI6#unaf patho;red vir	Magnaporthe oryzae	IPR002067;IPR018108;IPR002048;IPR023395;IPR018247;IPR018247;IPR002048;IPR018108;IPR002048;IPR018108;IPR002048;IPR023395;IPR011992	Mitochondrial carrier protein;Mitochondrial substrate/solute carrier;Mitochondrial substrate/solute carrier;EF-hand domain;Mitochondrial carrier domain superfamily;Mitochondrial carrier domain superfamily;EF-Hand 1, calcium-binding site;EF-Hand 1, calcium-binding site;EF-hand domain;Mitochondrial substrate/solute carrier;EF-hand domain;Mitochondrial substrate/solute carrier;EF-hand domain;EF-hand…	WideEffHunter	-	-	GO:0005509;GO:0005743;GO:0008509;GO:0008514;GO:0015216;GO:0055085;GO:1901505	calcium ion binding;mitochondrial inner membrane;monoatomic anion transmembrane transporter activity;organic anion transmembrane transporter activity;purine nucleotide transmembrane transporter activity;transmembrane transport;carbohydrate derivative transmembrane transporter activity	Molecular Function;Cellular Component;Molecular Function;Molecular Function;Molecular Function;Biological Process;Molecular Function	-	-
Pfijiensis_215	XP 007928091.1 hypothetical protein MYCFIDRAFT 77064 [Pseudocercospora fijiensis CIRAD86]	ref|XP 007928091.1|uncharacterized protein MYCFIDRAFT 77064 [Pseudocercospora fijiensis CIRAD86]/gb|EME81143.1|hypothetical protein MYCFIDRAFT 77064 [Pseudocercospora fijiensis CIRAD86];gb|KAF7185794.1|putative mitochondrial carrier [Pseudocercospora fuligena];gb|KXT18432.1|hypothetical protein AC579 8152 [Pseudocercospora musae];gb|KXT02079.1|hypothetical protein AC578 6673 [Pseudocercospora eum…	mitochondrial carrier	77064	-	PredHel=2	335	3	0.00895522	24	22	23	19	10	3	94.623	G4NCI6#unaf patho;red vir	Magnaporthe oryzae	IPR002067;IPR023395;IPR018108;IPR018108;IPR018108;IPR018108;IPR023395	Mitochondrial carrier protein;Mitochondrial carrier domain superfamily;Mitochondrial substrate/solute carrier;Mitochondrial substrate/solute carrier;Mitochondrial substrate/solute carrier;Mitochondrial substrate/solute carrier;Mitochondrial substrate/solute carrier;Mitochondrial carrier domain superfamily	WideEffHunter	RXLR	-	GO:0005743;GO:0016984;GO:0019253;GO:0055085	mitochondrial inner membrane;ribulose-bisphosphate carboxylase activity;reductive pentose-phosphate cycle;transmembrane transport	Cellular Component;Molecular Function;Biological Process;Biological Process	EC:4.1.1.39	Ribulose-bisphosphate carboxylase
Pfijiensis_1110	XP 016765926.1 mitochondrial dicarboxylate transporter [Sphaerulina musiva SO2202]	ref|XP 007922026.1|uncharacterized protein MYCFIDRAFT 210069 [Pseudocercospora fijiensis CIRAD86]/gb|EME89367.1|hypothetical protein MYCFIDRAFT 210069 [Pseudocercospora fijiensis CIRAD86];gb|KAF7191362.1|putative mitochondrial 2-oxoglutarate/malate carrier protein [Pseudocercospora fuligena];gb|KXT07731.1|hypothetical protein AC579 1290 [Pseudocercospora musae]/gb|KXT07732.1|hypothetical protein …	putative mitochondrial 2-oxoglutarate/malate carrier protein	210069	-	PredHel=1	342	1	0.00292398	20	17	17	24	9	1	65.6394	I1RFJ2#lethal	Fusarium graminearum	IPR002067;IPR018108;IPR023395;IPR018108;IPR018108;IPR018108;IPR023395	Mitochondrial carrier protein;Mitochondrial substrate/solute carrier;Mitochondrial carrier domain superfamily;Mitochondrial carrier domain superfamily;Mitochondrial substrate/solute carrier;Mitochondrial substrate/solute carrier;Mitochondrial substrate/solute carrier;Mitochondrial carrier domain superfamily	WideEffHunter	-	-	GO:0005743;GO:0008509;GO:0015297;GO:0022853;GO:0046943;GO:0055085	mitochondrial inner membrane;monoatomic anion transmembrane transporter activity;antiporter activity;active monoatomic ion transmembrane transporter activity;carboxylic acid transmembrane transporter activity;transmembrane transport	Cellular Component;Molecular Function;Molecular Function;Molecular Function;Molecular Function;Biological Process	-	-
Pfijiensis_1029	XP 007920095.1 hypothetical protein MYCFIDRAFT 54675 [Pseudocercospora fijiensis CIRAD86]	ref|XP 007920095.1|uncharacterized protein MYCFIDRAFT 54675 [Pseudocercospora fijiensis CIRAD86]/gb|EME87452.1|hypothetical protein MYCFIDRAFT 54675 [Pseudocercospora fijiensis CIRAD86];gb|KAF7184989.1|Calcium-binding mitochondrial carrier protein Aralar2 [Pseudocercospora fuligena];gb|KXT12486.1|hypothetical protein AC579 7365 [Pseudocercospora musae];gb|KXT03955.1|hypothetical protein AC578 929…	Calcium-binding mitochondrial carrier protein Aralar1	54675	-	PredHel=0	719	6	0.00834492	40	34	35	50	22	7	60.8856	-	-	IPR002067;IPR023395;IPR018108;IPR002048;IPR018247;IPR018108;IPR018108;IPR018108;IPR002048;IPR023395;IPR011992	Mitochondrial carrier protein;Mitochondrial carrier domain superfamily;Mitochondrial substrate/solute carrier;EF-hand domain;EF-hand domain;EF-hand domain;EF-hand domain;EF-hand domain;EF-Hand 1, calcium-binding site;Mitochondrial substrate/solute carrier;Mitochondrial substrate/solute carrier;Mitochondrial substrate/solute carrier;EF-hand domain;Mitochondrial carrier domain superfamily;EF-hand d…	-	-	-	GO:0000049;GO:0002161;GO:0004822;GO:0005313;GO:0005509;GO:0005524;GO:0005743;GO:0006428;GO:0008509;GO:0015740;GO:0022904;GO:0098656;GO:0106074;GO:1902475;GO:1990542	tRNA binding;aminoacyl-tRNA editing activity;isoleucine-tRNA ligase activity;L-glutamate transmembrane transporter activity;calcium ion binding;ATP binding;mitochondrial inner membrane;isoleucyl-tRNA aminoacylation;monoatomic anion transmembrane transporter activity;C4-dicarboxylate transport;respiratory electron transport chain;monoatomic anion transmembrane transport;aminoacyl-tRNA metabolism i…	Molecular Function;Molecular Function;Molecular Function;Molecular Function;Molecular Function;Molecular Function;Cellular Component;Biological Process;Molecular Function;Biological Process;Biological Process;Biological Process;Biological Process;Biological Process;Biological Process	EC:6.1.1.5;EC:3.1.1	Isoleucine--tRNA ligase;Acting on ester bonds
Pfijiensis_1070	XP 007920298.1 hypothetical protein MYCFIDRAFT 70408 [Pseudocercospora fijiensis CIRAD86]	ref|XP 007920298.1|uncharacterized protein MYCFIDRAFT 70408 [Pseudocercospora fijiensis CIRAD86]/gb|EME88105.1|hypothetical protein MYCFIDRAFT 70408 [Pseudocercospora fijiensis CIRAD86];gb|KXT14682.1|hypothetical protein AC579 6372 [Pseudocercospora musae];gb|KXT07319.1|hypothetical protein AC578 501 [Pseudocercospora eumusae];gb|KAF7190041.1|ADP,ATP carrier protein [Pseudocercospora fuligena];gb…	ADP,ATP carrier protein	70408	-	PredHel=4	315	1	0.0031746	21	14	7	21	13	4	33.9409	Q4X022#red vir	Aspergillus fumigatus	IPR002113;IPR002067;IPR023395;IPR018108;IPR002113;IPR018108;IPR018108;IPR018108;IPR023395	ADP/ATP carrier protein, eukaryotic type;Mitochondrial carrier protein;Mitochondrial carrier domain superfamily;Mitochondrial substrate/solute carrier;ADP/ATP carrier protein, eukaryotic type;Mitochondrial substrate/solute carrier;Mitochondrial substrate/solute carrier;Mitochondrial substrate/solute carrier;Mitochondrial carrier domain superfamily	WideEffHunter	-	-	GO:0005471;GO:0005743;GO:0030435;GO:0098656;GO:0140021;GO:1990542;GO:1990544	ATP:ADP antiporter activity;mitochondrial inner membrane;sporulation resulting in formation of a cellular spore;monoatomic anion transmembrane transport;mitochondrial ADP transmembrane transport;mitochondrial transmembrane transport;mitochondrial ATP transmembrane transport	Molecular Function;Cellular Component;Biological Process;Biological Process;Biological Process;Biological Process;Biological Process	-	-
DJ-1/PfpI
Pfijiensis_821	XP 007925134.1 hypothetical protein MYCFIDRAFT 214765 [Pseudocercospora fijiensis CIRAD86]	ref|XP 007925134.1|uncharacterized protein MYCFIDRAFT 214765 [Pseudocercospora fijiensis CIRAD86]/gb|EME84510.1|hypothetical protein MYCFIDRAFT 214765 [Pseudocercospora fijiensis CIRAD86];gb|KAF7189505.1|Glutathione-independent glyoxalase [Pseudocercospora fuligena];gb|KXS98768.1|hypothetical protein AC578 9048 [Pseudocercospora eumusae];gb|KXT08486.1|hypothetical protein AC579 4429 [Pseudocercos…	putative chaperone protein HSP31	214765	-	PredHel=0	256	1	0.00390625	14	11	16	22	8	5	50.8324	Q5AF03#loss patho	Candida albicans	IPR002818;IPR029062;IPR029062	DJ-1/PfpI;Class I glutamine amidotransferase-like;Class I glutamine amidotransferase-like;Class I glutamine amidotransferase-like;Class I glutamine amidotransferase-like	WideEffHunter	RXLR	-	GO:0004672;GO:0005524;GO:0005759;GO:0006541;GO:0016310;GO:0016836	protein kinase activity;ATP binding;mitochondrial matrix;glutamine metabolic process;phosphorylation;hydro-lyase activity	Molecular Function;Molecular Function;Cellular Component;Biological Process;Biological Process;Molecular Function	EC:2.7.1;EC:4.2.1	Transferring phosphorus-containing groups;Carbon-oxygen lyases
Pfijiensis_993	XP 007927480.1 hypothetical protein MYCFIDRAFT 86694 [Pseudocercospora fijiensis CIRAD86]	ref|XP 007927480.1|uncharacterized protein MYCFIDRAFT 86694 [Pseudocercospora fijiensis CIRAD86]/gb|EME82000.1|hypothetical protein MYCFIDRAFT 86694 [Pseudocercospora fijiensis CIRAD86];gb|KAF7192599.1|Isonitrile hydratase-like protein xanA [Pseudocercospora fuligena];gb|KXS95384.1|hypothetical protein AC578 1905 [Pseudocercospora eumusae];gb|KAI5364911.1|putative class I glutamine amidotransfera…	class I glutamine amidotransferase-like protein	86694	-	PredHel=0	316	4	0.0126582	27	12	15	21	13	1	38.0469	-	-	IPR002818;IPR029062;IPR029062	DJ-1/PfpI;Class I glutamine amidotransferase-like;Class I glutamine amidotransferase-like;Class I glutamine amidotransferase-like;Class I glutamine amidotransferase-like;Class I glutamine amidotransferase-like	-	-	-	GO:0004497;GO:0005506;GO:0006541;GO:0006886;GO:0016192;GO:0016705;GO:0016740;GO:0020037;GO:0030131	monooxygenase activity;iron ion binding;glutamine metabolic process;intracellular protein transport;vesicle-mediated transport;oxidoreductase activity, acting on paired donors, with incorporation or reduction of molecular oxygen;transferase activity;heme binding;clathrin adaptor complex	Molecular Function;Molecular Function;Biological Process;Biological Process;Biological Process;Molecular Function;Molecular Function;Molecular Function;Cellular Component	EC:1.14;EC:2	Acting on paired donors, with incorporation or reduction of molecular oxygen. The oxygen incorporated need not be derived from O(2);Transferases
Zinc-binding dehydrogenase
Pfijiensis_2091	KXS95737.1 hypothetical protein AC578 5296 [Mycosphaerella eumusae]	ref|XP 007923931.1|uncharacterized protein MYCFIDRAFT 119175, partial [Pseudocercospora fijiensis CIRAD86]/gb|EME86775.1|hypothetical protein MYCFIDRAFT 119175, partial [Pseudocercospora fijiensis CIRAD86];gb|KAF7187628.1|Aryl-alcohol dehydrogenase [Pseudocercospora fuligena];gb|KXS95737.1|hypothetical protein AC578 5296 [Pseudocercospora eumusae];gb|KXT15994.1|hypothetical protein AC579 9514 [Ps…	NAD(P)-binding protein	119175	-	PredHel=0	379	8	0.0211082	25	22	25	24	8	3	100.728	A7EXS0#red vir	Sclerotinia sclerotiorum	IPR013149;IPR013154;IPR002328;IPR036291;IPR011032	Zinc-binding ribosomal protein;Zinc-binding ribosomal protein;Alcohol dehydrogenase-like, C-terminal;Alcohol dehydrogenase-like, N-terminal;Alcohol dehydrogenase-like, N-terminal;Alcohol dehydrogenase, zinc-type, conserved site;Alcohol dehydrogenase, zinc-type, conserved site;NAD(P)-binding domain superfamily;GroES-like superfamily	-	-	-	GO:0008270;GO:0016491	zinc ion binding;oxidoreductase activity	Molecular Function;Molecular Function	EC:1	Oxidoreductases
Pfijiensis_2161	XP 007926643.1 hypothetical protein MYCFIDRAFT 188440 [Pseudocercospora fijiensis CIRAD86]	ref|XP 007926643.1|uncharacterized protein MYCFIDRAFT 188440 [Pseudocercospora fijiensis CIRAD86]/gb|EME83420.1|hypothetical protein MYCFIDRAFT 188440 [Pseudocercospora fijiensis CIRAD86];gb|KXS99260.1|hypothetical protein AC578 6188 [Pseudocercospora eumusae];gb|KAF7188414.1|Quinone oxidoreductase PIG3, partial [Pseudocercospora fuligena];gb|EME46268.1|hypothetical protein DOTSEDRAFT 42812 [Doth…	putative quinone oxidoreductase	188440	-	PredHel=0	358	3	0.00837989	20	19	19	27	10	8	100.266	A0A194WAB9#unaf patho	Valsa mali	IPR013154;IPR014189;IPR011032;IPR036291	Vacuolar protein sorting-associated protein 51;Vacuolar protein sorting-associated protein 51;Vacuolar protein sorting-associated protein 51;Alcohol dehydrogenase-like, N-terminal;Alcohol dehydrogenase-like, N-terminal;Quinone oxidoreductase PIG3;GroES-like superfamily;NAD(P)-binding domain superfamily	WideEffHunter	LysM	-	GO:0016491	oxidoreductase activity	Molecular Function	EC:1	Oxidoreductases
Pfijiensis_1607	XP 007926379.1 hypothetical protein MYCFIDRAFT 211228 [Pseudocercospora fijiensis CIRAD86]	ref|XP 007926379.1|uncharacterized protein MYCFIDRAFT 211228 [Pseudocercospora fijiensis CIRAD86]/gb|EME83035.1|hypothetical protein MYCFIDRAFT 211228 [Pseudocercospora fijiensis CIRAD86];gb|KAF7187987.1|NADP-dependent oxidoreductase RED1 [Pseudocercospora fuligena];gb|KXT05167.1|hypothetical protein AC578 8344 [Pseudocercospora eumusae];ref|XP 047766857.1|NADP-dependent oxidoreductase RED1 [Fulv…	NAD(P)-binding protein	211228	-	PredHel=0	352	1	0.00284091	19	13	18	30	17	3	58.4436	Q8NJQ2#red vir	Bipolaris maydis	IPR041694;IPR013149;IPR045010;IPR036291;IPR011032	Oxidoreductase, N-terminal domain;Alcohol dehydrogenase-like, C-terminal;Alcohol dehydrogenase-like, C-terminal;Alcohol dehydrogenase-like, C-terminal;Medium-chain dehydrogenase/reductase;Medium-chain dehydrogenase/reductase;NAD(P)-binding domain superfamily;GroES-like superfamily	WideEffHunter	RXLR	-	GO:0016628;GO:0071949	oxidoreductase activity, acting on the CH-CH group of donors, NAD or NADP as acceptor;FAD binding	Molecular Function;Molecular Function	EC:1.3.1	Acting on the CH-CH group of donors
Hsp70 protein
Pfijiensis_770	KXT05831.1 hypothetical protein AC578 1019 [Mycosphaerella eumusae]	ref|XP 007926578.1|uncharacterized protein MYCFIDRAFT 153907 [Pseudocercospora fijiensis CIRAD86]/gb|EME83311.1|hypothetical protein MYCFIDRAFT 153907 [Pseudocercospora fijiensis CIRAD86];gb|KAF7188522.1|Heat shock protein sti1-like [Pseudocercospora fuligena];gb|KXT05831.1|hypothetical protein AC578 1019 [Pseudocercospora eumusae];gb|KAI4145204.1|MAG: hypothetical protein L6R39 003901 [Caloplaca…	Hsp90 cochaperone	153907	-	PredHel=0	588	6	0.0102041	24	18	27	55	25	4	114.74	-	-	IPR011990;IPR011990;IPR041243;IPR011990;IPR001440;IPR019734;IPR019734;IPR019734;IPR019734;IPR011990;IPR011990;IPR011990	Tetratricopeptide-like helical domain superfamily;Tetratricopeptide-like helical domain superfamily;Tetratricopeptide-like helical domain superfamily;Tetratricopeptide-like helical domain superfamily;Tetratricopeptide-like helical domain superfamily;STI1/HOP, DP domain;Tetratricopeptide-like helical domain superfamily;Tetratricopeptide repeat 1;Tetratricopeptide repeat 1;Tetratricopeptide repeat …	WideEffHunter	LysM,YxSL[RK]	-	GO:0006457;GO:0030544;GO:0051879	protein folding;Hsp70 protein binding;Hsp90 protein binding	Biological Process;Molecular Function;Molecular Function	-	-
Pfijiensis_1080	XP 007923246.1 hypothetical protein MYCFIDRAFT 202249 [Pseudocercospora fijiensis CIRAD86]	ref|XP 007923246.1|uncharacterized protein MYCFIDRAFT 202249 [Pseudocercospora fijiensis CIRAD86]/gb|EME85739.1|hypothetical protein MYCFIDRAFT 202249 [Pseudocercospora fijiensis CIRAD86];gb|KAF7194462.1|DnaJ protein-like xdj1 [Pseudocercospora fuligena];gb|KXS97467.1|hypothetical protein AC578 7369 [Pseudocercospora eumusae];gb|KXT10621.1|hypothetical protein AC579 6628 [Pseudocercospora musae];…	DnaJ-domain-containing protein	202249	-	PredHel=0	437	9	0.020595	20	16	25	37	8	2	107.94	J4UPL6#loss patho	Beauveria bassiana	IPR001623;IPR001305;IPR036869;IPR001623;IPR002939;IPR044713;IPR018253;IPR001623;IPR001305;IPR001305;IPR001623;IPR008971;IPR036869;IPR036410;IPR008971	DnaJ domain;Heat shock protein DnaJ, cysteine-rich domain;Chaperone J-domain superfamily;Chaperone J-domain superfamily;DnaJ domain;Chaperone DnaJ, C-terminal;Chaperone DnaJ, C-terminal;Chaperone DnaJ, C-terminal;Chaperone DnaJ, C-terminal;DnaJ homolog subfamily A member 1/2-like;DnaJ domain, conserved site;DnaJ domain;Heat shock protein DnaJ, cysteine-rich domain;Heat shock protein DnaJ, cystein…	-	-	-	GO:0000122;GO:0001666;GO:0001774;GO:0001891;GO:0001937;GO:0002020;GO:0002037;GO:0002523;GO:0002637;GO:0002876;GO:0002925;GO:0003009;GO:0003085;GO:0005125;GO:0005164;GO:0005524;GO:0005615;GO:0006006;GO:0006457;GO:0006919;GO:0007623;GO:0008625;GO:0008630;GO:0009314;GO:0009408;GO:0009410;GO:0009750;GO:0009897;GO:0010459;GO:0010573;GO:0010629;GO:0010693;GO:0014068;GO:0014823;GO:0019722;GO:0030198;GO:…	negative regulation of transcription by RNA polymerase II;response to hypoxia;microglial cell activation;phagocytic cup;negative regulation of endothelial cell proliferation;protease binding;negative regulation of L-glutamate import across plasma membrane;leukocyte migration involved in inflammatory response;regulation of immunoglobulin production;positive regulation of chronic inflammatory respo…	Biological Process;Biological Process;Biological Process;Cellular Component;Biological Process;Molecular Function;Biological Process;Biological Process;Biological Process;Biological Process;Biological Process;Biological Process;Biological Process;Molecular Function;Molecular Function;Molecular Function;Cellular Component;Biological Process;Biological Process;Biological Process;Biological Process;…	-	-
Pfijiensis_207	KXT04137.1 hypothetical protein AC579 1039 [Pseudocercospora musae]	ref|XP 007920225.1|uncharacterized protein MYCFIDRAFT 61050 [Pseudocercospora fijiensis CIRAD86]/gb|EME88526.1|hypothetical protein MYCFIDRAFT 61050 [Pseudocercospora fijiensis CIRAD86];gb|KAF7188715.1|Zuotin [Pseudocercospora fuligena];gb|KXT04137.1|hypothetical protein AC579 1039 [Pseudocercospora musae];gb|KXS94195.1|hypothetical protein AC578 3327 [Pseudocercospora eumusae];gb|KAH9811161.1|Ri…	DnaJ-domain-containing protein	61050	-	PredHel=0	446	1	0.00224215	16	14	19	65	18	6	88.1368	-	-	IPR001623;IPR036869;IPR042569;IPR032003;IPR001623;IPR044634;IPR018253;IPR001623;IPR001623;IPR036869	Proteasome component (PCI) domain;Proteasome component (PCI) domain;Proteasome component (PCI) domain;DnaJ domain;Chaperone J-domain superfamily;Ribosome-associated complex head domain superfamily;Ribosome-associated complex head domain;DnaJ domain;DnaJ domain;DnaJ domain;DnaJ domain;DnaJ domain;DnaJ domain;DnaJ domain;DnaJ domain;J-protein Zuotin/DnaJC2;DnaJ domain, conserved site;DnaJ domain;Dn…	WideEffHunter	RXLR	-	GO:0000054;GO:0005730;GO:0005829;GO:0006364;GO:0006450;GO:0006452;GO:0015934;GO:0015935;GO:0030544;GO:0036003;GO:0042788;GO:0043022;GO:0051083;GO:0060548;GO:0071409	ribosomal subunit export from nucleus;nucleolus;cytosol;rRNA processing;regulation of translational fidelity;translational frameshifting;large ribosomal subunit;small ribosomal subunit;Hsp70 protein binding;positive regulation of transcription from RNA polymerase II promoter in response to stress;polysomal ribosome;ribosome binding;'de novo' cotranslational protein folding;negative regulation of …	Biological Process;Cellular Component;Cellular Component;Biological Process;Biological Process;Biological Process;Cellular Component;Cellular Component;Molecular Function;Biological Process;Cellular Component;Molecular Function;Biological Process;Biological Process;Biological Process	-	-
Pfijiensis_336	XP 007930290.1 hypothetical protein MYCFIDRAFT 212267 [Pseudocercospora fijiensis CIRAD86]	ref|XP 007930290.1|uncharacterized protein MYCFIDRAFT 212267 [Pseudocercospora fijiensis CIRAD86]/gb|EME79620.1|hypothetical protein MYCFIDRAFT 212267 [Pseudocercospora fijiensis CIRAD86];gb|KAF7185884.1|Mitochondrial protein import protein mas5 [Pseudocercospora fuligena];gb|KXT14999.1|hypothetical protein AC579 7747 [Pseudocercospora musae];gb|KXS96701.1|hypothetical protein AC578 9444 [Pseudoc…	chaperone protein dnaJ	212267	-	PredHel=0	423	9	0.0212766	15	16	25	32	5	1	68.1463	J4UPL6#loss patho	Beauveria bassiana	IPR001623;IPR001623;IPR002939;IPR001305;IPR036869;IPR044713;IPR018253;IPR001623;IPR012724;IPR001305;IPR001623;IPR001305;IPR008971;IPR036410;IPR036869;IPR008971	DnaJ domain;DnaJ domain;Chaperone DnaJ, C-terminal;Heat shock protein DnaJ, cysteine-rich domain;Heat shock protein DnaJ, cysteine-rich domain;Heat shock protein DnaJ, cysteine-rich domain;Chaperone J-domain superfamily;Chaperone J-domain superfamily;Chaperone J-domain superfamily;Chaperone J-domain superfamily;DnaJ homolog subfamily A member 1/2-like;DnaJ domain, conserved site;DnaJ domain;Chape…	-	-	-	GO:0001671;GO:0005524;GO:0005634;GO:0006458;GO:0006626;GO:0006730;GO:0016020;GO:0019386;GO:0030433;GO:0030544;GO:0031048;GO:0034605;GO:0035719;GO:0042026;GO:0045047;GO:0046872;GO:0047068;GO:0048471;GO:0051082;GO:0051131;GO:0072380;GO:0140453;GO:0140454;GO:0140455	ATPase activator activity;ATP binding;nucleus;'de novo' protein folding;protein targeting to mitochondrion;one-carbon metabolic process;membrane;methanogenesis, from carbon dioxide;ubiquitin-dependent ERAD pathway;Hsp70 protein binding;small ncRNA-mediated heterochromatin formation;cellular response to heat;tRNA import into nucleus;protein refolding;protein targeting to ER;metal ion binding;N5,N1…	Molecular Function;Molecular Function;Cellular Component;Biological Process;Biological Process;Biological Process;Cellular Component;Biological Process;Biological Process;Molecular Function;Biological Process;Biological Process;Biological Process;Biological Process;Biological Process;Molecular Function;Molecular Function;Cellular Component;Molecular Function;Biological Process;Cellular Component;…	EC:1.12.98.2	5,10-methenyltetrahydromethanopterin hydrogenase

## Sheet: Ergosterol biosynthesis
ID GENE	ID NCBI	BLAST againts NCBI (50 hits)	Sequence description by NCBI (probable function)	Id pt JGI P. fijiensis	Sgnal Peptide?	TMHMM	Length	Cysteine	C %	Serine	Threonine	Proline	Lysine	Asparagine	Tryptophan	RPKM (conidia)	Blast against PHI	Pathogen PHI hit	ID interproscan domain	Interproscan Name	Effector?	Motifs (WideEffHunter)	Know effectors?	Annotation GO ID	Annotation GO Term	Mapping GO Category	Enzyme code	Enzyme name
Acetyl-CoA acetyltransferase
Pfijiensis_1841	XP 007930431.1 hypothetical protein MYCFIDRAFT 212313 [Pseudocercospora fijiensis CIRAD86]	ref|XP 007930431.1|uncharacterized protein MYCFIDRAFT 212313 [Pseudocercospora fijiensis CIRAD86]/gb|EME79807.1|hypothetical protein MYCFIDRAFT 212313 [Pseudocercospora fijiensis CIRAD86];gb|KXT01635.1|hypothetical protein AC578 8028 [Pseudocercospora eumusae];gb|KAF7198463.1|Acetyl-CoA acetyltransferase IA [Pseudocercospora fuligena];gb|KXT10946.1|hypothetical protein AC579 8 [Pseudocercospora m…	Acetyl-CoA acetyltransferase	212313	-	PredHel=0	397	5	0.0125945	21	23	19	32	16	1	172.79	Q4WCL5#lethal	Aspergillus fumigatus	IPR016039;IPR002155;IPR020617;IPR002155;IPR020616;IPR020613;IPR020615;IPR002155;IPR016039;IPR016039	Thiolase-like;Thiolase;Thiolase, C-terminal;Thiolase;Thiolase, N-terminal;Thiolase, N-terminal;Thiolase, conserved site;Thiolase, acyl-enzyme intermediate active site;Thiolase;Thiolase-like;Thiolase-like	-	-	-	GO:0003988;GO:0006635;GO:0006696;GO:0016152;GO:0016407;GO:0016668;GO:0044249;GO:0045340;GO:0045454;GO:0050660;GO:0050661;GO:0050787	acetyl-CoA C-acyltransferase activity;fatty acid beta-oxidation;ergosterol biosynthetic process;mercury (II) reductase activity;acetyltransferase activity;oxidoreductase activity, acting on a sulfur group of donors, NAD(P) as acceptor;cellular biosynthetic process;mercury ion binding;cell redox homeostasis;flavin adenine dinucleotide binding;NADP binding;detoxification of mercury ion	Molecular Function;Biological Process;Biological Process;Molecular Function;Molecular Function;Molecular Function;Biological Process;Molecular Function;Biological Process;Molecular Function;Molecular Function;Biological Process	EC:1.8.1;EC:1.16.1.1;EC:2.3.1.16	Acting on a sulfur group of donors;Mercury(II) reductase;Acetyl-CoA C-acyltransferase
Diphosphomevalonate decarboxylase
Pfijiensis_1702	XP 007924338.1 hypothetical protein MYCFIDRAFT 71007 [Pseudocercospora fijiensis CIRAD86]	ref|XP 007924338.1|uncharacterized protein MYCFIDRAFT 71007 [Pseudocercospora fijiensis CIRAD86]/gb|EME84748.1|hypothetical protein MYCFIDRAFT 71007 [Pseudocercospora fijiensis CIRAD86];gb|KAF7196269.1|Diphosphomevalonate decarboxylase [Pseudocercospora fuligena];gb|KXT01377.1|hypothetical protein AC578 6636 [Pseudocercospora eumusae];gb|KXT16677.1|hypothetical protein AC579 8030 [Pseudocercospor…	MVD1, mevalonate pyrophosphate decarboxylase	71007	-	PredHel=0	384	7	0.0182292	36	27	18	20	17	4	139.222	-	-	IPR014721;IPR041431;IPR006204;IPR029765;IPR036554;IPR005935;IPR036554;IPR020568	Ribosomal protein S5 domain 2-type fold, subgroup;Mvd1, C-terminal;GHMP kinase N-terminal domain;Diphosphomevalonate decarboxylase;GHMP kinase, C-terminal domain superfamily;Diphosphomevalonate/phosphomevalonate decarboxylase;Diphosphomevalonate/phosphomevalonate decarboxylase;GHMP kinase, C-terminal domain superfamily;Ribosomal protein S5 domain 2-type fold	-	-	-	GO:0004163;GO:0005524;GO:0005829;GO:0016126;GO:0019287	diphosphomevalonate decarboxylase activity;ATP binding;cytosol;sterol biosynthetic process;isopentenyl diphosphate biosynthetic process, mevalonate pathway	Molecular Function;Molecular Function;Cellular Component;Biological Process;Biological Process	EC:4.1.1.33	Diphosphomevalonate decarboxylase
Mevalonate pyrophosphate decarboxylase
Pfijiensis_1702	XP 007924338.1 hypothetical protein MYCFIDRAFT 71007 [Pseudocercospora fijiensis CIRAD86]	ref|XP 007924338.1|uncharacterized protein MYCFIDRAFT 71007 [Pseudocercospora fijiensis CIRAD86]/gb|EME84748.1|hypothetical protein MYCFIDRAFT 71007 [Pseudocercospora fijiensis CIRAD86];gb|KAF7196269.1|Diphosphomevalonate decarboxylase [Pseudocercospora fuligena];gb|KXT01377.1|hypothetical protein AC578 6636 [Pseudocercospora eumusae];gb|KXT16677.1|hypothetical protein AC579 8030 [Pseudocercospor…	MVD1, mevalonate pyrophosphate decarboxylase	71007	-	PredHel=0	384	7	0.0182292	36	27	18	20	17	4	139.222	-	-	IPR014721;IPR041431;IPR006204;IPR029765;IPR036554;IPR005935;IPR036554;IPR020568	Ribosomal protein S5 domain 2-type fold, subgroup;Mvd1, C-terminal;GHMP kinase N-terminal domain;Diphosphomevalonate decarboxylase;GHMP kinase, C-terminal domain superfamily;Diphosphomevalonate/phosphomevalonate decarboxylase;Diphosphomevalonate/phosphomevalonate decarboxylase;GHMP kinase, C-terminal domain superfamily;Ribosomal protein S5 domain 2-type fold	-	-	-	GO:0004163;GO:0005524;GO:0005829;GO:0016126;GO:0019287	diphosphomevalonate decarboxylase activity;ATP binding;cytosol;sterol biosynthetic process;isopentenyl diphosphate biosynthetic process, mevalonate pathway	Molecular Function;Molecular Function;Cellular Component;Biological Process;Biological Process	EC:4.1.1.33	Diphosphomevalonate decarboxylase
Ergosterol delta (5,6) desaturase
Pfijiensis_2174	XP 007929310.1 hypothetical protein MYCFIDRAFT 156106 [Pseudocercospora fijiensis CIRAD86]	ref|XP 007929310.1|uncharacterized protein MYCFIDRAFT 156106 [Pseudocercospora fijiensis CIRAD86]/gb|EME80344.1|hypothetical protein MYCFIDRAFT 156106 [Pseudocercospora fijiensis CIRAD86];gb|KAF7194781.1|putative mevalonate kinase [Pseudocercospora fuligena];gb|EME39713.1|hypothetical protein DOTSEDRAFT 75380 [Dothistroma septosporum NZE10];gb|USW57513.1|Putative ribosomal protein S5 domain 2-typ…	Mevalonate kinase	156106	-	PredHel=0	517	7	0.0135397	40	32	29	27	18	6	224.76	Q4WP25#lethal	Aspergillus fumigatus	IPR013750;IPR006205;IPR006204;IPR036554;IPR014721;IPR006205;IPR006203;IPR036554;IPR020568	LSM domain superfamily;GHMP kinase, C-terminal domain;Mevalonate kinase;GHMP kinase N-terminal domain;GHMP kinase, C-terminal domain superfamily;Ribosomal protein S5 domain 2-type fold, subgroup;Ribosomal protein S5 domain 2-type fold, subgroup;Ribosomal protein S5 domain 2-type fold, subgroup;Mevalonate kinase;GHMP kinase, ATP-binding, conserved site;GHMP kinase, C-terminal domain superfamily;Ri…	-	-	-	GO:0004496;GO:0005524;GO:0005737;GO:0005840;GO:0006520;GO:0006696;GO:0016310;GO:0019287;GO:0030170	mevalonate kinase activity;ATP binding;cytoplasm;ribosome;amino acid metabolic process;ergosterol biosynthetic process;phosphorylation;isopentenyl diphosphate biosynthetic process, mevalonate pathway;pyridoxal phosphate binding	Molecular Function;Molecular Function;Cellular Component;Cellular Component;Biological Process;Biological Process;Biological Process;Biological Process;Molecular Function	EC:2.7.1.36	Mevalonate kinase
Pfijiensis_1841	XP 007930431.1 hypothetical protein MYCFIDRAFT 212313 [Pseudocercospora fijiensis CIRAD86]	ref|XP 007930431.1|uncharacterized protein MYCFIDRAFT 212313 [Pseudocercospora fijiensis CIRAD86]/gb|EME79807.1|hypothetical protein MYCFIDRAFT 212313 [Pseudocercospora fijiensis CIRAD86];gb|KXT01635.1|hypothetical protein AC578 8028 [Pseudocercospora eumusae];gb|KAF7198463.1|Acetyl-CoA acetyltransferase IA [Pseudocercospora fuligena];gb|KXT10946.1|hypothetical protein AC579 8 [Pseudocercospora m…	Acetyl-CoA acetyltransferase	212313	-	PredHel=0	397	5	0.0125945	21	23	19	32	16	1	172.79	Q4WCL5#lethal	Aspergillus fumigatus	IPR016039;IPR002155;IPR020617;IPR002155;IPR020616;IPR020613;IPR020615;IPR002155;IPR016039;IPR016039	Thiolase-like;Thiolase;Thiolase, C-terminal;Thiolase;Thiolase, N-terminal;Thiolase, N-terminal;Thiolase, conserved site;Thiolase, acyl-enzyme intermediate active site;Thiolase;Thiolase-like;Thiolase-like	-	-	-	GO:0003988;GO:0006635;GO:0006696;GO:0016152;GO:0016407;GO:0016668;GO:0044249;GO:0045340;GO:0045454;GO:0050660;GO:0050661;GO:0050787	acetyl-CoA C-acyltransferase activity;fatty acid beta-oxidation;ergosterol biosynthetic process;mercury (II) reductase activity;acetyltransferase activity;oxidoreductase activity, acting on a sulfur group of donors, NAD(P) as acceptor;cellular biosynthetic process;mercury ion binding;cell redox homeostasis;flavin adenine dinucleotide binding;NADP binding;detoxification of mercury ion	Molecular Function;Biological Process;Biological Process;Molecular Function;Molecular Function;Molecular Function;Biological Process;Molecular Function;Biological Process;Molecular Function;Molecular Function;Biological Process	EC:1.8.1;EC:1.16.1.1;EC:2.3.1.16	Acting on a sulfur group of donors;Mercury(II) reductase;Acetyl-CoA C-acyltransferase
Pfijiensis_572	KMU85040.1 hydroxymethylglutaryl-CoA synthase [Coccidioides immitis H538.4]	ref|XP 007932486.1|uncharacterized protein MYCFIDRAFT 60568 [Pseudocercospora fijiensis CIRAD86]/gb|EME76888.1|hypothetical protein MYCFIDRAFT 60568 [Pseudocercospora fijiensis CIRAD86];gb|KAF7192326.1|Hydroxymethylglutaryl-CoA synthase-like protein AKT4-1 [Pseudocercospora fuligena];gb|KXS97208.1|hypothetical protein AC578 864 [Pseudocercospora eumusae];gb|KXT15096.1|hypothetical protein AC579 6…	Hydroxymethylglutaryl-CoA synthase	60568	-	PredHel=0	459	10	0.0217865	32	24	19	37	19	2	116.266	Q4X132#lethal	Aspergillus fumigatus	IPR016039;IPR010122;IPR013746;IPR013528;IPR000590;IPR016039;IPR016039	Thiolase-like;Hydroxymethylglutaryl-CoA synthase, eukaryotic;Hydroxymethylglutaryl-coenzyme A synthase, C-terminal domain;Hydroxymethylglutaryl-coenzyme A synthase, N-terminal;Hydroxymethylglutaryl-coenzyme A synthase, N-terminal;Hydroxymethylglutaryl-coenzyme A synthase, active site;Hydroxymethylglutaryl-coenzyme A synthase, active site;Thiolase-like;Thiolase-like	WideEffHunter	RXLR,LysM	-	GO:0004421;GO:0006084;GO:0006696;GO:0010142	hydroxymethylglutaryl-CoA synthase activity;acetyl-CoA metabolic process;ergosterol biosynthetic process;farnesyl diphosphate biosynthetic process, mevalonate pathway	Molecular Function;Biological Process;Biological Process;Biological Process	EC:2.3.3.10	Hydroxymethylglutaryl-CoA synthase
Pfijiensis_960	XP 007924834.1 hypothetical protein MYCFIDRAFT 163044 [Pseudocercospora fijiensis CIRAD86]	ref|XP 007924834.1|uncharacterized protein MYCFIDRAFT 163044 [Pseudocercospora fijiensis CIRAD86]/gb|EME84210.1|hypothetical protein MYCFIDRAFT 163044 [Pseudocercospora fijiensis CIRAD86];gb|KXT06784.1|hypothetical protein AC578 7167 [Pseudocercospora eumusae];gb|KAF7193574.1|putative E3 ubiquitin-protein ligase hulA [Pseudocercospora fuligena];gb|KXT18279.1|hypothetical protein AC579 2866 [Pseud…	putative E3 ubiquitin-protein ligase	163044	-	PredHel=0	818	3	0.00366748	53	60	41	35	51	13	111.236	-	-	IPR000008;IPR024928;IPR001202;IPR000569;IPR035892;IPR001202;IPR001202;IPR001202;IPR000569;IPR001202;IPR001202;IPR000008;IPR001202;IPR001202;IPR001202;IPR000569;IPR001202;IPR035892;IPR036020;IPR035983;IPR036020;IPR036020	C2 domain;C2 domain;E3 ubiquitin-protein ligase, SMURF1 type;WW domain;WW domain;HECT domain;HECT domain;C2 domain superfamily;C2 domain superfamily;C2 domain superfamily;C2 domain superfamily;C2 domain superfamily;C2 domain superfamily;C2 domain superfamily;C2 domain superfamily;WW domain;WW domain;WW domain;HECT domain;WW domain;WW domain;C2 domain;WW domain;WW domain;WW domain;WW domain;HECT d…	-	-	-	GO:0000151;GO:0000209;GO:0005934;GO:0006325;GO:0006513;GO:0006808;GO:0007005;GO:0009410;GO:0010008;GO:0010793;GO:0010794;GO:0010795;GO:0010796;GO:0015979;GO:0016973;GO:0019220;GO:0030089;GO:0031234;GO:0031384;GO:0031676;GO:0032436;GO:0032443;GO:0032511;GO:0032880;GO:0032956;GO:0034517;GO:0034644;GO:0035091;GO:0043130;GO:0043162;GO:0045723;GO:0045944;GO:0048260;GO:0051865;GO:0061630;GO:0070086;GO:…	ubiquitin ligase complex;protein polyubiquitination;cellular bud tip;chromatin organization;protein monoubiquitination;regulation of nitrogen utilization;mitochondrion organization;response to xenobiotic stimulus;endosome membrane;regulation of mRNA export from nucleus;regulation of dolichol biosynthetic process;regulation of ubiquinone biosynthetic process;regulation of multivesicular body size;…	Cellular Component;Biological Process;Cellular Component;Biological Process;Biological Process;Biological Process;Biological Process;Biological Process;Cellular Component;Biological Process;Biological Process;Biological Process;Biological Process;Biological Process;Biological Process;Biological Process;Cellular Component;Cellular Component;Biological Process;Cellular Component;Biological Process;…	EC:2.3.2	Acyltransferases
Pfijiensis_1015	XP 007921494.1 hypothetical protein MYCFIDRAFT 129730 [Pseudocercospora fijiensis CIRAD86]	ref|XP 007921494.1|uncharacterized protein MYCFIDRAFT 129730 [Pseudocercospora fijiensis CIRAD86]/gb|EME88470.1|hypothetical protein MYCFIDRAFT 129730 [Pseudocercospora fijiensis CIRAD86];gb|KAF7192243.1|Methylsterol monooxygenase [Pseudocercospora fuligena];gb|KAF2210685.1|hypothetical protein CERZMDRAFT 85992 [Cercospora zeae-maydis SCOH1-5];gb|KAH9826441.1|Methylsterol monooxygenase [Teratosph…	Methylsterol	129730	-	PredHel=3	297	2	0.00673401	12	9	16	14	8	17	96.503	B0YE73#unaf patho	Aspergillus fumigatus	IPR006694;	Fatty acid hydroxylase;Fatty acid hydroxylase	WideEffHunter	-	-	GO:0000254;GO:0005506;GO:0005789;GO:0005886;GO:0006696;GO:0016709;GO:0044249	C-4 methylsterol oxidase activity;iron ion binding;endoplasmic reticulum membrane;plasma membrane;ergosterol biosynthetic process;oxidoreductase activity, acting on paired donors, with incorporation or reduction of molecular oxygen, NAD(P)H as one donor, and incorporation of one atom of oxygen;cellular biosynthetic process	Molecular Function;Molecular Function;Cellular Component;Cellular Component;Biological Process;Molecular Function;Biological Process	EC:1.14.13;EC:1.14.18.9	Acting on paired donors, with incorporation or reduction of molecular oxygen. The oxygen incorporated need not be derived from O(2);4-alpha-methylsterol monooxygenase
Pfijiensis_2342	XP 007926128.1 hypothetical protein MYCFIDRAFT 87623 [Pseudocercospora fijiensis CIRAD86]	ref|XP 007926128.1|uncharacterized protein MYCFIDRAFT 87623 [Pseudocercospora fijiensis CIRAD86]/gb|EME82672.1|hypothetical protein MYCFIDRAFT 87623 [Pseudocercospora fijiensis CIRAD86];gb|KAF7197885.1|NADH-cytochrome b5 reductase 2 [Pseudocercospora fuligena];gb|KXS96481.1|hypothetical protein AC578 6321 [Pseudocercospora eumusae];gb|KXT08390.1|hypothetical protein AC579 7308 [Pseudocercospora m…	NADH-cytochrome b5 reductase	87623	-	PredHel=1	339	2	0.00589971	17	17	27	34	10	2	92.4225	F9X691#red vir	Zymoseptoria tritici	IPR001709;IPR008333;IPR039261;IPR001433;IPR001834;IPR017927;IPR017938;IPR039261	Flavoprotein pyridine nucleotide cytochrome reductase;Flavoprotein pyridine nucleotide cytochrome reductase;Flavoprotein pyridine nucleotide cytochrome reductase-like, FAD-binding domain;Flavoprotein pyridine nucleotide cytochrome reductase-like, FAD-binding domain;Ferredoxin-NADP reductase (FNR), nucleotide-binding domain;Oxidoreductase FAD/NAD(P)-binding;NADH:cytochrome b5 reductase-like;FAD-bi…	WideEffHunter	PDI	-	GO:0000155;GO:0000160;GO:0003954;GO:0004128;GO:0005524;GO:0005741;GO:0005758;GO:0005886;GO:0006696;GO:0018106;GO:0034599;GO:0044249;GO:0046983	phosphorelay sensor kinase activity;phosphorelay signal transduction system;NADH dehydrogenase activity;cytochrome-b5 reductase activity, acting on NAD(P)H;ATP binding;mitochondrial outer membrane;mitochondrial intermembrane space;plasma membrane;ergosterol biosynthetic process;peptidyl-histidine phosphorylation;cellular response to oxidative stress;cellular biosynthetic process;protein dimerizat…	Molecular Function;Biological Process;Molecular Function;Molecular Function;Molecular Function;Cellular Component;Cellular Component;Cellular Component;Biological Process;Biological Process;Biological Process;Biological Process;Molecular Function	EC:1.6.2.2;EC:2.7.3;EC:2.7.13.3	Cytochrome-b5 reductase;Transferring phosphorus-containing groups;Histidine kinase
Pfijiensis_2245	KXS94635.1 hypothetical protein AC578 2243 [Mycosphaerella eumusae]	ref|XP 007926949.1|uncharacterized protein MYCFIDRAFT 32401 [Pseudocercospora fijiensis CIRAD86]/gb|EME81812.1|hypothetical protein MYCFIDRAFT 32401 [Pseudocercospora fijiensis CIRAD86];gb|KAF7189296.1|Delta(7)-sterol 5(6)-desaturase [Pseudocercospora fuligena];gb|KXS94635.1|hypothetical protein AC578 2243 [Pseudocercospora eumusae];ref|XP 044662532.1|C-5 sterol desaturase [Cercospora kikuchii]/d…	sterol delta 5,6-desaturase ERG3	32401	-	PredHel=3	361	3	0.00831025	24	17	22	15	11	10	82.6387	I1RFM2#red vir	Fusarium graminearum	IPR006694;	Fatty acid hydroxylase;Fatty acid hydroxylase	-	-	-	GO:0000248;GO:0005506;GO:0005788;GO:0006696;GO:0016020	C-5 sterol desaturase activity;iron ion binding;endoplasmic reticulum lumen;ergosterol biosynthetic process;membrane	Molecular Function;Molecular Function;Cellular Component;Biological Process;Cellular Component	EC:1.14.19	Acting on paired donors, with incorporation or reduction of molecular oxygen. The oxygen incorporated need not be derived from O(2)

## Sheet: Glycosyl hidrolases family (GH)
ID GENE	ID NCBI	BLAST againts NCBI (50 hits)	Sequence description by NCBI (probable function)	Id pt JGI P. fijiensis	Sgnal Peptide?	TMHMM	Length	Cysteine	C %	Serine	Threonine	Proline	Lysine	Asparagine	Tryptophan	RPKM (conidia)	Blast against PHI	Pathogen PHI hit	ID interproscan domain	Interproscan Name	Effector?	Motifs (WideEffHunter)	Know effectors?	Annotation GO ID	Annotation GO Term	Mapping GO Category	Enzyme code	Enzyme name
Family 16
Pfijiensis_2062	KXT05658.1 hypothetical protein AC578 5602 [Mycosphaerella eumusae]	ref|XP 007925851.1|glycoside hydrolase family 16 carbohydrate-binding module family 18 protein [Pseudocercospora fijiensis CIRAD86]/gb|EME82771.1|glycoside hydrolase family 16 carbohydrate-binding module family 18 protein [Pseudocercospora fijiensis CIRAD86];gb|KAF7189017.1|putative glycosidase crf2 [Pseudocercospora fuligena];gb|KXT05658.1|hypothetical protein AC578 5602 [Pseudocercospora eumusa…	glycoside hydrolase family 16 protein	51402	Signal peptide	PredHel=1	449	12	0.0267261	74	37	20	17	26	8	110.394	A0A384J6C4#effector	Botrytis cinerea	IPR017168;IPR000757;IPR018371;IPR000757;IPR013320	Armadillo-type fold;Glycoside hydrolase, family 16, CRH1, predicted;Glycoside hydrolase family 16;Glycoside hydrolase family 16;Glycoside hydrolase family 16;Chitin-binding, type 1, conserved site;Glycoside hydrolase family 16;Glycoside hydrolase family 16;Concanavalin A-like lectin/glucanase domain superfamily	-	-	-	GO:0003735;GO:0004553;GO:0005840;GO:0005975;GO:0006022;GO:0006040;GO:0006355;GO:0006412;GO:0008061;GO:0008233;GO:0009277;GO:0016020;GO:0016757;GO:0031505;GO:0046872	structural constituent of ribosome;hydrolase activity, hydrolyzing O-glycosyl compounds;ribosome;carbohydrate metabolic process;aminoglycan metabolic process;amino sugar metabolic process;regulation of DNA-templated transcription;translation;chitin binding;peptidase activity;fungal-type cell wall;membrane;glycosyltransferase activity;fungal-type cell wall organization;metal ion binding	Molecular Function;Molecular Function;Cellular Component;Biological Process;Biological Process;Biological Process;Biological Process;Biological Process;Molecular Function;Molecular Function;Cellular Component;Cellular Component;Molecular Function;Biological Process;Molecular Function	EC:3.4;EC:2.4;EC:3.2.1	Acting on peptide bonds (peptidases);Glycosyltransferases;Glycosylases
Family 17
Pfijiensis_613	XP 007929944.1 glycoside hydrolase family 17 protein [Pseudocercospora fijiensis CIRAD86]	ref|XP 007929944.1|glycoside hydrolase family 17 protein [Pseudocercospora fijiensis CIRAD86]/gb|EME79147.1|glycoside hydrolase family 17 protein [Pseudocercospora fijiensis CIRAD86];gb|KAF7195255.1|putative beta-glucosidase btgE [Pseudocercospora fuligena];gb|KXT13276.1|hypothetical protein AC579 2493 [Pseudocercospora musae];gb|KXS98598.1|hypothetical protein AC578 4299 [Pseudocercospora eumusa…	glycoside hydrolase family 17 protein	212146	Signal peptide	PredHel=0	441	8	0.0181406	34	33	39	21	20	6	147.191	G4MRS8#red vir	Magnaporthe oryzae	IPR017853	P-loop containing nucleoside triphosphate hydrolase;P-loop containing nucleoside triphosphate hydrolase;P-loop containing nucleoside triphosphate hydrolase;P-loop containing nucleoside triphosphate hydrolase;P-loop containing nucleoside triphosphate hydrolase;Glycoside hydrolase superfamily	WideEffHunter	-	-	GO:0005576;GO:0009277;GO:0009986;GO:0015926;GO:0016740;GO:0071555	extracellular region;fungal-type cell wall;cell surface;glucosidase activity;transferase activity;cell wall organization	Cellular Component;Cellular Component;Cellular Component;Molecular Function;Molecular Function;Biological Process	EC:2;EC:3.2.1	Transferases;Glycosylases
Pfijiensis_542	KXT03776.1 hypothetical protein AC578 770 [Mycosphaerella eumusae]	ref|XP 007931309.1|glycoside hydrolase family 17 protein [Pseudocercospora fijiensis CIRAD86]/gb|EME77716.1|glycoside hydrolase family 17 protein [Pseudocercospora fijiensis CIRAD86];gb|KXT03776.1|hypothetical protein AC578 770 [Pseudocercospora eumusae];gb|KAF7198222.1|putative family 17 glucosidase SCW4 [Pseudocercospora fuligena];gb|KXT15534.1|hypothetical protein AC579 3405 [Pseudocercospora …	glycoside hydrolase	54124	Signal peptide	PredHel=0	374	6	0.0160428	22	24	28	24	16	4	75.3721	G4MRS8#red vir	Magnaporthe oryzae	IPR017853	PIG-P;PIG-P;PIG-P;PIG-P;PIG-P;Glycoside hydrolase superfamily	-	-	-	GO:0005576;GO:0005975;GO:0009277;GO:0009986;GO:0015926;GO:0016491;GO:0016740;GO:0030096;GO:0042651;GO:0071555	extracellular region;carbohydrate metabolic process;fungal-type cell wall;cell surface;glucosidase activity;oxidoreductase activity;transferase activity;plasma membrane-derived thylakoid photosystem II;thylakoid membrane;cell wall organization	Cellular Component;Biological Process;Cellular Component;Cellular Component;Molecular Function;Molecular Function;Molecular Function;Cellular Component;Cellular Component;Biological Process	EC:1;EC:2;EC:3.2.1	Oxidoreductases;Transferases;Glycosylases
Pfijiensis_1165	XP 007931309.1 glycoside hydrolase family 17 protein [Pseudocercospora fijiensis CIRAD86]	ref|XP 007931309.1|glycoside hydrolase family 17 protein [Pseudocercospora fijiensis CIRAD86]/gb|EME77716.1|glycoside hydrolase family 17 protein [Pseudocercospora fijiensis CIRAD86];gb|KXT03776.1|hypothetical protein AC578 770 [Pseudocercospora eumusae];gb|KAF7198222.1|putative family 17 glucosidase SCW4 [Pseudocercospora fuligena];gb|KXT15534.1|hypothetical protein AC579 3405 [Pseudocercospora …	glycoside hydrolase	54124	Signal peptide	PredHel=0	373	6	0.0160858	22	24	28	24	16	4	56.8477	G4MRS8#red vir	Magnaporthe oryzae	IPR017853	PIG-P;PIG-P;PIG-P;PIG-P;PIG-P;Glycoside hydrolase superfamily	WideEffHunter	LysM	-	GO:0005576;GO:0005975;GO:0009277;GO:0009986;GO:0015926;GO:0016491;GO:0016740;GO:0030096;GO:0042651;GO:0071555	extracellular region;carbohydrate metabolic process;fungal-type cell wall;cell surface;glucosidase activity;oxidoreductase activity;transferase activity;plasma membrane-derived thylakoid photosystem II;thylakoid membrane;cell wall organization	Cellular Component;Biological Process;Cellular Component;Cellular Component;Molecular Function;Molecular Function;Molecular Function;Cellular Component;Cellular Component;Biological Process	EC:1;EC:2;EC:3.2.1	Oxidoreductases;Transferases;Glycosylases
Pfijiensis_1305	XP 007920153.1 glycoside hydrolase family 17 protein [Pseudocercospora fijiensis CIRAD86]	ref|XP 007920153.1|glycoside hydrolase family 17 protein [Pseudocercospora fijiensis CIRAD86]/gb|EME88882.1|glycoside hydrolase family 17 protein [Pseudocercospora fijiensis CIRAD86];gb|KAF7195492.1|Glucan 1,3-beta-glucosidase [Pseudocercospora fuligena];gb|KXT16307.1|hypothetical protein AC579 3768 [Pseudocercospora musae];gb|KXT03572.1|hypothetical protein AC578 10009 [Pseudocercospora eumusae]…	putative glucan 1,3-beta-glucosidase	55415	Signal peptide	PredHel=0	308	6	0.0194805	12	22	8	27	13	9	44.4719	P43070#red vir	Candida albicans	IPR000490;IPR017853	S-adenosyl-L-methionine-dependent methyltransferase superfamily;S-adenosyl-L-methionine-dependent methyltransferase superfamily;Glycoside hydrolase family 17;Glycoside hydrolase family 17;Glycoside hydrolase superfamily	WideEffHunter	-	-	GO:0005576;GO:0005886;GO:0005975;GO:0009277;GO:0009986;GO:0015986;GO:0016740;GO:0042973;GO:0045261;GO:0046933;GO:0071555;GO:1902600	extracellular region;plasma membrane;carbohydrate metabolic process;fungal-type cell wall;cell surface;proton motive force-driven ATP synthesis;transferase activity;glucan endo-1,3-beta-D-glucosidase activity;proton-transporting ATP synthase complex, catalytic core F(1);proton-transporting ATP synthase activity, rotational mechanism;cell wall organization;proton transmembrane transport	Cellular Component;Cellular Component;Biological Process;Cellular Component;Cellular Component;Biological Process;Molecular Function;Molecular Function;Cellular Component;Molecular Function;Biological Process;Biological Process	EC:7.1.2.2;EC:3.2.1.21;EC:2;EC:6;EC:3.2.1.39	H(+)-transporting two-sector ATPase;Beta-glucosidase;Transferases;Ligases;Glucan endo-1,3-beta-D-glucosidase
Family 31
Pfijiensis_1022	XP 007925732.1 glycoside hydrolase family 31 protein [Pseudocercospora fijiensis CIRAD86]	ref|XP 007925732.1|glycoside hydrolase family 31 protein [Pseudocercospora fijiensis CIRAD86]/gb|EME82820.1|glycoside hydrolase family 31 protein [Pseudocercospora fijiensis CIRAD86];gb|KAF7195870.1|Sulfoquinovosidase [Pseudocercospora fuligena];ref|XP 023460639.1|Alpha-glucosidase [Cercospora beticola]/gb|PIB03064.1|Alpha-glucosidase [Cercospora beticola];gb|KAI5359074.1|putative glycoside hydro…	glycoside hydrolase family 31 protein	36105	Signal peptide	PredHel=0	766	5	0.00652742	71	54	34	26	48	20	106.106	-	-	IPR000322;IPR013780;IPR044112;IPR017853;IPR011013	Ribosomal biogenesis NSA2 family;Glycoside hydrolase family 31;Glycoside hydrolase family 31;Glycosyl hydrolase, all-beta;Glycosyl hydrolase, all-beta;Sulfoquinovosidase YihQ-like;Sulfoquinovosidase YihQ-like;Glycoside hydrolase superfamily;Glycoside hydrolase superfamily;Galactose mutarotase-like domain superfamily	-	-	-	GO:0002181;GO:0003729;GO:0003735;GO:0004553;GO:0005789;GO:0005975;GO:0006869;GO:0010501;GO:0030242;GO:0030246;GO:0034045	cytoplasmic translation;mRNA binding;structural constituent of ribosome;hydrolase activity, hydrolyzing O-glycosyl compounds;endoplasmic reticulum membrane;carbohydrate metabolic process;lipid transport;RNA secondary structure unwinding;autophagy of peroxisome;carbohydrate binding;phagophore assembly site membrane	Biological Process;Molecular Function;Molecular Function;Molecular Function;Cellular Component;Biological Process;Biological Process;Biological Process;Biological Process;Molecular Function;Cellular Component	EC:3.2.1	Glycosylases
Family 47
Pfijiensis_2030	XP 007926872.1 glycoside hydrolase family 47 protein [Pseudocercospora fijiensis CIRAD86]	ref|XP 007926872.1|glycoside hydrolase family 47 protein [Pseudocercospora fijiensis CIRAD86]/gb|EME83710.1|glycoside hydrolase family 47 protein [Pseudocercospora fijiensis CIRAD86];gb|KAF7193086.1|ER degradation-enhancing alpha-mannosidase-like protein 1 [Pseudocercospora fuligena];gb|KXT08953.1|hypothetical protein AC579 10313 [Pseudocercospora musae];gb|KXT01264.1|hypothetical protein AC578 3…	glycoside hydrolase family 47 protein	215396	Signal peptide	PredHel=0	1065	12	0.0112676	77	66	73	38	47	16	92.6183	Q6PWQ1#unaf patho	Aspergillus fumigatus	IPR001382;IPR001382;IPR012341;IPR044674;IPR036026	Longin-like domain superfamily;Glycoside hydrolase family 47;Glycoside hydrolase family 47;Six-hairpin glycosidase-like superfamily;ER degradation-enhancing alpha-mannosidase-like protein 1/2/3;Seven-hairpin glycosidases	-	-	-	GO:0004571;GO:0005509;GO:0005515;GO:0005773;GO:0005975;GO:0006486;GO:0006974;GO:0015423;GO:0034763;GO:0042956;GO:0044248;GO:0044322;GO:1902344;GO:1904380;GO:1904382;GO:1990060;GO:1990154	mannosyl-oligosaccharide 1,2-alpha-mannosidase activity;calcium ion binding;protein binding;vacuole;carbohydrate metabolic process;protein glycosylation;DNA damage response;ABC-type maltose transporter activity;negative regulation of transmembrane transport;maltodextrin transmembrane transport;cellular catabolic process;endoplasmic reticulum quality control compartment;negative regulation of malt…	Molecular Function;Molecular Function;Molecular Function;Cellular Component;Biological Process;Biological Process;Biological Process;Molecular Function;Biological Process;Biological Process;Biological Process;Cellular Component;Biological Process;Biological Process;Biological Process;Cellular Component;Cellular Component	EC:7.5.2.2;EC:3.2.1.113;EC:7.5.2.1;EC:3.2.1.24	ABC-type oligosaccharide transporter;Mannosyl-oligosaccharide 1,2-alpha-mannosidase;ABC-type maltose transporter;Alpha-mannosidase
Family 79
Pfijiensis_2297	KXT02997.1 hypothetical protein AC578 640 [Mycosphaerella eumusae]	ref|XP 007926117.1|glycoside hydrolase family 79 protein [Pseudocercospora fijiensis CIRAD86]/gb|EME82647.1|glycoside hydrolase family 79 protein [Pseudocercospora fijiensis CIRAD86];gb|KAF7197723.1|Beta-glucuronidase [Pseudocercospora fuligena];gb|KXT02997.1|hypothetical protein AC578 640 [Pseudocercospora eumusae];gb|KXT15178.1|hypothetical protein AC579 3937 [Pseudocercospora musae];ref|XP 033…	glycoside hydrolase family 79 protein	215037	Signal peptide	PredHel=1	530	4	0.00754717	55	32	34	23	40	12	57.4453	-	-	IPR031728;IPR017853	Beta-glucuronidase, C-terminal;Beta-glucuronidase, C-terminal;Beta-glucuronidase, C-terminal;Glycoside hydrolase superfamily	WideEffHunter	RXLR	-	GO:0016020;GO:0016787	membrane;hydrolase activity	Cellular Component;Molecular Function	EC:3	Hydrolases
Family 88
Pfijiensis_1234	XP 007919985.1 glycoside hydrolase family 105 protein [Pseudocercospora fijiensis CIRAD86]	ref|XP 007919985.1|glycoside hydrolase family 105 protein [Pseudocercospora fijiensis CIRAD86]/gb|EME88569.1|glycoside hydrolase family 105 protein [Pseudocercospora fijiensis CIRAD86];gb|KAF7188655.1|Unsaturated rhamnogalacturonyl hydrolase YteR [Pseudocercospora fuligena];gb|KXT00212.1|hypothetical protein AC578 7005 [Pseudocercospora eumusae]/gb|KXT00213.1|hypothetical protein AC578 7005 [Pseu…	glycoside hydrolase family 105 protein	46172	Signal peptide	PredHel=0	378	2	0.00529101	19	29	13	14	20	16	100.496	-	-	IPR010905;IPR012341;IPR008928	Glycosyl hydrolase, family 88;Six-hairpin glycosidase-like superfamily;Six-hairpin glycosidase-like superfamily;Six-hairpin glycosidase superfamily	-	-	-	GO:0005975;GO:0015986;GO:0016787;GO:0031676;GO:0045263;GO:0046933;GO:1902600	carbohydrate metabolic process;proton motive force-driven ATP synthesis;hydrolase activity;plasma membrane-derived thylakoid membrane;proton-transporting ATP synthase complex, coupling factor F(o);proton-transporting ATP synthase activity, rotational mechanism;proton transmembrane transport	Biological Process;Biological Process;Molecular Function;Cellular Component;Cellular Component;Molecular Function;Biological Process	EC:7.1.2.2;EC:3;EC:6	H(+)-transporting two-sector ATPase;Hydrolases;Ligases
Family 89
Pfijiensis_2155	XP 007920133.1 glycoside hydrolase family 89 protein [Pseudocercospora fijiensis CIRAD86]	ref|XP 007920133.1|glycoside hydrolase family 89 protein [Pseudocercospora fijiensis CIRAD86]/gb|EME88218.1|glycoside hydrolase family 89 protein [Pseudocercospora fijiensis CIRAD86];gb|KXT14503.1|hypothetical protein AC579 9554 [Pseudocercospora musae]/gb|KXT14504.1|hypothetical protein AC579 9554 [Pseudocercospora musae];gb|KAF7196460.1|Alpha-N-acetylglucosaminidase [Pseudocercospora fuligena];…	glycoside hydrolase family 89 protein	55221	Signal peptide	PredHel=0	772	3	0.00388601	66	54	36	28	47	29	97.58	-	-	IPR029018;IPR024240;IPR024733;IPR024732;IPR007781;IPR017853	Beta-hexosaminidase-like, domain 2;Alpha-N-acetylglucosaminidase, N-terminal;Alpha-N-acetylglucosaminidase, N-terminal;Alpha-N-acetylglucosaminidase, tim-barrel domain;Alpha-N-acetylglucosaminidase, tim-barrel domain;Alpha-N-acetylglucosaminidase, C-terminal;Alpha-N-acetylglucosaminidase;Glycoside hydrolase superfamily	WideEffHunter	LysM	-	GO:0008152;GO:0016020;GO:0016798	metabolic process;membrane;hydrolase activity, acting on glycosyl bonds	Biological Process;Cellular Component;Molecular Function	EC:3.2	Glycosylases
Family 90
Pfijiensis_870	XP 007929737.1 glycosyltransferase family 90 protein [Pseudocercospora fijiensis CIRAD86]	ref|XP 007929737.1|glycosyltransferase family 90 protein [Pseudocercospora fijiensis CIRAD86]/gb|EME79358.1|glycosyltransferase family 90 protein [Pseudocercospora fijiensis CIRAD86];gb|KAF7193484.1|Beta-1,2-xylosyltransferase 1, partial [Pseudocercospora fuligena];gb|KXT09499.1|hypothetical protein AC579 8007 [Pseudocercospora musae]/gb|KXT09501.1|hypothetical protein AC579 8007 [Pseudocercospor…	glycosyltransferase family 90 protein	57635	Signal peptide	PredHel=7	883	14	0.015855	55	46	55	30	29	32	94.2152	Q5K8R6#red vir	Cryptococcus neoformans	IPR006598;	Glycosyl transferase CAP10 domain;Glycosyl transferase CAP10 domain	WideEffHunter	EAR 1	-	GO:0016020;GO:0016740	membrane;transferase activity	Cellular Component;Molecular Function	EC:2	Transferases
Family 92
Pfijiensis_854	XP 007930669.1 glycoside hydrolase family 92 protein [Pseudocercospora fijiensis CIRAD86]	ref|XP 007930669.1|glycoside hydrolase family 92 protein [Pseudocercospora fijiensis CIRAD86]/gb|EME78260.1|glycoside hydrolase family 92 protein [Pseudocercospora fijiensis CIRAD86];gb|KAF7192751.1|putative secreted glycosidase [Pseudocercospora fuligena];gb|KXS94270.1|hypothetical protein AC578 9656 [Pseudocercospora eumusae];ref|XP 016757834.1|glycoside hydrolase family 92 protein [Sphaerulina…	glycoside hydrolase family 92 protein	144702	Signal peptide	PredHel=0	780	11	0.0141026	75	55	40	40	36	11	158.967	-	-	IPR014718;IPR005887;IPR041371;IPR012939;IPR008928	Glycoside hydrolase-type carbohydrate-binding;Glycoside hydrolase-type carbohydrate-binding;Glycoside hydrolase-type carbohydrate-binding;Alpha-1,2-mannosidase, putative;Glycosyl hydrolase family 92 N-terminal domain;Glycosyl hydrolase family 92;Glycosyl hydrolase family 92;Glycosyl hydrolase family 92;Six-hairpin glycosidase superfamily	WideEffHunter	EAR 1	-	GO:0005634;GO:0005829;GO:0005975;GO:0006515;GO:0009100;GO:0016020;GO:0016798;GO:0016811;GO:0030246;GO:0036211;GO:0044248;GO:1901136	nucleus;cytosol;carbohydrate metabolic process;protein quality control for misfolded or incompletely synthesized proteins;glycoprotein metabolic process;membrane;hydrolase activity, acting on glycosyl bonds;hydrolase activity, acting on carbon-nitrogen (but not peptide) bonds, in linear amides;carbohydrate binding;protein modification process;cellular catabolic process;carbohydrate derivative cat…	Cellular Component;Cellular Component;Biological Process;Biological Process;Biological Process;Cellular Component;Molecular Function;Molecular Function;Molecular Function;Biological Process;Biological Process;Biological Process	EC:3.5.1;EC:3.2	Acting on carbon-nitrogen bonds, other than peptide bonds;Glycosylases
Pfijiensis_673	XP 007923748.1 glycoside hydrolase family 92 protein [Pseudocercospora fijiensis CIRAD86]	ref|XP 007923748.1|glycoside hydrolase family 92 protein [Pseudocercospora fijiensis CIRAD86]/gb|EME86504.1|glycoside hydrolase family 92 protein [Pseudocercospora fijiensis CIRAD86];gb|KXT16904.1|hypothetical protein AC579 4721 [Pseudocercospora musae];gb|KAF7186412.1|putative secreted glycosidase [Pseudocercospora fuligena];gb|KXT04793.1|hypothetical protein AC578 9661 [Pseudocercospora eumusae…	alpha-1,2-mannosidase, putative subfamily	151510	Signal peptide	PredHel=0	816	6	0.00735294	62	58	44	31	49	24	101.429	-	-	IPR014718;IPR012939;IPR041371;IPR005887;	Glycoside hydrolase-type carbohydrate-binding;Glycosyl hydrolase family 92;Glycosyl hydrolase family 92;Glycosyl hydrolase family 92 N-terminal domain;Glycosyl hydrolase family 92 N-terminal domain;Alpha-1,2-mannosidase, putative;Alpha-1,2-mannosidase, putative;Alpha-1,2-mannosidase, putative	-	-	-	GO:0005634;GO:0005829;GO:0005975;GO:0006515;GO:0009100;GO:0016020;GO:0016798;GO:0016811;GO:0030246;GO:0036211;GO:0044248;GO:1901136	nucleus;cytosol;carbohydrate metabolic process;protein quality control for misfolded or incompletely synthesized proteins;glycoprotein metabolic process;membrane;hydrolase activity, acting on glycosyl bonds;hydrolase activity, acting on carbon-nitrogen (but not peptide) bonds, in linear amides;carbohydrate binding;protein modification process;cellular catabolic process;carbohydrate derivative cat…	Cellular Component;Cellular Component;Biological Process;Biological Process;Biological Process;Cellular Component;Molecular Function;Molecular Function;Molecular Function;Biological Process;Biological Process;Biological Process	EC:3.5.1;EC:3.2	Acting on carbon-nitrogen bonds, other than peptide bonds;Glycosylases
Family 114
Pfijiensis_852	KXT12253.1 hypothetical protein AC579 2053 [Pseudocercospora musae]	gb|KXT12253.1|hypothetical protein AC579 2053 [Pseudocercospora musae];gb|KAF7192788.1|hypothetical protein HII31 05887 [Pseudocercospora fuligena];gb|KXT03519.1|hypothetical protein AC578 1622 [Pseudocercospora eumusae];gb|EME49291.1|glycoside hydrolase family 114 protein [Dothistroma septosporum NZE10];ref|XP 047756590.1|uncharacterized protein CLAFUR5 00649 [Fulvia fulva]/gb|UJO12224.1|hypothe…	glycoside hydrolase family 114 protein	-	Signal peptide	PredHel=0	311	8	0.0257235	26	21	10	17	19	10	107.674	-	-	IPR013785;IPR004352;IPR017853	Aldolase-type TIM barrel;Glycoside-hydrolase family GH114, TIM-barrel domain;Glycoside-hydrolase family GH114, TIM-barrel domain;Glycoside hydrolase superfamily	-	-	-	GO:0016020;GO:0052692	membrane;raffinose alpha-galactosidase activity	Cellular Component;Molecular Function	EC:3.2.1.22	Alpha-galactosidase
Family 125
Pfijiensis_1822	XP 007926679.1 hypothetical protein MYCFIDRAFT 154061 [Pseudocercospora fijiensis CIRAD86]	ref|XP 007926679.1|uncharacterized protein MYCFIDRAFT 154061 [Pseudocercospora fijiensis CIRAD86]/gb|EME83469.1|hypothetical protein MYCFIDRAFT 154061 [Pseudocercospora fijiensis CIRAD86];gb|KAF7190529.1|hypothetical protein HII31 08243 [Pseudocercospora fuligena];gb|KXT16376.1|hypothetical protein AC579 5604 [Pseudocercospora musae];gb|KXS94651.1|hypothetical protein AC578 5556 [Pseudocercospora…	glycoside hydrolase family 125 protein	154061	Signal peptide	PredHel=0	546	5	0.00915751	51	30	29	28	28	13	135.134	G4NIS9#red vir	Magnaporthe oryzae	IPR008313;IPR012341;IPR008313;IPR008313;IPR008928	Metal-independent alpha-mannosidase;Six-hairpin glycosidase-like superfamily;Metal-independent alpha-mannosidase;Metal-independent alpha-mannosidase;Metal-independent alpha-mannosidase;Six-hairpin glycosidase superfamily	-	-	-	GO:0005975;GO:0008299;GO:0016020;GO:0016787;GO:0046148	carbohydrate metabolic process;isoprenoid biosynthetic process;membrane;hydrolase activity;pigment biosynthetic process	Biological Process;Biological Process;Cellular Component;Molecular Function;Biological Process	EC:3	Hydrolases
Family 128
Pfijiensis_802	XP 007928361.1 hypothetical protein MYCFIDRAFT 211742 [Pseudocercospora fijiensis CIRAD86]	ref|XP 007928361.1|uncharacterized protein MYCFIDRAFT 211742 [Pseudocercospora fijiensis CIRAD86]/gb|EME81059.1|hypothetical protein MYCFIDRAFT 211742 [Pseudocercospora fijiensis CIRAD86];gb|KXT04026.1|hypothetical protein AC578 4960 [Pseudocercospora eumusae];gb|KAF7190883.1|Alkali-sensitive linkage protein 1 [Pseudocercospora fuligena];gb|KAI5363546.1|putative glycoside hydrolase superfamily [S…	glycoside hydrolase family 128 protein	211742	Signal peptide	PredHel=0	463	6	0.012959	78	37	26	11	18	8	44.7908	-	-	IPR024655;IPR017853	Zn(2)Cys(6) fungal-type DNA-binding domain;Asl1-like, glycosyl hydrolase catalytic domain;Asl1-like, glycosyl hydrolase catalytic domain;Asl1-like, glycosyl hydrolase catalytic domain;Asl1-like, glycosyl hydrolase catalytic domain;Glycoside hydrolase superfamily	-	-	-	GO:0005976;GO:0009277;GO:0016787;GO:0044036;GO:0044237;GO:0071852	polysaccharide metabolic process;fungal-type cell wall;hydrolase activity;cell wall macromolecule metabolic process;cellular metabolic process;fungal-type cell wall organization or biogenesis	Biological Process;Cellular Component;Molecular Function;Biological Process;Biological Process;Biological Process	EC:3	Hydrolases

## Sheet: Related to autphagy
ID GENE	ID NCBI	BLAST againts NCBI (50 hits)	Sequence description by NCBI (probable function)	Id pt JGI P. fijiensis	Sgnal Peptide?	TMHMM	Length	Cysteine	C %	Serine	Threonine	Proline	Lysine	Asparagine	Tryptophan	RPKM (conidia)	Blast against PHI	Pathogen PHI hit	ID interproscan domain	Interproscan Name	Effector?	Motifs (WideEffHunter)	Know effectors?	Annotation GO ID	Annotation GO Term	Mapping GO Category	Enzyme code	Enzyme name
Pfijiensis_970	XP 007923186.1 hypothetical protein MYCFIDRAFT 213939 [Pseudocercospora fijiensis CIRAD86]	ref|XP 007923186.1|uncharacterized protein MYCFIDRAFT 213939 [Pseudocercospora fijiensis CIRAD86]/gb|EME85640.1|hypothetical protein MYCFIDRAFT 213939 [Pseudocercospora fijiensis CIRAD86];gb|KAF7192976.1|COPII coat assembly protein SEC16 [Pseudocercospora fuligena];gb|KXT12592.1|hypothetical protein AC579 377 [Pseudocercospora musae];gb|KXS95932.1|hypothetical protein AC578 7985 [Pseudocercospora…	COPII coat assembly protein SEC16	213939	-	PredHel=0	2000	4	0.002	222	120	222	82	44	20	224.184	-	-	IPR024298;IPR024340;IPR024880;	Ancestral coatomer element 1, Sec16/Sec31;Sec16, central conserved domain;Sec16, central conserved domain;Sec16, central conserved domain;Sec16, central conserved domain;Sec16, central conserved domain;Sec16, central conserved domain;Sec16, central conserved domain;Sec16, central conserved domain;Sec16, central conserved domain;Sec16, central conserved domain;Sec16, central conserved domain;Sec16…	-	-	-	GO:0004663;GO:0005773;GO:0005789;GO:0005829;GO:0005886;GO:0005968;GO:0006612;GO:0006914;GO:0007030;GO:0007601;GO:0012507;GO:0018344;GO:0031267;GO:0048208;GO:0070971;GO:0070972	Rab geranylgeranyltransferase activity;vacuole;endoplasmic reticulum membrane;cytosol;plasma membrane;Rab-protein geranylgeranyltransferase complex;protein targeting to membrane;autophagy;Golgi organization;visual perception;ER to Golgi transport vesicle membrane;protein geranylgeranylation;small GTPase binding;COPII vesicle coating;endoplasmic reticulum exit site;protein localization to endoplas…	Molecular Function;Cellular Component;Cellular Component;Cellular Component;Cellular Component;Cellular Component;Biological Process;Biological Process;Biological Process;Biological Process;Cellular Component;Biological Process;Molecular Function;Biological Process;Cellular Component;Biological Process	EC:2.5.1.60	Protein geranylgeranyltransferase type II
Pfijiensis_640	XP 007923185.1 hypothetical protein MYCFIDRAFT 186180 [Pseudocercospora fijiensis CIRAD86]	ref|XP 007923185.1|uncharacterized protein MYCFIDRAFT 186180 [Pseudocercospora fijiensis CIRAD86]/gb|EME85639.1|hypothetical protein MYCFIDRAFT 186180 [Pseudocercospora fijiensis CIRAD86];gb|KAF7192970.1|putative mitochondrial carnitine O-acetyltransferase [Pseudocercospora fuligena];gb|KAI5358107.1|putative acyltransferase ChoActase/COT/CPT, choline/carnitine acyltransferase [Septoria linicola];…	acyltransferase ChoActase/COT/CPT	186180	-	PredHel=0	788	14	0.0177665	65	50	39	43	33	10	182.911	A7F6V9#red vir	Sclerotinia sclerotiorum	IPR042572;IPR023213;IPR039551;IPR042231;IPR000542;IPR000542;	Succinyl-CoA synthetase-like;Carnitine o-acyltransferase, N-terminal;Chloramphenicol acetyltransferase-like domain superfamily;Choline/carnitine acyltransferase domain;Choline/Carnitine o-acyltransferase, domain 2;Choline/Carnitine o-acyltransferase, domain 2;Choline/Carnitine o-acyltransferase, domain 2;Choline/Carnitine o-acyltransferase, domain 2;Choline/Carnitine o-acyltransferase, domain 2;C…	-	-	-	GO:0005739;GO:0005789;GO:0006631;GO:0006914;GO:0008374;GO:0009437;GO:0015031;GO:0016192;GO:0016407	mitochondrion;endoplasmic reticulum membrane;fatty acid metabolic process;autophagy;O-acyltransferase activity;carnitine metabolic process;protein transport;vesicle-mediated transport;acetyltransferase activity	Cellular Component;Cellular Component;Biological Process;Biological Process;Molecular Function;Biological Process;Biological Process;Biological Process;Molecular Function	EC:2.3.1	Acyltransferases
Pfijiensis_851	KXT05435.1 hypothetical protein AC578 11114 [Mycosphaerella eumusae]	ref|XP 007922562.1| uncharacterized protein MYCFIDRAFT 52553 [Pseudocercospora fijiensis CIRAD86];gb|KAF7195619.1| Target of rapamycin complex 1 subunit mip1 [Pseudocercospora fuligena];gb|KXT05435.1| hypothetical protein AC578 11114 [Pseudocercospora eumusae];gb|KXT13411.1| hypothetical protein AC579 9916 [Pseudocercospora musae];ref|XP 044653297.1| ubiquitin-binding TORC1 subunit KOG1 [Cercospo…	Putative regulatory associated protein of TOR	52553	-	PredHel=0	1395	25	0.0179211	100	66	92	61	64	27	162.512	-	-	IPR029347;IPR015943;IPR015943;IPR011989;IPR004083;IPR019775;IPR016024;IPR036322	WD40-repeat-containing domain superfamily;Raptor, N-terminal CASPase-like domain;WD40/YVTN repeat-like-containing domain superfamily;WD40/YVTN repeat-like-containing domain superfamily;Armadillo-like helical;Armadillo-like helical;Armadillo-like helical;Armadillo-like helical;Armadillo-like helical;Armadillo-like helical;Regulatory associated protein of TOR;WD40 repeat, conserved site;Armadillo-t…	WideEffHunter	RXLR	-	GO:0005515;GO:0005737;GO:0009267;GO:0010506;GO:0030307;GO:0030674;GO:0031929;GO:0031931;GO:0071417;GO:0071902;GO:1901701	protein binding;cytoplasm;cellular response to starvation;regulation of autophagy;positive regulation of cell growth;protein-macromolecule adaptor activity;TOR signaling;TORC1 complex;cellular response to organonitrogen compound;positive regulation of protein serine/threonine kinase activity;cellular response to oxygen-containing compound	Molecular Function;Cellular Component;Biological Process;Biological Process;Biological Process;Molecular Function;Biological Process;Cellular Component;Biological Process;Biological Process;Biological Process	-	-
Pfijiensis_866	XP 007923101.1 hypothetical protein MYCFIDRAFT 213894 [Pseudocercospora fijiensis CIRAD86]	ref|XP 007923101.1|uncharacterized protein MYCFIDRAFT 213894 [Pseudocercospora fijiensis CIRAD86]/gb|EME85516.1|hypothetical protein MYCFIDRAFT 213894 [Pseudocercospora fijiensis CIRAD86];gb|KXT18517.1|hypothetical protein AC579 2231 [Pseudocercospora musae]/gb|KXT18518.1|hypothetical protein AC579 2231 [Pseudocercospora musae]/gb|KXT18519.1|hypothetical protein AC579 2231 [Pseudocercospora musae…	putative oxysterol-binding protein	213894	-	PredHel=0	1237	4	0.00323363	88	77	63	79	47	20	158.967	-	-	IPR011993;IPR001849;IPR036770;IPR002110;IPR000648;IPR000648;IPR018494;IPR002110;IPR001849;IPR002110;IPR037239;IPR036770	Translation protein, beta-barrel domain superfamily;Translation protein, beta-barrel domain superfamily;Translation protein, beta-barrel domain superfamily;PH-like domain superfamily;Pleckstrin homology domain;Ankyrin repeat-containing domain superfamily;Ankyrin repeat;Ankyrin repeat;Ankyrin repeat;Oxysterol-binding protein;Oxysterol-binding protein;Oxysterol-binding protein;Oxysterol-binding pro…	WideEffHunter	ToxA	-	GO:0005319;GO:0005515;GO:0005635;GO:0005773;GO:0005829;GO:0005886;GO:0006869;GO:0006897;GO:0006900;GO:0006997;GO:0007163;GO:0010324;GO:0032934;GO:0034727;GO:0099500;GO:1903008	lipid transporter activity;protein binding;nuclear envelope;vacuole;cytosol;plasma membrane;lipid transport;endocytosis;vesicle budding from membrane;nucleus organization;establishment or maintenance of cell polarity;membrane invagination;sterol binding;piecemeal microautophagy of the nucleus;vesicle fusion to plasma membrane;organelle disassembly	Molecular Function;Molecular Function;Cellular Component;Cellular Component;Cellular Component;Cellular Component;Biological Process;Biological Process;Biological Process;Biological Process;Biological Process;Biological Process;Molecular Function;Biological Process;Biological Process;Biological Process	-	-
Pfijiensis_1563	KXS95424.1 hypothetical protein AC578 6759 [Mycosphaerella eumusae]	ref|XP 007923202.1|uncharacterized protein MYCFIDRAFT 210294 [Pseudocercospora fijiensis CIRAD86]/gb|EME85670.1|hypothetical protein MYCFIDRAFT 210294 [Pseudocercospora fijiensis CIRAD86];gb|KAF7194450.1|Transport protein particle subunit trs31 [Pseudocercospora fuligena];gb|KXT08964.1|hypothetical protein AC579 4034 [Pseudocercospora musae];gb|KXS95424.1|hypothetical protein AC578 6759 [Pseudoce…	trafficking protein particle complex subunit 5	210294	-	PredHel=0	227	2	0.00881057	22	12	11	12	11	3	146.207	-	-	IPR007194;IPR016696;IPR016696;IPR016696;IPR024096	SKP1/BTB/POZ domain superfamily;Transport protein particle (TRAPP) component;TRAPP I complex, subunit 5;TRAPP I complex, subunit 5;TRAPP I complex, subunit 5;NO signalling/Golgi transport ligand-binding domain superfamily	-	-	-	GO:0005768;GO:0005773;GO:0005793;GO:0005794;GO:0005886;GO:0006888;GO:0016236;GO:0030008	endosome;vacuole;endoplasmic reticulum-Golgi intermediate compartment;Golgi apparatus;plasma membrane;endoplasmic reticulum to Golgi vesicle-mediated transport;macroautophagy;TRAPP complex	Cellular Component;Cellular Component;Cellular Component;Cellular Component;Cellular Component;Biological Process;Biological Process;Cellular Component	-	-
Pfijiensis_1786	XP 007922618.1 hypothetical protein MYCFIDRAFT 59219 [Pseudocercospora fijiensis CIRAD86]	ref|XP 007922618.1|uncharacterized protein MYCFIDRAFT 59219 [Pseudocercospora fijiensis CIRAD86]/gb|EME85953.1|hypothetical protein MYCFIDRAFT 59219 [Pseudocercospora fijiensis CIRAD86];gb|KAF7190149.1|Mitochondrial magnesium exporter 1 [Pseudocercospora fuligena];gb|KXT07104.1|hypothetical protein AC578 2445 [Pseudocercospora eumusae];gb|KXT17455.1|hypothetical protein AC579 5719 [Pseudocercospo…	mitochondrial carrier	59219	-	PredHel=1	429	3	0.00699301	30	30	31	22	13	8	130.495	Q4X022#red vir	Aspergillus fumigatus	IPR023395;IPR018108;IPR023395;IPR018108;IPR018108;IPR018108;IPR023395	Mitochondrial carrier domain superfamily;Mitochondrial substrate/solute carrier;Mitochondrial carrier domain superfamily;Mitochondrial carrier domain superfamily;Mitochondrial carrier domain superfamily;Mitochondrial carrier domain superfamily;Mitochondrial carrier domain superfamily;Mitochondrial substrate/solute carrier;Mitochondrial substrate/solute carrier;Mitochondrial substrate/solute carri…	WideEffHunter	-	-	GO:0001570;GO:0001843;GO:0001933;GO:0002062;GO:0002244;GO:0002248;GO:0003180;GO:0003823;GO:0005114;GO:0005125;GO:0005615;GO:0005743;GO:0005796;GO:0005902;GO:0006611;GO:0006754;GO:0007173;GO:0007182;GO:0007183;GO:0007435;GO:0008083;GO:0010575;GO:0010716;GO:0010718;GO:0010742;GO:0010763;GO:0010800;GO:0010862;GO:0010936;GO:0014008;GO:0015095;GO:0016202;GO:0017015;GO:0019899;GO:0022408;GO:0030214;GO:…	vasculogenesis;neural tube closure;negative regulation of protein phosphorylation;chondrocyte differentiation;hematopoietic progenitor cell differentiation;connective tissue replacement involved in inflammatory response wound healing;aortic valve morphogenesis;antigen binding;type II transforming growth factor beta receptor binding;cytokine activity;extracellular space;mitochondrial inner membran…	Biological Process;Biological Process;Biological Process;Biological Process;Biological Process;Biological Process;Biological Process;Molecular Function;Molecular Function;Molecular Function;Cellular Component;Cellular Component;Cellular Component;Cellular Component;Biological Process;Biological Process;Biological Process;Biological Process;Biological Process;Biological Process;Molecular Function;…	-	-
Pfijiensis_879	XP 007926495.1 hypothetical protein MYCFIDRAFT 153813 [Pseudocercospora fijiensis CIRAD86]	ref|XP 007926495.1|uncharacterized protein MYCFIDRAFT 153813 [Pseudocercospora fijiensis CIRAD86]/gb|EME83197.1|hypothetical protein MYCFIDRAFT 153813 [Pseudocercospora fijiensis CIRAD86];gb|KAF7185985.1|Sucrose non-fermenting protein kinase 1 [Pseudocercospora fuligena];gb|KXT13546.1|hypothetical protein AC579 1393 [Pseudocercospora musae];gb|KXT05862.1|hypothetical protein AC578 1111 [Pseudocer…	Pkinase-domain-containing protein	153813	-	PredHel=0	872	5	0.00573394	72	49	66	49	33	8	121.771	E5ADK1#loss patho	Leptosphaeria maculans	IPR013896;IPR000719;IPR032270;IPR017441;IPR008271;IPR000719;IPR013896;IPR028375;IPR011009	Armadillo-type fold;Armadillo-type fold;Armadillo-type fold;Carbon catabolite-derepressing protein kinase, ubiquitin-associated domain;Protein kinase domain;AMPK, C-terminal adenylate sensor domain;AMPK, C-terminal adenylate sensor domain;AMPK, C-terminal adenylate sensor domain;AMPK, C-terminal adenylate sensor domain;AMPK, C-terminal adenylate sensor domain;AMPK, C-terminal adenylate sensor dom…	WideEffHunter	RXLR	-	GO:0000144;GO:0003723;GO:0004679;GO:0005085;GO:0005524;GO:0005641;GO:0005774;GO:0006468;GO:0006986;GO:0006995;GO:0007155;GO:0016239;GO:0017148;GO:0031588;GO:0034976;GO:0035556;GO:0042802;GO:0045722;GO:0050790;GO:0071940;GO:0090606;GO:0106310;GO:1900436;GO:2000217;GO:2000222	cellular bud neck septin ring;RNA binding;AMP-activated protein kinase activity;guanyl-nucleotide exchange factor activity;ATP binding;nuclear envelope lumen;vacuolar membrane;protein phosphorylation;response to unfolded protein;cellular response to nitrogen starvation;cell adhesion;positive regulation of macroautophagy;negative regulation of translation;nucleotide-activated protein kinase comple…	Cellular Component;Molecular Function;Molecular Function;Molecular Function;Molecular Function;Cellular Component;Cellular Component;Biological Process;Biological Process;Biological Process;Biological Process;Biological Process;Biological Process;Cellular Component;Biological Process;Biological Process;Molecular Function;Biological Process;Biological Process;Biological Process;Biological Process;…	EC:2.7.11.11	cAMP-dependent protein kinase
Pfijiensis_1452	XP 007922051.1 hypothetical protein MYCFIDRAFT 213655 [Pseudocercospora fijiensis CIRAD86]	ref|XP 007922051.1|uncharacterized protein MYCFIDRAFT 213655 [Pseudocercospora fijiensis CIRAD86]/gb|EME89414.1|hypothetical protein MYCFIDRAFT 213655 [Pseudocercospora fijiensis CIRAD86];gb|KXT04416.1|hypothetical protein AC578 3606 [Pseudocercospora eumusae];gb|KXT13023.1|hypothetical protein AC579 3332 [Pseudocercospora musae];gb|KAF7193004.1|hypothetical protein HII31 05649 [Pseudocercospora …	putative WD40-repeat-containing domain superfamily	213655	-	PredHel=0	1114	14	0.0125673	108	66	111	55	33	13	112.38	-	-	IPR015943;IPR045142;IPR011047	WD40/YVTN repeat-like-containing domain superfamily;WD40/YVTN repeat-like-containing domain superfamily;WD40/YVTN repeat-like-containing domain superfamily;WD40/YVTN repeat-like-containing domain superfamily;WD40/YVTN repeat-like-containing domain superfamily;WD40/YVTN repeat-like-containing domain superfamily;WD40/YVTN repeat-like-containing domain superfamily;WD40/YVTN repeat-like-containing do…	-	-	-	GO:0005515;GO:0005737;GO:0006914;GO:0042594	protein binding;cytoplasm;autophagy;response to starvation	Molecular Function;Cellular Component;Biological Process;Biological Process	-	-
Pfijiensis_1022	XP 007925732.1 glycoside hydrolase family 31 protein [Pseudocercospora fijiensis CIRAD86]	ref|XP 007925732.1|glycoside hydrolase family 31 protein [Pseudocercospora fijiensis CIRAD86]/gb|EME82820.1|glycoside hydrolase family 31 protein [Pseudocercospora fijiensis CIRAD86];gb|KAF7195870.1|Sulfoquinovosidase [Pseudocercospora fuligena];ref|XP 023460639.1|Alpha-glucosidase [Cercospora beticola]/gb|PIB03064.1|Alpha-glucosidase [Cercospora beticola];gb|KAI5359074.1|putative glycoside hydro…	glycoside hydrolase family 31 protein	36105	Signal peptide	PredHel=0	766	5	0.00652742	71	54	34	26	48	20	106.106	-	-	IPR000322;IPR013780;IPR044112;IPR017853;IPR011013	Ribosomal biogenesis NSA2 family;Glycoside hydrolase family 31;Glycoside hydrolase family 31;Glycosyl hydrolase, all-beta;Glycosyl hydrolase, all-beta;Sulfoquinovosidase YihQ-like;Sulfoquinovosidase YihQ-like;Glycoside hydrolase superfamily;Glycoside hydrolase superfamily;Galactose mutarotase-like domain superfamily	-	-	-	GO:0002181;GO:0003729;GO:0003735;GO:0004553;GO:0005789;GO:0005975;GO:0006869;GO:0010501;GO:0030242;GO:0030246;GO:0034045	cytoplasmic translation;mRNA binding;structural constituent of ribosome;hydrolase activity, hydrolyzing O-glycosyl compounds;endoplasmic reticulum membrane;carbohydrate metabolic process;lipid transport;RNA secondary structure unwinding;autophagy of peroxisome;carbohydrate binding;phagophore assembly site membrane	Biological Process;Molecular Function;Molecular Function;Molecular Function;Cellular Component;Biological Process;Biological Process;Biological Process;Biological Process;Molecular Function;Cellular Component	EC:3.2.1	Glycosylases
Pfijiensis_1913	XP 007923718.1 hypothetical protein MYCFIDRAFT 210503 [Pseudocercospora fijiensis CIRAD86]	ref|XP 007923718.1|uncharacterized protein MYCFIDRAFT 210503 [Pseudocercospora fijiensis CIRAD86]/gb|EME86459.1|hypothetical protein MYCFIDRAFT 210503 [Pseudocercospora fijiensis CIRAD86];gb|KAF7189128.1|Serine/threonine-protein kinase Nek7 [Pseudocercospora fuligena];gb|KXS94028.1|hypothetical protein AC578 1701 [Pseudocercospora eumusae];gb|KXT16879.1|hypothetical protein AC579 4740 [Pseudocerc…	kinase-like protein	210503	-	PredHel=0	277	5	0.0180505	24	12	14	15	9	8	105.086	G4NEB8#loss patho	Magnaporthe oryzae	IPR000719;IPR000719;IPR011009	NAD(P)-binding domain superfamily;Protein kinase domain;Protein kinase domain;Protein kinase domain;Protein kinase domain;Protein kinase-like domain superfamily	WideEffHunter	RXLR,YFWxC	-	GO:0004674;GO:0005524;GO:0006468;GO:0006914;GO:0015031;GO:0034045	protein serine/threonine kinase activity;ATP binding;protein phosphorylation;autophagy;protein transport;phagophore assembly site membrane	Molecular Function;Molecular Function;Biological Process;Biological Process;Biological Process;Cellular Component	EC:2.7.1	Transferring phosphorus-containing groups
Pfijiensis_39	XP 007928201.1 hypothetical protein MYCFIDRAFT 89289 [Pseudocercospora fijiensis CIRAD86]	ref|XP 007928201.1|uncharacterized protein MYCFIDRAFT 89289 [Pseudocercospora fijiensis CIRAD86]/gb|EME80829.1|hypothetical protein MYCFIDRAFT 89289 [Pseudocercospora fijiensis CIRAD86];gb|KAF7192770.1|Vacuolar protease A [Pseudocercospora fuligena];gb|KXT01701.1|hypothetical protein AC578 2723 [Pseudocercospora eumusae];gb|KXT18762.1|hypothetical protein AC579 8217 [Pseudocercospora musae];gb|PP…	Asp-domain-containing protein	89289	Signal peptide	PredHel=0	396	4	0.010101	32	22	16	23	15	3	102.861	Q8NJS2#unaf patho	Leptosphaeria maculans	IPR001461;IPR033121;IPR021109;IPR021109;IPR001461;IPR001969;IPR001969;IPR033121;IPR021109	Aspartic peptidase A1 family;Peptidase family A1 domain;Aspartic peptidase domain superfamily;Aspartic peptidase domain superfamily;Aspartic peptidase A1 family;Aspartic peptidase, active site;Aspartic peptidase, active site;Peptidase family A1 domain;Aspartic peptidase domain superfamily	WideEffHunter	-	-	GO:0000324;GO:0004190;GO:0005975;GO:0006508;GO:0006914;GO:0009249;GO:0016020;GO:0016906;GO:0030259;GO:0033819;GO:0102202;GO:0102203;GO:0102205	fungal-type vacuole;aspartic-type endopeptidase activity;carbohydrate metabolic process;proteolysis;autophagy;protein lipoylation;membrane;sterol 3-beta-glucosyltransferase activity;lipid glycosylation;lipoyl(octanoyl) transferase activity;soladodine glucosyltransferase activity;brassicasterol glucosyltransferase activity;cholesterol alpha-glucosyltransferase activity	Cellular Component;Molecular Function;Biological Process;Biological Process;Biological Process;Biological Process;Cellular Component;Molecular Function;Biological Process;Molecular Function;Molecular Function;Molecular Function;Molecular Function	EC:2.4.1.173;EC:2.3.1.181;EC:3.4.23	Sterol 3-beta-glucosyltransferase;Lipoyl(octanoyl) transferase;Acting on peptide bonds (peptidases)
Pfijiensis_1400	KXT08605.1 hypothetical protein AC579 6108 [Pseudocercospora musae]	ref|XP 007927990.1|uncharacterized protein MYCFIDRAFT 49286 [Pseudocercospora fijiensis CIRAD86]/gb|EME81177.1|hypothetical protein MYCFIDRAFT 49286 [Pseudocercospora fijiensis CIRAD86];gb|KAF2213428.1|hypothetical protein CERZMDRAFT 66910 [Cercospora zeae-maydis SCOH1-5];ref|XP 003851396.1|uncharacterized protein MYCGRDRAFT 100434 [Zymoseptoria tritici IPO323]/gb|EGP86372.1|hypothetical protein …	ubiquitin-like modifier-activating enzyme atg-7	49286	-	PredHel=0	698	13	0.0186246	46	39	45	36	22	16	99.1289	G2XR75#red vir	Botrytis cinerea	IPR042523;IPR032197;IPR006285;IPR000594;IPR042522;IPR045886;IPR035985	Pyridoxal phosphate-dependent transferase;Ubiquitin-like modifier-activating enzyme Atg7, N-terminal, subdomain 2;Ubiquitin-like modifier-activating enzyme Atg7, N-terminal;Ubiquitin-like modifier-activating enzyme Atg7;THIF-type NAD/FAD binding fold;THIF-type NAD/FAD binding fold;Ubiquitin-like modifier-activating enzyme Atg7, N-terminal, subdomain 1;Ubiquitin-like modifier-activating enzyme Atg…	-	-	-	GO:0000045;GO:0000407;GO:0000422;GO:0006497;GO:0006508;GO:0006997;GO:0008641;GO:0009267;GO:0015031;GO:0018410;GO:0032446;GO:0034727;GO:0044249	autophagosome assembly;phagophore assembly site;autophagy of mitochondrion;protein lipidation;proteolysis;nucleus organization;ubiquitin-like modifier activating enzyme activity;cellular response to starvation;protein transport;C-terminal protein amino acid modification;protein modification by small protein conjugation;piecemeal microautophagy of the nucleus;cellular biosynthetic process	Biological Process;Cellular Component;Biological Process;Biological Process;Biological Process;Biological Process;Molecular Function;Biological Process;Biological Process;Biological Process;Biological Process;Biological Process;Biological Process	EC:6.2	Forming carbon-sulfur bonds
Pfijiensis_761	XP 007931260.1 hypothetical protein MYCFIDRAFT 33959 [Pseudocercospora fijiensis CIRAD86]	ref|XP 007931260.1|uncharacterized protein MYCFIDRAFT 33959 [Pseudocercospora fijiensis CIRAD86]/gb|EME77971.1|hypothetical protein MYCFIDRAFT 33959 [Pseudocercospora fijiensis CIRAD86];gb|KXS96669.1|hypothetical protein AC578 4393 [Pseudocercospora eumusae];gb|KAF7191519.1|Vacuolar protein sorting-associated protein 41-like [Pseudocercospora fuligena];gb|KXT10562.1|hypothetical protein AC579 180…	WD domain-containing protein	33959	-	PredHel=0	1304	13	0.00996933	97	77	68	62	34	21	91.84	-	-	IPR015943;IPR000547;IPR011990;IPR045111;IPR036322	WD40/YVTN repeat-like-containing domain superfamily;Clathrin, heavy chain/VPS, 7-fold repeat;Tetratricopeptide-like helical domain superfamily;Tetratricopeptide-like helical domain superfamily;Tetratricopeptide-like helical domain superfamily;Tetratricopeptide-like helical domain superfamily;Tetratricopeptide-like helical domain superfamily;Tetratricopeptide-like helical domain superfamily;Tetrat…	WideEffHunter	RXLR,LysM	-	GO:0005515;GO:0005770;GO:0005773;GO:0005886;GO:0006623;GO:0006906;GO:0009267;GO:0016236;GO:0098796;GO:0099023	protein binding;late endosome;vacuole;plasma membrane;protein targeting to vacuole;vesicle fusion;cellular response to starvation;macroautophagy;membrane protein complex;vesicle tethering complex	Molecular Function;Cellular Component;Cellular Component;Cellular Component;Biological Process;Biological Process;Biological Process;Biological Process;Cellular Component;Cellular Component	-	-
Pfijiensis_1942	XP 007932116.1 uncharacterized protein MYCFIDRAFT 191492 [Pseudocercospora fijiensis CIRAD86]	ref|XP 007932116.1|uncharacterized protein MYCFIDRAFT 191492 [Pseudocercospora fijiensis CIRAD86]/gb|EME77357.1|hypothetical protein MYCFIDRAFT 191492 [Pseudocercospora fijiensis CIRAD86];gb|KAF7187875.1|Autophagy-related protein [Pseudocercospora fuligena];ref|XP 023456145.1|Autophagy-related protein 22 [Cercospora beticola]/gb|PIA98188.1|Autophagy-related protein 22 [Cercospora beticola];ref|XP…	Autophagy-related protein 22	191492	-	PredHel=12	537	3	0.00558659	32	30	18	13	28	21	90.322	A0A0D2X8F5#red vir;incr vir	Fusarium oxysporum	IPR024671;IPR036259;IPR036259	Autophagy-related protein 22-like;MFS transporter superfamily;MFS transporter superfamily;MFS transporter superfamily;MFS transporter superfamily;MFS transporter superfamily	WideEffHunter	RXLR	-	GO:0005774;GO:0006865;GO:0006914;GO:0016407;GO:0022857;GO:0055085	vacuolar membrane;amino acid transport;autophagy;acetyltransferase activity;transmembrane transporter activity;transmembrane transport	Cellular Component;Biological Process;Biological Process;Molecular Function;Molecular Function;Biological Process	EC:2.3.1	Acyltransferases
Pfijiensis_864	KXT02692.1 hypothetical protein AC578 1137 [Mycosphaerella eumusae]	ref|XP 007924457.1|uncharacterized protein MYCFIDRAFT 119622, partial [Pseudocercospora fijiensis CIRAD86]/gb|EME83822.1|hypothetical protein MYCFIDRAFT 119622, partial [Pseudocercospora fijiensis CIRAD86];gb|KXT02692.1|hypothetical protein AC578 1137 [Pseudocercospora eumusae];gb|KAF7188844.1|hypothetical protein HII31 09767 [Pseudocercospora fuligena];gb|KXT17538.1|hypothetical protein AC579 31…	Autophagy-related protein	119622	-	PredHel=0	359	2	0.00557103	24	17	20	28	8	4	86.2246	F9FUE8#red vir;unaf patho	Fusarium oxysporum	IPR007135;IPR046962	SWI/SNF and RSC complexes subunit Ssr4, N-terminal;SWI/SNF and RSC complexes subunit Ssr4, N-terminal;SWI/SNF and RSC complexes subunit Ssr4, N-terminal;SWI/SNF and RSC complexes subunit Ssr4, N-terminal;Ubiquitin-like-conjugating enzyme Atg3/Atg10;Ubiquitin-like-conjugating enzyme Atg3/Atg10;Ubiquitin-like-conjugating enzyme Atg3/Atg10;Ubiquitin-like-conjugating enzyme Atg3/Atg10;Ubiquitin-like-…	-	[LI]xAR	-	GO:0000045;GO:0000151;GO:0000407;GO:0000422;GO:0003995;GO:0005829;GO:0006501;GO:0006508;GO:0006612;GO:0019776;GO:0034727;GO:0044805;GO:0050660;GO:0061908	autophagosome assembly;ubiquitin ligase complex;phagophore assembly site;autophagy of mitochondrion;acyl-CoA dehydrogenase activity;cytosol;C-terminal protein lipidation;proteolysis;protein targeting to membrane;Atg8 ligase activity;piecemeal microautophagy of the nucleus;late nucleophagy;flavin adenine dinucleotide binding;phagophore	Biological Process;Cellular Component;Cellular Component;Biological Process;Molecular Function;Cellular Component;Biological Process;Biological Process;Biological Process;Molecular Function;Biological Process;Biological Process;Molecular Function;Cellular Component	EC:1.3.8;EC:2.3.2	Acting on the CH-CH group of donors;Acyltransferases
Pfijiensis_97	XP 002840757.1 ubiquitin-60S ribosomal protein L40 fusion protein [Tuber melanosporum Mel28]	ref|XP 007924320.1|uncharacterized protein MYCFIDRAFT 60610 [Pseudocercospora fijiensis CIRAD86]/gb|AJV55475.1|Ubi4p [Saccharomyces cerevisiae YJM1342]/gb|AJV65753.1|Ubi4p [Saccharomyces cerevisiae YJM1447]/gb|EHN05782.1|Ubi4p [Saccharomyces cerevisiae x Saccharomyces kudriavzevii VIN7]/gb|EWH17145.1|Ubi4p [Saccharomyces cerevisiae P283]/gb|KAE8348646.1|ubiquitin-related domain-containing protein…	ubiquitin	60610	-	PredHel=0	230	0	0	15	21	6	21	7	0	72.4973	J9VLE6#red vir	Cryptococcus neoformans	IPR019956;IPR000626;IPR019954;IPR019954;IPR019954;IPR000626;IPR000626;IPR000626;IPR029071;IPR029071;IPR029071	Ubiquitin domain;Ubiquitin domain;Ubiquitin-like domain;Ubiquitin-like domain;Ubiquitin conserved site;Ubiquitin conserved site;Ubiquitin conserved site;Ubiquitin-like domain;Ubiquitin-like domain;Ubiquitin-like domain;Ubiquitin-like domain;Ubiquitin-like domain;Ubiquitin-like domain;Ubiquitin-like domain superfamily;Ubiquitin-like domain superfamily;Ubiquitin-like domain superfamily	-	-	-	GO:0000902;GO:0003729;GO:0004857;GO:0005634;GO:0005737;GO:0005886;GO:0016567;GO:0031386;GO:0031625;GO:0033621;GO:0034605;GO:0034727;GO:0036166;GO:0043086;GO:0043161;GO:0044182;GO:0051321	cell morphogenesis;mRNA binding;enzyme inhibitor activity;nucleus;cytoplasm;plasma membrane;protein ubiquitination;protein tag;ubiquitin protein ligase binding;nuclear-transcribed mRNA catabolic process, meiosis-specific transcripts;cellular response to heat;piecemeal microautophagy of the nucleus;phenotypic switching;negative regulation of catalytic activity;proteasome-mediated ubiquitin-depende…	Biological Process;Molecular Function;Molecular Function;Cellular Component;Cellular Component;Cellular Component;Biological Process;Molecular Function;Molecular Function;Biological Process;Biological Process;Biological Process;Biological Process;Biological Process;Biological Process;Biological Process;Biological Process	-	-
Pfijiensis_427	KXS96695.1 hypothetical protein AC578 9437 [Mycosphaerella eumusae]	ref|XP 007930280.1|uncharacterized protein MYCFIDRAFT 204881 [Pseudocercospora fijiensis CIRAD86]/gb|EME79606.1|hypothetical protein MYCFIDRAFT 204881 [Pseudocercospora fijiensis CIRAD86];gb|KAF7185971.1|Transcriptional regulatory protein SIN3 [Pseudocercospora fuligena];gb|KXS98156.1|hypothetical protein AC579 9993 [Pseudocercospora musae];gb|KXS96695.1|hypothetical protein AC578 9437 [Pseudocer…	Paired amphipathic helix protein pst1	204881	-	PredHel=0	1464	6	0.00409836	95	60	98	71	69	12	69.6112	-	-	IPR036600;IPR036600;IPR036600;IPR031693;IPR013194;IPR003822;IPR039774;IPR003822;IPR003822;IPR003822;IPR036600;IPR036600;IPR036600	Domain of unknown function DUF2427;Paired amphipathic helix superfamily;Paired amphipathic helix superfamily;Paired amphipathic helix superfamily;Sin3, C-terminal;Histone deacetylase interacting domain;Paired amphipathic helix;Paired amphipathic helix;Paired amphipathic helix;Paired amphipathic helix;Paired amphipathic helix;Paired amphipathic helix;Paired amphipathic helix;Paired amphipathic hel…	WideEffHunter	RXLR	-	GO:0000117;GO:0000122;GO:0000166;GO:0003713;GO:0003714;GO:0006303;GO:0016020;GO:0016479;GO:0016575;GO:0016779;GO:0030174;GO:0032221;GO:0033698;GO:0042802;GO:0044804;GO:0051038;GO:0061186;GO:0061188;GO:0061408;GO:0070550	regulation of transcription involved in G2/M transition of mitotic cell cycle;negative regulation of transcription by RNA polymerase II;nucleotide binding;transcription coactivator activity;transcription corepressor activity;double-strand break repair via nonhomologous end joining;membrane;negative regulation of transcription by RNA polymerase I;histone deacetylation;nucleotidyltransferase activi…	Biological Process;Biological Process;Molecular Function;Molecular Function;Molecular Function;Biological Process;Cellular Component;Biological Process;Biological Process;Molecular Function;Biological Process;Cellular Component;Cellular Component;Molecular Function;Biological Process;Biological Process;Biological Process;Biological Process;Biological Process;Biological Process	EC:2.7.7	Transferring phosphorus-containing groups
Pfijiensis_353	EHN01342.1 Ubi4p [Saccharomyces cerevisiae x Saccharomyces kudriavzevii VIN7]	ref|XP 007924320.1|uncharacterized protein MYCFIDRAFT 60610 [Pseudocercospora fijiensis CIRAD86]/gb|AJV55475.1|Ubi4p [Saccharomyces cerevisiae YJM1342]/gb|AJV65753.1|Ubi4p [Saccharomyces cerevisiae YJM1447]/gb|EHN05782.1|Ubi4p [Saccharomyces cerevisiae x Saccharomyces kudriavzevii VIN7]/gb|EWH17145.1|Ubi4p [Saccharomyces cerevisiae P283]/gb|KAE8348646.1|ubiquitin-related domain-containing protein…	ubiquitin	60610	-	PredHel=0	230	0	0	15	21	6	21	7	0	65.6394	A0A063BP02#red vir	Cryptococcus neoformans	IPR019956;IPR000626;IPR019954;IPR019954;IPR019954;IPR000626;IPR000626;IPR000626;IPR029071;IPR029071;IPR029071	Ubiquitin domain;Ubiquitin domain;Ubiquitin-like domain;Ubiquitin-like domain;Ubiquitin conserved site;Ubiquitin conserved site;Ubiquitin conserved site;Ubiquitin-like domain;Ubiquitin-like domain;Ubiquitin-like domain;Ubiquitin-like domain;Ubiquitin-like domain;Ubiquitin-like domain;Ubiquitin-like domain superfamily;Ubiquitin-like domain superfamily;Ubiquitin-like domain superfamily	-	-	-	GO:0000902;GO:0003729;GO:0004857;GO:0005634;GO:0005737;GO:0005886;GO:0016567;GO:0031386;GO:0031625;GO:0033621;GO:0034605;GO:0034727;GO:0036166;GO:0043086;GO:0043161;GO:0044182;GO:0051321	cell morphogenesis;mRNA binding;enzyme inhibitor activity;nucleus;cytoplasm;plasma membrane;protein ubiquitination;protein tag;ubiquitin protein ligase binding;nuclear-transcribed mRNA catabolic process, meiosis-specific transcripts;cellular response to heat;piecemeal microautophagy of the nucleus;phenotypic switching;negative regulation of catalytic activity;proteasome-mediated ubiquitin-depende…	Biological Process;Molecular Function;Molecular Function;Cellular Component;Cellular Component;Cellular Component;Biological Process;Molecular Function;Molecular Function;Biological Process;Biological Process;Biological Process;Biological Process;Biological Process;Biological Process;Biological Process;Biological Process	-	-
Pfijiensis_79	XP 003017344.1 hypothetical protein ARB 04224 [Trichophyton benhamiae CBS 112371]	ref|XP 007922733.1|uncharacterized protein MYCFIDRAFT 72353 [Pseudocercospora fijiensis CIRAD86]/gb|EME85618.1|hypothetical protein MYCFIDRAFT 72353 [Pseudocercospora fijiensis CIRAD86];gb|KAI1496521.1|autophagy-related protein 8 [Biscogniauxia marginata];ref|XP 033441624.1|Autophagy-related protein 8 [Daldinia childiae]/ref|XP 047862423.1|microtubule-associated protein [Daldinia vernicosa]/ref|X…	autophagy-related protein 8	72353	-	PredHel=0	120	1	0.00833333	6	5	6	14	1	0	63.9121	A0A063BP02#red vir	Ustilaginoidea virens	IPR004241;IPR004241;IPR029071	LDB19, N-terminal;Autophagy protein Atg8 ubiquitin-like;Autophagy protein Atg8 ubiquitin-like;Autophagy protein Atg8 ubiquitin-like;Ubiquitin-like domain superfamily	-	-	-	GO:0000329;GO:0000407;GO:0000421;GO:0005811;GO:0005829;GO:0006995;GO:0008429;GO:0009306;GO:0016236;GO:0033110;GO:0034599;GO:0043936	fungal-type vacuole membrane;phagophore assembly site;autophagosome membrane;lipid droplet;cytosol;cellular response to nitrogen starvation;phosphatidylethanolamine binding;protein secretion;macroautophagy;Cvt vesicle membrane;cellular response to oxidative stress;asexual sporulation resulting in formation of a cellular spore	Cellular Component;Cellular Component;Cellular Component;Cellular Component;Cellular Component;Biological Process;Molecular Function;Biological Process;Biological Process;Cellular Component;Biological Process;Biological Process	-	-
Pfijiensis_1034	XP 007920479.1 serine/threonine protein kinase, CMGC family, CDC2/CDK subfamily [Pseudocercospora fijiensis CIRAD86]	ref|XP 007920479.1|serine/threonine protein kinase, CMGC family, CDC2/CDK subfamily [Pseudocercospora fijiensis CIRAD86]/gb|EME89262.1|serine/threonine protein kinase, CMGC family, CDC2/CDK subfamily [Pseudocercospora fijiensis CIRAD86]/gb|KAF7191431.1|Negative regulator of the PHO system [Pseudocercospora fuligena];gb|KXS96139.1|hypothetical protein AC578 2298 [Pseudocercospora eumusae];gb|EME49…	Negative regulator of the PHO	76612	-	PredHel=0	324	3	0.00925926	19	21	19	15	13	6	52.0427	I1RN31#lethal	Fusarium graminearum	IPR000719;IPR017441;IPR008271;IPR000719;IPR011009	Protein kinase domain;Protein kinase domain;Protein kinase domain;Protein kinase domain;Protein kinase, ATP binding site;Serine/threonine-protein kinase, active site;Protein kinase domain;Protein kinase-like domain superfamily	-	-	-	GO:0000083;GO:0000122;GO:0004693;GO:0005524;GO:0005634;GO:0005737;GO:0005935;GO:0006468;GO:0006974;GO:0007089;GO:0016020;GO:0016239;GO:0016242;GO:0030332;GO:0031647;GO:0032878;GO:0032880;GO:0043433;GO:0045719;GO:0045936;GO:0046822;GO:0050849;GO:0051302;GO:0055088;GO:0071073;GO:0140014;GO:1990860	regulation of transcription involved in G1/S transition of mitotic cell cycle;negative regulation of transcription by RNA polymerase II;cyclin-dependent protein serine/threonine kinase activity;ATP binding;nucleus;cytoplasm;cellular bud neck;protein phosphorylation;DNA damage response;traversing start control point of mitotic cell cycle;membrane;positive regulation of macroautophagy;negative regu…	Biological Process;Biological Process;Molecular Function;Molecular Function;Cellular Component;Cellular Component;Cellular Component;Biological Process;Biological Process;Biological Process;Cellular Component;Biological Process;Biological Process;Molecular Function;Biological Process;Biological Process;Biological Process;Biological Process;Biological Process;Biological Process;Biological Process;…	EC:2.7.11.22	Cyclin-dependent kinase
Pfijiensis_268	XP 007928315.1 hypothetical protein MYCFIDRAFT 155217 [Pseudocercospora fijiensis CIRAD86]	ref|XP 007928315.1|uncharacterized protein MYCFIDRAFT 155217 [Pseudocercospora fijiensis CIRAD86]/gb|EME80988.1|hypothetical protein MYCFIDRAFT 155217 [Pseudocercospora fijiensis CIRAD86];gb|KAF7190859.1|Condensin complex subunit 1 [Pseudocercospora fuligena];gb|KXT04064.1|hypothetical protein AC578 4907 [Pseudocercospora eumusae];gb|KXT18422.1|hypothetical protein AC579 8179 [Pseudocercospora mu…	putative armadillo-like helical, condensin complex subunit 1	155217	-	PredHel=0	1243	24	0.0193081	91	64	48	88	46	7	49.0088	-	-	IPR007673;IPR032682;IPR011989;IPR024324;IPR026971;IPR016024	Condensin subunit 1;Condensin complex subunit 1, C-terminal;Armadillo-like helical;Condensin complex subunit 1, N-terminal;Condensin complex subunit 1, N-terminal;Condensin complex subunit 1, N-terminal;Condensin complex subunit 1, N-terminal;Condensin complex subunit 1, N-terminal;Condensin complex subunit 1, N-terminal;Condensin complex subunit 1, N-terminal;Condensin subunit 1/Condensin-2 comp…	-	-	-	GO:0000776;GO:0000791;GO:0000796;GO:0003682;GO:0003690;GO:0003697;GO:0005730;GO:0005737;GO:0007076;GO:0007130;GO:0010032;GO:0016887;GO:0030466;GO:0042393;GO:0043007;GO:0044804;GO:0051301;GO:0051307;GO:0070058;GO:0070550;GO:0071103;GO:0140602;GO:1903342	kinetochore;euchromatin;condensin complex;chromatin binding;double-stranded DNA binding;single-stranded DNA binding;nucleolus;cytoplasm;mitotic chromosome condensation;synaptonemal complex assembly;meiotic chromosome condensation;ATP hydrolysis activity;silent mating-type cassette heterochromatin formation;histone binding;maintenance of rDNA;autophagy of nucleus;cell division;meiotic chromosome s…	Cellular Component;Cellular Component;Cellular Component;Molecular Function;Molecular Function;Molecular Function;Cellular Component;Cellular Component;Biological Process;Biological Process;Biological Process;Molecular Function;Biological Process;Molecular Function;Biological Process;Biological Process;Biological Process;Biological Process;Biological Process;Biological Process;Biological Process;…	EC:3.6.1.15	Nucleoside-triphosphate phosphatase
Pfijiensis_1532	KXT17772.1 hypothetical protein AC579 3611 [Pseudocercospora musae]	ref|XP 007919878.1|uncharacterized protein MYCFIDRAFT 28623 [Pseudocercospora fijiensis CIRAD86]/gb|EME87537.1|hypothetical protein MYCFIDRAFT 28623 [Pseudocercospora fijiensis CIRAD86];gb|KXT02605.1|hypothetical protein AC578 10684 [Pseudocercospora eumusae];gb|KAF7186951.1|Dynamin-related protein DNM1 [Pseudocercospora fuligena];gb|KXT17772.1|hypothetical protein AC579 3611 [Pseudocercospora mu…	dynamin GTPase	28623	-	PredHel=0	794	6	0.00755668	64	46	45	39	40	1	42.4014	E9EL64#red vir	Magnaporthe oryzae	IPR022812;IPR045063;IPR003130;IPR000375;IPR027417;IPR022812;IPR019762;IPR030381;IPR020850;IPR001401;IPR027417	GYF-like domain superfamily;GYF-like domain superfamily;Dynamin;Dynamin;Dynamin, N-terminal;Dynamin GTPase effector;Dynamin stalk domain;P-loop containing nucleoside triphosphate hydrolase;P-loop containing nucleoside triphosphate hydrolase;P-loop containing nucleoside triphosphate hydrolase;P-loop containing nucleoside triphosphate hydrolase;P-loop containing nucleoside triphosphate hydrolase;Dy…	WideEffHunter	[LI]xAR	-	GO:0000001;GO:0003924;GO:0005525;GO:0005741;GO:0005777;GO:0005829;GO:0005874;GO:0008017;GO:0015886;GO:0016050;GO:0016236;GO:0016559;GO:0032153;GO:0034643;GO:0042802;GO:0051260;GO:0090149;GO:0140572	mitochondrion inheritance;GTPase activity;GTP binding;mitochondrial outer membrane;peroxisome;cytosol;microtubule;microtubule binding;heme transport;vesicle organization;macroautophagy;peroxisome fission;cell division site;establishment of mitochondrion localization, microtubule-mediated;identical protein binding;protein homooligomerization;mitochondrial membrane fission;vacuole fission	Biological Process;Molecular Function;Molecular Function;Cellular Component;Cellular Component;Cellular Component;Cellular Component;Molecular Function;Biological Process;Biological Process;Biological Process;Biological Process;Cellular Component;Biological Process;Molecular Function;Biological Process;Biological Process;Biological Process	EC:3.6.1.15	Nucleoside-triphosphate phosphatase

## Sheet: Related to Gene silencing
ID-contig	ID NCBI	BLAST againts NCBI (50 hits)	Sequence description by NCBI (probable function)	Id pt JGI P. fijiensis	Sgnal Peptide?	TMHMM	Length	Cysteine	C %	Serine	Threonine	Proline	Lysine	Asparagine	Tryptophan	RPKM (conidia)	Blast against PHI	Pathogen PHI hit	ID interproscan domain	Interproscan Name	Effector?	Motifs (WideEffHunter)	Know effectors?	Annotation GO ID	Annotation GO Term	Mapping GO Category	Enzyme code	Enzyme name
Ribonuclease III-endoribunoclease dicer
Pfijiensis_510	KXS96296.1 hypothetical protein AC578 7473 [Mycosphaerella eumusae]	ref|XP 007926900.1|uncharacterized protein MYCFIDRAFT 7253, partial [Pseudocercospora fijiensis CIRAD86]/ref|XP 007930934.1|uncharacterized protein MYCFIDRAFT 121888, partial [Pseudocercospora fijiensis CIRAD86]/gb|EME78586.1|hypothetical protein MYCFIDRAFT 121888, partial [Pseudocercospora fijiensis CIRAD86]/gb|EME82397.1|hypothetical protein MYCFIDRAFT 7253, partial [Pseudocercospora fijiensis …	Double-strand-specific pac1 ribonuclease	7253	-	PredHel=0	129	0	0	7	8	2	14	7	3	156.688	Q8DT66#red vir;unaf patho	Streptococcus mutans	IPR036389;IPR000999;IPR011907;IPR000999;IPR000999;IPR036389	Centrosomin, N-terminal motif 1;Ribonuclease III, endonuclease domain superfamily;Ribonuclease III domain;Ribonuclease III domain;Ribonuclease III domain;Ribonuclease III domain;Ribonuclease III domain;Ribonuclease III;Ribonuclease III domain;Ribonuclease III domain;Ribonuclease III, endonuclease domain superfamily	WideEffHunter	LysM	-	GO:0003725;GO:0004525;GO:0005634;GO:0006364;GO:0016020;GO:0035195;GO:0035196;GO:0090502	double-stranded RNA binding;ribonuclease III activity;nucleus;rRNA processing;membrane;miRNA-mediated gene silencing;miRNA processing;RNA phosphodiester bond hydrolysis, endonucleolytic	Molecular Function;Molecular Function;Cellular Component;Biological Process;Cellular Component;Biological Process;Biological Process;Biological Process	EC:3.1.30;EC:3.1.26.3	Acting on ester bonds;Ribonuclease III
Pfijiensis_1284	XP 007921228.1 hypothetical protein MYCFIDRAFT 104430, partial [Pseudocercospora fijiensis CIRAD86]	ref|XP 007921228.1|uncharacterized protein MYCFIDRAFT 104430, partial [Pseudocercospora fijiensis CIRAD86]/gb|EME87995.1|hypothetical protein MYCFIDRAFT 104430, partial [Pseudocercospora fijiensis CIRAD86];gb|KXT08533.1|hypothetical protein AC579 5406 [Pseudocercospora musae];gb|KXT02887.1|hypothetical protein AC578 1800 [Pseudocercospora eumusae];ref|XP 033673768.1|uncharacterized protein M409DR…	P-loop containing nucleoside triphosphate hydrolase protein	104430	-	PredHel=0	1360	26	0.0191176	89	77	59	59	40	19	155.021	A0A194WBI8#red vir	Valsa mali	IPR001650;IPR000999;IPR011545;IPR027417;IPR036389;IPR038248;IPR027417;IPR000999;IPR001650;IPR000999;IPR005034;IPR014001;IPR000999;IPR000999;IPR000999;IPR036389;IPR027417;IPR036389	Helicase, C-terminal;Helicase, C-terminal;Ribonuclease III domain;DEAD/DEAH box helicase domain;P-loop containing nucleoside triphosphate hydrolase;Ribonuclease III, endonuclease domain superfamily;Dicer dimerisation domain superfamily;P-loop containing nucleoside triphosphate hydrolase;P-loop containing nucleoside triphosphate hydrolase;P-loop containing nucleoside triphosphate hydrolase;P-loop …	-	-	-	GO:0003723;GO:0004386;GO:0004525;GO:0005524;GO:0005634;GO:0005737;GO:0006396;GO:0016020;GO:0035194;GO:0050688;GO:0090502;GO:1990904	RNA binding;helicase activity;ribonuclease III activity;ATP binding;nucleus;cytoplasm;RNA processing;membrane;ncRNA-mediated post-transcriptional gene silencing;regulation of defense response to virus;RNA phosphodiester bond hydrolysis, endonucleolytic;ribonucleoprotein complex	Molecular Function;Molecular Function;Molecular Function;Molecular Function;Cellular Component;Cellular Component;Biological Process;Cellular Component;Biological Process;Biological Process;Biological Process;Cellular Component	EC:3.1.30;EC:3.1.26.3	Acting on ester bonds;Ribonuclease III
Pfijiensis_1069	XP 007923493.1 hypothetical protein MYCFIDRAFT 210407 [Pseudocercospora fijiensis CIRAD86]	ref|XP 007923493.1|uncharacterized protein MYCFIDRAFT 210407 [Pseudocercospora fijiensis CIRAD86]/gb|EME86097.1|hypothetical protein MYCFIDRAFT 210407 [Pseudocercospora fijiensis CIRAD86];gb|KXT04608.1|hypothetical protein AC578 8628 [Pseudocercospora eumusae];gb|KAF7190303.1|54S ribosomal protein L3, mitochondrial [Pseudocercospora fuligena];gb|KAI5358297.1|putative ribonuclease III domain, doub…	ribonuclease III	210407	-	PredHel=0	497	7	0.0140845	38	23	39	21	11	5	114.141	-	-	IPR036389;IPR011907;IPR000999;IPR044443;IPR036389;	Ribonuclease III, endonuclease domain superfamily;Ribonuclease III, endonuclease domain superfamily;Ribonuclease III;Ribonuclease III domain;54S ribosomal protein L3, double-stranded RNA binding domain;Ribonuclease III, endonuclease domain superfamily;Ribonuclease III, endonuclease domain superfamily	-	-	-	GO:0003725;GO:0004525;GO:0005634;GO:0005840;GO:0006364;GO:0016020;GO:0035195;GO:0035196;GO:0090502	double-stranded RNA binding;ribonuclease III activity;nucleus;ribosome;rRNA processing;membrane;miRNA-mediated gene silencing;miRNA processing;RNA phosphodiester bond hydrolysis, endonucleolytic	Molecular Function;Molecular Function;Cellular Component;Cellular Component;Biological Process;Cellular Component;Biological Process;Biological Process;Biological Process	EC:3.1.30;EC:3.1.26.3	Acting on ester bonds;Ribonuclease III
Pfijiensis_792	XP 007930546.1 hypothetical protein MYCFIDRAFT 43585 [Pseudocercospora fijiensis CIRAD86]	ref|XP 007930546.1|uncharacterized protein MYCFIDRAFT 43585 [Pseudocercospora fijiensis CIRAD86]/gb|EME78888.1|hypothetical protein MYCFIDRAFT 43585 [Pseudocercospora fijiensis CIRAD86];gb|KAF7187502.1|Dicer-like protein 1 [Pseudocercospora fuligena];gb|KXT03338.1|hypothetical protein AC578 3962 [Pseudocercospora eumusae];gb|KXT09295.1|hypothetical protein AC579 2853 [Pseudocercospora musae];ref|…	Dicer-like protein 1	43585	-	PredHel=0	1516	25	0.0164908	88	81	63	103	56	21	98.9046	A0A194VW85#unaf patho;red vir	Valsa mali	IPR000999;IPR006935;IPR038248;IPR027417;IPR027417;IPR036389;IPR001650;IPR000999;IPR014720;IPR000999;IPR014001;IPR000999;IPR001650;IPR005034;IPR000999;IPR000999;IPR036389;IPR027417;IPR036389	Stress response protein NST1;Ribonuclease III domain;Helicase/UvrB, N-terminal;Dicer dimerisation domain superfamily;P-loop containing nucleoside triphosphate hydrolase;P-loop containing nucleoside triphosphate hydrolase;P-loop containing nucleoside triphosphate hydrolase;Ribonuclease III, endonuclease domain superfamily;Helicase, C-terminal;Helicase, C-terminal;Helicase, C-terminal;Helicase, C-t…	-	-	-	GO:0003677;GO:0003723;GO:0004386;GO:0004525;GO:0005524;GO:0005634;GO:0005737;GO:0006396;GO:0016020;GO:0035194;GO:0046872;GO:0050688;GO:0090502;GO:1990904	DNA binding;RNA binding;helicase activity;ribonuclease III activity;ATP binding;nucleus;cytoplasm;RNA processing;membrane;ncRNA-mediated post-transcriptional gene silencing;metal ion binding;regulation of defense response to virus;RNA phosphodiester bond hydrolysis, endonucleolytic;ribonucleoprotein complex	Molecular Function;Molecular Function;Molecular Function;Molecular Function;Molecular Function;Cellular Component;Cellular Component;Biological Process;Cellular Component;Biological Process;Molecular Function;Biological Process;Biological Process;Cellular Component	EC:3.1.30;EC:3.1.26.3	Acting on ester bonds;Ribonuclease III
Clathrin
Pfijiensis_1016	XP 007928846.1 hypothetical protein MYCFIDRAFT 51786 [Pseudocercospora fijiensis CIRAD86]	ref|XP 007928846.1|uncharacterized protein MYCFIDRAFT 51786 [Pseudocercospora fijiensis CIRAD86]/gb|EME79903.1|hypothetical protein MYCFIDRAFT 51786 [Pseudocercospora fijiensis CIRAD86];gb|KAF7190984.1|putative clathrin heavy chain [Pseudocercospora fuligena];gb|KXS95108.1|hypothetical protein AC578 7424 [Pseudocercospora eumusae];gb|KXT09995.1|hypothetical protein AC579 3976 [Pseudocercospora mu…	clathrin heavy chain	51786	-	PredHel=0	1681	19	0.0113028	89	74	64	94	90	15	166.854	-	-	IPR000547;IPR016025;IPR016341;IPR011990;IPR022365;IPR000547;IPR000547;IPR000547;IPR000547;IPR000547;IPR000547;IPR000547;IPR016024;IPR016025;IPR016024;IPR016024;IPR016024;IPR016024;IPR016024	Ubiquitin-like domain superfamily;Clathrin, heavy chain/VPS, 7-fold repeat;Clathrin heavy chain, N-terminal;Clathrin, heavy chain;Clathrin, heavy chain;Tetratricopeptide-like helical domain superfamily;Clathrin, heavy chain, propeller repeat;Clathrin, heavy chain, propeller repeat;Clathrin, heavy chain, propeller repeat;Clathrin, heavy chain, propeller repeat;Clathrin, heavy chain/VPS, 7-fold rep…	WideEffHunter	YFWxC	-	GO:0005198;GO:0006886;GO:0006895;GO:0006898;GO:0006900;GO:0010324;GO:0030130;GO:0030132;GO:0030479;GO:0032051;GO:0071439	structural molecule activity;intracellular protein transport;Golgi to endosome transport;receptor-mediated endocytosis;vesicle budding from membrane;membrane invagination;clathrin coat of trans-Golgi network vesicle;clathrin coat of coated pit;actin cortical patch;clathrin light chain binding;clathrin complex	Molecular Function;Biological Process;Biological Process;Biological Process;Biological Process;Biological Process;Cellular Component;Cellular Component;Cellular Component;Molecular Function;Cellular Component	-	-
Pfijiensis_2151	KXT10738.1 hypothetical protein AC579 6837 [Pseudocercospora musae]	ref|XP 007931752.1|uncharacterized protein MYCFIDRAFT 87277 [Pseudocercospora fijiensis CIRAD86]/gb|EME78041.1|hypothetical protein MYCFIDRAFT 87277 [Pseudocercospora fijiensis CIRAD86];ref|XP 007673092.1|uncharacterized protein BAUCODRAFT 63239 [Baudoinia panamericana UAMH 10762]/gb|EMC99640.1|hypothetical protein BAUCODRAFT 63239 [Baudoinia panamericana UAMH 10762];ref|XP 033670598.1|uncharacte…	VHS-domain-containing protein	87277	-	PredHel=0	583	6	0.0102916	40	30	40	36	25	3	112.092	G4NE07#red vir	Magnaporthe oryzae	IPR008152;IPR008942;IPR002014;IPR038425;IPR004152;IPR004152;IPR008153;IPR002014;IPR013041;IPR008942	Protein kinase-like domain superfamily;Clathrin adaptor, alpha/beta/gamma-adaptin, appendage, Ig-like subdomain;ENTH/VHS;VHS domain;GAT domain superfamily;GAT domain superfamily;GAT domain superfamily;GAT domain;GAT domain;GAT domain;GAT domain;GAT domain;Gamma-adaptin ear (GAE) domain;VHS domain;VHS domain;VHS domain;Clathrin adaptor, appendage, Ig-like subdomain superfamily;Clathrin adaptor, ap…	WideEffHunter	EAR 1	-	GO:0005773;GO:0005802;GO:0005829;GO:0005886;GO:0006895;GO:0006896;GO:0007039;GO:0035091;GO:0043130;GO:0043328;GO:0044248	vacuole;trans-Golgi network;cytosol;plasma membrane;Golgi to endosome transport;Golgi to vacuole transport;protein catabolic process in the vacuole;phosphatidylinositol binding;ubiquitin binding;protein transport to vacuole involved in ubiquitin-dependent protein catabolic process via the multivesicular body sorting pathway;cellular catabolic process	Cellular Component;Cellular Component;Cellular Component;Cellular Component;Biological Process;Biological Process;Biological Process;Molecular Function;Molecular Function;Biological Process;Biological Process	-	-
Pfijiensis_1064	XP 007925855.1 hypothetical protein MYCFIDRAFT 51492 [Pseudocercospora fijiensis CIRAD86]	ref|XP 007925855.1|uncharacterized protein MYCFIDRAFT 51492 [Pseudocercospora fijiensis CIRAD86]/gb|EME82959.1|hypothetical protein MYCFIDRAFT 51492 [Pseudocercospora fijiensis CIRAD86];gb|KAF7186037.1|AP-3 complex subunit mu-1 [Pseudocercospora fuligena];gb|KXT05242.1|hypothetical protein AC578 8423 [Pseudocercospora eumusae];gb|KXT15717.1|hypothetical protein AC579 122 [Pseudocercospora musae]/…	clathrin adaptor, mu subunit	51492	-	PredHel=0	549	5	0.00910747	62	29	37	19	20	5	98.4591	-	-	IPR001392;IPR001392;IPR028565;IPR028565;IPR011012;IPR036168	Clathrin adaptor, mu subunit;Clathrin adaptor, mu subunit;Clathrin adaptor, mu subunit;Clathrin adaptor, mu subunit;Mu homology domain;Mu homology domain;Mu homology domain;Mu homology domain;Longin-like domain superfamily;AP-2 complex subunit mu, C-terminal superfamily	WideEffHunter	EAR 1	-	GO:0006886;GO:0006897;GO:0006900;GO:0010324;GO:0016829;GO:0030131;GO:0031410	intracellular protein transport;endocytosis;vesicle budding from membrane;membrane invagination;lyase activity;clathrin adaptor complex;cytoplasmic vesicle	Biological Process;Biological Process;Biological Process;Biological Process;Molecular Function;Cellular Component;Cellular Component	EC:4	Lyases
Pfijiensis_2343	XP 007927994.1 hypothetical protein MYCFIDRAFT 51112 [Pseudocercospora fijiensis CIRAD86]	ref|XP 007927994.1|uncharacterized protein MYCFIDRAFT 51112 [Pseudocercospora fijiensis CIRAD86]/gb|EME80758.1|hypothetical protein MYCFIDRAFT 51112 [Pseudocercospora fijiensis CIRAD86];gb|KAF7195120.1|AP-2 complex subunit beta [Pseudocercospora fuligena];gb|KXT00380.1|hypothetical protein AC578 3350 [Pseudocercospora eumusae];gb|KAF2213567.1|hypothetical protein CERZMDRAFT 39195 [Cercospora zeae…	Adaptor protein complex beta subunit	51112	-	PredHel=0	736	10	0.013587	47	30	43	44	33	4	93.2108	V6RQ48#red vir	Fusarium graminearum	IPR016342;IPR011989;IPR002553;IPR026739;IPR016024	AP-1/2/4 complex subunit beta;Armadillo-like helical;Clathrin/coatomer adaptor, adaptin-like, N-terminal;Clathrin/coatomer adaptor, adaptin-like, N-terminal;Clathrin/coatomer adaptor, adaptin-like, N-terminal;AP complex subunit beta;Armadillo-type fold	-	-	-	GO:0006886;GO:0016192;GO:0030117;GO:0030276	intracellular protein transport;vesicle-mediated transport;membrane coat;clathrin binding	Biological Process;Biological Process;Cellular Component;Molecular Function	-	-
Pfijiensis_761	XP 007931260.1 hypothetical protein MYCFIDRAFT 33959 [Pseudocercospora fijiensis CIRAD86]	ref|XP 007931260.1|uncharacterized protein MYCFIDRAFT 33959 [Pseudocercospora fijiensis CIRAD86]/gb|EME77971.1|hypothetical protein MYCFIDRAFT 33959 [Pseudocercospora fijiensis CIRAD86];gb|KXS96669.1|hypothetical protein AC578 4393 [Pseudocercospora eumusae];gb|KAF7191519.1|Vacuolar protein sorting-associated protein 41-like [Pseudocercospora fuligena];gb|KXT10562.1|hypothetical protein AC579 180…	WD domain-containing protein	33959	-	PredHel=0	1304	13	0.00996933	97	77	68	62	34	21	91.84	-	-	IPR015943;IPR000547;IPR011990;IPR045111;IPR036322	WD40/YVTN repeat-like-containing domain superfamily;Clathrin, heavy chain/VPS, 7-fold repeat;Tetratricopeptide-like helical domain superfamily;Tetratricopeptide-like helical domain superfamily;Tetratricopeptide-like helical domain superfamily;Tetratricopeptide-like helical domain superfamily;Tetratricopeptide-like helical domain superfamily;Tetratricopeptide-like helical domain superfamily;Tetrat…	WideEffHunter	RXLR,LysM	-	GO:0005515;GO:0005770;GO:0005773;GO:0005886;GO:0006623;GO:0006906;GO:0009267;GO:0016236;GO:0098796;GO:0099023	protein binding;late endosome;vacuole;plasma membrane;protein targeting to vacuole;vesicle fusion;cellular response to starvation;macroautophagy;membrane protein complex;vesicle tethering complex	Molecular Function;Cellular Component;Cellular Component;Cellular Component;Biological Process;Biological Process;Biological Process;Biological Process;Cellular Component;Cellular Component	-	-
