# Supplementary material for: Pseudocercospora fijiensis Conidial Germination Is Dominated by Pathogenicity Factors and Effectors
Source: J Fungi (Basel). 2023 Sep 27;9(10):970. doi: 10.3390/jof9100970 (PMC10607838; doi:10.3390/jof9100970)
Supplement: Supplementary file 1 [file jof-09-00970-s001.zip › Table S3.Homologs with PHI.xlsx]

## Sheet: Homologs with PHI
ID GENE	ID NCBI	BLAST againts NCBI (50 hits)	Sequence description by NCBI (probable function)	Id pt JGI P. fijiensis	Sgnal Peptide?	TMHMM	Length	Cysteine	C %	Serine	Threonine	Proline	Lysine	Asparagine	Tryptophan	RPKM (conidia)	Blast against PHI	Pathogen PHI hit	ID interproscan domain	Interproscan Name	Effector	Motifs	Know effectors	Annotation GO ID	Annotation GO Term	Mapping GO Category	Enzyme code	Enzyme name
Pfijiensis_230	XP 007927053.1 hypothetical protein MYCFIDRAFT 52736 [Pseudocercospora fijiensis CIRAD86]	ref|XP 007927053.1|uncharacterized protein MYCFIDRAFT 52736 [Pseudocercospora fijiensis CIRAD86]/gb|EME82469.1|hypothetical protein MYCFIDRAFT 52736 [Pseudocercospora fijiensis CIRAD86];gb|KXS98253.1|hypothetical protein AC578 6282 [Pseudocercospora eumusae];gb|KAF7192939.1|Major facilitator-type transporter ecdD [Pseudocercospora fuligena];gb|EME42886.1|hypothetical protein DOTSEDRAFT 72356 [Dot…	putative glucose transporter rco-3	52736	-	PredHel=12	549	10	0.0182149	41	36	19	19	17	14	431.761	G4N740#unaf patho	Magnaporthe oryzae	IPR003663;IPR003663;IPR036259;IPR005828;IPR005829;IPR005829;IPR005829;IPR020846;IPR036259	Sugar/inositol transporter;Sugar/inositol transporter;MFS transporter superfamily;Major facilitator, sugar transporter-like;Major facilitator, sugar transporter-like;Sugar transporter, conserved site;Sugar transporter, conserved site;Sugar transporter, conserved site;Major facilitator superfamily domain;Major facilitator superfamily domain;MFS transporter superfamily	-	-	-	GO:0005829;GO:0008643;GO:0009086;GO:0015144;GO:0015295;GO:0016020;GO:0035999;GO:0055085;GO:0071949;GO:0106312;GO:0106313	cytosol;carbohydrate transport;methionine biosynthetic process;carbohydrate transmembrane transporter activity;solute:proton symporter activity;membrane;tetrahydrofolate interconversion;transmembrane transport;FAD binding;methylenetetrahydrofolate reductase NADH activity;methylenetetrahydrofolate reductase NADPH activity	Cellular Component;Biological Process;Biological Process;Molecular Function;Molecular Function;Cellular Component;Biological Process;Biological Process;Molecular Function;Molecular Function;Molecular Function	EC:1.5.1.20	Methylenetetrahydrofolate reductase (NAD(P)H)
Pfijiensis_320	XP 007928891.1 hypothetical protein MYCFIDRAFT 77759 [Pseudocercospora fijiensis CIRAD86]	ref|XP 007928891.1|uncharacterized protein MYCFIDRAFT 77759 [Pseudocercospora fijiensis CIRAD86]/gb|EME79954.1|hypothetical protein MYCFIDRAFT 77759 [Pseudocercospora fijiensis CIRAD86];gb|KAF7188229.1|Cellobiose dehydrogenase [Pseudocercospora fuligena];gb|KXS95991.1|hypothetical protein AC578 8100 [Pseudocercospora eumusae];gb|KXT13113.1|hypothetical protein AC579 2152 [Pseudocercospora musae];…	GMC oxidoreductase	77759	Signal peptide	PredHel=0	553	6	0.0108499	48	46	35	30	29	8	417.667	Q2YIV2#red vir	Brucella abortus	IPR000172;IPR007867;IPR036188;IPR012132;IPR000172;IPR000172;IPR036188;	Ubiquitin-like domain superfamily;Glucose-methanol-choline oxidoreductase, N-terminal;Glucose-methanol-choline oxidoreductase, N-terminal;Glucose-methanol-choline oxidoreductase, C-terminal;FAD/NAD(P)-binding domain superfamily;Glucose-methanol-choline oxidoreductase;Glucose-methanol-choline oxidoreductase;Glucose-methanol-choline oxidoreductase, N-terminal;Glucose-methanol-choline oxidoreductase…	-	-	-	GO:0016614;GO:0050660	oxidoreductase activity, acting on CH-OH group of donors;flavin adenine dinucleotide binding	Molecular Function;Molecular Function	EC:1.1	Acting on the CH-OH group of donors
Pfijiensis_159	XP 007930139.1 hypothetical protein MYCFIDRAFT 156715 [Pseudocercospora fijiensis CIRAD86]	ref|XP 007930139.1|uncharacterized protein MYCFIDRAFT 156715 [Pseudocercospora fijiensis CIRAD86]/gb|EME79422.1|hypothetical protein MYCFIDRAFT 156715 [Pseudocercospora fijiensis CIRAD86];gb|KAF7189348.1|Serine/threonine-protein kinase ark1 [Pseudocercospora fuligena];gb|KXT15085.1|hypothetical protein AC579 1509 [Pseudocercospora musae];gb|USW54424.1|Putative serine/threonine-protein kinase, act…	Serine/threonine-protein kinase	156715	-	PredHel=0	387	5	0.0129199	20	17	21	35	16	6	395.619	V6RFV4#lethal	Fusarium graminearum	IPR000719;IPR030616;IPR008271;IPR017441;IPR000719;IPR011009	Glycoside hydrolase superfamily;Protein kinase domain;Protein kinase domain;Protein kinase domain;Protein kinase domain;Aurora kinase-like;Serine/threonine-protein kinase, active site;Protein kinase, ATP binding site;Protein kinase domain;Protein kinase domain;Protein kinase-like domain superfamily	-	-	-	GO:0000781;GO:0000922;GO:0000939;GO:0004674;GO:0005524;GO:0005813;GO:0005814;GO:0005876;GO:0006468;GO:0007052;GO:0010971;GO:0032133;GO:0033316;GO:0034501;GO:0034503;GO:0035175;GO:0090148;GO:0090267;GO:0120110;GO:0140429;GO:0140602;GO:1902412;GO:1903380;GO:1904967;GO:1905824;GO:1990023;GO:1990385	chromosome, telomeric region;spindle pole;inner kinetochore;protein serine/threonine kinase activity;ATP binding;centrosome;centriole;spindle microtubule;protein phosphorylation;mitotic spindle organization;positive regulation of G2/M transition of mitotic cell cycle;chromosome passenger complex;meiotic spindle assembly checkpoint signaling;protein localization to kinetochore;protein localization…	Cellular Component;Cellular Component;Cellular Component;Molecular Function;Molecular Function;Cellular Component;Cellular Component;Cellular Component;Biological Process;Biological Process;Biological Process;Cellular Component;Biological Process;Biological Process;Biological Process;Molecular Function;Biological Process;Biological Process;Biological Process;Biological Process;Cellular Component;…	EC:2.7.1	Transferring phosphorus-containing groups
Pfijiensis_83	XP 007921369.1 pyruvate kinase [Pseudocercospora fijiensis CIRAD86]	ref|XP 007921369.1|pyruvate kinase [Pseudocercospora fijiensis CIRAD86]/gb|EME88246.1|pyruvate kinase [Pseudocercospora fijiensis CIRAD86];gb|KXT02714.1|hypothetical protein AC578 5455 [Pseudocercospora eumusae];gb|KAF7196481.1|Pyruvate kinase [Pseudocercospora fuligena];ref|XP 044653577.1|uncharacterized protein CKM354 000248100 [Cercospora kikuchii]/dbj|GIZ39090.1|hypothetical protein CKM354 00…	pyruvate kinase	209751	-	PredHel=0	527	10	0.0189753	22	35	27	31	32	4	351.602	G4MXS1#unaf patho;red vir;loss patho	Magnaporthe oryzae	IPR001697;IPR015795;IPR015806;IPR040442;IPR001697;IPR036918;IPR015793;IPR001697;IPR018209;IPR001697;IPR015813;IPR036918;IPR011037	Pyruvate kinase;Pyruvate kinase, C-terminal;Pyruvate kinase, insert domain superfamily;Pyruvate kinase-like domain superfamily;Pyruvate kinase;Pyruvate kinase, C-terminal domain superfamily;Pyruvate kinase, barrel;Pyruvate kinase;Pyruvate kinase, active site;Pyruvate kinase;Pyruvate/Phosphoenolpyruvate kinase-like domain superfamily;Pyruvate kinase, C-terminal domain superfamily;Pyruvate kinase-l…	-	-	-	GO:0000050;GO:0000287;GO:0004053;GO:0004743;GO:0005524;GO:0005737;GO:0006091;GO:0006525;GO:0016301;GO:0016310;GO:0016491;GO:0016836;GO:0016866;GO:0030955;GO:0042866;GO:0046031;GO:0046034;GO:0061621	urea cycle;magnesium ion binding;arginase activity;pyruvate kinase activity;ATP binding;cytoplasm;generation of precursor metabolites and energy;arginine metabolic process;kinase activity;phosphorylation;oxidoreductase activity;hydro-lyase activity;intramolecular transferase activity;potassium ion binding;pyruvate biosynthetic process;ADP metabolic process;ATP metabolic process;canonical glycolys…	Biological Process;Molecular Function;Molecular Function;Molecular Function;Molecular Function;Cellular Component;Biological Process;Biological Process;Molecular Function;Biological Process;Molecular Function;Molecular Function;Molecular Function;Molecular Function;Biological Process;Biological Process;Biological Process;Biological Process	EC:4.2.1;EC:3.5.3.1;EC:1;EC:5.4;EC:2.7.1.40	Carbon-oxygen lyases;Arginase;Oxidoreductases;Intramolecular transferases;Pyruvate kinase
Pfijiensis_730	XP 007921453.1 hypothetical protein MYCFIDRAFT 129014 [Pseudocercospora fijiensis CIRAD86]	ref|XP 007921453.1|uncharacterized protein MYCFIDRAFT 129014 [Pseudocercospora fijiensis CIRAD86]/gb|EME88403.1|hypothetical protein MYCFIDRAFT 129014 [Pseudocercospora fijiensis CIRAD86];gb|KAF7195552.1|Peptide transporter PTR2 [Pseudocercospora fuligena];gb|KXT03571.1|hypothetical protein AC578 10002 [Pseudocercospora eumusae];gb|KXT12142.1|hypothetical protein AC579 10387 [Pseudocercospora mus…	MFS general substrate transporter	129014	-	PredHel=11	592	10	0.0168919	31	34	33	23	30	9	346.951	Q6Y392#unaf patho	Parastagonospora nodorum	IPR036259;IPR000109;IPR036259	MFS transporter superfamily;Proton-dependent oligopeptide transporter family;Proton-dependent oligopeptide transporter family;MFS transporter superfamily	-	-	-	GO:0016020;GO:0035442;GO:0071916	membrane;dipeptide transmembrane transport;dipeptide transmembrane transporter activity	Cellular Component;Biological Process;Molecular Function	-	-
Pfijiensis_272	XP 007926048.1 hypothetical protein MYCFIDRAFT 87169 [Pseudocercospora fijiensis CIRAD86]	ref|XP 007926048.1|uncharacterized protein MYCFIDRAFT 87169 [Pseudocercospora fijiensis CIRAD86]/gb|EME82545.1|hypothetical protein MYCFIDRAFT 87169 [Pseudocercospora fijiensis CIRAD86];gb|KAF7185999.1|Mitochondrial-processing peptidase subunit beta [Pseudocercospora fuligena];gb|KXS97307.1|hypothetical protein AC578 10721 [Pseudocercospora eumusae];gb|KXT07844.1|hypothetical protein AC579 1883 […	Mitochondrial-processing peptidase subunit beta	87169	-	PredHel=0	483	0	0	42	39	13	17	27	6	333.709	O25656#red vir;unaf patho	Helicobacter pylori	IPR007863;IPR011765;IPR001431;IPR011249;IPR011249	Metallo-dependent phosphatase-like;Metallo-dependent phosphatase-like;Peptidase M16, C-terminal;Peptidase M16, C-terminal;Peptidase M16, N-terminal;Peptidase M16, N-terminal;Peptidase M16, zinc-binding site;Metalloenzyme, LuxS/M16 peptidase-like;Metalloenzyme, LuxS/M16 peptidase-like	-	-	-	GO:0004222;GO:0006627;GO:0016020;GO:0017087;GO:0044237;GO:0046872	metalloendopeptidase activity;protein processing involved in protein targeting to mitochondrion;membrane;mitochondrial processing peptidase complex;cellular metabolic process;metal ion binding	Molecular Function;Biological Process;Cellular Component;Cellular Component;Biological Process;Molecular Function	EC:3.4.24	Acting on peptide bonds (peptidases)
Pfijiensis_1310	XP 007929736.1 ABC transporter, PDR type [Pseudocercospora fijiensis CIRAD86]	ref|XP 007929736.1|ABC transporter, PDR type [Pseudocercospora fijiensis CIRAD86]/gb|EME79510.1|ABC transporter, PDR type [Pseudocercospora fijiensis CIRAD86];gb|KXS99573.1|hypothetical protein AC578 2211 [Pseudocercospora eumusae];gb|KXT14986.1|hypothetical protein AC579 7741 [Pseudocercospora musae];gb|KAF7185841.1|ABC multidrug transporter atrF [Pseudocercospora fuligena];ref|XP 033660242.1|un…	pleiotropic drug resistance protein, ABC superfamily	57565	-	PredHel=11	1441	24	0.0166551	106	89	67	70	53	28	296.714	Q9UW03#unaf patho;red vir;sen chem	Botrytis cinerea	IPR029481;IPR027417;IPR003439;IPR013525;IPR043926;IPR010929;IPR027417;IPR003439;IPR017871;IPR003439;IPR003439;IPR034001;IPR034003;IPR027417;IPR027417	ABC-transporter, N-terminal domain;P-loop containing nucleoside triphosphate hydrolase;ABC transporter-like, ATP-binding domain;ABC-2 type transporter;ABC transporter family G domain;CDR ABC transporter;P-loop containing nucleoside triphosphate hydrolase;ABC transporter-like, ATP-binding domain;ABC transporter-like, ATP-binding domain;ABC transporter-like, ATP-binding domain;ABC transporter-like,…	-	-	-	GO:0005524;GO:0015288;GO:0016887;GO:0034219;GO:0046930;GO:0140359	ATP binding;porin activity;ATP hydrolysis activity;carbohydrate transmembrane transport;pore complex;ABC-type transporter activity	Molecular Function;Molecular Function;Molecular Function;Biological Process;Cellular Component;Molecular Function	EC:7;EC:3.6.1.15	Translocases;Nucleoside-triphosphate phosphatase
Pfijiensis_2205	XP 007929246.1 carbohydrate-binding module family 50 protein [Pseudocercospora fijiensis CIRAD86]	ref|XP 007929246.1|carbohydrate-binding module family 50 protein [Pseudocercospora fijiensis CIRAD86]/gb|EME80236.1|carbohydrate-binding module family 50 protein [Pseudocercospora fijiensis CIRAD86];gb|KAF7188290.1|Intracellular hyphae protein 1 [Pseudocercospora fuligena];gb|KXT10116.1|hypothetical protein AC579 9711 [Pseudocercospora musae];gb|EME41175.1|carbohydrate-binding module family 50 pr…	extracellular protein 6	212004	Signal peptide	PredHel=0	413	8	0.0193705	75	38	54	16	25	0	294.053	B3VBK9#effector	Fulvia fulva	IPR018392;IPR036779;IPR036779;IPR036779;IPR018392;IPR018392;IPR018392;IPR018392;IPR018392;IPR018392;IPR036779;IPR036779;IPR036779	LysM domain;LysM domain superfamily;LysM domain superfamily;LysM domain superfamily;LysM domain superfamily;LysM domain superfamily;LysM domain superfamily;LysM domain superfamily;LysM domain;LysM domain;LysM domain;LysM domain;LysM domain;LysM domain;LysM domain superfamily;LysM domain superfamily;LysM domain superfamily	WideEffHunter	-	Ecp6	GO:0016998	cell wall macromolecule catabolic process	Biological Process	-	-
Pfijiensis_1385	XP 007930161.1 hypothetical protein MYCFIDRAFT 79446 [Pseudocercospora fijiensis CIRAD86]	ref|XP 007930161.1|uncharacterized protein MYCFIDRAFT 79446 [Pseudocercospora fijiensis CIRAD86]/gb|EME79487.1|hypothetical protein MYCFIDRAFT 79446 [Pseudocercospora fijiensis CIRAD86];gb|KAF7185972.1|Protein flp [Pseudocercospora fuligena];ref|XP 044657980.1|uncharacterized protein CKM354 000671800 [Cercospora kikuchii]/dbj|GIZ43493.1|hypothetical protein CKM354 000671800 [Cercospora kikuchii];…	beta-lactamase family protein	79446	-	PredHel=0	513	3	0.00584795	31	33	24	29	19	7	282.646	Q4UWM4#red vir	Xanthomonas campestris	IPR012338;IPR021860;IPR001466;IPR012338	Ferredoxin-NADP reductase (FNR), nucleotide-binding domain;Beta-lactamase/transpeptidase-like;Peptidase S12, Pab87-related, C-terminal;Beta-lactamase-related;Beta-lactamase-related;Beta-lactamase/transpeptidase-like	-	-	-	GO:0016020;GO:0031411;GO:0043227	membrane;gas vesicle;membrane-bounded organelle	Cellular Component;Cellular Component;Cellular Component	-	-
Pfijiensis_677	XP 007930161.1 hypothetical protein MYCFIDRAFT 79446 [Pseudocercospora fijiensis CIRAD86]	ref|XP 007930161.1|uncharacterized protein MYCFIDRAFT 79446 [Pseudocercospora fijiensis CIRAD86]/gb|EME79487.1|hypothetical protein MYCFIDRAFT 79446 [Pseudocercospora fijiensis CIRAD86];gb|KAF7185972.1|Protein flp [Pseudocercospora fuligena];ref|XP 044657980.1|uncharacterized protein CKM354 000671800 [Cercospora kikuchii]/dbj|GIZ43493.1|hypothetical protein CKM354 000671800 [Cercospora kikuchii];…	beta-lactamase family protein	79446	-	PredHel=0	513	3	0.00584795	31	33	24	29	19	7	282.646	Q4UWM4#red vir	Xanthomonas campestris	IPR012338;IPR021860;IPR001466;IPR012338	Ferredoxin-NADP reductase (FNR), nucleotide-binding domain;Beta-lactamase/transpeptidase-like;Peptidase S12, Pab87-related, C-terminal;Beta-lactamase-related;Beta-lactamase-related;Beta-lactamase/transpeptidase-like	-	-	-	GO:0016020;GO:0031411;GO:0043227	membrane;gas vesicle;membrane-bounded organelle	Cellular Component;Cellular Component;Cellular Component	-	-
Pfijiensis_1867	XP 007925325.1 hypothetical protein MYCFIDRAFT 135140 [Pseudocercospora fijiensis CIRAD86]	ref|XP 007925325.1|uncharacterized protein MYCFIDRAFT 135140 [Pseudocercospora fijiensis CIRAD86]/gb|EME84703.1|hypothetical protein MYCFIDRAFT 135140 [Pseudocercospora fijiensis CIRAD86];gb|KAF7196356.1|H(+)/Cl(-) exchange transporter 3 [Pseudocercospora fuligena];gb|KXS99461.1|hypothetical protein AC578 3783 [Pseudocercospora eumusae];gb|KXT09236.1|hypothetical protein AC579 6781 [Pseudocercosp…	chloride channel protein 3	135140	-	PredHel=11	896	15	0.0167411	68	54	46	30	27	18	269.851	Q874K8#red vir	Cryptococcus neoformans	IPR001807;IPR000644;IPR046342;IPR001807;IPR000644;IPR000644;IPR046342;IPR014743	Chloride channel, voltage gated;CBS domain;CBS domain superfamily;Chloride channel, voltage gated;Chloride channel, voltage gated;Chloride channel, voltage gated;Chloride channel, voltage gated;Chloride channel, voltage gated;Chloride channel, voltage gated;Chloride channel, voltage gated;Chloride channel, voltage gated;Chloride channel, voltage gated;Chloride channel, voltage gated;CBS domain;CB…	-	-	-	GO:0003735;GO:0004585;GO:0005247;GO:0005769;GO:0005773;GO:0005794;GO:0005840;GO:0005886;GO:0006412;GO:0015078;GO:0015297;GO:0016597;GO:0016787;GO:0019240;GO:0022853;GO:0042450;GO:1902476;GO:1990904	structural constituent of ribosome;ornithine carbamoyltransferase activity;voltage-gated chloride channel activity;early endosome;vacuole;Golgi apparatus;ribosome;plasma membrane;translation;proton transmembrane transporter activity;antiporter activity;amino acid binding;hydrolase activity;citrulline biosynthetic process;active monoatomic ion transmembrane transporter activity;arginine biosynthet…	Molecular Function;Molecular Function;Molecular Function;Cellular Component;Cellular Component;Cellular Component;Cellular Component;Cellular Component;Biological Process;Molecular Function;Molecular Function;Molecular Function;Molecular Function;Biological Process;Molecular Function;Biological Process;Biological Process;Cellular Component	EC:2.1.3.3;EC:3	Ornithine carbamoyltransferase;Hydrolases
Pfijiensis_300	XP 007925059.1 hypothetical protein MYCFIDRAFT 163251 [Pseudocercospora fijiensis CIRAD86]	ref|XP 007925059.1|uncharacterized protein MYCFIDRAFT 163251 [Pseudocercospora fijiensis CIRAD86]/gb|EME84435.1|hypothetical protein MYCFIDRAFT 163251 [Pseudocercospora fijiensis CIRAD86];gb|KAF7189399.1|Ferric/cupric reductase transmembrane component 7 [Pseudocercospora fuligena];gb|KXT17614.1|hypothetical protein AC579 10141 [Pseudocercospora musae];gb|KXT03720.1|hypothetical protein AC578 5141…	Ferric/cupric reductase transmembrane component 7	163251	-	PredHel=6	647	14	0.0216383	58	32	34	31	17	17	266.56	T2BNJ5#red vir	Cryptococcus neoformans	IPR039261;IPR013112;IPR013130;IPR013121;IPR017927;IPR017938	Ferredoxin-NADP reductase (FNR), nucleotide-binding domain;FAD-binding 8;Ferric reductase transmembrane component-like domain;Ferric reductase, NAD binding domain;Ferric reductase, NAD binding domain;Ferric reductase, NAD binding domain;Ferric reductase, NAD binding domain;FAD-binding domain, ferredoxin reductase-type;FAD-binding domain, ferredoxin reductase-type;Riboflavin synthase-like beta-bar…	WideEffHunter	YFWxC	-	GO:0000293;GO:0005886;GO:0006826;GO:0006879;GO:0009987;GO:0065008	ferric-chelate reductase activity;plasma membrane;iron ion transport;intracellular iron ion homeostasis;cellular process;regulation of biological quality	Molecular Function;Cellular Component;Biological Process;Biological Process;Biological Process;Biological Process	EC:1.16	Oxidizing metal ions
Pfijiensis_300-2	XP 007925059.1 hypothetical protein MYCFIDRAFT 163251 [Pseudocercospora fijiensis CIRAD86]	ref|XP 007925059.1|uncharacterized protein MYCFIDRAFT 163251 [Pseudocercospora fijiensis CIRAD86]/gb|EME84435.1|hypothetical protein MYCFIDRAFT 163251 [Pseudocercospora fijiensis CIRAD86];gb|KAF7189399.1|Ferric/cupric reductase transmembrane component 7 [Pseudocercospora fuligena];gb|KXT17614.1|hypothetical protein AC579 10141 [Pseudocercospora musae];gb|KXT03720.1|hypothetical protein AC578 5141…	Ferric/cupric reductase transmembrane component 7	163251	-	PredHel=6	647	14	0.0216383	58	32	34	31	17	17	266.56	T2BNJ5#red vir	Cryptococcus neoformans	IPR039261;IPR013112;IPR013130;IPR013121;IPR017927;IPR017938	Ferredoxin-NADP reductase (FNR), nucleotide-binding domain;FAD-binding 8;Ferric reductase transmembrane component-like domain;Ferric reductase, NAD binding domain;Ferric reductase, NAD binding domain;Ferric reductase, NAD binding domain;Ferric reductase, NAD binding domain;FAD-binding domain, ferredoxin reductase-type;FAD-binding domain, ferredoxin reductase-type;Riboflavin synthase-like beta-bar…	-	-	-	GO:0000293;GO:0005886;GO:0006826;GO:0006879;GO:0009987;GO:0065008	ferric-chelate reductase activity;plasma membrane;iron ion transport;intracellular iron ion homeostasis;cellular process;regulation of biological quality	Molecular Function;Cellular Component;Biological Process;Biological Process;Biological Process;Biological Process	EC:1.16	Oxidizing metal ions
Pfijiensis_369	XP 007922577.1 hypothetical protein MYCFIDRAFT 52972 [Pseudocercospora fijiensis CIRAD86]	ref|XP 007922577.1|uncharacterized protein MYCFIDRAFT 52972 [Pseudocercospora fijiensis CIRAD86]/gb|EME85515.1|hypothetical protein MYCFIDRAFT 52972 [Pseudocercospora fijiensis CIRAD86];gb|KXT04534.1|hypothetical protein AC578 8653, partial [Pseudocercospora eumusae];gb|KXT18522.1|hypothetical protein AC579 2237, partial [Pseudocercospora musae];gb|KAF7189129.1|hypothetical protein HII31 09551 [P…	ECP2 protein	52972	Signal peptide	PredHel=0	161	5	0.0310559	16	7	9	5	12	2	266.56	Q00365#red vir;effector;unaf patho	Fulvia fulva	IPR029226	Ecp2 effector protein	EffHunter	-	Ecp2-1	GO:0003677;GO:0045892;GO:0046677	DNA binding;negative regulation of DNA-templated transcription;response to antibiotic	Molecular Function;Biological Process;Biological Process	-	-
Pfijiensis_472	XP 007926414.1 hypothetical protein MYCFIDRAFT 153745 [Pseudocercospora fijiensis CIRAD86]	ref|XP 007926414.1|uncharacterized protein MYCFIDRAFT 153745 [Pseudocercospora fijiensis CIRAD86]/gb|EME83091.1|hypothetical protein MYCFIDRAFT 153745 [Pseudocercospora fijiensis CIRAD86];gb|KAF7188062.1|Cytochrome P450 monooxygenase [Pseudocercospora fuligena];gb|KXT14946.1|hypothetical protein AC579 3046 [Pseudocercospora musae];gb|USW53625.1|Putative cytochrome P450 [Septoria linicola];gb|KAI5…	putative P450 monooxygenase	153745	-	PredHel=0	444	4	0.00900901	27	35	19	25	15	10	266.56	E2EAF6#red vir	Beauveria bassiana	IPR002402;IPR001128;IPR002974;IPR001128;IPR036396;IPR047146;IPR017972;IPR036396	Cytochrome P450, E-class, group II;Cytochrome P450;Cytochrome P450, E-class, CYP52, ascomycetes;Cytochrome P450;Cytochrome P450 superfamily;Cytochrome P450, E-class, CYP52, fungi;Cytochrome P450, conserved site;Cytochrome P450, conserved site;Cytochrome P450 superfamily	-	-	-	GO:0005506;GO:0005886;GO:0015627;GO:0016712;GO:0020037	iron ion binding;plasma membrane;type II protein secretion system complex;oxidoreductase activity, acting on paired donors, with incorporation or reduction of molecular oxygen, reduced flavin or flavoprotein as one donor, and incorporation of one atom of oxygen;heme binding	Molecular Function;Cellular Component;Cellular Component;Molecular Function;Molecular Function	EC:1.14.14	Acting on paired donors, with incorporation or reduction of molecular oxygen. The oxygen incorporated need not be derived from O(2)
Pfijiensis_584	XP 007928912.1 hypothetical protein MYCFIDRAFT 77935 [Pseudocercospora fijiensis CIRAD86]	ref|XP 007928912.1|uncharacterized protein MYCFIDRAFT 77935 [Pseudocercospora fijiensis CIRAD86]/gb|EME80164.1|hypothetical protein MYCFIDRAFT 77935 [Pseudocercospora fijiensis CIRAD86];gb|KXS98509.1|hypothetical protein AC578 5517 [Pseudocercospora eumusae];gb|KAF7194980.1|Aminopeptidase 2 [Pseudocercospora fuligena];ref|XP 033669984.1|uncharacterized protein M409DRAFT 36300 [Zasmidium cellare A…	Aminopeptidase 2	77935	-	PredHel=0	880	7	0.00795455	64	54	28	68	34	18	252.693	Q8DQF1#red vir;unaf patho	Streptococcus pneumoniae	IPR001930;IPR027268;IPR042097;IPR014782;IPR024571;IPR045357;IPR034016;IPR042097;	Peptidase M1, alanine aminopeptidase/leukotriene A4 hydrolase;Peptidase M1, alanine aminopeptidase/leukotriene A4 hydrolase;Peptidase M4/M1, CTD superfamily;Peptidase M4/M1, CTD superfamily;Aminopeptidase N-like , N-terminal domain superfamliy;Peptidase M1, membrane alanine aminopeptidase;ERAP1-like C-terminal domain;Aminopeptidase N-like , N-terminal domain;Aminopeptidase N-like , N-terminal dom…	-	-	-	GO:0000166;GO:0004177;GO:0004352;GO:0005771;GO:0006508;GO:0006518;GO:0006520;GO:0008237;GO:0008270;GO:0034641;GO:0042277;GO:0044248;GO:0061957;GO:0120113;GO:1901565	nucleotide binding;aminopeptidase activity;glutamate dehydrogenase (NAD+) activity;multivesicular body;proteolysis;peptide metabolic process;amino acid metabolic process;metallopeptidase activity;zinc ion binding;cellular nitrogen compound metabolic process;peptide binding;cellular catabolic process;NVT complex;cytoplasm to vacuole transport by the NVT pathway;organonitrogen compound catabolic pr…	Molecular Function;Molecular Function;Molecular Function;Cellular Component;Biological Process;Biological Process;Biological Process;Molecular Function;Molecular Function;Biological Process;Molecular Function;Biological Process;Cellular Component;Biological Process;Biological Process	EC:3.4.11;EC:1.4.1.3;EC:1.4.1.2	Acting on peptide bonds (peptidases);Glutamate dehydrogenase (NAD(P)(+));Glutamate dehydrogenase
Pfijiensis_1799	KXT05262.1 hypothetical protein AC578 8380 [Mycosphaerella eumusae]	ref|XP 007925892.1|uncharacterized protein MYCFIDRAFT 58316 [Pseudocercospora fijiensis CIRAD86]/gb|EME82950.1|hypothetical protein MYCFIDRAFT 58316 [Pseudocercospora fijiensis CIRAD86];gb|KXT05262.1|hypothetical protein AC578 8380 [Pseudocercospora eumusae];gb|KAF7186019.1|Two-component system protein B [Pseudocercospora fuligena];gb|KXT15686.1|hypothetical protein AC579 139 [Pseudocercospora mu…	putative histidine kinase HHK5p	58316	-	PredHel=2	1174	7	0.00596252	108	74	65	56	62	9	242.193	A0A384K2E5#unaf patho;red vir	Botrytis cinerea	IPR004358;IPR003661;IPR036890;IPR001789;IPR003594;IPR001789;IPR005467;IPR003661;IPR011006;IPR036890;IPR036097	MFS transporter superfamily;Signal transduction histidine kinase-related protein, C-terminal;Signal transduction histidine kinase-related protein, C-terminal;Signal transduction histidine kinase, dimerisation/phosphoacceptor domain;Histidine kinase/HSP90-like ATPase superfamily;Signal transduction response regulator, receiver domain;Signal transduction response regulator, receiver domain;Histidin…	-	-	-	GO:0000155;GO:0000160;GO:0005034;GO:0005275;GO:0005515;GO:0005524;GO:0006972;GO:0031460;GO:0046777;GO:0071470;GO:1903804;GO:1990222	phosphorelay sensor kinase activity;phosphorelay signal transduction system;osmosensor activity;amine transmembrane transporter activity;protein binding;ATP binding;hyperosmotic response;glycine betaine transport;protein autophosphorylation;cellular response to osmotic stress;glycine import across plasma membrane;ProVWX complex	Molecular Function;Biological Process;Molecular Function;Molecular Function;Molecular Function;Molecular Function;Biological Process;Biological Process;Biological Process;Biological Process;Biological Process;Cellular Component	EC:2.7.3;EC:2.7.13.3	Transferring phosphorus-containing groups;Histidine kinase
Pfijiensis_2049	XP 007921401.1 hypothetical protein MYCFIDRAFT 148955 [Pseudocercospora fijiensis CIRAD86]	ref|XP 007921401.1|uncharacterized protein MYCFIDRAFT 148955 [Pseudocercospora fijiensis CIRAD86]/gb|EME88306.1|hypothetical protein MYCFIDRAFT 148955 [Pseudocercospora fijiensis CIRAD86];gb|KAF7195507.1|Patatin-like phospholipase domain-containing protein [Pseudocercospora fuligena];gb|KXT02716.1|hypothetical protein AC578 5457 [Pseudocercospora eumusae];gb|KXT10436.1|hypothetical protein AC579 …	patatin-domain-containing protein	148955	-	PredHel=1	822	8	0.00973236	65	48	45	36	28	25	240.197	G4N492#unaf patho	Magnaporthe oryzae	IPR021771;IPR002641;IPR002641;IPR016035	PUA-like superfamily;PUA-like superfamily;Triacylglycerol lipase, N-terminal;Patatin-like phospholipase domain;Patatin-like phospholipase domain;Patatin-like phospholipase domain;Patatin-like phospholipase domain;Patatin-like phospholipase domain;Patatin-like phospholipase domain;Patatin-like phospholipase domain;Patatin-like phospholipase domain;Patatin-like phospholipase domain;Patatin-like pho…	-	-	-	GO:0004806;GO:0005811;GO:0006642;GO:0016020;GO:0016042;GO:1990748	triglyceride lipase activity;lipid droplet;triglyceride mobilization;membrane;lipid catabolic process;cellular detoxification	Molecular Function;Cellular Component;Biological Process;Cellular Component;Biological Process;Biological Process	EC:3.1.1.3	Triacylglycerol lipase
Pfijiensis_1210	XP 007919913.1 hypothetical protein MYCFIDRAFT 29258 [Pseudocercospora fijiensis CIRAD86]	ref|XP 007919913.1|uncharacterized protein MYCFIDRAFT 29258 [Pseudocercospora fijiensis CIRAD86]/gb|EME88935.1|hypothetical protein MYCFIDRAFT 29258 [Pseudocercospora fijiensis CIRAD86];gb|KXT12756.1|hypothetical protein AC579 673 [Pseudocercospora musae];gb|KAF7192549.1|Protein transport protein sec31 [Pseudocercospora fuligena];gb|KXT06494.1|hypothetical protein AC578 6011 [Pseudocercospora eum…	WD40 repeat-like protein	29258	-	PredHel=0	1236	12	0.00970874	105	73	121	65	49	23	233.775	Q4X0M4#lethal;loss patho	Aspergillus fumigatus	IPR024298;IPR015943;IPR009917;IPR040251;IPR001680;IPR001680;IPR036322	LMBR1-like membrane protein;Ancestral coatomer element 1, Sec16/Sec31;Ancestral coatomer element 1, Sec16/Sec31;WD40/YVTN repeat-like-containing domain superfamily;SRA1/Sec31;SRA1/Sec31;SRA1/Sec31;SRA1/Sec31;SRA1/Sec31;SRA1/Sec31;SRA1/Sec31;SRA1/Sec31;SRA1/Sec31;SRA1/Sec31;SRA1/Sec31;SRA1/Sec31;Protein transport protein SEC31-like;WD40 repeat;WD40 repeat;WD40-repeat-containing domain superfamily	-	-	-	GO:0005515;GO:0005773;GO:0005789;GO:0005886;GO:0006886;GO:0007029;GO:0012507;GO:0030120;GO:0070971;GO:0090114	protein binding;vacuole;endoplasmic reticulum membrane;plasma membrane;intracellular protein transport;endoplasmic reticulum organization;ER to Golgi transport vesicle membrane;vesicle coat;endoplasmic reticulum exit site;COPII-coated vesicle budding	Molecular Function;Cellular Component;Cellular Component;Cellular Component;Biological Process;Biological Process;Cellular Component;Cellular Component;Cellular Component;Biological Process	-	-
Pfijiensis_807	XP 007919913.1 hypothetical protein MYCFIDRAFT 29258 [Pseudocercospora fijiensis CIRAD86]	ref|XP 007919913.1|uncharacterized protein MYCFIDRAFT 29258 [Pseudocercospora fijiensis CIRAD86]/gb|EME88935.1|hypothetical protein MYCFIDRAFT 29258 [Pseudocercospora fijiensis CIRAD86];gb|KXT12756.1|hypothetical protein AC579 673 [Pseudocercospora musae];gb|KAF7192549.1|Protein transport protein sec31 [Pseudocercospora fuligena];gb|KXT06494.1|hypothetical protein AC578 6011 [Pseudocercospora eum…	WD40 repeat-like protein	29258	-	PredHel=0	1236	12	0.00970874	105	73	121	65	49	23	233.775	Q4X0M4#lethal;loss patho	Aspergillus fumigatus	IPR024298;IPR015943;IPR009917;IPR040251;IPR001680;IPR001680;IPR036322	LMBR1-like membrane protein;Ancestral coatomer element 1, Sec16/Sec31;Ancestral coatomer element 1, Sec16/Sec31;WD40/YVTN repeat-like-containing domain superfamily;SRA1/Sec31;SRA1/Sec31;SRA1/Sec31;SRA1/Sec31;SRA1/Sec31;SRA1/Sec31;SRA1/Sec31;SRA1/Sec31;SRA1/Sec31;SRA1/Sec31;SRA1/Sec31;SRA1/Sec31;Protein transport protein SEC31-like;WD40 repeat;WD40 repeat;WD40-repeat-containing domain superfamily	-	-	-	GO:0005515;GO:0005773;GO:0005789;GO:0005886;GO:0006886;GO:0007029;GO:0012507;GO:0030120;GO:0070971;GO:0090114	protein binding;vacuole;endoplasmic reticulum membrane;plasma membrane;intracellular protein transport;endoplasmic reticulum organization;ER to Golgi transport vesicle membrane;vesicle coat;endoplasmic reticulum exit site;COPII-coated vesicle budding	Molecular Function;Cellular Component;Cellular Component;Cellular Component;Biological Process;Biological Process;Cellular Component;Cellular Component;Cellular Component;Biological Process	-	-
Pfijiensis_1863	XP 007929717.1 hypothetical protein MYCFIDRAFT 50886 [Pseudocercospora fijiensis CIRAD86]	ref|XP 007929717.1|uncharacterized protein MYCFIDRAFT 50886 [Pseudocercospora fijiensis CIRAD86]/gb|EME79270.1|hypothetical protein MYCFIDRAFT 50886 [Pseudocercospora fijiensis CIRAD86];gb|KXT10514.1|hypothetical protein AC579 2355 [Pseudocercospora musae];gb|KAF7193434.1|Calnexin-like [Pseudocercospora fuligena];gb|KXT07647.1|hypothetical protein AC578 10189 [Pseudocercospora eumusae];gb|KAI5366…	calnexin	50886	Signal peptide	PredHel=1	561	4	0.00713012	29	23	46	56	20	14	229.48	Q6Q487#unaf patho	Aspergillus fumigatus	IPR001580;IPR009033;IPR001580;IPR001580;IPR018124;IPR018124;IPR009033;IPR013320	NAD(P)-binding domain superfamily;Calreticulin/calnexin;Calreticulin/calnexin, P domain superfamily;Calreticulin/calnexin;Calreticulin/calnexin;Calreticulin/calnexin;Calreticulin/calnexin;Calreticulin/calnexin;Calreticulin/calnexin;Calreticulin/calnexin;Calreticulin/calnexin, conserved site;Calreticulin/calnexin, conserved site;Calreticulin/calnexin, P domain superfamily;Concanavalin A-like lecti…	-	-	-	GO:0003934;GO:0005509;GO:0005773;GO:0005789;GO:0005886;GO:0006457;GO:0030433;GO:0035998;GO:0044248;GO:0046654;GO:0046656;GO:0051082	GTP cyclohydrolase I activity;calcium ion binding;vacuole;endoplasmic reticulum membrane;plasma membrane;protein folding;ubiquitin-dependent ERAD pathway;7,8-dihydroneopterin 3'-triphosphate biosynthetic process;cellular catabolic process;tetrahydrofolate biosynthetic process;folic acid biosynthetic process;unfolded protein binding	Molecular Function;Molecular Function;Cellular Component;Cellular Component;Cellular Component;Biological Process;Biological Process;Biological Process;Biological Process;Biological Process;Biological Process;Molecular Function	EC:3.5.4.16	GTP cyclohydrolase I
Pfijiensis_1399	XP 007928867.1 glycoside hydrolase family 13 protein [Pseudocercospora fijiensis CIRAD86]	ref|XP 007928867.1|glycoside hydrolase family 13 protein [Pseudocercospora fijiensis CIRAD86]/gb|EME80461.1|glycoside hydrolase family 13 protein [Pseudocercospora fijiensis CIRAD86];gb|KAF7196063.1|Glycogen debranching enzyme [Pseudocercospora fuligena];gb|KXT15042.1|hypothetical protein AC579 4873 [Pseudocercospora musae];gb|KXS94049.1|hypothetical protein AC578 3386 [Pseudocercospora eumusae];…	glycoside hydrolase family 13 protein	56808	-	PredHel=0	1554	30	0.019305	99	79	88	79	69	39	228.879	A0A0D2XWJ8#red vir;unaf patho	Fusarium oxysporum	IPR012341;IPR032788;IPR032792;IPR029436;IPR032790;IPR010401;IPR032792;IPR017853;IPR008928	Six-hairpin glycosidase-like superfamily;Glycogen debranching enzyme, central domain;Glycogen debranching enzyme, glucanotransferase domain;Eukaryotic glycogen debranching enzyme, N-terminal domain;Eukaryotic glycogen debranching enzyme, N-terminal domain;Glycogen debranching enzyme, C-terminal;Glycogen debranching enzyme, C-terminal;Glycogen debranching enzyme, C-terminal;Glycogen debranching en…	-	-	-	GO:0004134;GO:0004135;GO:0005737;GO:0005980;GO:0044248	4-alpha-glucanotransferase activity;amylo-alpha-1,6-glucosidase activity;cytoplasm;glycogen catabolic process;cellular catabolic process	Molecular Function;Molecular Function;Cellular Component;Biological Process;Biological Process	EC:2.4.1.25;EC:3.2.1.20;EC:3.2.1.33	4-alpha-glucanotransferase;Alpha-glucosidase;Amylo-alpha-1,6-glucosidase
Pfijiensis_2174	XP 007929310.1 hypothetical protein MYCFIDRAFT 156106 [Pseudocercospora fijiensis CIRAD86]	ref|XP 007929310.1|uncharacterized protein MYCFIDRAFT 156106 [Pseudocercospora fijiensis CIRAD86]/gb|EME80344.1|hypothetical protein MYCFIDRAFT 156106 [Pseudocercospora fijiensis CIRAD86];gb|KAF7194781.1|putative mevalonate kinase [Pseudocercospora fuligena];gb|EME39713.1|hypothetical protein DOTSEDRAFT 75380 [Dothistroma septosporum NZE10];gb|USW57513.1|Putative ribosomal protein S5 domain 2-typ…	Mevalonate kinase	156106	-	PredHel=0	517	7	0.0135397	40	32	29	27	18	6	224.76	Q4WP25#lethal	Aspergillus fumigatus	IPR013750;IPR006205;IPR006204;IPR036554;IPR014721;IPR006205;IPR006203;IPR036554;IPR020568	LSM domain superfamily;GHMP kinase, C-terminal domain;Mevalonate kinase;GHMP kinase N-terminal domain;GHMP kinase, C-terminal domain superfamily;Ribosomal protein S5 domain 2-type fold, subgroup;Ribosomal protein S5 domain 2-type fold, subgroup;Ribosomal protein S5 domain 2-type fold, subgroup;Mevalonate kinase;GHMP kinase, ATP-binding, conserved site;GHMP kinase, C-terminal domain superfamily;Ri…	-	-	-	GO:0004496;GO:0005524;GO:0005737;GO:0005840;GO:0006520;GO:0006696;GO:0016310;GO:0019287;GO:0030170	mevalonate kinase activity;ATP binding;cytoplasm;ribosome;amino acid metabolic process;ergosterol biosynthetic process;phosphorylation;isopentenyl diphosphate biosynthetic process, mevalonate pathway;pyridoxal phosphate binding	Molecular Function;Molecular Function;Cellular Component;Cellular Component;Biological Process;Biological Process;Biological Process;Biological Process;Molecular Function	EC:2.7.1.36	Mevalonate kinase
Pfijiensis_2056	XP 007920323.1 hypothetical protein MYCFIDRAFT 71427 [Pseudocercospora fijiensis CIRAD86]	ref|XP 007920323.1|uncharacterized protein MYCFIDRAFT 71427 [Pseudocercospora fijiensis CIRAD86]/gb|EME89033.1|hypothetical protein MYCFIDRAFT 71427 [Pseudocercospora fijiensis CIRAD86];gb|KAF7197105.1|FAD-dependent urate hydroxylase [Pseudocercospora fuligena];gb|KXS95055.1|hypothetical protein AC578 3885 [Pseudocercospora eumusae];gb|KXT17194.1|hypothetical protein AC579 341 [Pseudocercospora m…	FAD/NAD(P)-binding domain-containing protein	71427	-	PredHel=0	424	4	0.00943396	22	31	22	28	8	7	222.473	Q5GFD3#unaf patho	Parastagonospora nodorum	IPR002938;IPR036188;IPR036188	Heavy metal-associated domain superfamily;FAD-binding domain;FAD/NAD(P)-binding domain superfamily;FAD/NAD(P)-binding domain superfamily;FAD/NAD(P)-binding domain superfamily	-	-	-	GO:0004497;GO:0016020;GO:0071949	monooxygenase activity;membrane;FAD binding	Molecular Function;Cellular Component;Molecular Function	EC:1	Oxidoreductases
Pfijiensis_192	XP 007925025.1 hypothetical protein MYCFIDRAFT 152624 [Pseudocercospora fijiensis CIRAD86]	ref|XP 007925025.1|uncharacterized protein MYCFIDRAFT 152624 [Pseudocercospora fijiensis CIRAD86]/gb|EME84401.1|hypothetical protein MYCFIDRAFT 152624 [Pseudocercospora fijiensis CIRAD86];gb|KAF7197899.1|2-oxoglutarate dehydrogenase, mitochondrial [Pseudocercospora fuligena];gb|KXT07039.1|hypothetical protein AC578 7288 [Pseudocercospora eumusae];gb|KXT12827.1|hypothetical protein AC579 7612 [Pse…	2-oxoglutarate dehydrogenase E1 component	152624	-	PredHel=0	1056	14	0.0132576	81	52	61	55	52	16	218.579	G2XIN6#red vir	Verticillium dahliae	IPR031717;IPR011603;IPR011603;IPR032106;IPR042179;IPR005475;IPR001017;IPR011603;IPR029061;IPR029061	Multifunctional 2-oxoglutarate metabolism enzyme, C-terminal;Multifunctional 2-oxoglutarate metabolism enzyme, C-terminal;2-oxoglutarate dehydrogenase E1 component;2-oxoglutarate dehydrogenase E1 component;2-oxoglutarate dehydrogenase E1 component;2-oxoglutarate dehydrogenase E1 component;2-oxoglutarate dehydrogenase E1 component, N-terminal domain;Multifunctional 2-oxoglutarate metabolism enzyme…	-	-	-	GO:0004591;GO:0006099;GO:0006103;GO:0009353;GO:0016020;GO:0030976;GO:0042645	oxoglutarate dehydrogenase (succinyl-transferring) activity;tricarboxylic acid cycle;2-oxoglutarate metabolic process;mitochondrial oxoglutarate dehydrogenase complex;membrane;thiamine pyrophosphate binding;mitochondrial nucleoid	Molecular Function;Biological Process;Biological Process;Cellular Component;Cellular Component;Molecular Function;Cellular Component	EC:1.2.4.2	Oxoglutarate dehydrogenase (succinyl-transferring)
Pfijiensis_315	XP 007926697.1 hypothetical protein MYCFIDRAFT 154089 [Pseudocercospora fijiensis CIRAD86]	ref|XP 007926697.1|uncharacterized protein MYCFIDRAFT 154089 [Pseudocercospora fijiensis CIRAD86]/gb|EME83492.1|hypothetical protein MYCFIDRAFT 154089 [Pseudocercospora fijiensis CIRAD86];gb|KAF7190526.1|Peptidyl-prolyl cis-trans isomerase, mitochondrial [Pseudocercospora fuligena];gb|KXS97122.1|hypothetical protein AC578 2904 [Pseudocercospora eumusae];gb|KXT07958.1|hypothetical protein AC579 12…	peptidyl-prolyl cis-trans isomerase H	154089	-	PredHel=0	189	2	0.010582	13	16	7	14	12	2	218.579	Q6WP53#red vir	Botrytis cinerea	IPR002130;IPR002130;IPR029000;IPR020892;IPR002130;IPR029000	Cyclophilin-type peptidyl-prolyl cis-trans isomerase domain;Cyclophilin-type peptidyl-prolyl cis-trans isomerase domain;Cyclophilin-like domain superfamily;Cyclophilin-like domain superfamily;Cyclophilin-type peptidyl-prolyl cis-trans isomerase, conserved site;Cyclophilin-type peptidyl-prolyl cis-trans isomerase domain;Cyclophilin-like domain superfamily	-	-	-	GO:0000413;GO:0003755;GO:0006457	protein peptidyl-prolyl isomerization;peptidyl-prolyl cis-trans isomerase activity;protein folding	Biological Process;Molecular Function;Biological Process	EC:5.2.1.8	Peptidylprolyl isomerase
Pfijiensis_1136	XP 007929580.1 putative ABC transporter [Pseudocercospora fijiensis CIRAD86]	ref|XP 007929580.1|putative ABC transporter [Pseudocercospora fijiensis CIRAD86]/gb|EME80699.1|putative ABC transporter [Pseudocercospora fijiensis CIRAD86];gb|KAF7194987.1|Multidrug resistance protein fer6 [Pseudocercospora fuligena];gb|KXT18138.1|hypothetical protein AC579 7720 [Pseudocercospora musae];gb|KXT01123.1|hypothetical protein AC578 10911 [Pseudocercospora eumusae];gb|PPJ59126.1|hypot…	ABC multidrug transporter-like protein	204465	-	PredHel=8	1508	14	0.00928382	103	86	57	77	47	23	215.349	Q9UW87#red vir	Candida albicans	IPR003439;IPR011527;IPR036640;IPR027417;IPR003439;IPR027417;IPR036640;IPR017871;IPR017871;IPR003439;IPR003439;IPR011527;IPR011527;IPR036640;IPR036640;IPR027417;IPR027417	Alpha/Beta hydrolase fold;Alpha/Beta hydrolase fold;ABC transporter-like, ATP-binding domain;ABC transporter type 1, transmembrane domain;ABC transporter type 1, transmembrane domain superfamily;P-loop containing nucleoside triphosphate hydrolase;ABC transporter-like, ATP-binding domain;P-loop containing nucleoside triphosphate hydrolase;ABC transporter type 1, transmembrane domain superfamily;AB…	WideEffHunter	RXLR	-	GO:0005524;GO:0016020;GO:0016887;GO:0055085;GO:0140359	ATP binding;membrane;ATP hydrolysis activity;transmembrane transport;ABC-type transporter activity	Molecular Function;Cellular Component;Molecular Function;Biological Process;Molecular Function	EC:7;EC:3.6.1.15	Translocases;Nucleoside-triphosphate phosphatase
Pfijiensis_1342	XP 007920625.1 hypothetical protein MYCFIDRAFT 85869 [Pseudocercospora fijiensis CIRAD86]	ref|XP 007920625.1|uncharacterized protein MYCFIDRAFT 85869 [Pseudocercospora fijiensis CIRAD86]/gb|EME87888.1|hypothetical protein MYCFIDRAFT 85869 [Pseudocercospora fijiensis CIRAD86];gb|KAF7187247.1|putative transcriptional regulatory protein [Pseudocercospora fuligena];gb|KXT06500.1|hypothetical protein AC578 6072 [Pseudocercospora eumusae];gb|KXT17913.1|hypothetical protein AC579 5948 [Pseud…	putative transcriptional regulatory protein	85869	-	PredHel=0	1137	17	0.0149516	85	55	87	56	64	15	215.349	G4N8I4#red vir;unaf patho	Magnaporthe oryzae	IPR007219;IPR001138;IPR036864;IPR001138;IPR001138;IPR001138;IPR036864	Ino80 subunit 1;Ino80 subunit 1;Transcription factor domain, fungi;Zn(2)Cys(6) fungal-type DNA-binding domain;Zn(2)-C6 fungal-type DNA-binding domain superfamily;Zn(2)-C6 fungal-type DNA-binding domain superfamily;Zn(2)-C6 fungal-type DNA-binding domain superfamily;Zn(2)-C6 fungal-type DNA-binding domain superfamily;Zn(2)-C6 fungal-type DNA-binding domain superfamily;Zn(2)-C6 fungal-type DNA-bind…	WideEffHunter	EAR 1	-	GO:0000981;GO:0003677;GO:0005634;GO:0006357;GO:0008270;GO:0016020	DNA-binding transcription factor activity, RNA polymerase II-specific;DNA binding;nucleus;regulation of transcription by RNA polymerase II;zinc ion binding;membrane	Molecular Function;Molecular Function;Cellular Component;Biological Process;Molecular Function;Cellular Component	-	-
Pfijiensis_832	XP 007924870.1 hypothetical protein MYCFIDRAFT 152505 [Pseudocercospora fijiensis CIRAD86]	ref|XP 007924870.1|uncharacterized protein MYCFIDRAFT 152505 [Pseudocercospora fijiensis CIRAD86]/gb|EME84246.1|hypothetical protein MYCFIDRAFT 152505 [Pseudocercospora fijiensis CIRAD86];gb|KXT06852.1|hypothetical protein AC578 7189 [Pseudocercospora eumusae];gb|KAF7186360.1|Transporter aclS [Pseudocercospora fuligena];gb|KAF2770845.1|hypothetical protein EJ03DRAFT 269933 [Teratosphaeria nubilos…	permease for cytosine/purines, uracil, thiamine, allantoin-domain-containing protein	152505	-	PredHel=12	557	9	0.016158	43	31	27	15	15	20	214.293	G2X1K9#red vir	Verticillium dahliae	IPR001248;IPR045225	MFS transporter superfamily;Purine-cytosine permease;Purine-cytosine permease;Purine-cytosine permease;Uracil/uridine/allantoin permease	WideEffHunter	YFWxC,LysM	-	GO:0005886;GO:0015205;GO:0055085;GO:0071702;GO:0071705	plasma membrane;nucleobase transmembrane transporter activity;transmembrane transport;organic substance transport;nitrogen compound transport	Cellular Component;Molecular Function;Biological Process;Biological Process;Biological Process	-	-
Pfijiensis_958	XP 007929185.1 hypothetical protein MYCFIDRAFT 177115 [Pseudocercospora fijiensis CIRAD86]	ref|XP 007929185.1|uncharacterized protein MYCFIDRAFT 177115 [Pseudocercospora fijiensis CIRAD86]/gb|EME80139.1|hypothetical protein MYCFIDRAFT 177115 [Pseudocercospora fijiensis CIRAD86];gb|KAF7194998.1|Pre-mRNA-splicing ATP-dependent RNA helicase prp28, partial [Pseudocercospora fuligena];gb|KXS94706.1|hypothetical protein AC578 3851 [Pseudocercospora eumusae];gb|KXT18159.1|hypothetical protein…	Pre-mRNA-splicing ATP-dependent RNA helicase prp28	177115	-	PredHel=0	1001	14	0.013986	61	51	66	61	36	9	213.769	Q4I7F9#unaf patho	Fusarium graminearum	IPR011545;IPR027417;IPR027417;IPR001650;IPR000629;IPR014001;IPR014014;IPR001650;IPR027417	Copper amine oxidase, catalytic domain superfamily;DEAD/DEAH box helicase domain;P-loop containing nucleoside triphosphate hydrolase;P-loop containing nucleoside triphosphate hydrolase;Helicase, C-terminal;Helicase, C-terminal;Helicase, C-terminal;Helicase, C-terminal;Helicase, C-terminal;Helicase, C-terminal;Helicase, C-terminal;Helicase, C-terminal;ATP-dependent RNA helicase DEAD-box, conserved…	-	-	-	GO:0000384;GO:0000395;GO:0000974;GO:0003723;GO:0003724;GO:0005524;GO:0005682;GO:0016020;GO:0016787;GO:0071013	first spliceosomal transesterification activity;mRNA 5'-splice site recognition;Prp19 complex;RNA binding;RNA helicase activity;ATP binding;U5 snRNP;membrane;hydrolase activity;catalytic step 2 spliceosome	Molecular Function;Biological Process;Cellular Component;Molecular Function;Molecular Function;Molecular Function;Cellular Component;Cellular Component;Molecular Function;Cellular Component	EC:3.6.4.13	RNA helicase
Pfijiensis_1718	XP 007924880.1 hypothetical protein MYCFIDRAFT 210832 [Pseudocercospora fijiensis CIRAD86]	ref|XP 007924880.1|uncharacterized protein MYCFIDRAFT 210832 [Pseudocercospora fijiensis CIRAD86]/gb|EME84256.1|hypothetical protein MYCFIDRAFT 210832 [Pseudocercospora fijiensis CIRAD86];gb|KXT07017.1|hypothetical protein AC578 7201 [Pseudocercospora eumusae];gb|KAF7186384.1|Papain inhibitor [Pseudocercospora fuligena];gb|KXT10047.1|hypothetical protein AC579 8655 [Pseudocercospora musae];gb|EME…	Putative RlpA-like domain superfamily protein	210832	Signal peptide	PredHel=0	289	5	0.017301	35	28	38	11	10	4	212.213	G4YNY4#red vir	Phytophthora sojae	IPR036908;IPR036908	WD40-repeat-containing domain superfamily;RlpA-like domain superfamily;RlpA-like domain superfamily;RlpA-like domain superfamily;RlpA-like domain superfamily;RlpA-like domain superfamily;RlpA-like domain superfamily;RlpA-like domain superfamily;RlpA-like domain superfamily	EffHunter	-	-	-	-	-	-	-
Pfijiensis_639	XP 007920040.1 hypothetical protein MYCFIDRAFT 48511 [Pseudocercospora fijiensis CIRAD86]	ref|XP 007920040.1|uncharacterized protein MYCFIDRAFT 48511 [Pseudocercospora fijiensis CIRAD86]/gb|EME88333.1|hypothetical protein MYCFIDRAFT 48511 [Pseudocercospora fijiensis CIRAD86];gb|KXS99627.1|hypothetical protein AC578 9934 [Pseudocercospora eumusae];gb|KXT08788.1|hypothetical protein AC579 7665 [Pseudocercospora musae];gb|KAI5370891.1|hypothetical protein Slin14017 G017700 [Septoria lini…	uncharacterized protein MYCFIDRAFT 48511	48511	-	PredHel=6	443	9	0.020316	36	31	22	18	11	14	212.213	I1RJX5#unaf patho	Fusarium graminearum	-	-	WideEffHunter	ToxA	-	GO:0000166;GO:0003677;GO:0006259;GO:0006974;GO:0016020	nucleotide binding;DNA binding;DNA metabolic process;DNA damage response;membrane	Molecular Function;Molecular Function;Biological Process;Biological Process;Cellular Component	-	-
Pfijiensis_45	XP 007929773.1 hypothetical protein MYCFIDRAFT 58795 [Pseudocercospora fijiensis CIRAD86]	ref|XP 007929773.1|uncharacterized protein MYCFIDRAFT 58795 [Pseudocercospora fijiensis CIRAD86]/gb|EME79826.1|hypothetical protein MYCFIDRAFT 58795 [Pseudocercospora fijiensis CIRAD86];gb|KAF7198337.1|Peroxisomal hydratase-dehydrogenase-epimerase [Pseudocercospora fuligena];gb|KXT01639.1|hypothetical protein AC578 8008 [Pseudocercospora eumusae];gb|KXT05586.1|hypothetical protein AC579 10106 [Ps…	multifunctional beta-oxidation protein-like protein	58795	-	PredHel=0	905	8	0.00883978	53	50	43	69	47	11	210.679	G4MZY1#red vir	Magnaporthe oryzae	IPR002347;IPR002347;IPR002539;IPR002347;IPR036291;IPR029069;IPR036291;IPR029069	Short-chain dehydrogenase/reductase SDR;Short-chain dehydrogenase/reductase SDR;Short-chain dehydrogenase/reductase SDR;Short-chain dehydrogenase/reductase SDR;MaoC-like dehydratase domain;Short-chain dehydrogenase/reductase SDR;Short-chain dehydrogenase/reductase SDR;Short-chain dehydrogenase/reductase SDR;Short-chain dehydrogenase/reductase SDR;Short-chain dehydrogenase/reductase SDR;Short-chai…	WideEffHunter	LysM	-	GO:0000287;GO:0004176;GO:0004252;GO:0004335;GO:0005524;GO:0005759;GO:0005777;GO:0006012;GO:0006515;GO:0006633;GO:0006635;GO:0016491;GO:0016887;GO:0034599;GO:0043565;GO:0046835;GO:0051131;GO:0070407	magnesium ion binding;ATP-dependent peptidase activity;serine-type endopeptidase activity;galactokinase activity;ATP binding;mitochondrial matrix;peroxisome;galactose metabolic process;protein quality control for misfolded or incompletely synthesized proteins;fatty acid biosynthetic process;fatty acid beta-oxidation;oxidoreductase activity;ATP hydrolysis activity;cellular response to oxidative st…	Molecular Function;Molecular Function;Molecular Function;Molecular Function;Molecular Function;Cellular Component;Cellular Component;Biological Process;Biological Process;Biological Process;Biological Process;Molecular Function;Molecular Function;Biological Process;Molecular Function;Biological Process;Biological Process;Biological Process	EC:3.4.21;EC:2.7.1.6;EC:1;EC:3.6.1.15	Acting on peptide bonds (peptidases);Galactokinase;Oxidoreductases;Nucleoside-triphosphate phosphatase
Pfijiensis_1214	XP 007921741.1 hypothetical protein MYCFIDRAFT 99465, partial [Pseudocercospora fijiensis CIRAD86]	gb|KXS93413.1|hypothetical protein AC579 10565 [Pseudocercospora musae];ref|XP 007921741.1|uncharacterized protein MYCFIDRAFT 99465, partial [Pseudocercospora fijiensis CIRAD86]/gb|EME88876.1|hypothetical protein MYCFIDRAFT 99465, partial [Pseudocercospora fijiensis CIRAD86];gb|KAF7195491.1|GPN-loop GTPase 1 [Pseudocercospora fuligena];gb|KXT03580.1|hypothetical protein AC578 9988 [Pseudocercospo…	GPN-loop GTPase 1	99465	-	PredHel=0	336	2	0.00595238	33	18	18	22	15	2	210.172	Q4IQT8#unaf patho	Fusarium graminearum	IPR027417;IPR004130;IPR004130;IPR030230;IPR027417	WD40-repeat-containing domain superfamily;WD40-repeat-containing domain superfamily;P-loop containing nucleoside triphosphate hydrolase;GPN-loop GTPase;GPN-loop GTPase;GPN-loop GTPase;GPN-loop GTPase;GPN-loop GTPase 1;P-loop containing nucleoside triphosphate hydrolase	-	-	-	GO:0003924;GO:0005525;GO:0005737;GO:0006606;GO:0007064;GO:0016887;GO:0030153	GTPase activity;GTP binding;cytoplasm;protein import into nucleus;mitotic sister chromatid cohesion;ATP hydrolysis activity;bacteriocin immunity	Molecular Function;Molecular Function;Cellular Component;Biological Process;Biological Process;Molecular Function;Biological Process	EC:3.6.1.15	Nucleoside-triphosphate phosphatase
Pfijiensis_428	XP 007925865.1|uncharacterized protein MYCFIDRAFT 52289 [Pseudocercospora fijiensis CIRAD86]	ref|XP 007925865.1|uncharacterized protein MYCFIDRAFT 52289 [Pseudocercospora fijiensis CIRAD86]/gb|EME83351.1|hypothetical protein MYCFIDRAFT 52289 [Pseudocercospora fijiensis CIRAD86];gb|KXS94962.1|hypothetical protein AC578 3836 [Pseudocercospora eumusae];gb|KAF7188569.1|Secondary metabolism regulator LAE1, partial [Pseudocercospora fuligena];gb|KXT16634.1|hypothetical protein AC579 6662 [Pseu…	methyltransferase LaeA	52289	-	PredHel=0	349	3	0.00859599	24	19	22	8	7	8	210.172	G4XKY9#red vir;incr vir	Bipolaris maydis	IPR029063;IPR029063	Basic-leucine zipper domain superfamily;S-adenosyl-L-methionine-dependent methyltransferase superfamily;S-adenosyl-L-methionine-dependent methyltransferase superfamily;S-adenosyl-L-methionine-dependent methyltransferase superfamily;S-adenosyl-L-methionine-dependent methyltransferase superfamily	-	-	-	GO:0008168	methyltransferase activity	Molecular Function	EC:2.1.1	Transferring one-carbon groups
Pfijiensis_2065	KXT07827.1 hypothetical protein AC579 9694 [Pseudocercospora musae]	ref|XP 007929761.1|myosin regulatory light chain cdc4 [Pseudocercospora fijiensis CIRAD86]/gb|EME79019.1|myosin regulatory light chain cdc4 [Pseudocercospora fijiensis CIRAD86]/gb|KXT07584.1|hypothetical protein AC578 10213 [Pseudocercospora eumusae];gb|KXT07827.1|hypothetical protein AC579 9694 [Pseudocercospora musae];gb|KAF2217975.1|hypothetical protein CERZMDRAFT 104383 [Cercospora zeae-maydi…	EF-hand	57875	-	PredHel=0	141	2	0.0141844	7	6	4	7	6	0	209.167	Q9UWF0#red vir;loss patho	Magnaporthe oryzae	IPR002048;IPR002048;IPR002048;IPR002048;IPR011992	EF-hand domain;EF-hand domain;EF-hand domain;EF-hand domain;EF-hand domain;EF-hand domain;EF-hand domain;EF-hand domain pair	-	-	-	GO:0005509;GO:0016460;GO:0071341;GO:0090148;GO:0110085;GO:0140014;GO:1903475	calcium ion binding;myosin II complex;medial cortical node;membrane fission;mitotic actomyosin contractile ring;mitotic nuclear division;mitotic actomyosin contractile ring assembly	Molecular Function;Cellular Component;Cellular Component;Biological Process;Cellular Component;Biological Process;Biological Process	-	-
Pfijiensis_332	XP 007920100.1 hypothetical protein MYCFIDRAFT 54756 [Pseudocercospora fijiensis CIRAD86]	ref|XP 007920100.1|uncharacterized protein MYCFIDRAFT 54756 [Pseudocercospora fijiensis CIRAD86]/gb|EME87603.1|hypothetical protein MYCFIDRAFT 54756 [Pseudocercospora fijiensis CIRAD86];gb|KXS95618.1|hypothetical protein AC578 10381 [Pseudocercospora eumusae];gb|KAF7194004.1|Heat shock protein 78, mitochondrial [Pseudocercospora fuligena];ref|XP 047755255.1|Heat shock protein 78, mitochondrial [F…	Heat shock protein 78	54756	-	PredHel=0	784	5	0.00637755	48	38	30	54	15	2	208.171	V5VGK1#red vir	Acinetobacter baumannii	IPR001270;IPR003959;IPR019489;IPR027417;IPR003959;IPR027417;IPR027417;IPR041546;IPR018368;IPR028299;IPR027417;IPR027417	Alpha/Beta hydrolase fold;ClpA/B family;ATPase, AAA-type, core;Clp ATPase, C-terminal;P-loop containing nucleoside triphosphate hydrolase;ATPase, AAA-type, core;P-loop containing nucleoside triphosphate hydrolase;P-loop containing nucleoside triphosphate hydrolase;P-loop containing nucleoside triphosphate hydrolase;ClpA/ClpB, AAA lid domain;ClpA/ClpB, AAA lid domain;ClpA/ClpB, AAA lid domain;ClpA…	-	-	-	GO:0000002;GO:0005524;GO:0005759;GO:0016020;GO:0016887;GO:0034605;GO:0042026;GO:0043335;GO:0050821;GO:0051787	mitochondrial genome maintenance;ATP binding;mitochondrial matrix;membrane;ATP hydrolysis activity;cellular response to heat;protein refolding;protein unfolding;protein stabilization;misfolded protein binding	Biological Process;Molecular Function;Cellular Component;Cellular Component;Molecular Function;Biological Process;Biological Process;Biological Process;Biological Process;Molecular Function	EC:3.6.1.15	Nucleoside-triphosphate phosphatase
Pfijiensis_660	XP 007931876.1 hypothetical protein MYCFIDRAFT 217008 [Pseudocercospora fijiensis CIRAD86]	ref|XP 007931876.1|uncharacterized protein MYCFIDRAFT 217008 [Pseudocercospora fijiensis CIRAD86]/gb|EME78206.1|hypothetical protein MYCFIDRAFT 217008 [Pseudocercospora fijiensis CIRAD86];gb|KAF7198096.1|FAD-dependent monooxygenase DEP4 [Pseudocercospora fuligena];ref|XP 044652626.1|uncharacterized protein CKM354 000156200 [Cercospora kikuchii]/dbj|GIZ38139.1|hypothetical protein CKM354 000156200…	dimethylaniline monooxygenase	217008	-	PredHel=0	612	6	0.00980392	45	30	37	35	17	22	208.171	D2E9W9#red vir;unaf patho	Alternaria brassicicola	IPR036188;IPR036188	null;FAD/NAD(P)-binding domain superfamily;FAD/NAD(P)-binding domain superfamily;FAD/NAD(P)-binding domain superfamily	-	-	-	GO:0004497;GO:0008152;GO:0036094;GO:0097159;GO:1901363	monooxygenase activity;metabolic process;small molecule binding;organic cyclic compound binding;heterocyclic compound binding	Molecular Function;Biological Process;Molecular Function;Molecular Function;Molecular Function	EC:1	Oxidoreductases
Pfijiensis_175	XP 007927341.1 hypothetical protein MYCFIDRAFT 211452 [Pseudocercospora fijiensis CIRAD86]	ref|XP 007927341.1|uncharacterized protein MYCFIDRAFT 211452 [Pseudocercospora fijiensis CIRAD86]/gb|EME81776.1|hypothetical protein MYCFIDRAFT 211452 [Pseudocercospora fijiensis CIRAD86];gb|KXT01845.1|hypothetical protein AC578 2149 [Pseudocercospora eumusae];gb|KAF7189274.1|Cofilin, partial [Pseudocercospora fuligena];gb|KAF2765951.1|hypothetical protein EJ03DRAFT 330540 [Teratosphaeria nubilos…	Cofilin	211452	-	PredHel=0	151	1	0.00662252	14	5	6	17	4	3	207.184	Q4WV27#unaf patho;red vir;incr vir	Aspergillus fumigatus	IPR002108;IPR029006;IPR017904;IPR002108;IPR017904;	Actin-depolymerising factor homology domain;ADF-H/Gelsolin-like domain superfamily;ADF-H/Gelsolin-like domain superfamily;ADF-H/Gelsolin-like domain superfamily;ADF/Cofilin;Actin-depolymerising factor homology domain;ADF/Cofilin;ADF/Cofilin	-	-	-	GO:0016363;GO:0030042;GO:0030479;GO:0040011;GO:0048870;GO:0051015;GO:0051674	nuclear matrix;actin filament depolymerization;actin cortical patch;locomotion;cell motility;actin filament binding;localization of cell	Cellular Component;Biological Process;Cellular Component;Biological Process;Biological Process;Molecular Function;Biological Process	-	-
Pfijiensis_1018	XP 007932587.1 serine/threonine protein kinase [Pseudocercospora fijiensis CIRAD86]	ref|XP 007932587.1|serine/threonine protein kinase [Pseudocercospora fijiensis CIRAD86]/gb|EME76969.1|serine/threonine protein kinase [Pseudocercospora fijiensis CIRAD86];gb|KXT15116.1|hypothetical protein AC579 6469 [Pseudocercospora musae];gb|KXS97199.1|hypothetical protein AC578 881 [Pseudocercospora eumusae];ref|XP 023456116.1|Dual specificity protein kinase [Cercospora beticola]/gb|PIA98159.…	kinase-like protein	147578	Signal peptide	PredHel=0	176	6	0.0340909	10	16	10	8	11	2	206.207	Q4X132#lethal	Fusarium graminearum	IPR000719;IPR017441;IPR008271;IPR000719;IPR011009	Protein kinase domain;Protein kinase domain;Protein kinase domain;Protein kinase domain;Protein kinase domain;Protein kinase domain;Protein kinase domain;Protein kinase domain;Protein kinase domain;Protein kinase domain;Protein kinase domain;Protein kinase, ATP binding site;Serine/threonine-protein kinase, active site;Protein kinase domain;Protein kinase domain;Protein kinase-like domain superfam…	-	-	-	GO:0001164;GO:0001165;GO:0001181;GO:0001188;GO:0001650;GO:0003682;GO:0004674;GO:0004713;GO:0005524;GO:0005654;GO:0005737;GO:0016020;GO:0018105;GO:0018107;GO:0045943;GO:0097110	RNA polymerase I core promoter sequence-specific DNA binding;RNA polymerase I cis-regulatory region sequence-specific DNA binding;RNA polymerase I general transcription initiation factor activity;RNA polymerase I preinitiation complex assembly;fibrillar center;chromatin binding;protein serine/threonine kinase activity;protein tyrosine kinase activity;ATP binding;nucleoplasm;cytoplasm;membrane;pep…	Molecular Function;Molecular Function;Molecular Function;Biological Process;Cellular Component;Molecular Function;Molecular Function;Molecular Function;Molecular Function;Cellular Component;Cellular Component;Cellular Component;Biological Process;Biological Process;Biological Process;Molecular Function	EC:2.7.1	Transferring phosphorus-containing groups
Pfijiensis_193	XP 007920293.1 hypothetical protein MYCFIDRAFT 70360 [Pseudocercospora fijiensis CIRAD86]	ref|XP 007920293.1|uncharacterized protein MYCFIDRAFT 70360 [Pseudocercospora fijiensis CIRAD86]/gb|EME87689.1|hypothetical protein MYCFIDRAFT 70360 [Pseudocercospora fijiensis CIRAD86];gb|KXT18968.1|hypothetical protein AC579 8780 [Pseudocercospora musae];gb|KXT02800.1|hypothetical protein AC578 5392 [Pseudocercospora eumusae];gb|KAF7193109.1|putative proline-specific permease put4 [Pseudocercos…	amino acid permease	70360	-	PredHel=11	562	5	0.0088968	31	33	21	20	19	17	206.207	A0A1D8PH27#red vir	Candida albicans	IPR004841;IPR004840	Amino acid permease/ SLC12A domain;Amino acid permease/ SLC12A domain;Amino acid permease/ SLC12A domain;Amino acid permease/ SLC12A domain;Amino acid permease, conserved site	-	-	-	GO:0003333;GO:0005778;GO:0007031;GO:0015171	amino acid transmembrane transport;peroxisomal membrane;peroxisome organization;amino acid transmembrane transporter activity	Biological Process;Cellular Component;Biological Process;Molecular Function	-	-
Pfijiensis_1790	XP 007920623.1 uncharacterized protein MYCFIDRAFT 85828 [Pseudocercospora fijiensis CIRAD86]	ref|XP 007920623.1|uncharacterized protein MYCFIDRAFT 85828 [Pseudocercospora fijiensis CIRAD86]/gb|EME87789.1|hypothetical protein MYCFIDRAFT 85828 [Pseudocercospora fijiensis CIRAD86];gb|KAF7185016.1|Bromodomain-containing factor 1 [Pseudocercospora fuligena];gb|KXT04006.1|hypothetical protein AC578 9263 [Pseudocercospora eumusae];gb|KXT13643.1|hypothetical protein AC579 4987 [Pseudocercospora …	Bromodomain-containing protein	85828	-	PredHel=0	866	2	0.00230947	60	50	92	65	34	2	205.239	Q5A4W8#red vir	Candida albicans	IPR001487;IPR038336;IPR001487;IPR036427;IPR027353;IPR001487;IPR001487;IPR027353;IPR036427;IPR036427	Armadillo-type fold;Bromodomain;NET domain superfamily;Bromodomain;Bromodomain-like superfamily;NET domain;NET domain;NET domain;NET domain;NET domain;NET domain;NET domain;NET domain;NET domain;NET domain;NET domain;Bromodomain;Bromodomain;NET domain;NET domain;Bromodomain-like superfamily;Bromodomain-like superfamily	-	-	-	GO:0000785;GO:0005634;GO:0006338;GO:0006355;GO:0016020;GO:0042393;GO:0051276;GO:0140030	chromatin;nucleus;chromatin remodeling;regulation of DNA-templated transcription;membrane;histone binding;chromosome organization;modification-dependent protein binding	Cellular Component;Cellular Component;Biological Process;Biological Process;Cellular Component;Molecular Function;Biological Process;Molecular Function	-	-
Pfijiensis_2043	XP 007931807.1 glycosyltransferase family 48 protein [Pseudocercospora fijiensis CIRAD86]	ref|XP 007931807.1|glycosyltransferase family 48 protein [Pseudocercospora fijiensis CIRAD86]/gb|EME78114.1|glycosyltransferase family 48 protein [Pseudocercospora fijiensis CIRAD86];gb|KXS98790.1|hypothetical protein AC579 8933 [Pseudocercospora musae];gb|KXS95583.1|hypothetical protein AC578 3255 [Pseudocercospora eumusae];gb|KAF7198128.1|1,3-beta-glucan synthase component FKS1 [Pseudocercospor…	1,3-beta-glucan synthase component FKS1	216979	-	PredHel=15	2070	31	0.0149758	135	101	88	86	76	40	204.758	Q4WLT4#lethal	Aspergillus fumigatus	IPR026899;IPR003440;	1,3-beta-glucan synthase component FKS1-like, domain-1;Glycosyl transferase, family 48;Glycosyl transferase, family 48;Glycosyl transferase, family 48;Glycosyl transferase, family 48;Glycosyl transferase, family 48;Glycosyl transferase, family 48;Glycosyl transferase, family 48	-	-	-	GO:0000148;GO:0003843;GO:0006075;GO:0009272;GO:0044036;GO:0044038;GO:0044249	1,3-beta-D-glucan synthase complex;1,3-beta-D-glucan synthase activity;(1->3)-beta-D-glucan biosynthetic process;fungal-type cell wall biogenesis;cell wall macromolecule metabolic process;cell wall macromolecule biosynthetic process;cellular biosynthetic process	Cellular Component;Molecular Function;Biological Process;Biological Process;Biological Process;Biological Process;Biological Process	EC:2.4.1.34	1,3-beta-glucan synthase
Pfijiensis_1357	XP 007925873.1 uncharacterized protein MYCFIDRAFT 54433 [Pseudocercospora fijiensis CIRAD86]	ref|XP 007925873.1|uncharacterized protein MYCFIDRAFT 54433 [Pseudocercospora fijiensis CIRAD86]/gb|EME83151.1|hypothetical protein MYCFIDRAFT 54433 [Pseudocercospora fijiensis CIRAD86];gb|KXS94503.1|hypothetical protein AC578 4509 [Pseudocercospora eumusae];gb|KAF7191058.1|NEDD8-conjugating enzyme UBC12 [Pseudocercospora fuligena]/gb|KXT10088.1|hypothetical protein AC579 8963 [Pseudocercospora m…	NEDD8-conjugating enzyme	-	-	PredHel=0	183	2	0.010929	9	6	9	19	15	2	203.33	G4MVC5#red vir	Magnaporthe oryzae	IPR000608;IPR016135;IPR023313;IPR000608;IPR000608;IPR016135	Ubiquitin-conjugating enzyme E2;Ubiquitin-conjugating enzyme/RWD-like;Ubiquitin-conjugating enzyme/RWD-like;Ubiquitin-conjugating enzyme, active site;Ubiquitin-conjugating enzyme E2;Ubiquitin-conjugating enzyme E2;Ubiquitin-conjugating enzyme/RWD-like	-	-	-	GO:0003700;GO:0005524;GO:0005737;GO:0016192;GO:0016740;GO:0019299;GO:0043565;GO:0045893;GO:0070647	DNA-binding transcription factor activity;ATP binding;cytoplasm;vesicle-mediated transport;transferase activity;rhamnose metabolic process;sequence-specific DNA binding;positive regulation of DNA-templated transcription;protein modification by small protein conjugation or removal	Molecular Function;Molecular Function;Cellular Component;Biological Process;Molecular Function;Biological Process;Molecular Function;Biological Process;Biological Process	EC:2	Transferases
Pfijiensis_1603	XP 007679002.1 glycoside hydrolase family 31 protein [Baudoinia panamericana UAMH 10762]	ref|XP 007927592.1|glycoside hydrolase family 31 protein [Pseudocercospora fijiensis CIRAD86]/gb|EME82171.1|glycoside hydrolase family 31 protein [Pseudocercospora fijiensis CIRAD86];gb|KAF7191801.1|Glucosidase 2 subunit alpha [Pseudocercospora fuligena];gb|KXT01424.1|hypothetical protein AC578 9501 [Pseudocercospora eumusae];gb|EME43577.1|glycoside hydrolase family 31 protein [Dothistroma septos…	putative alpha glucosidase II, alpha subunit	154747	-	PredHel=1	963	6	0.00623053	59	60	47	71	30	27	203.33	G4ML12#red vir	Magnaporthe oryzae	IPR025887;IPR013780;IPR033403;IPR000322;IPR013780;IPR017853;IPR011013	Glycoside hydrolase family 31, N-terminal domain;Glycosyl hydrolase, all-beta;Glycosyl hydrolase, all-beta;Domain of unknown function DUF5110;Domain of unknown function DUF5110;Glycoside hydrolase family 31;Glycosyl hydrolase, all-beta;Glycosyl hydrolase, all-beta;Glycosyl hydrolase, all-beta;Glycosyl hydrolase, all-beta;Glycosyl hydrolase, all-beta;Glycoside hydrolase superfamily;Glycoside hydro…	-	-	-	GO:0005773;GO:0005886;GO:0005975;GO:0009100;GO:0015097;GO:0015694;GO:0015926;GO:0030246;GO:0044237;GO:0140534	vacuole;plasma membrane;carbohydrate metabolic process;glycoprotein metabolic process;mercury ion transmembrane transporter activity;mercury ion transport;glucosidase activity;carbohydrate binding;cellular metabolic process;endoplasmic reticulum protein-containing complex	Cellular Component;Cellular Component;Biological Process;Biological Process;Molecular Function;Biological Process;Molecular Function;Molecular Function;Biological Process;Cellular Component	EC:3.2.1	Glycosylases
Pfijiensis_2141	XP 007922610.1 hypothetical protein MYCFIDRAFT 56345 [Pseudocercospora fijiensis CIRAD86]	ref|XP 007922610.1| uncharacterized protein MYCFIDRAFT 56345 [Pseudocercospora fijiensis CIRAD86];gb|KXS96716.1| hypothetical protein AC578 161 [Pseudocercospora eumusae];gb|KXT09951.1| hypothetical protein AC579 9734 [Pseudocercospora musae];gb|KAF7187604.1| Peroxisomal membrane protein PMP47B [Pseudocercospora fuligena];gb|KXS96717.1| hypothetical protein AC578 161 [Pseudocercospora eumusae];gb…	peroxisomal membrane protein-like protein	56345	-	PredHel=4	318	0	0	23	32	10	27	8	2	203.33	Q4X022#red vir	Aspergillus fumigatus	IPR023395;IPR018108;IPR018108;IPR018108;IPR018108;IPR023395	Mitochondrial carrier domain superfamily;Mitochondrial substrate/solute carrier;Mitochondrial substrate/solute carrier;Mitochondrial substrate/solute carrier;Mitochondrial substrate/solute carrier;Mitochondrial substrate/solute carrier;Mitochondrial carrier domain superfamily	WideEffHunter	-	-	GO:0005778;GO:0008324;GO:0008509;GO:0008514;GO:0015101;GO:0015216;GO:1901505	peroxisomal membrane;monoatomic cation transmembrane transporter activity;monoatomic anion transmembrane transporter activity;organic anion transmembrane transporter activity;organic cation transmembrane transporter activity;purine nucleotide transmembrane transporter activity;carbohydrate derivative transmembrane transporter activity	Cellular Component;Molecular Function;Molecular Function;Molecular Function;Molecular Function;Molecular Function;Molecular Function	-	-
Pfijiensis_631	XP 007931106.1 uncharacterized protein MYCFIDRAFT 212483 [Pseudocercospora fijiensis CIRAD86]	gb|KAF7192507.1|Serine/threonine-protein phosphatase PP2A catalytic subunit [Pseudocercospora fuligena];gb|KXS93952.1|hypothetical protein AC579 5180 [Pseudocercospora musae];ref|XP 007931106.1|uncharacterized protein MYCFIDRAFT 212483 [Pseudocercospora fijiensis CIRAD86]/gb|EME78844.1|hypothetical protein MYCFIDRAFT 212483 [Pseudocercospora fijiensis CIRAD86];ref|XP 016757695.1|Metallo-dependent…	Serine/threonine-protein phosphatase PP2A catalytic subunit	212483	-	PredHel=0	338	12	0.035503	14	16	21	9	16	5	203.33	Q6QIY0#unaf patho	Ustilago maydis	IPR006186;IPR004843;IPR029052;IPR047129;IPR006186;IPR029052	Serine/threonine-specific protein phosphatase/bis(5-nucleosyl)-tetraphosphatase;Calcineurin-like phosphoesterase domain, ApaH type;Metallo-dependent phosphatase-like;Serine/Threonine protein phosphatase PP2A-like;Serine/threonine-specific protein phosphatase/bis(5-nucleosyl)-tetraphosphatase;Serine/threonine-specific protein phosphatase/bis(5-nucleosyl)-tetraphosphatase;Metallo-dependent phosphat…	-	-	-	GO:0005829;GO:0006470;GO:0017018;GO:0140014	cytosol;protein dephosphorylation;myosin phosphatase activity;mitotic nuclear division	Cellular Component;Biological Process;Molecular Function;Biological Process	EC:3.1.3.16	Protein-serine/threonine phosphatase
Pfijiensis_2068	XP 007924889.1 hypothetical protein MYCFIDRAFT 187345 [Pseudocercospora fijiensis CIRAD86]	ref|XP 007924889.1|uncharacterized protein MYCFIDRAFT 187345 [Pseudocercospora fijiensis CIRAD86]/gb|EME84265.1|hypothetical protein MYCFIDRAFT 187345 [Pseudocercospora fijiensis CIRAD86];gb|KAF7186386.1|Anucleate primary sterigmata protein A [Pseudocercospora fuligena];gb|KXT07010.1|hypothetical protein AC578 7206 [Pseudocercospora eumusae];gb|KAI5362434.1|putative pleckstrin domain, PH-like dom…	Anucleate primary sterigmata protein A	187345	-	PredHel=0	1650	3	0.00181818	182	120	115	77	50	9	199.616	G5EHD3#red vir	Magnaporthe oryzae	IPR024774;IPR011993;IPR001849;	SIS domain superfamily;SIS domain superfamily;SIS domain superfamily;SIS domain superfamily;SIS domain superfamily;SIS domain superfamily;Pleckstrin homology domain, Mcp5-type;PH-like domain superfamily;PH-like domain superfamily;PH-like domain superfamily;PH-like domain superfamily;PH-like domain superfamily;PH-like domain superfamily;PH-like domain superfamily;PH-like domain superfamily;PH-like…	-	-	-	GO:0000226;GO:0005543;GO:0005739;GO:0005938;GO:0007097;GO:0007127;GO:0007134;GO:0015631;GO:0016020;GO:0032065;GO:0072384	microtubule cytoskeleton organization;phospholipid binding;mitochondrion;cell cortex;nuclear migration;meiosis I;meiotic telophase I;tubulin binding;membrane;maintenance of protein location in cell cortex;organelle transport along microtubule	Biological Process;Molecular Function;Cellular Component;Cellular Component;Biological Process;Biological Process;Biological Process;Molecular Function;Cellular Component;Biological Process;Biological Process	-	-
Pfijiensis_876	XP 007924889.1 hypothetical protein MYCFIDRAFT 187345 [Pseudocercospora fijiensis CIRAD86]	ref|XP 007924889.1|uncharacterized protein MYCFIDRAFT 187345 [Pseudocercospora fijiensis CIRAD86]/gb|EME84265.1|hypothetical protein MYCFIDRAFT 187345 [Pseudocercospora fijiensis CIRAD86];gb|KAF7186386.1|Anucleate primary sterigmata protein A [Pseudocercospora fuligena];gb|KXT07010.1|hypothetical protein AC578 7206 [Pseudocercospora eumusae];gb|KAI5362434.1|putative pleckstrin domain, PH-like dom…	Anucleate primary sterigmata protein A	187345	-	PredHel=0	1650	3	0.00181818	182	120	115	77	50	9	199.616	G5EHD3#red vir	Magnaporthe oryzae	IPR024774;IPR011993;IPR001849;	SIS domain superfamily;SIS domain superfamily;SIS domain superfamily;SIS domain superfamily;SIS domain superfamily;SIS domain superfamily;Pleckstrin homology domain, Mcp5-type;PH-like domain superfamily;PH-like domain superfamily;PH-like domain superfamily;PH-like domain superfamily;PH-like domain superfamily;PH-like domain superfamily;PH-like domain superfamily;PH-like domain superfamily;PH-like…	-	-	-	GO:0000226;GO:0005543;GO:0005739;GO:0005938;GO:0007097;GO:0007127;GO:0007134;GO:0015631;GO:0016020;GO:0032065;GO:0072384	microtubule cytoskeleton organization;phospholipid binding;mitochondrion;cell cortex;nuclear migration;meiosis I;meiotic telophase I;tubulin binding;membrane;maintenance of protein location in cell cortex;organelle transport along microtubule	Biological Process;Molecular Function;Cellular Component;Cellular Component;Biological Process;Biological Process;Biological Process;Molecular Function;Cellular Component;Biological Process;Biological Process	-	-
Pfijiensis_1717	XP 007932022.1 hypothetical protein MYCFIDRAFT 212667 [Pseudocercospora fijiensis CIRAD86]	ref|XP 007932022.1|uncharacterized protein MYCFIDRAFT 212667 [Pseudocercospora fijiensis CIRAD86]/gb|EME77231.1|hypothetical protein MYCFIDRAFT 212667 [Pseudocercospora fijiensis CIRAD86];gb|KXT05101.1|hypothetical protein AC578 7569 [Pseudocercospora eumusae];gb|KAF7185747.1|Fatty acid synthase subunit alpha [Pseudocercospora fuligena];gb|KXT10303.1|hypothetical protein AC579 271 [Pseudocercospo…	Fatty acid synthase subunit	212667	-	PredHel=0	1514	16	0.010568	91	84	60	113	70	20	197.809	P43098#loss patho	Candida albicans	IPR014031;IPR002347;IPR004568;IPR016039;IPR008278;IPR014030;IPR041550;IPR037143;IPR026025;IPR018201;IPR020841;IPR047224;IPR016039;IPR016039;IPR037143;IPR036291	Bromodomain-like superfamily;Bromodomain-like superfamily;Bromodomain-like superfamily;Bromodomain-like superfamily;Bromodomain-like superfamily;Beta-ketoacyl synthase, C-terminal;Short-chain dehydrogenase/reductase SDR;Phosphopantetheine-protein transferase domain;Thiolase-like;Thiolase-like;4'-phosphopantetheinyl transferase domain;Beta-ketoacyl synthase, N-terminal;Fatty acid synthase type I, …	WideEffHunter	[LI]xAR	-	GO:0000287;GO:0004315;GO:0004316;GO:0004321;GO:0005524;GO:0005829;GO:0005835;GO:0005886;GO:0008897;GO:0015986;GO:0018215;GO:0042759;GO:0044550;GO:0045261;GO:0046933;GO:0046961;GO:1902600	magnesium ion binding;3-oxoacyl-[acyl-carrier-protein] synthase activity;3-oxoacyl-[acyl-carrier-protein] reductase (NADPH) activity;fatty-acyl-CoA synthase activity;ATP binding;cytosol;fatty acid synthase complex;plasma membrane;holo-[acyl-carrier-protein] synthase activity;proton motive force-driven ATP synthesis;protein phosphopantetheinylation;long-chain fatty acid biosynthetic process;second…	Molecular Function;Molecular Function;Molecular Function;Molecular Function;Molecular Function;Cellular Component;Cellular Component;Cellular Component;Molecular Function;Biological Process;Biological Process;Biological Process;Biological Process;Cellular Component;Molecular Function;Molecular Function;Biological Process	EC:7.1.3.1;EC:2.3.1.85;EC:7.1.2.2;EC:2.3.1.41;EC:2.3.1.86;EC:1.1.1.100;EC:6;EC:2.7.8.7	H(+)-exporting diphosphatase;Fatty-acid synthase system;H(+)-transporting two-sector ATPase;Beta-ketoacyl-[acyl-carrier-protein] synthase I;Fatty-acyl-CoA synthase system;3-oxoacyl-[acyl-carrier-protein] reductase;Ligases;Holo-[acyl-carrier-protein] synthase
Pfijiensis_655	XP 007924727.1 hypothetical protein MYCFIDRAFT 133333 [Pseudocercospora fijiensis CIRAD86]	ref|XP 007924727.1|uncharacterized protein MYCFIDRAFT 133333 [Pseudocercospora fijiensis CIRAD86]/gb|EME84103.1|hypothetical protein MYCFIDRAFT 133333 [Pseudocercospora fijiensis CIRAD86];gb|USW52208.1|Putative zinc/iron permease [Septoria linicola];ref|XP 044659901.1|uncharacterized protein CKM354 000858100 [Cercospora kikuchii]/dbj|GIZ45414.1|hypothetical protein CKM354 000858100 [Cercospora ki…	ZIP zinc/iron transport family	133333	-	PredHel=7	382	3	0.0078534	28	24	16	11	14	4	197.809	Q6IZ78#red vir;loss patho	Aspergillus fumigatus	IPR004698;IPR003689;	Zinc/iron permease, fungal/plant;Zinc/iron permease;Zinc/iron permease	WideEffHunter	LysM	-	GO:0000166;GO:0003677;GO:0005385;GO:0005886;GO:0006259;GO:0006974;GO:0008094;GO:0071577	nucleotide binding;DNA binding;zinc ion transmembrane transporter activity;plasma membrane;DNA metabolic process;DNA damage response;ATP-dependent activity, acting on DNA;zinc ion transmembrane transport	Molecular Function;Molecular Function;Molecular Function;Cellular Component;Biological Process;Biological Process;Molecular Function;Biological Process	-	-
Pfijiensis_2321	XP 007925385.1 hypothetical protein MYCFIDRAFT 123999, partial [Pseudocercospora fijiensis CIRAD86]	ref|XP 007925385.1|uncharacterized protein MYCFIDRAFT 123999, partial [Pseudocercospora fijiensis CIRAD86]/gb|EME84800.1|hypothetical protein MYCFIDRAFT 123999, partial [Pseudocercospora fijiensis CIRAD86];ref|XP 033661623.1|uncharacterized protein M409DRAFT 70265 [Zasmidium cellare ATCC 36951]/gb|KAF2160734.1|hypothetical protein M409DRAFT 70265 [Zasmidium cellare ATCC 36951];gb|KAI1105978.1|hyp…	Transcription factor	123999	-	PredHel=0	634	17	0.0268139	54	24	29	18	16	11	195.16	I1REW1#lethal	Fusarium graminearum	IPR001138;IPR036864;IPR001138;IPR001138;IPR001138;IPR036864	Zn(2)Cys(6) fungal-type DNA-binding domain;Zn(2)-C6 fungal-type DNA-binding domain superfamily;Zn(2)-C6 fungal-type DNA-binding domain superfamily;Zn(2)-C6 fungal-type DNA-binding domain superfamily;Zn(2)-C6 fungal-type DNA-binding domain superfamily;Zn(2)Cys(6) fungal-type DNA-binding domain;Zn(2)Cys(6) fungal-type DNA-binding domain;Zn(2)Cys(6) fungal-type DNA-binding domain;Zn(2)Cys(6) fungal-…	WideEffHunter	YFWxC	-	GO:0000981;GO:0003677;GO:0006357;GO:0008270	DNA-binding transcription factor activity, RNA polymerase II-specific;DNA binding;regulation of transcription by RNA polymerase II;zinc ion binding	Molecular Function;Molecular Function;Biological Process;Molecular Function	-	-
Pfijiensis_2192	XP 007921856.1 hypothetical protein MYCFIDRAFT 149663 [Pseudocercospora fijiensis CIRAD86]	ref|XP 007921856.1|uncharacterized protein MYCFIDRAFT 149663 [Pseudocercospora fijiensis CIRAD86]/gb|EME89077.1|hypothetical protein MYCFIDRAFT 149663 [Pseudocercospora fijiensis CIRAD86];gb|KXT00280.1|hypothetical protein AC578 1216 [Pseudocercospora eumusae];gb|KXT11482.1|hypothetical protein AC579 2421 [Pseudocercospora musae];gb|KAF7197108.1|Fumarate hydratase, mitochondrial [Pseudocercospora…	fumarate hydratase	149663	-	PredHel=0	491	5	0.0101833	39	28	24	31	23	2	194.725	Q8ZPL7#red vir	Salmonella enterica	IPR000362;IPR022761;IPR024083;IPR018951;IPR005677;IPR005677;IPR020557;IPR005677;IPR005677;IPR008948	Basic-leucine zipper domain superfamily;Fumarate lyase family;Fumarate lyase, N-terminal;Fumarase/histidase, N-terminal;Fumarase/histidase, N-terminal;Fumarase C, C-terminal;Fumarase C, C-terminal;Fumarate hydratase, class II;Fumarate hydratase, class II;Fumarate hydratase, class II;Fumarate lyase, conserved site;Fumarate hydratase, class II;Fumarate hydratase, class II;L-Aspartase-like	WideEffHunter	RXLR	-	GO:0004333;GO:0005524;GO:0005739;GO:0006099;GO:0006106;GO:0016020;GO:0016301;GO:0016310;GO:0045239;GO:0046677	fumarate hydratase activity;ATP binding;mitochondrion;tricarboxylic acid cycle;fumarate metabolic process;membrane;kinase activity;phosphorylation;tricarboxylic acid cycle enzyme complex;response to antibiotic	Molecular Function;Molecular Function;Cellular Component;Biological Process;Biological Process;Cellular Component;Molecular Function;Biological Process;Cellular Component;Biological Process	EC:4.2.1.2;EC:2.7	Fumarate hydratase;Transferring phosphorus-containing groups
Pfijiensis_2233	XP 007923106.1 hypothetical protein MYCFIDRAFT 210254 [Pseudocercospora fijiensis CIRAD86]	ref|XP 007923106.1|uncharacterized protein MYCFIDRAFT 210254 [Pseudocercospora fijiensis CIRAD86]/gb|EME85521.1|hypothetical protein MYCFIDRAFT 210254 [Pseudocercospora fijiensis CIRAD86];gb|KXT04611.1|hypothetical protein AC578 8659 [Pseudocercospora eumusae]/gb|KXT04612.1|hypothetical protein AC578 8659 [Pseudocercospora eumusae]/gb|KXT04613.1|hypothetical protein AC578 8659 [Pseudocercospora e…	Iron transport multicopper oxidase FET3	210254	Signal peptide	PredHel=1	595	4	0.00672269	29	43	41	12	45	15	193.006	E3QRA4#red vir	Colletotrichum graminicola	IPR011706;IPR011707;IPR008972;IPR008972;IPR001117;IPR008972;IPR045087;IPR002355;IPR033138;IPR033138;IPR044130;IPR008972;IPR008972;IPR008972	Multicopper oxidase, C-terminal;Multicopper oxidase, N-terminal;Cupredoxin;Cupredoxin;Multicopper oxidase, second cupredoxin domain;Cupredoxin;Multicopper oxidase;Multicopper oxidase, copper-binding site;Multicopper oxidases, conserved site;Multicopper oxidases, conserved site;Multicopper oxidases, conserved site;Multicopper oxidases, conserved site;Iron transport multicopper oxidase Fet3-like, t…	-	-	-	GO:0001726;GO:0004435;GO:0004590;GO:0005507;GO:0005509;GO:0005515;GO:0005737;GO:0006207;GO:0006879;GO:0007173;GO:0008180;GO:0009055;GO:0009267;GO:0009395;GO:0010634;GO:0016722;GO:0020037;GO:0022900;GO:0030027;GO:0034755;GO:0035556;GO:0035924;GO:0044205;GO:0046488;GO:0050429;GO:0051649;GO:0065008;GO:0070469;GO:0071364;GO:0098797;GO:1902495;GO:1990204	ruffle;phosphatidylinositol phospholipase C activity;orotidine-5'-phosphate decarboxylase activity;copper ion binding;calcium ion binding;protein binding;cytoplasm;'de novo' pyrimidine nucleobase biosynthetic process;intracellular iron ion homeostasis;epidermal growth factor receptor signaling pathway;COP9 signalosome;electron transfer activity;cellular response to starvation;phospholipid catabol…	Cellular Component;Molecular Function;Molecular Function;Molecular Function;Molecular Function;Molecular Function;Cellular Component;Biological Process;Biological Process;Biological Process;Cellular Component;Molecular Function;Biological Process;Biological Process;Biological Process;Molecular Function;Molecular Function;Biological Process;Cellular Component;Biological Process;Biological Process;…	EC:1.16;EC:4.1.1.23;EC:3.1.4.11	Oxidizing metal ions;Orotidine-5'-phosphate decarboxylase;Phosphoinositide phospholipase C
Pfijiensis_801	XP 007920182.1 hypothetical protein MYCFIDRAFT 55784 [Pseudocercospora fijiensis CIRAD86]	ref|XP 007920182.1|uncharacterized protein MYCFIDRAFT 55784 [Pseudocercospora fijiensis CIRAD86]/gb|EME89370.1|hypothetical protein MYCFIDRAFT 55784 [Pseudocercospora fijiensis CIRAD86];gb|KAF7191267.1|Zinc-type alcohol dehydrogenase-like protein [Pseudocercospora fuligena];gb|KXT04699.1|hypothetical protein AC578 2132 [Pseudocercospora eumusae];emb|SMY19476.1|unnamed protein product [Zymoseptori…	NAD(P)-binding protein	55784	-	PredHel=0	349	7	0.0200573	22	19	14	21	12	4	192.581	W7MT31#unaf patho	Fusarium verticillioides	IPR013149;IPR013154;IPR011032;IPR036291	Beta-lactamase/transpeptidase-like;Beta-lactamase/transpeptidase-like;Alcohol dehydrogenase-like, C-terminal;Alcohol dehydrogenase-like, N-terminal;Alcohol dehydrogenase-like, N-terminal;Alcohol dehydrogenase-like, N-terminal;GroES-like superfamily;NAD(P)-binding domain superfamily	-	-	-	GO:0016491;GO:0031176;GO:0045493	oxidoreductase activity;endo-1,4-beta-xylanase activity;xylan catabolic process	Molecular Function;Molecular Function;Biological Process	EC:3.2.1.8;EC:1	Endo-1,4-beta-xylanase;Oxidoreductases
Pfijiensis_311	XP 007925339.1 hypothetical protein MYCFIDRAFT 152946 [Pseudocercospora fijiensis CIRAD86]	ref|XP 007925339.1|uncharacterized protein MYCFIDRAFT 152946 [Pseudocercospora fijiensis CIRAD86]/gb|EME84734.1|hypothetical protein MYCFIDRAFT 152946 [Pseudocercospora fijiensis CIRAD86];gb|KAF7196263.1|Woronin body major protein [Pseudocercospora fuligena];gb|KXT01346.1|hypothetical protein AC578 6640, partial [Pseudocercospora eumusae];gb|KXT16662.1|hypothetical protein AC579 8029 [Pseudocerco…	Woronin body major	152946	-	PredHel=0	220	2	0.00909091	16	11	10	5	5	0	190.483	E9EN82#red vir	Metarhizium robertsii	IPR014722;IPR012340;IPR020189;IPR001884;IPR037318;IPR008991;IPR012340	Ribosomal protein L2, domain 2;Nucleic acid-binding, OB-fold;Translation elongation factor, IF5A C-terminal;Translation elongation factor IF5A-like;Hex1, S1 domain;Translation protein SH3-like domain superfamily;Nucleic acid-binding, OB-fold	WideEffHunter	LysM	-	GO:0003723;GO:0003746;GO:0043022;GO:0045901;GO:0045905	RNA binding;translation elongation factor activity;ribosome binding;positive regulation of translational elongation;positive regulation of translational termination	Molecular Function;Molecular Function;Molecular Function;Biological Process;Biological Process	-	-
Pfijiensis_1523	XP 007928316.1 hypothetical protein MYCFIDRAFT 211721 [Pseudocercospora fijiensis CIRAD86]	ref|XP 007928316.1|uncharacterized protein MYCFIDRAFT 211721 [Pseudocercospora fijiensis CIRAD86]/gb|EME80990.1|hypothetical protein MYCFIDRAFT 211721 [Pseudocercospora fijiensis CIRAD86];gb|KXT04105.1|hypothetical protein AC578 4891 [Pseudocercospora eumusae];gb|KAF7190658.1|Copper amine oxidase 1 [Pseudocercospora fuligena];gb|KXT11403.1|hypothetical protein AC579 226 [Pseudocercospora musae];g…	putative copper amine oxidase	211721	-	PredHel=0	692	6	0.00867052	31	31	44	36	45	8	190.345	G4NJD1#red vir	Magnaporthe oryzae	IPR015798;IPR036460;IPR000269;IPR000269;IPR016182;IPR036460;IPR016182	tRNA wybutosine-synthesizing-like superfamily;Copper amine oxidase, catalytic domain;Copper amine oxidase, catalytic domain superfamily;Copper amine oxidase, catalytic domain superfamily;Copper amine oxidase;Copper amine oxidase;Copper amine oxidase, N-terminal;Copper amine oxidase, catalytic domain superfamily;Copper amine oxidase, N-terminal	-	-	-	GO:0005507;GO:0008131;GO:0009308;GO:0048038	copper ion binding;primary amine oxidase activity;amine metabolic process;quinone binding	Molecular Function;Molecular Function;Biological Process;Molecular Function	EC:1.4.3.21	Primary-amine oxidase
Pfijiensis_739	XP 007920316.1 hypothetical protein MYCFIDRAFT 71317 [Pseudocercospora fijiensis CIRAD86]	ref|XP 007920316.1|uncharacterized protein MYCFIDRAFT 71317 [Pseudocercospora fijiensis CIRAD86]/gb|EME88028.1|hypothetical protein MYCFIDRAFT 71317 [Pseudocercospora fijiensis CIRAD86];gb|KXT07447.1|hypothetical protein AC578 455 [Pseudocercospora eumusae];gb|KAF7190153.1|V-type proton ATPase subunit B [Pseudocercospora fuligena];gb|KXT11890.1|hypothetical protein AC579 10489 [Pseudocercospora m…	V-type proton ATPase subunit	71317	-	PredHel=0	516	2	0.00387597	34	28	24	28	27	1	190.069	Q9I4N1#red vir	Pseudomonas aeruginosa	IPR005723;IPR022879;IPR000194;IPR004100;IPR022879;IPR020003;IPR022879;IPR027417	ATPase, V1 complex, subunit B;V-type ATP synthase regulatory subunit B/beta;ATPase, F1/V1/A1 complex, alpha/beta subunit, nucleotide-binding domain;ATPase, F1/V1/A1 complex, alpha/beta subunit, N-terminal domain;ATPase, F1/V1/A1 complex, alpha/beta subunit, N-terminal domain;ATPase, F1/V1/A1 complex, alpha/beta subunit, N-terminal domain;ATPase, F1/V1/A1 complex, alpha/beta subunit, N-terminal do…	WideEffHunter	LysM	-	GO:0000162;GO:0000221;GO:0000425;GO:0004049;GO:0005524;GO:0006874;GO:0007035;GO:0016787;GO:0046034;GO:0046961;GO:1902600;GO:1902906;GO:1990816	tryptophan biosynthetic process;vacuolar proton-transporting V-type ATPase, V1 domain;pexophagy;anthranilate synthase activity;ATP binding;intracellular calcium ion homeostasis;vacuolar acidification;hydrolase activity;ATP metabolic process;proton-transporting ATPase activity, rotational mechanism;proton transmembrane transport;proteasome storage granule assembly;vacuole-mitochondrion membrane co…	Biological Process;Cellular Component;Biological Process;Molecular Function;Molecular Function;Biological Process;Biological Process;Molecular Function;Biological Process;Molecular Function;Biological Process;Biological Process;Cellular Component	EC:7.1.3.1;EC:4.1.3.27;EC:3	H(+)-exporting diphosphatase;Anthranilate synthase;Hydrolases
Pfijiensis_2287	XP 007920775.1 hypothetical protein MYCFIDRAFT 209464 [Pseudocercospora fijiensis CIRAD86]	ref|XP 007920775.1|uncharacterized protein MYCFIDRAFT 209464 [Pseudocercospora fijiensis CIRAD86]/gb|EME87275.1|hypothetical protein MYCFIDRAFT 209464 [Pseudocercospora fijiensis CIRAD86];gb|KAF7186274.1|Tyrosine-protein phosphatase pmp1 [Pseudocercospora fuligena];gb|KXT04266.1|hypothetical protein AC578 7893 [Pseudocercospora eumusae];gb|KXT18875.1|hypothetical protein AC579 3578 [Pseudocercosp…	Tyrosine-protein phosphatase pmp1	209464	-	PredHel=0	606	6	0.00990099	68	31	63	21	22	4	189.657	G4N549#red vir;unaf patho	Magnaporthe oryzae	IPR029021;IPR000340;IPR016130;IPR020422;IPR000387;IPR029021	Protein-tyrosine phosphatase-like;Dual specificity phosphatase, catalytic domain;Dual specificity phosphatase, catalytic domain;Dual specificity phosphatase, catalytic domain;Dual specificity phosphatase, catalytic domain;Dual specificity phosphatase, catalytic domain;Dual specificity phosphatase, catalytic domain;Protein-tyrosine phosphatase, active site;Dual specificity protein phosphatase doma…	WideEffHunter	RXLR	-	GO:0004725;GO:0005634;GO:0005829;GO:0006470;GO:0008138;GO:0016020;GO:0043409	protein tyrosine phosphatase activity;nucleus;cytosol;protein dephosphorylation;protein tyrosine/serine/threonine phosphatase activity;membrane;negative regulation of MAPK cascade	Molecular Function;Cellular Component;Cellular Component;Biological Process;Molecular Function;Cellular Component;Biological Process	EC:3.1.3.48	Protein-tyrosine-phosphatase
Pfijiensis_449	KXS97929.1 hypothetical protein AC578 4385 [Mycosphaerella eumusae]	ref|XP 007924315.1|uncharacterized protein MYCFIDRAFT 60058 [Pseudocercospora fijiensis CIRAD86]/gb|EME85140.1|hypothetical protein MYCFIDRAFT 60058 [Pseudocercospora fijiensis CIRAD86];gb|KAF7193341.1|Mitochondrial phosphate carrier protein 2 [Pseudocercospora fuligena];gb|KXS97929.1|hypothetical protein AC578 4385 [Pseudocercospora eumusae];gb|OTA20266.1|hypothetical protein BTJ68 14934 [Hortae…	Mitochondrial phosphate carrier protein 2	60058	-	PredHel=1	307	6	0.019544	16	25	15	22	4	6	189.246	G4MQZ2#unaf patho	Magnaporthe oryzae	IPR023395;IPR018108;IPR044677;IPR018108;IPR018108;IPR018108;IPR023395	Mitochondrial carrier domain superfamily;Mitochondrial substrate/solute carrier;Mitochondrial phosphate carrier protein Pic2/Mir1-like;Mitochondrial substrate/solute carrier;Mitochondrial substrate/solute carrier;Mitochondrial substrate/solute carrier;Mitochondrial substrate/solute carrier;Mitochondrial carrier domain superfamily	WideEffHunter	-	-	GO:0005315;GO:0005375;GO:0005743;GO:0006878;GO:0035434;GO:0098656;GO:1990547	inorganic phosphate transmembrane transporter activity;copper ion transmembrane transporter activity;mitochondrial inner membrane;intracellular copper ion homeostasis;copper ion transmembrane transport;monoatomic anion transmembrane transport;mitochondrial phosphate ion transmembrane transport	Molecular Function;Molecular Function;Cellular Component;Biological Process;Biological Process;Biological Process;Biological Process	-	-
Pfijiensis_722	KXT06934.1 hypothetical protein AC578 7332 [Mycosphaerella eumusae]	ref|XP 007924970.1|uncharacterized protein MYCFIDRAFT 114131, partial [Pseudocercospora fijiensis CIRAD86]/gb|EME84346.1|hypothetical protein MYCFIDRAFT 114131, partial [Pseudocercospora fijiensis CIRAD86];gb|KAF7195760.1|Cytokinesis protein sepH [Pseudocercospora fuligena];gb|KXT06934.1|hypothetical protein AC578 7332 [Pseudocercospora eumusae];gb|KXT17655.1|hypothetical protein AC579 10118 [Pse…	Cytokinesis protein sepH	114131	-	PredHel=0	1203	14	0.0116376	89	48	66	75	51	12	189.246	G4NGK7#loss patho;red vir	Magnaporthe oryzae	IPR000719;IPR011989;IPR011989;IPR017441;IPR008271;IPR000719;IPR011009;IPR016024	Tetratricopeptide-like helical domain superfamily;Tetratricopeptide-like helical domain superfamily;Protein kinase domain;Armadillo-like helical;Armadillo-like helical;Armadillo-like helical;Armadillo-like helical;Armadillo-like helical;Armadillo-like helical;Armadillo-like helical;Armadillo-like helical;Armadillo-like helical;Armadillo-like helical;Armadillo-like helical;Armadillo-like helical;A…	-	-	-	GO:0004674;GO:0005524;GO:0005737;GO:0006468	protein serine/threonine kinase activity;ATP binding;cytoplasm;protein phosphorylation	Molecular Function;Molecular Function;Cellular Component;Biological Process	EC:2.7.1	Transferring phosphorus-containing groups
Pfijiensis_1741	KXT11958.1 hypothetical protein AC579 1012 [Pseudocercospora musae]	ref|XP 007925745.1|uncharacterized protein MYCFIDRAFT 36290 [Pseudocercospora fijiensis CIRAD86]/gb|EME82916.1|hypothetical protein MYCFIDRAFT 36290 [Pseudocercospora fijiensis CIRAD86];gb|KAF7194952.1|Inositol monophosphatase 2 [Pseudocercospora fuligena];gb|KXS98532.1|hypothetical protein AC578 5502 [Pseudocercospora eumusae];gb|KAJ6139798.1|hypothetical protein N7471 006284 [Penicillium samson…	Inositol monophosphatase 2	36290	-	PredHel=0	305	10	0.0327869	22	14	16	10	11	7	186.82	Q02RX2#loss patho	Pseudomonas aeruginosa	IPR000760;IPR000760;IPR020550;IPR020583;IPR033942;	Inositol monophosphatase-like;Inositol monophosphatase-like;Inositol monophosphatase-like;Inositol monophosphatase-like;Inositol monophosphatase-like;Inositol monophosphatase, conserved site;Inositol monophosphatase, metal-binding site;Inositol monophosphatase;Inositol monophosphatase	-	-	-	GO:0000166;GO:0004812;GO:0005975;GO:0006021;GO:0006418;GO:0007165;GO:0008934;GO:0016311;GO:0044282;GO:0046434;GO:0046854;GO:0046872;GO:0052832;GO:0052833	nucleotide binding;aminoacyl-tRNA ligase activity;carbohydrate metabolic process;inositol biosynthetic process;tRNA aminoacylation for protein translation;signal transduction;inositol monophosphate 1-phosphatase activity;dephosphorylation;small molecule catabolic process;organophosphate catabolic process;phosphatidylinositol phosphate biosynthetic process;metal ion binding;inositol monophosphate …	Molecular Function;Molecular Function;Biological Process;Biological Process;Biological Process;Biological Process;Molecular Function;Biological Process;Biological Process;Biological Process;Biological Process;Molecular Function;Molecular Function;Molecular Function	EC:3.1.3.25;EC:6.1.1	Inositol-phosphate phosphatase;Forming carbon-oxygen bonds
Pfijiensis_1431	XP 007928648.1 hypothetical protein MYCFIDRAFT 95621, partial [Pseudocercospora fijiensis CIRAD86]	ref|XP 007928648.1|uncharacterized protein MYCFIDRAFT 95621, partial [Pseudocercospora fijiensis CIRAD86]/gb|EME81468.1|hypothetical protein MYCFIDRAFT 95621, partial [Pseudocercospora fijiensis CIRAD86];gb|KAF7190718.1|putative metal ion transporter C17A12.14 [Pseudocercospora fuligena];gb|KXT00614.1|hypothetical protein AC578 3147 [Pseudocercospora eumusae];gb|KXT13945.1|hypothetical protein AC…	cora-domain-containing protein	95621	-	PredHel=3	828	5	0.00603865	72	50	44	30	32	9	186.025	G4MR33#red vir	Magnaporthe oryzae	IPR002523;IPR044089;IPR045861;IPR045863	Mg2+ transporter protein, CorA-like/Zinc transport protein ZntB;Mg2+ transporter protein, CorA-like/Zinc transport protein ZntB;Mg2+ transporter protein, CorA-like/Zinc transport protein ZntB;Mg2+ transporter protein, CorA-like/Zinc transport protein ZntB;Mg2+ transporter protein, CorA-like/Zinc transport protein ZntB;Mg2+ transporter protein, CorA-like/Zinc transport protein ZntB;Mg2+ transporte…	-	-	-	GO:0005886;GO:0009245;GO:0015095;GO:0016746;GO:0030003;GO:0065008;GO:0098771;GO:1903830	plasma membrane;lipid A biosynthetic process;magnesium ion transmembrane transporter activity;acyltransferase activity;intracellular monoatomic cation homeostasis;regulation of biological quality;inorganic ion homeostasis;magnesium ion transmembrane transport	Cellular Component;Biological Process;Molecular Function;Molecular Function;Biological Process;Biological Process;Biological Process;Biological Process	EC:2.3	Acyltransferases
Pfijiensis_1065	EME50199.1 hypothetical protein DOTSEDRAFT 68912 [Dothistroma septosporum NZE10]	ref|XP 007920309.1|uncharacterized protein MYCFIDRAFT 71189 [Pseudocercospora fijiensis CIRAD86]/gb|EME87334.1|hypothetical protein MYCFIDRAFT 71189 [Pseudocercospora fijiensis CIRAD86];gb|KXS97566.1|hypothetical protein AC578 9773 [Pseudocercospora eumusae];gb|KAF7186867.1|Spermidine synthase [Pseudocercospora fuligena];gb|KXT14604.1|hypothetical protein AC579 3687 [Pseudocercospora musae];gb|KA…	Spermidine synthase	71189	-	PredHel=0	293	4	0.0136519	20	12	15	25	4	4	185.237	Q4P245#red vir	Ustilago maydis	IPR030668;IPR029063;IPR001045;IPR037163;IPR035246;IPR001045;IPR030373;IPR030374;IPR001045;IPR029063	ATP synthase, F0 complex, subunit G, mitochondrial;Spermidine/spermine synthase, eukaryotes;S-adenosyl-L-methionine-dependent methyltransferase superfamily;Spermidine/spermine synthases;Spermidine synthase, tetramerisation domain superfamily;Spermidine synthase, tetramerisation domain;Spermidine/spermine synthases;Polyamine biosynthesis domain, conserved site;Polyamine biosynthesis domain;Spermid…	-	-	-	GO:0004222;GO:0004766;GO:0005515;GO:0005576;GO:0005829;GO:0006508;GO:0008270;GO:0008289;GO:0008295;GO:0008320;GO:0015940;GO:0016020;GO:0020002;GO:0035821;GO:0044161;GO:0044164;GO:0044231;GO:0046929;GO:0071806;GO:0090729	metalloendopeptidase activity;spermidine synthase activity;protein binding;extracellular region;cytosol;proteolysis;zinc ion binding;lipid binding;spermidine biosynthetic process;protein transmembrane transporter activity;pantothenate biosynthetic process;membrane;host cell plasma membrane;modulation of process of another organism;host cell cytoplasmic vesicle;host cell cytosol;host cell presynap…	Molecular Function;Molecular Function;Molecular Function;Cellular Component;Cellular Component;Biological Process;Molecular Function;Molecular Function;Biological Process;Molecular Function;Biological Process;Cellular Component;Cellular Component;Biological Process;Cellular Component;Cellular Component;Cellular Component;Biological Process;Biological Process;Molecular Function	EC:3.4.24;EC:2.5.1.16	Acting on peptide bonds (peptidases);Spermidine synthase
Pfijiensis_2136	XP 007930612.1 hypothetical protein MYCFIDRAFT 58569 [Pseudocercospora fijiensis CIRAD86]	ref|XP 007930612.1|uncharacterized protein MYCFIDRAFT 58569 [Pseudocercospora fijiensis CIRAD86]/gb|EME78545.1|hypothetical protein MYCFIDRAFT 58569 [Pseudocercospora fijiensis CIRAD86];gb|KXS97296.1|hypothetical protein AC578 4583, partial [Pseudocercospora eumusae];gb|KAF7196606.1|Protein arginine N-methyltransferase skb1 [Pseudocercospora fuligena];gb|KXT16534.1|hypothetical protein AC579 1325…	Skb1 methyltransferase	58569	-	PredHel=0	764	9	0.0117801	66	44	62	32	20	15	185.237	G4NHA5#red vir	Magnaporthe oryzae	IPR035075;IPR007857;IPR029063;IPR035248;IPR035247;IPR025799;IPR025799;IPR029063	PRMT5 arginine-N-methyltransferase;PRMT5 arginine-N-methyltransferase;Protein arginine N-methyltransferase PRMT5;S-adenosyl-L-methionine-dependent methyltransferase superfamily;S-adenosyl-L-methionine-dependent methyltransferase superfamily;PRMT5, oligomerisation domain;PRMT5, TIM barrel domain;PRMT5, TIM barrel domain;PRMT5, TIM barrel domain;Protein arginine N-methyltransferase;Protein arginine…	-	-	-	GO:0003677;GO:0005634;GO:0005829;GO:0006270;GO:0006281;GO:0006355;GO:0016020;GO:0016274;GO:0016301;GO:0016310;GO:0030261;GO:0030527;GO:0034969;GO:0035246;GO:0036386;GO:0042802;GO:1990103;GO:1990178	DNA binding;nucleus;cytosol;DNA replication initiation;DNA repair;regulation of DNA-templated transcription;membrane;protein-arginine N-methyltransferase activity;kinase activity;phosphorylation;chromosome condensation;structural constituent of chromatin;histone arginine methylation;peptidyl-arginine N-methylation;bacterial nucleoid packaging;identical protein binding;DnaA-HU complex;HU-DNA compl…	Molecular Function;Cellular Component;Cellular Component;Biological Process;Biological Process;Biological Process;Cellular Component;Molecular Function;Molecular Function;Biological Process;Biological Process;Molecular Function;Biological Process;Biological Process;Biological Process;Molecular Function;Cellular Component;Cellular Component	EC:2.7;EC:2.1.1	Transferring phosphorus-containing groups;Transferring one-carbon groups
Pfijiensis_1199	XP 007927264.1 hypothetical protein MYCFIDRAFT 87130 [Pseudocercospora fijiensis CIRAD86]	ref|XP 007927264.1|uncharacterized protein MYCFIDRAFT 87130 [Pseudocercospora fijiensis CIRAD86]/gb|EME81667.1|hypothetical protein MYCFIDRAFT 87130 [Pseudocercospora fijiensis CIRAD86];gb|KXS99323.1|hypothetical protein AC578 6751 [Pseudocercospora eumusae];gb|KXT16968.1|hypothetical protein AC579 7393 [Pseudocercospora musae];gb|KAF7191889.1|Adenylosuccinate synthetase [Pseudocercospora fuligen…	Adenylosuccinate	87130	-	PredHel=0	421	6	0.0142518	20	29	12	34	20	4	184.067	P65882#red vir;loss patho	Salmonella enterica	IPR042111;IPR042110;IPR042109;IPR001114;IPR001114;IPR001114;IPR018220;IPR033128;IPR001114;IPR001114;IPR027417	Adenylosuccinate synthetase, domain 2;Adenylosuccinate synthetase;Adenylosuccinate synthetase, domain 1;Adenylosuccinate synthetase;Adenylosuccinate synthetase, domain 3;Adenylosuccinate synthetase;Adenylosuccinate synthase, active site;Adenylosuccinate synthase, GTP-binding site;Adenylosuccinate synthetase;Adenylosuccinate synthetase;P-loop containing nucleoside triphosphate hydrolase	-	-	-	GO:0000287;GO:0003688;GO:0004019;GO:0005525;GO:0005737;GO:0006106;GO:0006260;GO:0016020;GO:0016208;GO:0019002;GO:0044208;GO:0046040;GO:0061483;GO:0071276	magnesium ion binding;DNA replication origin binding;adenylosuccinate synthase activity;GTP binding;cytoplasm;fumarate metabolic process;DNA replication;membrane;AMP binding;GMP binding;'de novo' AMP biosynthetic process;IMP metabolic process;sulfinylpropanyl adenylate synthase;cellular response to cadmium ion	Molecular Function;Molecular Function;Molecular Function;Molecular Function;Cellular Component;Biological Process;Biological Process;Cellular Component;Molecular Function;Molecular Function;Biological Process;Biological Process;Molecular Function;Biological Process	EC:6.3.4.4	Adenylosuccinate synthase
Pfijiensis_1212	XP 007927264.1 hypothetical protein MYCFIDRAFT 87130 [Pseudocercospora fijiensis CIRAD86]	ref|XP 007927264.1|uncharacterized protein MYCFIDRAFT 87130 [Pseudocercospora fijiensis CIRAD86]/gb|EME81667.1|hypothetical protein MYCFIDRAFT 87130 [Pseudocercospora fijiensis CIRAD86];gb|KXS99323.1|hypothetical protein AC578 6751 [Pseudocercospora eumusae];gb|KXT16968.1|hypothetical protein AC579 7393 [Pseudocercospora musae];gb|KAF7191889.1|Adenylosuccinate synthetase [Pseudocercospora fuligen…	Adenylosuccinate	87130	-	PredHel=0	421	6	0.0142518	20	29	12	34	20	4	184.067	P65882#red vir;loss patho	Salmonella enterica	IPR042110;IPR001114;IPR042109;IPR001114;IPR042111;IPR001114;IPR033128;IPR018220;IPR001114;IPR001114;IPR027417	Adenylosuccinate synthetase, domain 2;Adenylosuccinate synthetase;Adenylosuccinate synthetase, domain 1;Adenylosuccinate synthetase;Adenylosuccinate synthetase, domain 3;Adenylosuccinate synthetase;Adenylosuccinate synthase, active site;Adenylosuccinate synthase, GTP-binding site;Adenylosuccinate synthetase;Adenylosuccinate synthetase;P-loop containing nucleoside triphosphate hydrolase	-	-	-	GO:0000287;GO:0003688;GO:0004019;GO:0005525;GO:0005737;GO:0006106;GO:0006260;GO:0016020;GO:0016208;GO:0019002;GO:0044208;GO:0046040;GO:0061483;GO:0071276	magnesium ion binding;DNA replication origin binding;adenylosuccinate synthase activity;GTP binding;cytoplasm;fumarate metabolic process;DNA replication;membrane;AMP binding;GMP binding;'de novo' AMP biosynthetic process;IMP metabolic process;sulfinylpropanyl adenylate synthase;cellular response to cadmium ion	Molecular Function;Molecular Function;Molecular Function;Molecular Function;Cellular Component;Biological Process;Biological Process;Cellular Component;Molecular Function;Molecular Function;Biological Process;Biological Process;Molecular Function;Biological Process	EC:6.3.4.4	Adenylosuccinate synthase
Pfijiensis_1007	XP 007925941.1 hypothetical protein MYCFIDRAFT 71129 [Pseudocercospora fijiensis CIRAD86]	ref|XP 007925941.1|uncharacterized protein MYCFIDRAFT 71129 [Pseudocercospora fijiensis CIRAD86]/gb|EME83267.1|hypothetical protein MYCFIDRAFT 71129 [Pseudocercospora fijiensis CIRAD86];gb|KAF7188501.1|Ketol-acid reductoisomerase, mitochondrial [Pseudocercospora fuligena]/gb|KXT05775.1|hypothetical protein AC578 1025 [Pseudocercospora eumusae];gb|KXT13820.1|hypothetical protein AC579 43 [Pseudoce…	ketol-acid reductoisomerase	71129	-	PredHel=0	404	2	0.0049505	27	23	13	30	14	6	183.68	E9ESW5#red vir	Metarhizium robertsii	IPR013023;IPR000506;IPR016207;IPR013116;IPR013328;IPR013328;IPR013023;IPR013116;IPR000506;IPR036291;IPR008927	Ketol-acid reductoisomerase;Ketol-acid reductoisomerase;Ketol-acid reductoisomerase, C-terminal;Ketol-acid reductoisomerase, fungi;Ketol-acid reductoisomerase, N-terminal;6-phosphogluconate dehydrogenase, domain 2;6-phosphogluconate dehydrogenase, domain 2;Ketol-acid reductoisomerase;Ketol-acid reductoisomerase, N-terminal;Ketol-acid reductoisomerase, C-terminal;NAD(P)-binding domain superfamily;…	-	-	-	GO:0000002;GO:0003690;GO:0004300;GO:0004455;GO:0004650;GO:0006631;GO:0009097;GO:0009099;GO:0016020;GO:0016853;GO:0042645;GO:0045490;GO:0046872;GO:0071555	mitochondrial genome maintenance;double-stranded DNA binding;enoyl-CoA hydratase activity;ketol-acid reductoisomerase activity;polygalacturonase activity;fatty acid metabolic process;isoleucine biosynthetic process;valine biosynthetic process;membrane;isomerase activity;mitochondrial nucleoid;pectin catabolic process;metal ion binding;cell wall organization	Biological Process;Molecular Function;Molecular Function;Molecular Function;Molecular Function;Biological Process;Biological Process;Biological Process;Cellular Component;Molecular Function;Cellular Component;Biological Process;Molecular Function;Biological Process	EC:1.1.1.86;EC:5;EC:4.2.1.17;EC:3.2.1.15	Ketol-acid reductoisomerase (NADP(+));Isomerases;Enoyl-CoA hydratase;Endo-polygalacturonase
Pfijiensis_1760	XP 007922605.1 hypothetical protein MYCFIDRAFT 56297 [Pseudocercospora fijiensis CIRAD86]	ref|XP 007922605.1|uncharacterized protein MYCFIDRAFT 56297 [Pseudocercospora fijiensis CIRAD86]/gb|EME86745.1|hypothetical protein MYCFIDRAFT 56297 [Pseudocercospora fijiensis CIRAD86];gb|KAF7187749.1|Phosphatidylinositol 3,4,5-trisphosphate 3-phosphatase [Pseudocercospora fuligena];gb|KXT02133.1|hypothetical protein AC578 5931 [Pseudocercospora eumusae];gb|KXT11748.1|hypothetical protein AC579 …	phosphatases II	56297	-	PredHel=0	557	5	0.00897666	47	33	30	45	13	11	183.295	I1RM09#red vir	Fusarium graminearum	IPR029021;IPR000340;IPR016130;IPR029023;IPR000387;IPR029021	Protein-tyrosine phosphatase-like;Dual specificity phosphatase, catalytic domain;Dual specificity phosphatase, catalytic domain;Dual specificity phosphatase, catalytic domain;Dual specificity phosphatase, catalytic domain;Dual specificity phosphatase, catalytic domain;Dual specificity phosphatase, catalytic domain;Dual specificity phosphatase, catalytic domain;Protein-tyrosine phosphatase, active…	-	-	-	GO:0004725;GO:0005634;GO:0005829;GO:0005886;GO:0006470;GO:0008138;GO:0008285;GO:0014065;GO:0040011;GO:0042995;GO:0046856;GO:0048870;GO:0051674;GO:0051896	protein tyrosine phosphatase activity;nucleus;cytosol;plasma membrane;protein dephosphorylation;protein tyrosine/serine/threonine phosphatase activity;negative regulation of cell population proliferation;phosphatidylinositol 3-kinase signaling;locomotion;cell projection;phosphatidylinositol dephosphorylation;cell motility;localization of cell;regulation of protein kinase B signaling	Molecular Function;Cellular Component;Cellular Component;Cellular Component;Biological Process;Molecular Function;Biological Process;Biological Process;Biological Process;Cellular Component;Biological Process;Biological Process;Biological Process;Biological Process	EC:3.1.3.48	Protein-tyrosine-phosphatase
Pfijiensis_1330	XP 007919632.1 hypothetical protein MYCFIDRAFT 4723, partial [Pseudocercospora fijiensis CIRAD86]	ref|XP 007919632.1|uncharacterized protein MYCFIDRAFT 4723, partial [Pseudocercospora fijiensis CIRAD86]/gb|EME89586.1|hypothetical protein MYCFIDRAFT 4723, partial [Pseudocercospora fijiensis CIRAD86];gb|KAF7189768.1|hypothetical protein HII31 08875 [Pseudocercospora fuligena];gb|KXT06058.1|hypothetical protein AC578 1344 [Pseudocercospora eumusae];gb|KXT16845.1|hypothetical protein AC579 6818 […	related to integral membrane protein PTH11	4723	-	PredHel=6	262	5	0.019084	19	18	10	7	9	11	182.911	I1RI51#unaf patho	Fusarium graminearum	-	-	-	-	-	GO:0016020	membrane	Cellular Component	-	-
Pfijiensis_1495	XP 007929330.1 hypothetical protein MYCFIDRAFT 86868 [Pseudocercospora fijiensis CIRAD86]	ref|XP 007929330.1|uncharacterized protein MYCFIDRAFT 86868 [Pseudocercospora fijiensis CIRAD86]/gb|EME80370.1|hypothetical protein MYCFIDRAFT 86868 [Pseudocercospora fijiensis CIRAD86];gb|KAF7193072.1|Ornithine decarboxylase [Pseudocercospora fuligena];gb|KXT13072.1|hypothetical protein AC579 4919 [Pseudocercospora musae];gb|KXS94897.1|hypothetical protein AC578 1667 [Pseudocercospora eumusae];g…	Ornithine	86868	-	PredHel=0	467	10	0.0214133	31	30	19	19	18	4	182.911	Q9UVG2#red vir	Parastagonospora nodorum	IPR002433;IPR000183;IPR022643;IPR029066;IPR022644;IPR009006;IPR002433;IPR022653;IPR029066;IPR009006	Ornithine decarboxylase;Ornithine/DAP/Arg decarboxylase;Orn/DAP/Arg decarboxylase 2, C-terminal;PLP-binding barrel;Orn/DAP/Arg decarboxylase 2, N-terminal;Alanine racemase/group IV decarboxylase, C-terminal;Ornithine decarboxylase;Orn/DAP/Arg decarboxylase 2, pyridoxal-phosphate binding site;Orn/DAP/Arg decarboxylase 2, pyridoxal-phosphate binding site;PLP-binding barrel;Alanine racemase/group IV…	-	-	-	GO:0004586;GO:0005737;GO:0006596;GO:1901605	ornithine decarboxylase activity;cytoplasm;polyamine biosynthetic process;alpha-amino acid metabolic process	Molecular Function;Cellular Component;Biological Process;Biological Process	EC:4.1.1.17	Ornithine decarboxylase
Pfijiensis_640	XP 007923185.1 hypothetical protein MYCFIDRAFT 186180 [Pseudocercospora fijiensis CIRAD86]	ref|XP 007923185.1|uncharacterized protein MYCFIDRAFT 186180 [Pseudocercospora fijiensis CIRAD86]/gb|EME85639.1|hypothetical protein MYCFIDRAFT 186180 [Pseudocercospora fijiensis CIRAD86];gb|KAF7192970.1|putative mitochondrial carnitine O-acetyltransferase [Pseudocercospora fuligena];gb|KAI5358107.1|putative acyltransferase ChoActase/COT/CPT, choline/carnitine acyltransferase [Septoria linicola];…	acyltransferase ChoActase/COT/CPT	186180	-	PredHel=0	788	14	0.0177665	65	50	39	43	33	10	182.911	A7F6V9#red vir	Sclerotinia sclerotiorum	IPR042572;IPR023213;IPR039551;IPR042231;IPR000542;IPR000542;	Succinyl-CoA synthetase-like;Carnitine o-acyltransferase, N-terminal;Chloramphenicol acetyltransferase-like domain superfamily;Choline/carnitine acyltransferase domain;Choline/Carnitine o-acyltransferase, domain 2;Choline/Carnitine o-acyltransferase, domain 2;Choline/Carnitine o-acyltransferase, domain 2;Choline/Carnitine o-acyltransferase, domain 2;Choline/Carnitine o-acyltransferase, domain 2;C…	-	-	-	GO:0005739;GO:0005789;GO:0006631;GO:0006914;GO:0008374;GO:0009437;GO:0015031;GO:0016192;GO:0016407	mitochondrion;endoplasmic reticulum membrane;fatty acid metabolic process;autophagy;O-acyltransferase activity;carnitine metabolic process;protein transport;vesicle-mediated transport;acetyltransferase activity	Cellular Component;Cellular Component;Biological Process;Biological Process;Molecular Function;Biological Process;Biological Process;Biological Process;Molecular Function	EC:2.3.1	Acyltransferases
Pfijiensis_1739	XP 007924631.1 hypothetical protein MYCFIDRAFT 162856 [Pseudocercospora fijiensis CIRAD86]	ref|XP 007924631.1|uncharacterized protein MYCFIDRAFT 162856 [Pseudocercospora fijiensis CIRAD86]/gb|EME84007.1|hypothetical protein MYCFIDRAFT 162856 [Pseudocercospora fijiensis CIRAD86];gb|KAF7190969.1|putative choline-phosphate cytidylyltransferase [Pseudocercospora fuligena];gb|KXT06860.1|hypothetical protein AC578 7127 [Pseudocercospora eumusae];ref|XP 047769043.1|putative choline-phosphate …	putative choline-phosphate cytidylyltransferase	162856	-	PredHel=0	440	2	0.00454545	41	29	30	26	14	6	182.149	E9EJG5#red vir	Metarhizium robertsii	IPR004821;IPR014729;IPR004821;IPR045049;IPR041723;	Cytidyltransferase-like domain;Rossmann-like alpha/beta/alpha sandwich fold;Cytidyltransferase-like domain;Cytidyltransferase-like domain;Cytidyltransferase-like domain;Cytidyltransferase-like domain;Cytidyltransferase-like domain;Cytidyltransferase-like domain;Cytidyltransferase-like domain;Choline-phosphate cytidylyltransferase Pcy1-like;CTP:phosphocholine cytidylyltransferase domain;CTP:phosph…	-	-	-	GO:0004105;GO:0005576;GO:0005635;GO:0005773;GO:0005886;GO:0006657;GO:0031210;GO:0042564	choline-phosphate cytidylyltransferase activity;extracellular region;nuclear envelope;vacuole;plasma membrane;CDP-choline pathway;phosphatidylcholine binding;NLS-dependent protein nuclear import complex	Molecular Function;Cellular Component;Cellular Component;Cellular Component;Cellular Component;Biological Process;Molecular Function;Cellular Component	EC:2.7.7.15	Choline-phosphate cytidylyltransferase
Pfijiensis_564	XP 007924697.1 uncharacterized protein MYCFIDRAFT 214605 [Pseudocercospora fijiensis CIRAD86]	ref|XP 007924697.1|uncharacterized protein MYCFIDRAFT 214605 [Pseudocercospora fijiensis CIRAD86]/gb|EME84073.1|hypothetical protein MYCFIDRAFT 214605 [Pseudocercospora fijiensis CIRAD86];gb|KXT06812.1|hypothetical protein AC578 7106 [Pseudocercospora eumusae];gb|KAF7194538.1|Phosphatidylinositol 3-kinase catalytic subunit type 3 [Pseudocercospora fuligena];gb|KXT08092.1|hypothetical protein AC57…	uncharacterized protein MYCFIDRAFT 214605 [Pseudocercospora fijiensis CIRAD86]	214605	-	PredHel=0	948	8	0.00843882	55	44	62	55	31	13	182.149	Q6FSR7#red vir	Candida glabrata	-	-	WideEffHunter	RXLR	-	-	-	-	-	-
Pfijiensis_574	XP 007924631.1 hypothetical protein MYCFIDRAFT 162856 [Pseudocercospora fijiensis CIRAD86]	ref|XP 007924631.1| uncharacterized protein MYCFIDRAFT 162856 [Pseudocercospora fijiensis CIRAD86];gb|KAF7190969.1| putative choline-phosphate cytidylyltransferase [Pseudocercospora fuligena];gb|KXT06860.1| hypothetical protein AC578 7127 [Pseudocercospora eumusae];ref|XP 047769043.1| putative choline-phosphate cytidylyltransferase [Fulvia fulva];gb|EME44680.1| hypothetical protein DOTSEDRAFT 722…	putative choline-phosphate cytidylyltransferase	162856	-	PredHel=0	440	2	0.00454545	41	29	30	26	14	6	182.149	E9EJG5#red vir	Metarhizium robertsii	IPR004821;IPR014729;IPR004821;IPR045049;IPR041723;	Cytidyltransferase-like domain;Rossmann-like alpha/beta/alpha sandwich fold;Cytidyltransferase-like domain;Cytidyltransferase-like domain;Cytidyltransferase-like domain;Cytidyltransferase-like domain;Cytidyltransferase-like domain;Cytidyltransferase-like domain;Cytidyltransferase-like domain;Choline-phosphate cytidylyltransferase Pcy1-like;CTP:phosphocholine cytidylyltransferase domain;CTP:phosph…	-	-	-	GO:0004105;GO:0005635;GO:0005773;GO:0005886;GO:0006657;GO:0031210	choline-phosphate cytidylyltransferase activity;nuclear envelope;vacuole;plasma membrane;CDP-choline pathway;phosphatidylcholine binding	Molecular Function;Cellular Component;Cellular Component;Cellular Component;Biological Process;Molecular Function	EC:2.7.7.15	Choline-phosphate cytidylyltransferase
Pfijiensis_1914	XP 007930365.1 hypothetical protein MYCFIDRAFT 81197 [Pseudocercospora fijiensis CIRAD86]	ref|XP 007930365.1|uncharacterized protein MYCFIDRAFT 81197 [Pseudocercospora fijiensis CIRAD86]/gb|EME79718.1|hypothetical protein MYCFIDRAFT 81197 [Pseudocercospora fijiensis CIRAD86];gb|KXS98476.1|hypothetical protein AC578 2619 [Pseudocercospora eumusae];gb|KAF7198522.1|Methylenetetrahydrofolate reductase 1 [Pseudocercospora fuligena];gb|KXS94020.1|hypothetical protein AC579 1164 [Pseudocerco…	putative methylenetetrahydrofolate reductase	81197	-	PredHel=0	648	10	0.0154321	33	33	37	36	38	16	181.394	G4MV96#loss patho	Magnaporthe oryzae	IPR004621;IPR003171;IPR003171;IPR029041	Alanine racemase/group IV decarboxylase, C-terminal;Eukaryotic-type methylenetetrahydrofolate reductase;Methylenetetrahydrofolate reductase-like;Methylenetetrahydrofolate reductase-like;Methylenetetrahydrofolate reductase-like;Methylenetetrahydrofolate reductase-like;Methylenetetrahydrofolate reductase-like;FAD-linked oxidoreductase-like	-	-	-	GO:0003886;GO:0005829;GO:0009086;GO:0009307;GO:0035999;GO:0050660;GO:0090116;GO:0106312;GO:0106313	DNA (cytosine-5-)-methyltransferase activity;cytosol;methionine biosynthetic process;DNA restriction-modification system;tetrahydrofolate interconversion;flavin adenine dinucleotide binding;C-5 methylation of cytosine;methylenetetrahydrofolate reductase NADH activity;methylenetetrahydrofolate reductase NADPH activity	Molecular Function;Cellular Component;Biological Process;Biological Process;Biological Process;Molecular Function;Biological Process;Molecular Function;Molecular Function	EC:2.1.1.37;EC:1.5.1.20	DNA (cytosine-5-)-methyltransferase;Methylenetetrahydrofolate reductase (NAD(P)H)
Pfijiensis_2084	KJX95133.1 hypothetical protein TI39 contig4132g00023 [Zymoseptoria brevis]	ref|XP 007920137.1|uncharacterized protein MYCFIDRAFT 55284 [Pseudocercospora fijiensis CIRAD86]/gb|EME88282.1|hypothetical protein MYCFIDRAFT 55284 [Pseudocercospora fijiensis CIRAD86]/gb|KXT02738.1|hypothetical protein AC578 5437 [Pseudocercospora eumusae];gb|KXT08043.1|hypothetical protein AC579 1103 [Pseudocercospora musae];gb|KAF7196533.1|NADH-ubiquinone oxidoreductase 12 kDa subunit, mitoch…	NADH-ubiquinone oxidoreductase 12 kDa subunit, mitochondrial	55284	-	PredHel=0	103	2	0.0194175	6	2	5	11	3	1	179.163	Q4X132#lethal	Aspergillus fumigatus	IPR039993	NADH dehydrogenase [ubiquinone] 1 beta subcomplex subunit 10	-	-	-	GO:0003677;GO:0003678;GO:0005524;GO:0005747;GO:0006269;GO:0008270;GO:0016616;GO:0016887;GO:0032508;GO:1990077	DNA binding;DNA helicase activity;ATP binding;mitochondrial respiratory chain complex I;DNA replication, synthesis of RNA primer;zinc ion binding;oxidoreductase activity, acting on the CH-OH group of donors, NAD or NADP as acceptor;ATP hydrolysis activity;DNA duplex unwinding;primosome complex	Molecular Function;Molecular Function;Molecular Function;Cellular Component;Biological Process;Molecular Function;Molecular Function;Molecular Function;Biological Process;Cellular Component	EC:1.1.1;EC:3.6.1.15	Acting on the CH-OH group of donors;Nucleoside-triphosphate phosphatase
Pfijiensis_989	XP 007928524.1 hypothetical protein MYCFIDRAFT 155490 [Pseudocercospora fijiensis CIRAD86]	ref|XP 007928524.1|uncharacterized protein MYCFIDRAFT 155490 [Pseudocercospora fijiensis CIRAD86]/gb|EME81298.1|hypothetical protein MYCFIDRAFT 155490 [Pseudocercospora fijiensis CIRAD86];gb|KXT07940.1|hypothetical protein AC579 6061 [Pseudocercospora musae];gb|KXS94307.1|hypothetical protein AC578 6789 [Pseudocercospora eumusae];gb|KAF7197487.1|NAD-dependent protein deacetylase hst2-1 [Pseudocer…	NAD-dependent protein deacetylase	155490	-	PredHel=0	380	9	0.0236842	22	21	24	26	12	3	179.163	A0A151V4L8#unaf patho	Magnaporthe oryzae	IPR017328;IPR026591;IPR003000;IPR026590;IPR029035	Mitochondrial carrier domain superfamily;Mitochondrial carrier domain superfamily;Sirtuin, class I;Sirtuin, catalytic core small domain superfamily;Sirtuin family;Sirtuin family;Sirtuin family;Sirtuin family, catalytic core domain;Sirtuin family, catalytic core domain;DHS-like NAD/FAD-binding domain superfamily	-	-	-	GO:0001897;GO:0005102;GO:0008270;GO:0016740;GO:0017136;GO:0030435;GO:0035821;GO:0070403;GO:0090729	cytolysis by symbiont of host cells;signaling receptor binding;zinc ion binding;transferase activity;NAD-dependent histone deacetylase activity;sporulation resulting in formation of a cellular spore;modulation of process of another organism;NAD+ binding;toxin activity	Biological Process;Molecular Function;Molecular Function;Molecular Function;Molecular Function;Biological Process;Biological Process;Molecular Function;Molecular Function	EC:3.5.1.98;EC:2	Histone deacetylase;Transferases
Pfijiensis_1677	XP 007924258.1 hypothetical protein MYCFIDRAFT 44377 [Pseudocercospora fijiensis CIRAD86]	ref|XP 007924258.1|uncharacterized protein MYCFIDRAFT 44377 [Pseudocercospora fijiensis CIRAD86]/gb|EME83817.1|hypothetical protein MYCFIDRAFT 44377 [Pseudocercospora fijiensis CIRAD86];gb|KXT17538.1|hypothetical protein AC579 3196 [Pseudocercospora musae];gb|KXT02658.1|hypothetical protein AC578 1145 [Pseudocercospora eumusae];ref|XP 033663760.1|uncharacterized protein M409DRAFT 57926 [Zasmidium…	acyl-CoA dehydrogenase NM domain-like protein	44377	-	PredHel=0	432	7	0.0162037	26	24	18	23	11	3	176.987	G5EHZ3#red vir	Magnaporthe oryzae	IPR009075;IPR006091;IPR046373;IPR013786;IPR037069;IPR006089;IPR006089;IPR036250;IPR009100	Acyl-CoA dehydrogenase/oxidase C-terminal;Acyl-CoA oxidase/dehydrogenase, middle domain;Acyl-CoA oxidase/dehydrogenase, middle domain;Acyl-CoA oxidase/dehydrogenase, middle domain superfamily;Acyl-CoA dehydrogenase/oxidase, N-terminal;Acyl-CoA dehydrogenase/oxidase, N-terminal domain superfamily;Acyl-CoA dehydrogenase/oxidase, N-terminal domain superfamily;Acyl-CoA dehydrogenase/oxidase, N-termin…	-	-	-	GO:0003995;GO:0005315;GO:0006817;GO:0009081;GO:0016020;GO:0046395;GO:0050660;GO:0055085;GO:1901565;GO:1901605	acyl-CoA dehydrogenase activity;inorganic phosphate transmembrane transporter activity;phosphate ion transport;branched-chain amino acid metabolic process;membrane;carboxylic acid catabolic process;flavin adenine dinucleotide binding;transmembrane transport;organonitrogen compound catabolic process;alpha-amino acid metabolic process	Molecular Function;Molecular Function;Biological Process;Biological Process;Cellular Component;Biological Process;Molecular Function;Biological Process;Biological Process;Biological Process	EC:1.3.8	Acting on the CH-CH group of donors
Pfijiensis_2370	EME41892.1 hypothetical protein DOTSEDRAFT 90615 [Dothistroma septosporum NZE10]	ref|XP 007929641.1|uncharacterized protein MYCFIDRAFT 34621 [Pseudocercospora fijiensis CIRAD86]/gb|EME79409.1|hypothetical protein MYCFIDRAFT 34621 [Pseudocercospora fijiensis CIRAD86];gb|KAF7189309.1|Carnitine monooxygenase oxygenase subunit [Pseudocercospora fuligena];gb|EME41892.1|hypothetical protein DOTSEDRAFT 90615 [Dothistroma septosporum NZE10];ref|XP 047764563.1|Carnitine monooxygenase …	ISP domain-containing protein	34621	-	PredHel=0	412	10	0.0242718	23	15	15	27	30	7	174.167	T2C913#unaf patho	Penicillium digitatum	IPR001663;IPR036922;IPR017941;IPR015879;IPR001663;IPR015881;IPR017941;IPR036922;	Aromatic-ring-hydroxylating dioxygenase, alpha subunit;Rieske [2Fe-2S] iron-sulphur domain superfamily;Rieske [2Fe-2S] iron-sulphur domain superfamily;Rieske [2Fe-2S] iron-sulphur domain;Rieske [2Fe-2S] iron-sulphur domain;Aromatic-ring-hydroxylating dioxygenase, alpha subunit, C-terminal domain;Aromatic-ring-hydroxylating dioxygenase, alpha subunit;Aromatic-ring-hydroxylating dioxygenase, 2Fe-2S…	WideEffHunter	-	-	GO:0005506;GO:0019133;GO:0019285;GO:0051537	iron ion binding;choline monooxygenase activity;glycine betaine biosynthetic process from choline;2 iron, 2 sulfur cluster binding	Molecular Function;Molecular Function;Biological Process;Molecular Function	EC:1.14.15.7	Choline monooxygenase
Pfijiensis_853	XP 007922989.1 hypothetical protein MYCFIDRAFT 202092 [Pseudocercospora fijiensis CIRAD86]	ref|XP 007922989.1|uncharacterized protein MYCFIDRAFT 202092 [Pseudocercospora fijiensis CIRAD86]/gb|EME85341.1|hypothetical protein MYCFIDRAFT 202092 [Pseudocercospora fijiensis CIRAD86];gb|KAF7194353.1|Dihydrolipoyllysine-residue acetyltransferase component of pyruvate dehydrogenase complex [Pseudocercospora fuligena];gb|KXS98729.1|hypothetical protein AC578 10481 [Pseudocercospora eumusae];gb|…	Dihydrolipoyllysine-residue	202092	-	PredHel=0	495	0	0	48	26	27	37	15	3	174.167	Q2FH26#unaf patho	Staphylococcus aureus	IPR004167;IPR001078;IPR006257;IPR000089;IPR023213;IPR036625;IPR045257;IPR003016;IPR004167;IPR000089;IPR011053;IPR036625;	Bromodomain-like superfamily;Peripheral subunit-binding domain;2-oxoacid dehydrogenase acyltransferase, catalytic domain;Dihydrolipoyllysine-residue acetyltransferase component of pyruvate dehydrogenase complex;Biotin/lipoyl attachment;Chloramphenicol acetyltransferase-like domain superfamily;E3-binding domain superfamily;E3-binding domain superfamily;E3-binding domain superfamily;Dihydrolipoamid…	-	-	-	GO:0004742;GO:0005515;GO:0005829;GO:0005967;GO:0006086;GO:0006878;GO:0006882;GO:0008270;GO:0010273;GO:0036016;GO:0036018;GO:0045926;GO:0071276;GO:0071280;GO:0071294	dihydrolipoyllysine-residue acetyltransferase activity;protein binding;cytosol;mitochondrial pyruvate dehydrogenase complex;acetyl-CoA biosynthetic process from pyruvate;intracellular copper ion homeostasis;intracellular zinc ion homeostasis;zinc ion binding;detoxification of copper ion;cellular response to interleukin-3;cellular response to erythropoietin;negative regulation of growth;cellular r…	Molecular Function;Molecular Function;Cellular Component;Cellular Component;Biological Process;Biological Process;Biological Process;Molecular Function;Biological Process;Biological Process;Biological Process;Biological Process;Biological Process;Biological Process;Biological Process	EC:2.3.1.12	Dihydrolipoyllysine-residue acetyltransferase
Pfijiensis_650	XP 007922357.1 hypothetical protein MYCFIDRAFT 29867 [Pseudocercospora fijiensis CIRAD86]	ref|XP 007922357.1|uncharacterized protein MYCFIDRAFT 29867 [Pseudocercospora fijiensis CIRAD86]/gb|EME86739.1|hypothetical protein MYCFIDRAFT 29867 [Pseudocercospora fijiensis CIRAD86];gb|KAF7187634.1|Highly reducing polyketide synthase alnA [Pseudocercospora fuligena];gb|KXT11738.1|hypothetical protein AC579 5038 [Pseudocercospora musae];gb|KXT02132.1|hypothetical protein AC578 5930 [Pseudocerc…	ketoacyl-synt-domain-containing protein	29867	-	PredHel=0	2235	26	0.0116331	190	128	112	103	65	27	173.476	A0A0D2YG10#red vir	Fusarium oxysporum	IPR020807;IPR013968;IPR036736;IPR009081;IPR042104;IPR014043;IPR014030;IPR014031;IPR032821;IPR016039;IPR001227;IPR018201;IPR006162;IPR009081;IPR020841;IPR016039;IPR016035;IPR016036;IPR011032;IPR036291;IPR036736;IPR036291	Immunoglobulin E-set;Polyketide synthase, dehydratase domain;Polyketide synthase, ketoreductase domain;ACP-like superfamily;Phosphopantetheine binding ACP domain;Phosphopantetheine binding ACP domain;Phosphopantetheine binding ACP domain;Polyketide synthase, dehydratase domain superfamily;Acyl transferase;Beta-ketoacyl synthase, N-terminal;Beta-ketoacyl synthase, C-terminal;Polyketide synthase, C…	WideEffHunter	RXLR	-	GO:0004315;GO:0006633;GO:0006807;GO:0016491;GO:0031177;GO:0044550	3-oxoacyl-[acyl-carrier-protein] synthase activity;fatty acid biosynthetic process;nitrogen compound metabolic process;oxidoreductase activity;phosphopantetheine binding;secondary metabolite biosynthetic process	Molecular Function;Biological Process;Biological Process;Molecular Function;Molecular Function;Biological Process	EC:2.3.1.41;EC:2.3.1.85;EC:1	Beta-ketoacyl-[acyl-carrier-protein] synthase I;Fatty-acid synthase system;Oxidoreductases
Pfijiensis_163	XP 007921271.1 hypothetical protein MYCFIDRAFT 125681 [Pseudocercospora fijiensis CIRAD86]	ref|XP 007921271.1|uncharacterized protein MYCFIDRAFT 125681 [Pseudocercospora fijiensis CIRAD86]/gb|EME88090.1|hypothetical protein MYCFIDRAFT 125681 [Pseudocercospora fijiensis CIRAD86];gb|KAF7190054.1|putative alanine aminotransferase, mitochondrial [Pseudocercospora fuligena];ref|XP 033673918.1|uncharacterized protein M409DRAFT 16979 [Zasmidium cellare ATCC 36951]/gb|KAF2173029.1|hypothetical…	PLP-dependent transferase	125681	-	PredHel=0	491	9	0.0183299	33	18	28	35	20	2	172.79	A0A0K0GPI8#red vir	Xanthomonas oryzae	IPR004839;IPR015421;IPR015422;IPR045088;IPR015424	Aminotransferase, class I/classII;Pyridoxal phosphate-dependent transferase, major domain;Pyridoxal phosphate-dependent transferase, major domain;Pyridoxal phosphate-dependent transferase, small domain;Aminotransferase ALAT1/2-like;Aminotransferase ALAT1/2-like;Pyridoxal phosphate-dependent transferase	-	-	-	GO:0005975;GO:0008483;GO:0009058;GO:0030170;GO:0042853;GO:0042972	carbohydrate metabolic process;transaminase activity;biosynthetic process;pyridoxal phosphate binding;L-alanine catabolic process;licheninase activity	Biological Process;Molecular Function;Biological Process;Molecular Function;Biological Process;Molecular Function	EC:2.6.1;EC:3.2.1.73	Transferring nitrogenous groups;Licheninase
Pfijiensis_1841	XP 007930431.1 hypothetical protein MYCFIDRAFT 212313 [Pseudocercospora fijiensis CIRAD86]	ref|XP 007930431.1|uncharacterized protein MYCFIDRAFT 212313 [Pseudocercospora fijiensis CIRAD86]/gb|EME79807.1|hypothetical protein MYCFIDRAFT 212313 [Pseudocercospora fijiensis CIRAD86];gb|KXT01635.1|hypothetical protein AC578 8028 [Pseudocercospora eumusae];gb|KAF7198463.1|Acetyl-CoA acetyltransferase IA [Pseudocercospora fuligena];gb|KXT10946.1|hypothetical protein AC579 8 [Pseudocercospora m…	Acetyl-CoA acetyltransferase	212313	-	PredHel=0	397	5	0.0125945	21	23	19	32	16	1	172.79	Q4WCL5#lethal	Aspergillus fumigatus	IPR016039;IPR002155;IPR020617;IPR002155;IPR020616;IPR020613;IPR020615;IPR002155;IPR016039;IPR016039	Thiolase-like;Thiolase;Thiolase, C-terminal;Thiolase;Thiolase, N-terminal;Thiolase, N-terminal;Thiolase, conserved site;Thiolase, acyl-enzyme intermediate active site;Thiolase;Thiolase-like;Thiolase-like	-	-	-	GO:0003988;GO:0006635;GO:0006696;GO:0016152;GO:0016407;GO:0016668;GO:0044249;GO:0045340;GO:0045454;GO:0050660;GO:0050661;GO:0050787	acetyl-CoA C-acyltransferase activity;fatty acid beta-oxidation;ergosterol biosynthetic process;mercury (II) reductase activity;acetyltransferase activity;oxidoreductase activity, acting on a sulfur group of donors, NAD(P) as acceptor;cellular biosynthetic process;mercury ion binding;cell redox homeostasis;flavin adenine dinucleotide binding;NADP binding;detoxification of mercury ion	Molecular Function;Biological Process;Biological Process;Molecular Function;Molecular Function;Molecular Function;Biological Process;Molecular Function;Biological Process;Molecular Function;Molecular Function;Biological Process	EC:1.8.1;EC:1.16.1.1;EC:2.3.1.16	Acting on a sulfur group of donors;Mercury(II) reductase;Acetyl-CoA C-acyltransferase
Pfijiensis_1634	KXT10215.1 hypothetical protein AC579 3741 [Pseudocercospora musae]	ref|XP 007928820.1|uncharacterized protein MYCFIDRAFT 37953 [Pseudocercospora fijiensis CIRAD86]/gb|EME79946.1|hypothetical protein MYCFIDRAFT 37953 [Pseudocercospora fijiensis CIRAD86];gb|KXT10215.1|hypothetical protein AC579 3741 [Pseudocercospora musae];gb|KAF7188170.1|Rho-GTPase-activating protein 8 [Pseudocercospora fuligena];gb|KXS95962.1|hypothetical protein AC578 8098 [Pseudocercospora eu…	Rho-GTPase-activating protein RGD2	37953	-	PredHel=0	865	5	0.00578035	69	62	44	43	36	5	172.11	I1RTD1#unaf patho	Fusarium graminearum	IPR036388;IPR027267;IPR000591;IPR001060;IPR008936;IPR000198;IPR027267;IPR000198;IPR000591;IPR031160;IPR027267;IPR008936;IPR036390	Alpha/Beta hydrolase fold;Winged helix-like DNA-binding domain superfamily;AH/BAR domain superfamily;DEP domain;FCH domain;Rho GTPase activation protein;Rho GTPase-activating protein domain;AH/BAR domain superfamily;AH/BAR domain superfamily;AH/BAR domain superfamily;AH/BAR domain superfamily;AH/BAR domain superfamily;AH/BAR domain superfamily;AH/BAR domain superfamily;AH/BAR domain superfamily;A…	WideEffHunter	LysM	-	GO:0003924;GO:0005096;GO:0005515;GO:0005737;GO:0005886;GO:0007010;GO:0007264;GO:0030428;GO:0032153;GO:0050790	GTPase activity;GTPase activator activity;protein binding;cytoplasm;plasma membrane;cytoskeleton organization;small GTPase mediated signal transduction;cell septum;cell division site;regulation of catalytic activity	Molecular Function;Molecular Function;Molecular Function;Cellular Component;Cellular Component;Biological Process;Biological Process;Cellular Component;Cellular Component;Biological Process	EC:3.6.1.15	Nucleoside-triphosphate phosphatase
Pfijiensis_2193	XP 007925002.1 hypothetical protein MYCFIDRAFT 210863 [Pseudocercospora fijiensis CIRAD86]	ref|XP 007925002.1|uncharacterized protein MYCFIDRAFT 210863 [Pseudocercospora fijiensis CIRAD86]/gb|EME84378.1|hypothetical protein MYCFIDRAFT 210863 [Pseudocercospora fijiensis CIRAD86];gb|KAF7195758.1|3-ketoacyl-CoA thiolase, peroxisomal [Pseudocercospora fuligena];gb|KXT07033.1|hypothetical protein AC578 7281 [Pseudocercospora eumusae];ref|XP 023453627.1|3-ketoacyl-CoA thiolase, peroxisomal […	3-ketoacyl-CoA thiolase-like protein	210863	-	PredHel=0	422	8	0.0189573	28	20	16	33	11	4	172.11	Q5AJ90#unaf patho	Candida albicans	IPR016039;IPR002155;IPR016039;IPR020616;IPR020617;IPR002155;IPR020613;IPR020610;IPR002155;IPR016039;IPR016039	Thiolase-like;Thiolase;Thiolase-like;Thiolase, N-terminal;Thiolase, C-terminal;Thiolase;Thiolase;Thiolase;Thiolase;Thiolase, conserved site;Thiolase, active site;Thiolase;Thiolase-like;Thiolase-like	-	-	-	GO:0003729;GO:0003988;GO:0005758;GO:0005782;GO:0006635;GO:0016020;GO:0019439;GO:0070887;GO:1901361	mRNA binding;acetyl-CoA C-acyltransferase activity;mitochondrial intermembrane space;peroxisomal matrix;fatty acid beta-oxidation;membrane;aromatic compound catabolic process;cellular response to chemical stimulus;organic cyclic compound catabolic process	Molecular Function;Molecular Function;Cellular Component;Cellular Component;Biological Process;Cellular Component;Biological Process;Biological Process;Biological Process	EC:2.3.1.16	Acetyl-CoA C-acyltransferase
Pfijiensis_2365	XP 007922236.1 hypothetical protein MYCFIDRAFT 210169 [Pseudocercospora fijiensis CIRAD86]	ref|XP 007922236.1|uncharacterized protein MYCFIDRAFT 210169 [Pseudocercospora fijiensis CIRAD86]/gb|EME89717.1|hypothetical protein MYCFIDRAFT 210169 [Pseudocercospora fijiensis CIRAD86];gb|KAF7189802.1|2-oxoglutarate-dependent dioxygenase gloE [Pseudocercospora fuligena];gb|KXT13488.1|hypothetical protein AC579 8621 [Pseudocercospora musae];gb|KXS97951.1|hypothetical protein AC578 3391 [Pseudoc…	Clavaminate synthase-like protein	210169	-	PredHel=0	351	5	0.014245	12	19	27	26	13	7	171.435	K9GJX7#unaf patho	Penicillium digitatum	IPR044861;IPR026992;IPR027443;IPR005123;	Isopenicillin N synthase-like, Fe(2+) 2OG dioxygenase domain;Non-haem dioxygenase N-terminal domain;Isopenicillin N synthase-like superfamily;Isopenicillin N synthase-like superfamily;Oxoglutarate/iron-dependent dioxygenase;Oxoglutarate/iron-dependent dioxygenase	-	-	-	GO:0046872;GO:0051213	metal ion binding;dioxygenase activity	Molecular Function;Molecular Function	EC:1	Oxidoreductases
Pfijiensis_1058	XP 007924818.1 hypothetical protein MYCFIDRAFT 163024 [Pseudocercospora fijiensis CIRAD86]	ref|XP 007924818.1|uncharacterized protein MYCFIDRAFT 163024 [Pseudocercospora fijiensis CIRAD86]/gb|EME84194.1|hypothetical protein MYCFIDRAFT 163024 [Pseudocercospora fijiensis CIRAD86];gb|KXS95731.1|hypothetical protein AC578 10774 [Pseudocercospora eumusae];gb|KAF7192675.1|Carbamoyl-phosphate synthase arginine-specific small chain [Pseudocercospora fuligena];gb|PPJ55513.1|hypothetical protein…	Carbamoyl-phosphate synthase arginine-specific small	163024	-	PredHel=0	465	6	0.0129032	34	33	30	21	23	3	170.101	G4MVB1#red vir	Magnaporthe oryzae	IPR029062;IPR006274;IPR017926;IPR036480;IPR002474;IPR006274;IPR035686;IPR036480;IPR029062	Translation protein, beta-barrel domain superfamily;Translation protein, beta-barrel domain superfamily;Translation protein, beta-barrel domain superfamily;Class I glutamine amidotransferase-like;Carbamoyl-phosphate synthase, small subunit;Glutamine amidotransferase;Carbamoyl-phosphate synthase small subunit, N-terminal domain superfamily;Carbamoyl-phosphate synthase small subunit, N-terminal dom…	-	-	-	GO:0004088;GO:0004156;GO:0005737;GO:0006207;GO:0006541;GO:0046654;GO:0046656;GO:0046872;GO:1901607;GO:1902494	carbamoyl-phosphate synthase (glutamine-hydrolyzing) activity;dihydropteroate synthase activity;cytoplasm;'de novo' pyrimidine nucleobase biosynthetic process;glutamine metabolic process;tetrahydrofolate biosynthetic process;folic acid biosynthetic process;metal ion binding;alpha-amino acid biosynthetic process;catalytic complex	Molecular Function;Molecular Function;Cellular Component;Biological Process;Biological Process;Biological Process;Biological Process;Molecular Function;Biological Process;Cellular Component	EC:6.3.5.5;EC:2.5.1.15	Carbamoyl-phosphate synthase (glutamine-hydrolyzing);Dihydropteroate synthase
Pfijiensis_128	XP 007924818.1 hypothetical protein MYCFIDRAFT 163024 [Pseudocercospora fijiensis CIRAD86]	ref|XP 007924818.1|uncharacterized protein MYCFIDRAFT 163024 [Pseudocercospora fijiensis CIRAD86]/gb|EME84194.1|hypothetical protein MYCFIDRAFT 163024 [Pseudocercospora fijiensis CIRAD86];gb|KXS95731.1|hypothetical protein AC578 10774 [Pseudocercospora eumusae];gb|KAF7192675.1|Carbamoyl-phosphate synthase arginine-specific small chain [Pseudocercospora fuligena];gb|PPJ55513.1|hypothetical protein…	Carbamoyl-phosphate synthase arginine-specific small	163024	-	PredHel=0	465	6	0.0129032	34	33	30	21	23	3	170.101	G4MVB1#red vir	Magnaporthe oryzae	IPR002474;IPR036480;IPR029062;IPR006274;IPR017926;IPR006274;IPR035686;IPR029062;IPR036480	Translation protein, beta-barrel domain superfamily;Translation protein, beta-barrel domain superfamily;Translation protein, beta-barrel domain superfamily;Class I glutamine amidotransferase-like;Carbamoyl-phosphate synthase, small subunit;Glutamine amidotransferase;Carbamoyl-phosphate synthase small subunit, N-terminal domain superfamily;Carbamoyl-phosphate synthase small subunit, N-terminal dom…	-	-	-	GO:0004088;GO:0004156;GO:0005737;GO:0006207;GO:0006541;GO:0046654;GO:0046656;GO:0046872;GO:1901607;GO:1902494	carbamoyl-phosphate synthase (glutamine-hydrolyzing) activity;dihydropteroate synthase activity;cytoplasm;'de novo' pyrimidine nucleobase biosynthetic process;glutamine metabolic process;tetrahydrofolate biosynthetic process;folic acid biosynthetic process;metal ion binding;alpha-amino acid biosynthetic process;catalytic complex	Molecular Function;Molecular Function;Cellular Component;Biological Process;Biological Process;Biological Process;Biological Process;Molecular Function;Biological Process;Cellular Component	EC:6.3.5.5;EC:2.5.1.15	Carbamoyl-phosphate synthase (glutamine-hydrolyzing);Dihydropteroate synthase
Pfijiensis_1354	XP 007931809.1 hypothetical protein MYCFIDRAFT 87296 [Pseudocercospora fijiensis CIRAD86]	ref|XP 007931809.1|uncharacterized protein MYCFIDRAFT 87296 [Pseudocercospora fijiensis CIRAD86]/gb|EME78116.1|hypothetical protein MYCFIDRAFT 87296 [Pseudocercospora fijiensis CIRAD86];gb|KAF7198170.1|Linear gramicidin synthase subunit B [Pseudocercospora fuligena];gb|KXS95578.1|hypothetical protein AC578 3265 [Pseudocercospora eumusae];gb|KXT12429.1|hypothetical protein AC579 697 [Pseudocercosp…	Non-ribosomal peptide synthetase C-terminal	87296	-	PredHel=7	1448	22	0.0151934	102	79	92	45	24	19	168.787	S3MF12#red vir	Pseudomonas syringae	IPR012728;IPR009081;IPR025110;IPR045851;IPR000873;IPR042099;IPR010071;IPR036736;IPR020845;IPR009081;IPR011004;IPR011004;IPR011004	Non-ribosomal peptide synthetase, C-terminal;Phosphopantetheine binding ACP domain;Phosphopantetheine binding ACP domain;AMP-binding enzyme, C-terminal domain;AMP-binding enzyme, C-terminal domain;AMP-binding enzyme, C-terminal domain superfamily;AMP-dependent synthetase/ligase domain;ANL, N-terminal domain;Amino acid adenylation domain;ACP-like superfamily;ACP-like superfamily;ACP-like superfami…	WideEffHunter	YFWxC	-	GO:0003677;GO:0004475;GO:0005737;GO:0006096;GO:0006098;GO:0006520;GO:0009102;GO:0016020;GO:0016987;GO:0019288;GO:0033218;GO:0036094;GO:0043043;GO:0044550;GO:2000142	DNA binding;mannose-1-phosphate guanylyltransferase (GTP) activity;cytoplasm;glycolytic process;pentose-phosphate shunt;amino acid metabolic process;biotin biosynthetic process;membrane;sigma factor activity;isopentenyl diphosphate biosynthetic process, methylerythritol 4-phosphate pathway;amide binding;small molecule binding;peptide biosynthetic process;secondary metabolite biosynthetic process;…	Molecular Function;Molecular Function;Cellular Component;Biological Process;Biological Process;Biological Process;Biological Process;Cellular Component;Molecular Function;Biological Process;Molecular Function;Molecular Function;Biological Process;Biological Process;Biological Process	EC:2.7.7.13	Mannose-1-phosphate guanylyltransferase
Pfijiensis_2102	XP 007920081.1 glycosyltransferase family 39 protein [Pseudocercospora fijiensis CIRAD86]	ref|XP 007920081.1|glycosyltransferase family 39 protein [Pseudocercospora fijiensis CIRAD86]/gb|EME87166.1|glycosyltransferase family 39 protein [Pseudocercospora fijiensis CIRAD86];gb|KAF7186947.1|Dolichyl-phosphate-mannose--protein mannosyltransferase 4 [Pseudocercospora fuligena];gb|KXT02592.1|hypothetical protein AC578 10652 [Pseudocercospora eumusae];gb|KXT14653.1|hypothetical protein AC579…	protein O-mannosyl-transferase 1	53876	-	PredHel=9	780	5	0.00641026	55	40	44	36	26	23	168.787	A0A0D2X980#red vir	Fusarium oxysporum	IPR016093;IPR003342;IPR032421;IPR027005;IPR016093;IPR016093;IPR036300	MIR motif;Glycosyl transferase family 39/83;Glycosyl transferase family 39/83;Protein O-mannosyl-transferase, C-terminal four TM domain;Protein O-mannosyl-transferase, C-terminal four TM domain;Glycosyltransferase 39-like;MIR motif;MIR motif;Mir domain superfamily	-	-	-	GO:0004169;GO:0005773;GO:0005789;GO:0005886;GO:0035269;GO:0044249	dolichyl-phosphate-mannose-protein mannosyltransferase activity;vacuole;endoplasmic reticulum membrane;plasma membrane;protein O-linked mannosylation;cellular biosynthetic process	Molecular Function;Cellular Component;Cellular Component;Cellular Component;Biological Process;Biological Process	EC:2.4.1.109	Dolichyl-phosphate-mannose--protein mannosyltransferase
Pfijiensis_2363	XP 007930040.1 hypothetical protein MYCFIDRAFT 79616 [Pseudocercospora fijiensis CIRAD86]	ref|XP 007930040.1|uncharacterized protein MYCFIDRAFT 79616 [Pseudocercospora fijiensis CIRAD86]/gb|EME79282.1|hypothetical protein MYCFIDRAFT 79616 [Pseudocercospora fijiensis CIRAD86];gb|KAF7193462.1|putative transporter [Pseudocercospora fuligena];gb|KAF1966847.1|MFS general substrate transporter [Bimuria novae-zelandiae CBS 107.79];gb|USW54319.1|Putative major facilitator superfamily, MFS tra…	putative transporter	79616	-	PredHel=9	557	9	0.016158	38	30	20	26	31	22	167.494	I1RDG6#unaf patho	Fusarium graminearum	IPR011701;IPR036259;IPR036259	Major facilitator superfamily;MFS transporter superfamily;MFS transporter superfamily;MFS transporter superfamily;MFS transporter superfamily	WideEffHunter	RXLR	-	GO:0016020;GO:0022857;GO:0055085	membrane;transmembrane transporter activity;transmembrane transport	Cellular Component;Molecular Function;Biological Process	-	-
Pfijiensis_932	XP 007922546.1 glycosyltransferase family 2 protein [Pseudocercospora fijiensis CIRAD86]	ref|XP 007922546.1|glycosyltransferase family 2 protein [Pseudocercospora fijiensis CIRAD86]/gb|EME86661.1|glycosyltransferase family 2 protein [Pseudocercospora fijiensis CIRAD86];gb|KAF7187623.1|Chitin synthase 8 [Pseudocercospora fuligena];gb|KXS96728.1|hypothetical protein AC578 154 [Pseudocercospora eumusae];gb|KXT09945.1|hypothetical protein AC579 9730 [Pseudocercospora musae];ref|XP 033662…	CHS5 chitin synthase, class V	49517	-	PredHel=6	1855	21	0.0113208	158	112	85	91	76	23	167.494	Q4X0H6#red vir	Aspergillus fumigatus	IPR036961;IPR014876;IPR029044;IPR036400;IPR001609;IPR001199;IPR004835;IPR014876;IPR001199;IPR001609;IPR036037;IPR036400;IPR027417;IPR029044	Superoxide dismutase-like, copper/zinc binding domain superfamily;Kinesin motor domain superfamily;DEK, C-terminal;Nucleotide-diphospho-sugar transferases;Nucleotide-diphospho-sugar transferases;Nucleotide-diphospho-sugar transferases;Nucleotide-diphospho-sugar transferases;Cytochrome b5-like heme/steroid binding domain superfamily;Cytochrome b5-like heme/steroid binding domain superfamily;Myosin…	-	-	-	GO:0003774;GO:0003779;GO:0004100;GO:0005524;GO:0005886;GO:0006023;GO:0006040;GO:0016459;GO:0030428;GO:0042546;GO:0048315	cytoskeletal motor activity;actin binding;chitin synthase activity;ATP binding;plasma membrane;aminoglycan biosynthetic process;amino sugar metabolic process;myosin complex;cell septum;cell wall biogenesis;conidium formation	Molecular Function;Molecular Function;Molecular Function;Molecular Function;Cellular Component;Biological Process;Biological Process;Cellular Component;Cellular Component;Biological Process;Biological Process	EC:2.4.1.16	Chitin synthase
Pfijiensis_1856	XP 007922993.1 hypothetical protein MYCFIDRAFT 210209 [Pseudocercospora fijiensis CIRAD86]	ref|XP 007922993.1| uncharacterized protein MYCFIDRAFT 210209 [Pseudocercospora fijiensis CIRAD86];gb|KAF7194362.1| putative pathogenesis-related protein [Pseudocercospora fuligena];gb|KXS98711.1| hypothetical protein AC578 10490 [Pseudocercospora eumusae];ref|XP 047758105.1| Ecp57-1 [Fulvia fulva];gb|EME47364.1| hypothetical protein DOTSEDRAFT 69335 [Dothistroma septosporum NZE10];ref|XP 0236269…	CAP domain-containing protein	210209	Signal peptide	PredHel=0	301	5	0.0166113	29	26	30	7	21	5	166.22	W7M3S4#red vir	Fusarium verticillioides	IPR001283;IPR014044;IPR035940;IPR001283;IPR018244;IPR035940	Cysteine-rich secretory protein-related;CAP domain;CAP superfamily;CAP superfamily;CAP superfamily;CAP superfamily;Cysteine-rich secretory protein-related;Allergen V5/Tpx-1-related, conserved site;Allergen V5/Tpx-1-related, conserved site;CAP superfamily	EffHunter	-	-	GO:0005615	extracellular space	Cellular Component	-	-
Pfijiensis_1182	KXT04940.1 hypothetical protein AC578 3472 [Mycosphaerella eumusae]	ref|XP 007927868.1|putative ABC transporter [Pseudocercospora fijiensis CIRAD86]/gb|EME82531.1|putative ABC transporter [Pseudocercospora fijiensis CIRAD86];gb|KAF7189966.1|Metal resistance protein YCF1 [Pseudocercospora fuligena];gb|KXT17553.1|hypothetical protein AC579 6187 [Pseudocercospora musae]/gb|KXT17554.1|hypothetical protein AC579 6187 [Pseudocercospora musae]/gb|KXT17558.1|hypothetical…	ATP-binding cassette glutathione S-conjugate transporter	203841	-	PredHel=14	1517	13	0.00856955	122	91	51	62	59	33	165.905	Q9UW87#red vir	Candida albicans	IPR027417;IPR003439;IPR003439;IPR027417;IPR011527;IPR036640;IPR017871;IPR017871;IPR011527;IPR003439;IPR003439;IPR011527;IPR027417;IPR027417;IPR036640;IPR036640	P-loop containing nucleoside triphosphate hydrolase;ABC transporter-like, ATP-binding domain;ABC transporter-like, ATP-binding domain;P-loop containing nucleoside triphosphate hydrolase;ABC transporter type 1, transmembrane domain;ABC transporter type 1, transmembrane domain superfamily;ABC transporter type 1, transmembrane domain superfamily;ABC transporter type 1, transmembrane domain superfami…	-	EAR_1	-	GO:0005524;GO:0006749;GO:0010038;GO:0015127;GO:0015431;GO:0015439;GO:0015723;GO:0016020;GO:0016887;GO:0020037;GO:0042144;GO:0045454;GO:0140357	ATP binding;glutathione metabolic process;response to metal ion;bilirubin transmembrane transporter activity;ABC-type glutathione S-conjugate transporter activity;ABC-type heme transporter activity;bilirubin transport;membrane;ATP hydrolysis activity;heme binding;vacuole fusion, non-autophagic;cell redox homeostasis;heme export from vacuole to cytoplasm	Molecular Function;Biological Process;Biological Process;Molecular Function;Molecular Function;Molecular Function;Biological Process;Cellular Component;Molecular Function;Molecular Function;Biological Process;Biological Process;Biological Process	EC:7.6.2.3;EC:7.6.2.5;EC:3.6.1.15	ABC-type glutathione-S-conjugate transporter;ABC-type heme transporter;Nucleoside-triphosphate phosphatase
Pfijiensis_1932	XP 007924317.1 hypothetical protein MYCFIDRAFT 60080, partial [Pseudocercospora fijiensis CIRAD86]	ref|XP 007924317.1|uncharacterized protein MYCFIDRAFT 60080, partial [Pseudocercospora fijiensis CIRAD86]/gb|EME85168.1|hypothetical protein MYCFIDRAFT 60080, partial [Pseudocercospora fijiensis CIRAD86];gb|KAF7193474.1|Protein phosphatase 1 regulatory subunit SDS22 [Pseudocercospora fuligena];gb|KXT11277.1|hypothetical protein AC579 1676 [Pseudocercospora musae];gb|KXS97747.1|hypothetical protei…	L domain-like protein	60080	-	PredHel=0	358	4	0.0111732	21	23	13	27	21	3	165.59	P0DJM0#red vir	Listeria monocytogenes	IPR032675;IPR032675;IPR025875;IPR001611;IPR001611;IPR001611;IPR001611;IPR001611;IPR001611;IPR001611;IPR001611;IPR001611;	Leucine-rich repeat domain superfamily;Leucine-rich repeat domain superfamily;Leucine rich repeat 4;Leucine rich repeat 4;Leucine rich repeat 4;Leucine rich repeat 4;Leucine rich repeat 4;Leucine rich repeat 4;Leucine-rich repeat;Leucine-rich repeat;Leucine-rich repeat;Leucine-rich repeat;Leucine-rich repeat;Leucine-rich repeat;Leucine-rich repeat;Leucine-rich repeat;Leucine-rich repeat;Leucine-r…	-	-	-	GO:0005515;GO:0016491;GO:0045842;GO:0050790;GO:0072357;GO:0072542	protein binding;oxidoreductase activity;positive regulation of mitotic metaphase/anaphase transition;regulation of catalytic activity;PTW/PP1 phosphatase complex;protein phosphatase activator activity	Molecular Function;Molecular Function;Biological Process;Biological Process;Cellular Component;Molecular Function	EC:1	Oxidoreductases
Pfijiensis_1250	XP 007931323.1 uncharacterized protein MYCFIDRAFT 57482 [Pseudocercospora fijiensis CIRAD86]	ref|XP 007931323.1|uncharacterized protein MYCFIDRAFT 57482 [Pseudocercospora fijiensis CIRAD86]/gb|EME78027.1|hypothetical protein MYCFIDRAFT 57482 [Pseudocercospora fijiensis CIRAD86];gb|KXS93664.1|hypothetical protein AC579 10298 [Pseudocercospora musae];gb|KXT03770.1|hypothetical protein AC578 709 [Pseudocercospora eumusae];gb|KAF7191504.1|AN1-type zinc finger protein TMC1 [Pseudocercospora f…	ubiquitin-like protein	57482	-	PredHel=0	173	7	0.0404624	19	15	7	11	7	0	163.73	J9VLE6#red vir	Cryptococcus neoformans	IPR019956;IPR035896;IPR000058;IPR000626;IPR000626;IPR000058;IPR029071;IPR035896	Ubiquitin domain;Ubiquitin domain;AN1-like Zinc finger;Zinc finger, AN1-type;Ubiquitin-like domain;Ubiquitin-like domain;Zinc finger, AN1-type;Zinc finger, AN1-type;Ubiquitin-like domain superfamily;AN1-like Zinc finger	-	-	-	GO:0005515;GO:0008270	protein binding;zinc ion binding	Molecular Function;Molecular Function	-	-
Pfijiensis_789	AQK47997.1 beta-tubulin [Alternaria sp.]	ref|XP 007920115.1|tubulin beta chain [Pseudocercospora fijiensis CIRAD86]/gb|EME87869.1|tubulin beta chain [Pseudocercospora fijiensis CIRAD86]/gb|KXT06524.1|hypothetical protein AC578 6099 [Pseudocercospora eumusae];gb|KXT17918.1|hypothetical protein AC579 5915 [Pseudocercospora musae];gb|KAF7187324.1|Tubulin beta chain [Pseudocercospora fuligena];ref|XP 047755871.1|Tubulin beta chain [Fulvia f…	beta-tubulin	54941	-	PredHel=0	448	8	0.0178571	29	26	19	13	26	4	163.73	Q7Z7W3#red vir	Venturia inaequalis	IPR002453;IPR000217;IPR036525;IPR018316;IPR023123;IPR003008;IPR037103;IPR000217;IPR017975;IPR013838;IPR036525;IPR008280	HECT, E3 ligase catalytic domain;HECT, E3 ligase catalytic domain;Beta tubulin;Tubulin;Tubulin/FtsZ, GTPase domain superfamily;Tubulin/FtsZ, 2-layer sandwich domain;Tubulin, C-terminal;Tubulin/FtsZ, GTPase domain;Tubulin/FtsZ-like, C-terminal domain;Tubulin/FtsZ-like, C-terminal domain;Tubulin/FtsZ-like, C-terminal domain;Tubulin;Tubulin, conserved site;Beta tubulin, autoregulation binding site;B…	-	-	-	GO:0000022;GO:0003924;GO:0005200;GO:0005525;GO:0005876;GO:0005881;GO:0031122;GO:0045298;GO:0048312;GO:0071963;GO:0090307;GO:0090316;GO:0098863;GO:1903087	mitotic spindle elongation;GTPase activity;structural constituent of cytoskeleton;GTP binding;spindle microtubule;cytoplasmic microtubule;cytoplasmic microtubule organization;tubulin complex;intracellular distribution of mitochondria;establishment or maintenance of cell polarity regulating cell shape;mitotic spindle assembly;positive regulation of intracellular protein transport;nuclear migration…	Biological Process;Molecular Function;Molecular Function;Molecular Function;Cellular Component;Cellular Component;Biological Process;Cellular Component;Biological Process;Biological Process;Biological Process;Biological Process;Biological Process;Biological Process	EC:3.6.1.15	Nucleoside-triphosphate phosphatase
Pfijiensis_2086	KXS97494.1 hypothetical protein AC578 9068 [Mycosphaerella eumusae]	ref|XP 007923869.1|uncharacterized protein MYCFIDRAFT 206908 [Pseudocercospora fijiensis CIRAD86]/gb|EME86678.1|hypothetical protein MYCFIDRAFT 206908 [Pseudocercospora fijiensis CIRAD86]	uncharacterized protein MYCFIDRAFT 206908	206908	-	PredHel=0	310	8	0.0258065	43	16	22	11	10	6	163.424	Q4WGK7#unaf patho;incr vir	Aspergillus fumigatus	-	-	WideEffHunter	EAR 1	-	-	-	-	-	-
Pfijiensis_568	KXS97494.1 hypothetical protein AC578 9068 [Mycosphaerella eumusae]	ref|XP 007922607.1|uncharacterized protein MYCFIDRAFT 56325 [Pseudocercospora fijiensis CIRAD86]/gb|EME86677.1|hypothetical protein MYCFIDRAFT 56325 [Pseudocercospora fijiensis CIRAD86];gb|KXS97492.1|hypothetical protein AC578 9068 [Pseudocercospora eumusae]/gb|KXS97493.1|hypothetical protein AC578 9068 [Pseudocercospora eumusae];gb|KXT15846.1|hypothetical protein AC579 10399 [Pseudocercospora mu…	septin-7	56325	-	PredHel=0	451	2	0.00443459	24	21	25	34	28	3	163.424	Q4WGK7#unaf patho;incr vir	Aspergillus fumigatus	IPR016491;IPR027417;IPR030379;IPR030379;IPR016491;IPR027417	TRIAD supradomain;Septin;P-loop containing nucleoside triphosphate hydrolase;Septin-type guanine nucleotide-binding (G) domain;Septin-type guanine nucleotide-binding (G) domain;Septin-type guanine nucleotide-binding (G) domain;Septin-type guanine nucleotide-binding (G) domain;Septin-type guanine nucleotide-binding (G) domain;Septin-type guanine nucleotide-binding (G) domain;Septin;P-loop containi…	-	-	-	GO:0000145;GO:0000281;GO:0000921;GO:0001400;GO:0001666;GO:0003924;GO:0005114;GO:0005200;GO:0005525;GO:0005546;GO:0005615;GO:0005619;GO:0005829;GO:0006887;GO:0007568;GO:0008083;GO:0008104;GO:0008285;GO:0010314;GO:0015630;GO:0030141;GO:0030315;GO:0030512;GO:0031105;GO:0031107;GO:0032160;GO:0034616;GO:0034714;GO:0042060;GO:0043025;GO:0043065;GO:0043410;GO:0043627;GO:0044877;GO:0048565;GO:0048702;GO:…	exocyst;mitotic cytokinesis;septin ring assembly;mating projection base;response to hypoxia;GTPase activity;type II transforming growth factor beta receptor binding;structural constituent of cytoskeleton;GTP binding;phosphatidylinositol-4,5-bisphosphate binding;extracellular space;ascospore wall;cytosol;exocytosis;aging;growth factor activity;protein localization;negative regulation of cell popul…	Cellular Component;Biological Process;Biological Process;Cellular Component;Biological Process;Molecular Function;Molecular Function;Molecular Function;Molecular Function;Molecular Function;Cellular Component;Cellular Component;Cellular Component;Biological Process;Biological Process;Molecular Function;Biological Process;Biological Process;Molecular Function;Cellular Component;Cellular Component;…	EC:3.6.1.15	Nucleoside-triphosphate phosphatase
Pfijiensis_507	XP 007930786.1 hypothetical protein MYCFIDRAFT 205024 [Pseudocercospora fijiensis CIRAD86]	ref|XP 007930786.1|uncharacterized protein MYCFIDRAFT 205024 [Pseudocercospora fijiensis CIRAD86]/gb|EME78400.1|hypothetical protein MYCFIDRAFT 205024 [Pseudocercospora fijiensis CIRAD86];gb|KAF7186453.1|Laccase-3 [Pseudocercospora fuligena];gb|KXT00492.1|hypothetical protein AC578 4060 [Pseudocercospora eumusae];gb|KXT17134.1|hypothetical protein AC579 1999 [Pseudocercospora musae];ref|XP 033666…	laccase-like multicopper oxidase	205024	Signal peptide	PredHel=0	602	10	0.0166113	38	57	33	21	37	16	163.119	Q96WM9#unaf patho	Botrytis cinerea	IPR008972;IPR011707;IPR001117;IPR008972;IPR008972;IPR011706;IPR045087;IPR033138;IPR002355;IPR008972;IPR008972;IPR008972	Cupredoxin;Multicopper oxidase, N-terminal;Multicopper oxidase, second cupredoxin domain;Cupredoxin;Cupredoxin;Multicopper oxidase, C-terminal;Multicopper oxidase;Multicopper oxidases, conserved site;Multicopper oxidase, copper-binding site;Multicopper oxidase, copper-binding site;Multicopper oxidase, copper-binding site;Multicopper oxidase, copper-binding site;Cupredoxin;Cupredoxin;Cupredoxin	-	-	-	GO:0005507;GO:0016491	copper ion binding;oxidoreductase activity	Molecular Function;Molecular Function	EC:1	Oxidoreductases
Pfijiensis_1441	KXT14393.1 hypothetical protein AC579 2759 [Pseudocercospora musae]	ref|XP 007920130.1|uncharacterized protein MYCFIDRAFT 55192 [Pseudocercospora fijiensis CIRAD86]/gb|EME88194.1|hypothetical protein MYCFIDRAFT 55192 [Pseudocercospora fijiensis CIRAD86];gb|KAF7196459.1|L-fucose-proton symporter [Pseudocercospora fuligena];gb|KXT07379.1|hypothetical protein AC578 554 [Pseudocercospora eumusae];gb|KXT14393.1|hypothetical protein AC579 2759 [Pseudocercospora musae];…	MFS general substrate transporter	55192	-	PredHel=10	471	10	0.0212314	31	27	18	20	13	9	162.512	Q83EQ0#unaf patho	Coxiella burnetii	IPR036259;IPR036259;IPR011701;IPR036259	MFS transporter superfamily;MFS transporter superfamily;Major facilitator superfamily;Major facilitator superfamily;MFS transporter superfamily	-	-	-	GO:0016020;GO:0016301;GO:0016310;GO:0022857;GO:0055085	membrane;kinase activity;phosphorylation;transmembrane transporter activity;transmembrane transport	Cellular Component;Molecular Function;Biological Process;Molecular Function;Biological Process	EC:2.7	Transferring phosphorus-containing groups
Pfijiensis_118	XP 007929344.1 hypothetical protein MYCFIDRAFT 212052 [Pseudocercospora fijiensis CIRAD86]	ref|XP 007929344.1|uncharacterized protein MYCFIDRAFT 212052 [Pseudocercospora fijiensis CIRAD86]/gb|EME80395.1|hypothetical protein MYCFIDRAFT 212052 [Pseudocercospora fijiensis CIRAD86];gb|KAF7190502.1|Oxidoreductase calI [Pseudocercospora fuligena];gb|KAF2715931.1|NAD(P)-binding protein [Polychaeton citri CBS 116435];ref|XP 029754936.1|NAD(P)-binding protein [Aureobasidium pullulans EXF-150]/g…	NAD(P)-binding protein	212052	-	PredHel=0	339	0	0	23	19	18	17	8	2	161.911	I1S2J3#red vir	Fusarium graminearum	IPR002347;IPR002347;IPR036291	Short-chain dehydrogenase/reductase SDR;Short-chain dehydrogenase/reductase SDR;Short-chain dehydrogenase/reductase SDR;Short-chain dehydrogenase/reductase SDR;NAD(P)-binding domain superfamily	-	-	-	-	-	-	-	-
Pfijiensis_2177	XP 007926650.1 ABC transporter, PDR-type [Pseudocercospora fijiensis CIRAD86]	ref|XP 007926650.1|ABC transporter, PDR-type [Pseudocercospora fijiensis CIRAD86]/gb|EME83431.1|ABC transporter, PDR-type [Pseudocercospora fijiensis CIRAD86];gb|KAF7188471.1|ABC multidrug transporter atrF [Pseudocercospora fuligena];gb|KXS99283.1|hypothetical protein AC578 6204 [Pseudocercospora eumusae];gb|KXT14830.1|hypothetical protein AC579 4072 [Pseudocercospora musae];ref|XP 016762813.1|AB…	putative ABC transporter	88143	-	PredHel=14	1563	17	0.0108765	106	113	67	75	52	33	160.72	O60034#unaf patho	Botrytis cinerea	IPR029481;IPR003439;IPR003439;IPR027417;IPR010929;IPR027417;IPR013525;IPR017871;IPR003439;IPR003439;IPR034001;IPR034003;IPR027417;IPR027417	Ribosomal protein S26e;ABC-transporter, N-terminal domain;ABC transporter-like, ATP-binding domain;ABC transporter-like, ATP-binding domain;P-loop containing nucleoside triphosphate hydrolase;CDR ABC transporter;P-loop containing nucleoside triphosphate hydrolase;ABC-2 type transporter;ABC-2 type transporter;ABC-2 type transporter;ABC-2 type transporter;ABC-2 type transporter;ABC-2 type transport…	WideEffHunter	RXLR	-	GO:0005515;GO:0005524;GO:0008940;GO:0009055;GO:0016887;GO:0019645;GO:0042128;GO:0043546;GO:0044799;GO:0046872;GO:0051539;GO:0055085;GO:0140359	protein binding;ATP binding;nitrate reductase activity;electron transfer activity;ATP hydrolysis activity;anaerobic electron transport chain;nitrate assimilation;molybdopterin cofactor binding;NarGHI complex;metal ion binding;4 iron, 4 sulfur cluster binding;transmembrane transport;ABC-type transporter activity	Molecular Function;Molecular Function;Molecular Function;Molecular Function;Molecular Function;Biological Process;Biological Process;Molecular Function;Cellular Component;Molecular Function;Molecular Function;Biological Process;Molecular Function	EC:1.7.99.4;EC:7;EC:3.6.1.15	Nitrate reductase;Translocases;Nucleoside-triphosphate phosphatase
Pfijiensis_120	XP 007927088.1 hypothetical protein MYCFIDRAFT 59532 [Pseudocercospora fijiensis CIRAD86]	ref|XP 007927088.1|uncharacterized protein MYCFIDRAFT 59532 [Pseudocercospora fijiensis CIRAD86]/gb|EME82399.1|hypothetical protein MYCFIDRAFT 59532 [Pseudocercospora fijiensis CIRAD86];gb|KAF7192793.1|Heat shock protein 60 [Pseudocercospora fuligena];gb|KXT03512.1|hypothetical protein AC578 1642 [Pseudocercospora eumusae];gb|KXT12262.1|hypothetical protein AC579 2044 [Pseudocercospora musae];ref…	Heat shock protein	59532	-	PredHel=0	580	3	0.00517241	32	44	16	44	21	0	160.131	P42375#incr vir	Porphyromonas gingivalis	IPR001844;IPR001844;IPR027410;IPR002423;IPR027409;IPR027413;IPR001844;IPR018370;IPR001844;IPR001844;IPR027410;IPR027413;IPR027409	Chaperonin Cpn60/GroEL;Chaperonin Cpn60/GroEL;TCP-1-like chaperonin intermediate domain superfamily;Chaperonin Cpn60/GroEL/TCP-1 family;GroEL-like apical domain superfamily;GroEL-like equatorial domain superfamily;Chaperonin Cpn60/GroEL;Chaperonin Cpn60, conserved site;Chaperonin Cpn60/GroEL;Chaperonin Cpn60/GroEL;TCP-1-like chaperonin intermediate domain superfamily;GroEL-like equatorial domain …	-	-	-	GO:0003688;GO:0003697;GO:0005524;GO:0005743;GO:0006458;GO:0008637;GO:0016887;GO:0017038;GO:0034620;GO:0042026;GO:0042645;GO:0045041;GO:0050821;GO:0051082;GO:0051087;GO:0051131;GO:0051604;GO:0140662	DNA replication origin binding;single-stranded DNA binding;ATP binding;mitochondrial inner membrane;'de novo' protein folding;apoptotic mitochondrial changes;ATP hydrolysis activity;protein import;cellular response to unfolded protein;protein refolding;mitochondrial nucleoid;protein import into mitochondrial intermembrane space;protein stabilization;unfolded protein binding;protein-folding chaper…	Molecular Function;Molecular Function;Molecular Function;Cellular Component;Biological Process;Biological Process;Molecular Function;Biological Process;Biological Process;Biological Process;Cellular Component;Biological Process;Biological Process;Molecular Function;Molecular Function;Biological Process;Biological Process;Molecular Function	EC:3.6.1.15	Nucleoside-triphosphate phosphatase
Pfijiensis_5	XP 007927088.1 hypothetical protein MYCFIDRAFT 59532 [Pseudocercospora fijiensis CIRAD86]	ref|XP 007927088.1|uncharacterized protein MYCFIDRAFT 59532 [Pseudocercospora fijiensis CIRAD86]/gb|EME82399.1|hypothetical protein MYCFIDRAFT 59532 [Pseudocercospora fijiensis CIRAD86];gb|KAF7192793.1|Heat shock protein 60 [Pseudocercospora fuligena];gb|KXT03512.1|hypothetical protein AC578 1642 [Pseudocercospora eumusae];gb|KXT12262.1|hypothetical protein AC579 2044 [Pseudocercospora musae];ref…	Heat shock protein	59532	-	PredHel=0	580	3	0.00517241	32	44	16	44	21	0	160.131	P42375#incr vir	Porphyromonas gingivalis	IPR001844;IPR001844;IPR027410;IPR002423;IPR027409;IPR027413;IPR001844;IPR018370;IPR001844;IPR001844;IPR027410;IPR027413;IPR027409	Chaperonin Cpn60/GroEL;Chaperonin Cpn60/GroEL;TCP-1-like chaperonin intermediate domain superfamily;Chaperonin Cpn60/GroEL/TCP-1 family;GroEL-like apical domain superfamily;GroEL-like equatorial domain superfamily;Chaperonin Cpn60/GroEL;Chaperonin Cpn60, conserved site;Chaperonin Cpn60/GroEL;Chaperonin Cpn60/GroEL;TCP-1-like chaperonin intermediate domain superfamily;GroEL-like equatorial domain …	-	-	-	GO:0003688;GO:0003697;GO:0005524;GO:0005743;GO:0006458;GO:0008637;GO:0016887;GO:0017038;GO:0034620;GO:0042026;GO:0042645;GO:0045041;GO:0050821;GO:0051082;GO:0051087;GO:0051131;GO:0051604;GO:0140662	DNA replication origin binding;single-stranded DNA binding;ATP binding;mitochondrial inner membrane;'de novo' protein folding;apoptotic mitochondrial changes;ATP hydrolysis activity;protein import;cellular response to unfolded protein;protein refolding;mitochondrial nucleoid;protein import into mitochondrial intermembrane space;protein stabilization;unfolded protein binding;protein-folding chaper…	Molecular Function;Molecular Function;Molecular Function;Cellular Component;Biological Process;Biological Process;Molecular Function;Biological Process;Biological Process;Biological Process;Cellular Component;Biological Process;Biological Process;Molecular Function;Molecular Function;Biological Process;Biological Process;Molecular Function	EC:3.6.1.15	Nucleoside-triphosphate phosphatase
Pfijiensis_1969	XP 007920109.1 hypothetical protein MYCFIDRAFT 54859 [Pseudocercospora fijiensis CIRAD86]	ref|XP 007920109.1|uncharacterized protein MYCFIDRAFT 54859 [Pseudocercospora fijiensis CIRAD86]/gb|EME87731.1|hypothetical protein MYCFIDRAFT 54859 [Pseudocercospora fijiensis CIRAD86];gb|KXT02842.1|hypothetical protein AC578 5387 [Pseudocercospora eumusae];gb|KAF7186287.1|Peroxisomal targeting signal receptor [Pseudocercospora fuligena];gb|KXT19035.1|hypothetical protein AC579 8723 [Pseudocerco…	TPR-like protein	54859	-	PredHel=0	631	3	0.00475436	33	21	27	18	33	7	158.391	I1RC71#red vir	Fusarium graminearum	IPR011990;IPR024111;IPR019734;IPR019734;IPR019734;IPR011990	FAD-binding, type PCMH-like superfamily;Tetratricopeptide-like helical domain superfamily;Tetratricopeptide-like helical domain superfamily;Tetratricopeptide-like helical domain superfamily;Tetratricopeptide-like helical domain superfamily;Tetratricopeptide-like helical domain superfamily;PEX5/PEX5L;PEX5/PEX5L;Tetratricopeptide repeat;Tetratricopeptide repeat;Tetratricopeptide repeat;Tetratricope…	-	-	-	GO:0005048;GO:0005198;GO:0005515;GO:0005778;GO:0005829;GO:0006811;GO:0009279;GO:0015288;GO:0016558;GO:0017038;GO:0046930	signal sequence binding;structural molecule activity;protein binding;peroxisomal membrane;cytosol;monoatomic ion transport;cell outer membrane;porin activity;protein import into peroxisome matrix;protein import;pore complex	Molecular Function;Molecular Function;Molecular Function;Cellular Component;Cellular Component;Biological Process;Cellular Component;Molecular Function;Biological Process;Biological Process;Cellular Component	-	-
Pfijiensis_520	KXT13078.1 hypothetical protein AC579 4903 [Pseudocercospora musae]	ref|XP 007928839.1|glycoside hydrolase family 3 protein [Pseudocercospora fijiensis CIRAD86]/gb|EME80364.1|glycoside hydrolase family 3 protein [Pseudocercospora fijiensis CIRAD86];gb|KXS97079.1|hypothetical protein AC578 10779 [Pseudocercospora eumusae];gb|KXT13078.1|hypothetical protein AC579 4903 [Pseudocercospora musae];gb|KXS97080.1|hypothetical protein AC578 10779 [Pseudocercospora eumusae]…	putative glycosyl hydrolase	49936	-	PredHel=1	814	11	0.0135135	56	50	44	32	55	15	157.251	Q00903#unaf patho;loss patho	Gaeumannomyces graminis	IPR001764;IPR026891;IPR013783;IPR001764;IPR002772;IPR036881;IPR036962;IPR019800;IPR036881;IPR017853	Glycoside hydrolase, family 3, N-terminal;Fibronectin type III-like domain;Immunoglobulin-like fold;Glycoside hydrolase, family 3, N-terminal;Glycoside hydrolase family 3 C-terminal domain;Glycoside hydrolase family 3 C-terminal domain superfamily;Glycoside hydrolase, family 3, N-terminal domain superfamily;Glycoside hydrolase, family 3, N-terminal domain superfamily;Glycoside hydrolase, family 3…	WideEffHunter	RXLR	-	GO:0008422;GO:0016020;GO:0030245;GO:0102483	beta-glucosidase activity;membrane;cellulose catabolic process;scopolin beta-glucosidase activity	Molecular Function;Cellular Component;Biological Process;Molecular Function	EC:3.2.1.21	Beta-glucosidase
Pfijiensis_510	KXS96296.1 hypothetical protein AC578 7473 [Mycosphaerella eumusae]	ref|XP 007926900.1|uncharacterized protein MYCFIDRAFT 7253, partial [Pseudocercospora fijiensis CIRAD86]/ref|XP 007930934.1|uncharacterized protein MYCFIDRAFT 121888, partial [Pseudocercospora fijiensis CIRAD86]/gb|EME78586.1|hypothetical protein MYCFIDRAFT 121888, partial [Pseudocercospora fijiensis CIRAD86]/gb|EME82397.1|hypothetical protein MYCFIDRAFT 7253, partial [Pseudocercospora fijiensis …	Double-strand-specific pac1 ribonuclease	7253	-	PredHel=0	129	0	0	7	8	2	14	7	3	156.688	Q8DT66#red vir;unaf patho	Streptococcus mutans	IPR036389;IPR000999;IPR011907;IPR000999;IPR000999;IPR036389	Centrosomin, N-terminal motif 1;Ribonuclease III, endonuclease domain superfamily;Ribonuclease III domain;Ribonuclease III domain;Ribonuclease III domain;Ribonuclease III domain;Ribonuclease III domain;Ribonuclease III;Ribonuclease III domain;Ribonuclease III domain;Ribonuclease III, endonuclease domain superfamily	WideEffHunter	LysM	-	GO:0003725;GO:0004525;GO:0005634;GO:0006364;GO:0016020;GO:0035195;GO:0035196;GO:0090502	double-stranded RNA binding;ribonuclease III activity;nucleus;rRNA processing;membrane;miRNA-mediated gene silencing;miRNA processing;RNA phosphodiester bond hydrolysis, endonucleolytic	Molecular Function;Molecular Function;Cellular Component;Biological Process;Cellular Component;Biological Process;Biological Process;Biological Process	EC:3.1.30;EC:3.1.26.3	Acting on ester bonds;Ribonuclease III
Pfijiensis_1290	XP 007927600.1 hypothetical protein MYCFIDRAFT 88808 [Pseudocercospora fijiensis CIRAD86]	ref|XP 007927600.1|uncharacterized protein MYCFIDRAFT 88808 [Pseudocercospora fijiensis CIRAD86]/gb|EME82180.1|hypothetical protein MYCFIDRAFT 88808 [Pseudocercospora fijiensis CIRAD86];gb|KAF7189953.1|Ubiquitin carboxyl-terminal hydrolase 21 [Pseudocercospora fuligena];gb|KXT15617.1|hypothetical protein AC579 5832 [Pseudocercospora musae];gb|KXT02271.1|hypothetical protein AC578 5047 [Pseudocerc…	putative Zinc finger, RING-type, MATH/TRAF domain, Zinc finger, RING/FYVE/PHD-type	88808	-	PredHel=0	856	14	0.0163551	47	53	62	44	28	14	155.572	A0A095CIZ4#red vir	Cryptococcus gattii vgiii	IPR008974;IPR001394;IPR013083;IPR003409;IPR001841;IPR028889;IPR002083;IPR038765;	TRAF-like;Peptidase C19, ubiquitin carboxyl-terminal hydrolase;Peptidase C19, ubiquitin carboxyl-terminal hydrolase;Zinc finger, RING/FYVE/PHD-type;Zinc finger, RING/FYVE/PHD-type;MORN repeat;MORN repeat;MORN repeat;MORN repeat;MORN repeat;MORN repeat;Zinc finger, RING-type;Ubiquitin specific protease domain;MATH/TRAF domain;MATH/TRAF domain;MATH/TRAF domain;Papain-like cysteine peptidase superfa…	-	-	-	GO:0004843;GO:0005515;GO:0005737;GO:0006725;GO:0008612;GO:0016491;GO:0016579	cysteine-type deubiquitinase activity;protein binding;cytoplasm;cellular aromatic compound metabolic process;peptidyl-lysine modification to peptidyl-hypusine;oxidoreductase activity;protein deubiquitination	Molecular Function;Molecular Function;Cellular Component;Biological Process;Biological Process;Molecular Function;Biological Process	EC:1;EC:3.4.19.12	Oxidoreductases;Ubiquitinyl hydrolase 1
Pfijiensis_1284	XP 007921228.1 hypothetical protein MYCFIDRAFT 104430, partial [Pseudocercospora fijiensis CIRAD86]	ref|XP 007921228.1|uncharacterized protein MYCFIDRAFT 104430, partial [Pseudocercospora fijiensis CIRAD86]/gb|EME87995.1|hypothetical protein MYCFIDRAFT 104430, partial [Pseudocercospora fijiensis CIRAD86];gb|KXT08533.1|hypothetical protein AC579 5406 [Pseudocercospora musae];gb|KXT02887.1|hypothetical protein AC578 1800 [Pseudocercospora eumusae];ref|XP 033673768.1|uncharacterized protein M409DR…	P-loop containing nucleoside triphosphate hydrolase protein	104430	-	PredHel=0	1360	26	0.0191176	89	77	59	59	40	19	155.021	A0A194WBI8#red vir	Valsa mali	IPR001650;IPR000999;IPR011545;IPR027417;IPR036389;IPR038248;IPR027417;IPR000999;IPR001650;IPR000999;IPR005034;IPR014001;IPR000999;IPR000999;IPR000999;IPR036389;IPR027417;IPR036389	Helicase, C-terminal;Helicase, C-terminal;Ribonuclease III domain;DEAD/DEAH box helicase domain;P-loop containing nucleoside triphosphate hydrolase;Ribonuclease III, endonuclease domain superfamily;Dicer dimerisation domain superfamily;P-loop containing nucleoside triphosphate hydrolase;P-loop containing nucleoside triphosphate hydrolase;P-loop containing nucleoside triphosphate hydrolase;P-loop …	-	-	-	GO:0003723;GO:0004386;GO:0004525;GO:0005524;GO:0005634;GO:0005737;GO:0006396;GO:0016020;GO:0035194;GO:0050688;GO:0090502;GO:1990904	RNA binding;helicase activity;ribonuclease III activity;ATP binding;nucleus;cytoplasm;RNA processing;membrane;ncRNA-mediated post-transcriptional gene silencing;regulation of defense response to virus;RNA phosphodiester bond hydrolysis, endonucleolytic;ribonucleoprotein complex	Molecular Function;Molecular Function;Molecular Function;Molecular Function;Cellular Component;Cellular Component;Biological Process;Cellular Component;Biological Process;Biological Process;Biological Process;Cellular Component	EC:3.1.30;EC:3.1.26.3	Acting on ester bonds;Ribonuclease III
Pfijiensis_2080	XP 007926839.1 hypothetical protein MYCFIDRAFT 203702 [Pseudocercospora fijiensis CIRAD86]	ref|XP 007926839.1|uncharacterized protein MYCFIDRAFT 203702 [Pseudocercospora fijiensis CIRAD86]/gb|EME83672.1|hypothetical protein MYCFIDRAFT 203702 [Pseudocercospora fijiensis CIRAD86];gb|KXS96443.1|hypothetical protein AC578 3226 [Pseudocercospora eumusae];gb|KXT16734.1|hypothetical protein AC579 5233 [Pseudocercospora musae];gb|KAF7191141.1|Major facilitator superfamily multidrug transporter…	MFS general substrate transporter	203702	-	PredHel=10	659	6	0.0091047	46	35	42	23	22	10	155.021	I1RIS2#red vir	Fusarium asiaticum	IPR036259;IPR011701;IPR020846;IPR036259	MFS transporter superfamily;Major facilitator superfamily;Major facilitator superfamily;Major facilitator superfamily;Major facilitator superfamily;Major facilitator superfamily;Major facilitator superfamily domain;Major facilitator superfamily domain;MFS transporter superfamily	-	-	-	GO:0003676;GO:0004519;GO:0016020;GO:0022857;GO:0055085;GO:0090305	nucleic acid binding;endonuclease activity;membrane;transmembrane transporter activity;transmembrane transport;nucleic acid phosphodiester bond hydrolysis	Molecular Function;Molecular Function;Cellular Component;Molecular Function;Biological Process;Biological Process	EC:3.1	Acting on ester bonds
Pfijiensis_360	XP 007923218.1 hypothetical protein MYCFIDRAFT 181759 [Pseudocercospora fijiensis CIRAD86]	ref|XP 007923218.1|uncharacterized protein MYCFIDRAFT 181759 [Pseudocercospora fijiensis CIRAD86]/gb|EME85698.1|hypothetical protein MYCFIDRAFT 181759 [Pseudocercospora fijiensis CIRAD86];gb|KXT14114.1|hypothetical protein AC579 96 [Pseudocercospora musae];gb|KAF7194385.1|4-aminobutyrate aminotransferase [Pseudocercospora fuligena];gb|KXS96564.1|hypothetical protein AC578 1956 [Pseudocercospora e…	4-aminobutyrate aminotransferase	181759	-	PredHel=0	488	2	0.00409836	31	21	36	28	27	7	155.021	G4MUF4#red vir	Magnaporthe oryzae	IPR004631;IPR005814;IPR005814;IPR015421;IPR015422;IPR005814;IPR015424	Haem peroxidase superfamily;4-aminobutyrate aminotransferase, eukaryotic;Aminotransferase class-III;Aminotransferase class-III;Pyridoxal phosphate-dependent transferase, major domain;Pyridoxal phosphate-dependent transferase, small domain;Pyridoxal phosphate-dependent transferase, small domain;Pyridoxal phosphate-dependent transferase, small domain;Aminotransferase class-III;Pyridoxal phosphate-d…	-	-	-	GO:0005739;GO:0005829;GO:0006536;GO:0009450;GO:0016020;GO:0030170;GO:0034386	mitochondrion;cytosol;glutamate metabolic process;gamma-aminobutyric acid catabolic process;membrane;pyridoxal phosphate binding;4-aminobutyrate:2-oxoglutarate transaminase activity	Cellular Component;Cellular Component;Biological Process;Biological Process;Cellular Component;Molecular Function;Molecular Function	EC:2.6.1.19	4-aminobutyrate--2-oxoglutarate transaminase
Pfijiensis_1196	XP 007929713.1 hypothetical protein MYCFIDRAFT 50787 [Pseudocercospora fijiensis CIRAD86]	ref|XP 007929713.1|uncharacterized protein MYCFIDRAFT 50787 [Pseudocercospora fijiensis CIRAD86]/gb|EME79405.1|hypothetical protein MYCFIDRAFT 50787 [Pseudocercospora fijiensis CIRAD86];gb|KXT05013.1|hypothetical protein AC578 10338 [Pseudocercospora eumusae];gb|KXT15073.1|hypothetical protein AC579 1506 [Pseudocercospora musae];gb|KAF7189360.1|Sulfate permease 2 [Pseudocercospora fuligena];ref|X…	sulfate permease	50787	-	PredHel=9	836	3	0.00358852	65	42	43	36	45	12	154.746	Q4WJR9#unaf patho	Aspergillus fumigatus	IPR001902;IPR011547;IPR036513;IPR002645;IPR001902;IPR018045;IPR002645;IPR036513	SLC26A/SulP transporter;SLC26A/SulP transporter domain;STAS domain superfamily;STAS domain;STAS domain;SLC26A/SulP transporter;Sulphate anion transporter, conserved site;STAS domain;STAS domain;STAS domain superfamily	-	-	-	GO:0005886;GO:0008271;GO:0008509;GO:0015297;GO:0022853;GO:1902358	plasma membrane;secondary active sulfate transmembrane transporter activity;monoatomic anion transmembrane transporter activity;antiporter activity;active monoatomic ion transmembrane transporter activity;sulfate transmembrane transport	Cellular Component;Molecular Function;Molecular Function;Molecular Function;Molecular Function;Biological Process	-	-
Pfijiensis_2125	XP 007925031.1 hypothetical protein MYCFIDRAFT 214725 [Pseudocercospora fijiensis CIRAD86]	ref|XP 007925031.1|uncharacterized protein MYCFIDRAFT 214725 [Pseudocercospora fijiensis CIRAD86]/gb|EME84407.1|hypothetical protein MYCFIDRAFT 214725 [Pseudocercospora fijiensis CIRAD86];gb|KAF7197893.1|Myosin type-2 heavy chain 1 [Pseudocercospora fuligena];gb|KXT06962.1|hypothetical protein AC578 7247 [Pseudocercospora eumusae];gb|KXT11453.1|hypothetical protein AC579 3293 [Pseudocercospora mu…	myosin-2	214725	-	PredHel=0	2418	16	0.00661704	190	101	54	165	98	16	154.473	G4NKK3#red vir	Magnaporthe oryzae	IPR001609;IPR036961;IPR001609;IPR004009;IPR000048;IPR001609;IPR027417	Succinyl-CoA synthetase-like;Succinyl-CoA synthetase-like;Succinyl-CoA synthetase-like;Succinyl-CoA synthetase-like;Succinyl-CoA synthetase-like;Succinyl-CoA synthetase-like;Succinyl-CoA synthetase-like;Succinyl-CoA synthetase-like;Succinyl-CoA synthetase-like;Succinyl-CoA synthetase-like;Succinyl-CoA synthetase-like;Succinyl-CoA synthetase-like;Succinyl-CoA synthetase-like;Succinyl-CoA synthetas…	-	-	-	GO:0003774;GO:0005524;GO:0005886;GO:0006814;GO:0006996;GO:0016459;GO:0045261;GO:0046933;GO:0051015;GO:1902600	cytoskeletal motor activity;ATP binding;plasma membrane;sodium ion transport;organelle organization;myosin complex;proton-transporting ATP synthase complex, catalytic core F(1);proton-transporting ATP synthase activity, rotational mechanism;actin filament binding;proton transmembrane transport	Molecular Function;Molecular Function;Cellular Component;Biological Process;Biological Process;Cellular Component;Cellular Component;Molecular Function;Molecular Function;Biological Process	EC:7.1.2.2;EC:6	H(+)-transporting two-sector ATPase;Ligases
Pfijiensis_1582	OBW68192.1 Uncharacterized protein AUREO 017380 [Aureobasidium pullulans]	ref|XP 007921997.1|uncharacterized protein MYCFIDRAFT 201879 [Pseudocercospora fijiensis CIRAD86]/gb|EME89315.1|hypothetical protein MYCFIDRAFT 201879 [Pseudocercospora fijiensis CIRAD86];gb|KAF7191351.1|NPC intracellular sterol transporter 1-related protein 1 [Pseudocercospora fuligena];gb|KXT04707.1|hypothetical protein AC578 2077 [Pseudocercospora eumusae];gb|KXT15816.1|hypothetical protein AC…	multidrug efflux transporter AcrB transmembrane domain-containing protein	201879	-	PredHel=11	1273	35	0.0274941	84	65	60	53	50	17	153.929	I1RY25#red vir	Fusarium graminearum	IPR003392;IPR032190;IPR000731;	Protein of unknown function DUF3431;Protein patched/dispatched;Niemann-Pick C1, N-terminal;Niemann-Pick C1, N-terminal;Niemann-Pick C1, N-terminal;Niemann-Pick C1, N-terminal;Sterol-sensing domain;Sterol-sensing domain;Sterol-sensing domain	WideEffHunter	RXLR	-	GO:0005319;GO:0006665;GO:0015918;GO:0016020;GO:0032934	lipid transporter activity;sphingolipid metabolic process;sterol transport;membrane;sterol binding	Molecular Function;Biological Process;Biological Process;Cellular Component;Molecular Function	-	-
Pfijiensis_461	XP 007931166.1 uncharacterized protein MYCFIDRAFT 205205 [Pseudocercospora fijiensis CIRAD86]	ref|XP 007931166.1|uncharacterized protein MYCFIDRAFT 205205 [Pseudocercospora fijiensis CIRAD86]/gb|EME78922.1|hypothetical protein MYCFIDRAFT 205205 [Pseudocercospora fijiensis CIRAD86];gb|KXT08018.1|hypothetical protein AC579 2534 [Pseudocercospora musae];gb|KXS98306.1|hypothetical protein AC578 6829 [Pseudocercospora eumusae];gb|KAF7187474.1|Uncharacterized protein HII31 11214, partial [Pseud…	uncharacterized protein MYCFIDRAFT 205205 [Pseudocercospora fijiensis CIRAD86]	205205	-	PredHel=10	465	0	0	41	22	15	34	13	4	152.853	G4NFA2#red vir	Magnaporthe oryzae	-	-	-	-	-	-	-	-	-	-
Pfijiensis_2375	KXL46266.1 hypothetical protein FE78DRAFT 31050 [Acidomyces richmondensis]	ref|XP 007920003.1|serine/threonine protein kinase, CMGC family [Pseudocercospora fijiensis CIRAD86]/gb|EME89788.1|serine/threonine protein kinase, CMGC family [Pseudocercospora fijiensis CIRAD86];gb|KAF7185043.1|Sporulation protein kinase pit1 [Pseudocercospora fuligena];gb|KXT03947.1|hypothetical protein AC578 9313 [Pseudocercospora eumusae];gb|KXT12494.1|hypothetical protein AC579 7347 [Pseudo…	Pkinase-domain-containing protein	47863	-	PredHel=0	790	7	0.00886076	70	50	70	40	34	14	151.791	I1RKK7#unaf patho	Fusarium graminearum	IPR000719;IPR008271;IPR017441;IPR000719;IPR011009	Alpha/Beta hydrolase fold;Protein kinase domain;Protein kinase domain;Protein kinase domain;Protein kinase domain;Protein kinase domain;Protein kinase domain;Protein kinase domain;Protein kinase domain;Protein kinase domain;Protein kinase domain;Protein kinase domain;Protein kinase domain;Serine/threonine-protein kinase, active site;Protein kinase, ATP binding site;Protein kinase domain;Protein k…	WideEffHunter	RXLR	-	GO:0004674;GO:0005201;GO:0005524;GO:0005634;GO:0005737;GO:0006468;GO:0008360;GO:0009279;GO:0035556;GO:0070403	protein serine/threonine kinase activity;extracellular matrix structural constituent;ATP binding;nucleus;cytoplasm;protein phosphorylation;regulation of cell shape;cell outer membrane;intracellular signal transduction;NAD+ binding	Molecular Function;Molecular Function;Molecular Function;Cellular Component;Cellular Component;Biological Process;Biological Process;Cellular Component;Biological Process;Molecular Function	EC:2.7.1	Transferring phosphorus-containing groups
Pfijiensis_1085	XP 007928509.1 hypothetical protein MYCFIDRAFT 211800 [Pseudocercospora fijiensis CIRAD86]	ref|XP 007928509.1|uncharacterized protein MYCFIDRAFT 211800 [Pseudocercospora fijiensis CIRAD86]/gb|EME81280.1|hypothetical protein MYCFIDRAFT 211800 [Pseudocercospora fijiensis CIRAD86];gb|KAF7197499.1|Alternative oxidase, mitochondrial [Pseudocercospora fuligena];gb|KXT13564.1|hypothetical protein AC579 8082 [Pseudocercospora musae];gb|KXT00857.1|hypothetical protein AC578 969 [Pseudocercospor…	Putative alternative oxidase	211800	-	PredHel=2	341	3	0.00879765	19	22	20	22	14	9	151.005	B0XVF7#unaf patho	Aspergillus fumigatus	IPR002680;IPR038659;IPR002680;IPR002680;IPR002680	Alternative oxidase;Alternative oxidase;Alternative oxidase superfamily;Alternative oxidase superfamily;Alternative oxidase superfamily;Alternative oxidase;Alternative oxidase	WideEffHunter	[LI]xAR	-	GO:0003746;GO:0005525;GO:0005743;GO:0006414;GO:0009060;GO:0009916;GO:0046872;GO:0070469	translation elongation factor activity;GTP binding;mitochondrial inner membrane;translational elongation;aerobic respiration;alternative oxidase activity;metal ion binding;respirasome	Molecular Function;Molecular Function;Cellular Component;Biological Process;Biological Process;Molecular Function;Molecular Function;Cellular Component	EC:1.10.3	Acting on diphenols and related substances as donors
Pfijiensis_1334	XP 007925842.1 hypothetical protein MYCFIDRAFT 51295 [Pseudocercospora fijiensis CIRAD86]	ref|XP 007925842.1|uncharacterized protein MYCFIDRAFT 51295 [Pseudocercospora fijiensis CIRAD86]/gb|EME82611.1|hypothetical protein MYCFIDRAFT 51295 [Pseudocercospora fijiensis CIRAD86];gb|KAF7197850.1|Eukaryotic translation initiation factor 3 subunit I [Pseudocercospora fuligena];gb|KXT07808.1|hypothetical protein AC579 10179 [Pseudocercospora musae];gb|PPJ51567.1|hypothetical protein CBER1 098…	Eukaryotic translation initiation factor 3 subunit	51295	-	PredHel=0	338	2	0.00591716	20	28	12	21	8	5	150.744	A0AUJ1#red vir	Cryptococcus neoformans	IPR001680;IPR015943;IPR019775;IPR001680;IPR027525;IPR001680;IPR036322	WD40 repeat;WD40/YVTN repeat-like-containing domain superfamily;WD40/YVTN repeat-like-containing domain superfamily;WD40 repeat, conserved site;WD40 repeat, conserved site;WD40 repeat;Eukaryotic translation initiation factor 3 subunit I;WD40 repeat;WD40 repeat;WD40-repeat-containing domain superfamily	WideEffHunter	LysM	-	GO:0001732;GO:0003723;GO:0003743;GO:0005515;GO:0006414;GO:0016282;GO:0033290;GO:0034399;GO:0071540;GO:0071541	formation of cytoplasmic translation initiation complex;RNA binding;translation initiation factor activity;protein binding;translational elongation;eukaryotic 43S preinitiation complex;eukaryotic 48S preinitiation complex;nuclear periphery;eukaryotic translation initiation factor 3 complex, eIF3e;eukaryotic translation initiation factor 3 complex, eIF3m	Biological Process;Molecular Function;Molecular Function;Molecular Function;Biological Process;Cellular Component;Cellular Component;Cellular Component;Cellular Component;Cellular Component	-	-
Pfijiensis_1659	XP 007926658.1 hypothetical protein MYCFIDRAFT 154038 [Pseudocercospora fijiensis CIRAD86]	ref|XP 007926658.1|uncharacterized protein MYCFIDRAFT 154038 [Pseudocercospora fijiensis CIRAD86]/gb|EME83441.1|hypothetical protein MYCFIDRAFT 154038 [Pseudocercospora fijiensis CIRAD86];gb|KXT16360.1|hypothetical protein AC579 5573 [Pseudocercospora musae]/gb|KXT16361.1|hypothetical protein AC579 5573 [Pseudocercospora musae]/gb|KXT16364.1|hypothetical protein AC579 5573 [Pseudocercospora musae…	uncharacterized protein MYCFIDRAFT 154038	154038	-	PredHel=7	631	9	0.0142631	62	37	48	15	14	9	150.744	I1RI51#unaf patho	Fusarium graminearum	-	-	WideEffHunter	YFWxC	-	GO:0000049;GO:0016020;GO:0016428;GO:0030488	tRNA binding;membrane;tRNA (cytosine-5-)-methyltransferase activity;tRNA methylation	Molecular Function;Cellular Component;Molecular Function;Biological Process	EC:2.1.1.202	Multisite-specific tRNA:(cytosine-C(5))-methyltransferase
Pfijiensis_1884	XP 007931590.1 hypothetical protein MYCFIDRAFT 87211 [Pseudocercospora fijiensis CIRAD86]	ref|XP 007931590.1|uncharacterized protein MYCFIDRAFT 87211 [Pseudocercospora fijiensis CIRAD86]/gb|EME77828.1|hypothetical protein MYCFIDRAFT 87211 [Pseudocercospora fijiensis CIRAD86];gb|KAF7191666.1|GPI transamidase component GAA1 [Pseudocercospora fuligena];gb|KXT16433.1|hypothetical protein AC579 5140 [Pseudocercospora musae];gb|KXS97729.1|hypothetical protein AC578 8854 [Pseudocercospora eu…	Glycosylphosphatidylinositol:protein transamidase, GAA1 component	87211	-	PredHel=6	700	4	0.00571429	58	35	29	30	23	19	150.226	E3QI05#loss patho	Colletotrichum graminicola	IPR007246;IPR007246;IPR007246	GPI transamidase component Gaa1;GPI transamidase component Gaa1;GPI transamidase component Gaa1;GPI transamidase component Gaa1	WideEffHunter	RXLR	-	GO:0005773;GO:0005886;GO:0006506;GO:0042765	vacuole;plasma membrane;GPI anchor biosynthetic process;GPI-anchor transamidase complex	Cellular Component;Cellular Component;Biological Process;Cellular Component	-	-
Pfijiensis_1852	XP 007922194.1 hypothetical protein MYCFIDRAFT 213751 [Pseudocercospora fijiensis CIRAD86]	ref|XP 007922194.1|uncharacterized protein MYCFIDRAFT 213751 [Pseudocercospora fijiensis CIRAD86]/gb|EME89651.1|hypothetical protein MYCFIDRAFT 213751 [Pseudocercospora fijiensis CIRAD86];gb|KAF7187242.1|Quinone oxidoreductase [Pseudocercospora fuligena];gb|KXT11557.1|hypothetical protein AC579 10333 [Pseudocercospora musae];gb|KXT06124.1|hypothetical protein AC578 1380 [Pseudocercospora eumusae]…	Quinone oxidoreductase	213751	-	PredHel=0	215	4	0.0186047	10	6	2	19	4	2	149.712	W7NCN7#unaf patho	Fusarium verticillioides	IPR013149;IPR036291	Alcohol dehydrogenase-like, C-terminal;Alcohol dehydrogenase-like, C-terminal;Alcohol dehydrogenase-like, C-terminal;NAD(P)-binding domain superfamily	-	-	-	GO:0016491	oxidoreductase activity	Molecular Function	EC:1	Oxidoreductases
Pfijiensis_654	XP 007924646.1 hypothetical protein MYCFIDRAFT 162874 [Pseudocercospora fijiensis CIRAD86]	ref|XP 007924646.1|uncharacterized protein MYCFIDRAFT 162874 [Pseudocercospora fijiensis CIRAD86]/gb|EME84022.1|hypothetical protein MYCFIDRAFT 162874 [Pseudocercospora fijiensis CIRAD86];gb|KXT18225.1|hypothetical protein AC579 2896 [Pseudocercospora musae];gb|KAF7194518.1|Branched-chain-amino-acid aminotransferase, mitochondrial [Pseudocercospora fuligena];gb|KXT06883.1|hypothetical protein AC5…	branched-chain amino acid aminotransferase II	162874	-	PredHel=0	428	6	0.0140187	19	32	27	26	9	8	148.693	I1RYQ4#unaf patho	Fusarium graminearum	IPR001544;IPR005786;IPR043131;IPR043132;IPR005786;IPR018300;IPR036038	Aminotransferase class IV;Branched-chain amino acid aminotransferase II;Branched-chain-amino-acid aminotransferase-like, N-terminal;Branched-chain-amino-acid aminotransferase-like, C-terminal;Branched-chain-amino-acid aminotransferase-like, C-terminal;Branched-chain-amino-acid aminotransferase-like, C-terminal;Branched-chain amino acid aminotransferase II;Aminotransferase, class IV, conserved sit…	WideEffHunter	-	-	GO:0003735;GO:0005739;GO:0006412;GO:0009098;GO:0015934;GO:0016020;GO:0019843;GO:0050048;GO:0052654;GO:0052655;GO:0052656	structural constituent of ribosome;mitochondrion;translation;leucine biosynthetic process;large ribosomal subunit;membrane;rRNA binding;L-leucine:2-oxoglutarate aminotransferase activity;L-leucine transaminase activity;L-valine transaminase activity;L-isoleucine transaminase activity	Molecular Function;Cellular Component;Biological Process;Biological Process;Cellular Component;Cellular Component;Molecular Function;Molecular Function;Molecular Function;Molecular Function;Molecular Function	EC:2.6.1.6;EC:2.6.1.42	Leucine transaminase;Branched-chain-amino-acid transaminase
Pfijiensis_1420	XP 007932467.1 hypothetical protein MYCFIDRAFT 43865 [Pseudocercospora fijiensis CIRAD86]	ref|XP 007926797.1|uncharacterized protein MYCFIDRAFT 203694 [Pseudocercospora fijiensis CIRAD86]/gb|EME83628.1|hypothetical protein MYCFIDRAFT 203694 [Pseudocercospora fijiensis CIRAD86];gb|KXT10203.1|hypothetical protein AC579 438 [Pseudocercospora musae]/gb|KXT10204.1|hypothetical protein AC579 438 [Pseudocercospora musae];gb|KXS93560.1|hypothetical protein AC578 1710 [Pseudocercospora eumusae…	uncharacterized protein MYCFIDRAFT 203694	43865	Signal peptide	PredHel=0	176	6	0.0340909	10	16	10	8	11	2	148.189	Q4X132#lethal	Aspergillus fumigatus	-	-	-	-	-	-	-	-	-	-
Pfijiensis_1091	XP 007923922.1 hypothetical protein MYCFIDRAFT 210602 [Pseudocercospora fijiensis CIRAD86]	ref|XP 007923922.1| uncharacterized protein MYCFIDRAFT 210602 [Pseudocercospora fijiensis CIRAD86] ;gb|KAF7187616.1| Pinoresinol reductase 1 [Pseudocercospora fuligena] ;gb|KXT02149.1| hypothetical protein AC578 5974 [Pseudocercospora eumusae] ;gb|KXT08157.1| hypothetical protein AC579 253 [Pseudocercospora musae] ;gb|KAI4739224.1| NAD(P)-binding protein [Aureobasidium sp. EXF-12298] ;gb|KAI48425…	NAD(P)-binding protein	210602	-	PredHel=0	295	2	0.00677966	25	19	11	24	14	3	147.689	G4NAJ0#red vir	Magnaporthe oryzae	IPR008030;IPR045312;IPR036291	Calcium permeable stress-gated cation channel 1-like;NmrA-like domain;NmrA-like domain;NmrA-like domain;Phenylcoumaran benzylic ether reductase-like;NAD(P)-binding domain superfamily	-	-	-	GO:0016491	oxidoreductase activity	Molecular Function	EC:1	Oxidoreductases
Pfijiensis_613	XP 007929944.1 glycoside hydrolase family 17 protein [Pseudocercospora fijiensis CIRAD86]	ref|XP 007929944.1|glycoside hydrolase family 17 protein [Pseudocercospora fijiensis CIRAD86]/gb|EME79147.1|glycoside hydrolase family 17 protein [Pseudocercospora fijiensis CIRAD86];gb|KAF7195255.1|putative beta-glucosidase btgE [Pseudocercospora fuligena];gb|KXT13276.1|hypothetical protein AC579 2493 [Pseudocercospora musae];gb|KXS98598.1|hypothetical protein AC578 4299 [Pseudocercospora eumusa…	glycoside hydrolase family 17 protein	212146	Signal peptide	PredHel=0	441	8	0.0181406	34	33	39	21	20	6	147.191	G4MRS8#red vir	Magnaporthe oryzae	IPR017853	P-loop containing nucleoside triphosphate hydrolase;P-loop containing nucleoside triphosphate hydrolase;P-loop containing nucleoside triphosphate hydrolase;P-loop containing nucleoside triphosphate hydrolase;P-loop containing nucleoside triphosphate hydrolase;Glycoside hydrolase superfamily	WideEffHunter	-	-	GO:0005576;GO:0009277;GO:0009986;GO:0015926;GO:0016740;GO:0071555	extracellular region;fungal-type cell wall;cell surface;glucosidase activity;transferase activity;cell wall organization	Cellular Component;Cellular Component;Cellular Component;Molecular Function;Molecular Function;Biological Process	EC:2;EC:3.2.1	Transferases;Glycosylases
Pfijiensis_1125	KXS96179.1 hypothetical protein AC578 2659 [Mycosphaerella eumusae]	gb|KXS96179.1|hypothetical protein AC578 2659 [Pseudocercospora eumusae];gb|KXT14314.1|hypothetical protein AC579 8409 [Pseudocercospora musae];gb|KXT14316.1|hypothetical protein AC579 8409 [Pseudocercospora musae];gb|KAF7185867.1|Notoamide biosynthesis cluster transcriptional coactivator notQ' [Pseudocercospora fuligena];ref|XP 007929824.1|uncharacterized protein MYCFIDRAFT 79880 [Pseudocercospo…	Notoamide biosynthesis cluster transcriptional coactivator	79880	-	PredHel=0	523	9	0.0172084	34	34	33	9	16	12	146.207	G4MWV1#unaf patho	Magnaporthe oryzae	IPR007219;	Histone chaperone RTT106/FACT complex subunit SPT16-like, middle domain;Transcription factor domain, fungi;Transcription factor domain, fungi;Transcription factor domain, fungi;Transcription factor domain, fungi	WideEffHunter	YFWxC	-	GO:0000981;GO:0003677;GO:0005634;GO:0006357;GO:0008270;GO:0016020	DNA-binding transcription factor activity, RNA polymerase II-specific;DNA binding;nucleus;regulation of transcription by RNA polymerase II;zinc ion binding;membrane	Molecular Function;Molecular Function;Cellular Component;Biological Process;Molecular Function;Cellular Component	-	-
Pfijiensis_2352	XP 007920681.1 hypothetical protein MYCFIDRAFT 86408 [Pseudocercospora fijiensis CIRAD86]	ref|XP 007920681.1|uncharacterized protein MYCFIDRAFT 86408 [Pseudocercospora fijiensis CIRAD86]/gb|EME89554.1|hypothetical protein MYCFIDRAFT 86408 [Pseudocercospora fijiensis CIRAD86];gb|KAF7189781.1|putative phospholipid-transporting ATPase DNF3 [Pseudocercospora fuligena];gb|KXT16872.1|hypothetical protein AC579 6803 [Pseudocercospora musae];gb|PPJ54462.1|hypothetical protein CBER1 06935 [Cer…	phospholipid-translocating P-type ATPase	86408	-	PredHel=5	1339	17	0.012696	88	79	54	61	52	25	146.207	I1RAR0#unaf patho	Fusarium graminearum	IPR006539;IPR001757;IPR032631;IPR032630;IPR023214;IPR023299;IPR044492;IPR018303;IPR008250;IPR023299;IPR023298;IPR036412	C2 domain superfamily;C2 domain superfamily;C2 domain superfamily;P-type ATPase, subfamily IV;P-type ATPase;P-type ATPase, N-terminal;P-type ATPase, N-terminal;P-type ATPase, N-terminal;P-type ATPase, C-terminal;P-type ATPase, C-terminal;HAD superfamily;P-type ATPase, cytoplasmic domain N;P-type ATPase, haloacid dehalogenase domain;P-type ATPase, haloacid dehalogenase domain;P-type ATPase, haloac…	WideEffHunter	RXLR	-	GO:0000287;GO:0003684;GO:0005524;GO:0005886;GO:0006284;GO:0006886;GO:0006892;GO:0008270;GO:0008534;GO:0016887;GO:0032456;GO:0045332;GO:0140078;GO:0140326	magnesium ion binding;damaged DNA binding;ATP binding;plasma membrane;base-excision repair;intracellular protein transport;post-Golgi vesicle-mediated transport;zinc ion binding;oxidized purine nucleobase lesion DNA N-glycosylase activity;ATP hydrolysis activity;endocytic recycling;phospholipid translocation;class I DNA-(apurinic or apyrimidinic site) endonuclease activity;ATPase-coupled intramem…	Molecular Function;Molecular Function;Molecular Function;Cellular Component;Biological Process;Biological Process;Biological Process;Molecular Function;Molecular Function;Molecular Function;Biological Process;Biological Process;Molecular Function;Molecular Function	EC:4.2.99.18;EC:7.6.2.1;EC:3.2.2.23;EC:3.6.1.15	DNA-(apurinic or apyrimidinic site) lyase;P-type phospholipid transporter;DNA-formamidopyrimidine glycosylase;Nucleoside-triphosphate phosphatase
Pfijiensis_1338	XP 007932123.1 hypothetical protein MYCFIDRAFT 117368, partial [Pseudocercospora fijiensis CIRAD86]	ref|XP 007932123.1|uncharacterized protein MYCFIDRAFT 117368, partial [Pseudocercospora fijiensis CIRAD86]/gb|EME77365.1|hypothetical protein MYCFIDRAFT 117368, partial [Pseudocercospora fijiensis CIRAD86];gb|KAF7187951.1|putative transporter [Pseudocercospora fuligena];gb|KXT09400.1|hypothetical protein AC579 8491 [Pseudocercospora musae];gb|KXS98642.1|hypothetical protein AC578 10042 [Pseudocer…	retrograde regulation protein 2	117368	-	PredHel=12	502	7	0.0139442	27	28	26	17	20	16	145.719	A0A1D8PSE5#red vir;unaf patho	Candida albicans	IPR011701;IPR036259;IPR036259;IPR036259	Major facilitator superfamily;MFS transporter superfamily;MFS transporter superfamily;MFS transporter superfamily;MFS transporter superfamily	-	-	-	GO:0016020;GO:0022857;GO:0055085;GO:0097159;GO:1901363	membrane;transmembrane transporter activity;transmembrane transport;organic cyclic compound binding;heterocyclic compound binding	Cellular Component;Molecular Function;Biological Process;Molecular Function;Molecular Function	-	-
Pfijiensis_1719	KXS95501.1 hypothetical protein AC578 8811 [Mycosphaerella eumusae]	gb|KXS95501.1|hypothetical protein AC578 8811 [Pseudocercospora eumusae];gb|KAF7193667.1|hypothetical protein HII31 05013, partial [Pseudocercospora fuligena];gb|KXT18436.1|hypothetical protein AC579 8170 [Pseudocercospora musae]/gb|KXT18438.1|hypothetical protein AC579 8170 [Pseudocercospora musae];ref|XP 044661657.1|uncharacterized protein CKM354 001026900 [Cercospora kikuchii]/dbj|GIZ47170.1|h…	putative Zn(II)2Cys6 transcription factor	-	-	PredHel=0	343	8	0.0233236	26	20	15	9	8	12	145.719	G4MLZ9#unaf patho	Magnaporthe oryzae	IPR021858	Fungal transcription factor	-	[LI]xAR	-	GO:0000981;GO:0008270;GO:0045944	DNA-binding transcription factor activity, RNA polymerase II-specific;zinc ion binding;positive regulation of transcription by RNA polymerase II	Molecular Function;Molecular Function;Biological Process	-	-
Pfijiensis_2101	XP 007928019.1 hypothetical protein MYCFIDRAFT 56057 [Pseudocercospora fijiensis CIRAD86]	ref|XP 007928019.1|uncharacterized protein MYCFIDRAFT 56057 [Pseudocercospora fijiensis CIRAD86]/gb|EME81125.1|hypothetical protein MYCFIDRAFT 56057 [Pseudocercospora fijiensis CIRAD86]/gb|KXT02074.1|hypothetical protein AC578 6676 [Pseudocercospora eumusae]/gb|KXT18412.1|hypothetical protein AC579 8146 [Pseudocercospora musae];gb|KAF7185780.1|Splicing factor 3B subunit 6-like protein [Pseudocerc…	pre-mRNA branch site protein p14	56057	-	PredHel=0	115	1	0.00869565	3	4	3	9	8	0	145.719	Q4WNM3#lethal	Aspergillus fumigatus	IPR012677;IPR000504;IPR000504;IPR034150;IPR035979	S-adenosyl-L-methionine-dependent methyltransferase superfamily;Nucleotide-binding alpha-beta plait domain superfamily;RNA recognition motif domain;RNA recognition motif domain;RNA recognition motif domain;RNA recognition motif domain;SF3B6, RNA recognition motif;RNA-binding domain superfamily	-	-	-	GO:0000398;GO:0000974;GO:0003723;GO:0005682;GO:0005686;GO:0016020;GO:0071011;GO:0071013	mRNA splicing, via spliceosome;Prp19 complex;RNA binding;U5 snRNP;U2 snRNP;membrane;precatalytic spliceosome;catalytic step 2 spliceosome	Biological Process;Cellular Component;Molecular Function;Cellular Component;Cellular Component;Cellular Component;Cellular Component;Cellular Component	-	-
Pfijiensis_633	XP 007922145.1 uncharacterized protein MYCFIDRAFT 210135 [Pseudocercospora fijiensis CIRAD86]	ref|XP 007922145.1|uncharacterized protein MYCFIDRAFT 210135 [Pseudocercospora fijiensis CIRAD86]/gb|EME89572.1|hypothetical protein MYCFIDRAFT 210135 [Pseudocercospora fijiensis CIRAD86];gb|KXT16857.1|hypothetical protein AC579 6821 [Pseudocercospora musae];gb|KAF7189735.1|Major allergen Asp f 2 [Pseudocercospora fuligena];gb|KXT06016.1|hypothetical protein AC578 1316 [Pseudocercospora eumusae];…	putative zink binding protein	210135	Signal peptide	PredHel=0	186	6	0.0322581	18	8	8	4	9	5	145.719	A0A059UDR8#red vir;effector	Blumeria graminis	IPR024079;IPR029482;IPR039124;IPR029482;	Metallopeptidase, catalytic domain superfamily;Putative peptidase domain, HRXXH;Putative peptidase domain, HRXXH;Fungal antigen PRA1-like;Putative peptidase domain, HRXXH;Putative peptidase domain, HRXXH	EffHunter	G[IFY][ALST]R	-	GO:0005178;GO:0005576;GO:0008237;GO:0008270;GO:0009277;GO:0009986	integrin binding;extracellular region;metallopeptidase activity;zinc ion binding;fungal-type cell wall;cell surface	Molecular Function;Cellular Component;Molecular Function;Molecular Function;Cellular Component;Cellular Component	EC:3.4	Acting on peptide bonds (peptidases)
Pfijiensis_261	XP 007928390.1 hypothetical protein MYCFIDRAFT 189367 [Pseudocercospora fijiensis CIRAD86]	ref|XP 007928390.1|uncharacterized protein MYCFIDRAFT 189367 [Pseudocercospora fijiensis CIRAD86]/gb|EME81109.1|hypothetical protein MYCFIDRAFT 189367 [Pseudocercospora fijiensis CIRAD86];gb|KXS99015.1|hypothetical protein AC578 6171 [Pseudocercospora eumusae];gb|KXT13060.1|hypothetical protein AC579 3469 [Pseudocercospora musae];gb|KAF7190702.1|6-phosphogluconate dehydrogenase, decarboxylating 2…	6-phosphogluconate dehydrogenase-like protein	189367	-	PredHel=0	494	5	0.0101215	30	21	20	37	20	9	144.754	A0A384JMC8#red vir	Botrytis cinerea	IPR006183;IPR006114;IPR013328;IPR006113;IPR006113;IPR006115;IPR006183;IPR006184;IPR008927;IPR036291	6-phosphogluconate dehydrogenase;6-phosphogluconate dehydrogenase;6-phosphogluconate dehydrogenase, domain 2;6-phosphogluconate dehydrogenase, domain 2;6-phosphogluconate dehydrogenase, decarboxylating;6-phosphogluconate dehydrogenase, C-terminal;6-phosphogluconate dehydrogenase, NADP-binding;6-phosphogluconate dehydrogenase, NADP-binding;6-phosphogluconate dehydrogenase;6-phosphogluconate-bindin…	-	-	-	GO:0000049;GO:0004616;GO:0004813;GO:0005524;GO:0005829;GO:0006419;GO:0008270;GO:0009051;GO:0046177;GO:0050661;GO:0061688	tRNA binding;phosphogluconate dehydrogenase (decarboxylating) activity;alanine-tRNA ligase activity;ATP binding;cytosol;alanyl-tRNA aminoacylation;zinc ion binding;pentose-phosphate shunt, oxidative branch;D-gluconate catabolic process;NADP binding;glycolytic process via Entner-Doudoroff Pathway	Molecular Function;Molecular Function;Molecular Function;Molecular Function;Cellular Component;Biological Process;Molecular Function;Biological Process;Biological Process;Molecular Function;Biological Process	EC:1.1.1.44;EC:6.1.1.7	Phosphogluconate dehydrogenase (NADP(+)-dependent, decarboxylating);Alanine--tRNA ligase
Pfijiensis_1189	XP 007921802.1 hypothetical protein MYCFIDRAFT 149581 [Pseudocercospora fijiensis CIRAD86]	ref|XP 007921802.1|uncharacterized protein MYCFIDRAFT 149581 [Pseudocercospora fijiensis CIRAD86]/gb|EME88988.1|hypothetical protein MYCFIDRAFT 149581 [Pseudocercospora fijiensis CIRAD86];gb|KAF7197155.1|Sodium transport ATPase 2 [Pseudocercospora fuligena];gb|KXT02510.1|hypothetical protein AC578 4194 [Pseudocercospora eumusae];gb|KAI5370009.1|putative P-type ATPase, HAD-like superfamily, P-type…	Na(+)/Li(+)-exporting P-type ATPase	149581	-	PredHel=10	1060	13	0.0122642	64	56	39	59	40	16	144.277	G4MXG4#red vir	Magnaporthe oryzae	IPR006414;IPR001757;IPR006068;IPR023299;IPR004014;IPR044492;IPR018303;IPR006414;IPR008250;IPR023299;IPR036412;IPR023298	Alpha/Beta hydrolase fold;Alpha/Beta hydrolase fold;Alpha/Beta hydrolase fold;P-type ATPase, subfamily IID;P-type ATPase, subfamily IID;P-type ATPase;P-type ATPase;P-type ATPase;Cation-transporting P-type ATPase, C-terminal;P-type ATPase, cytoplasmic domain N;Cation-transporting P-type ATPase, N-terminal;Cation-transporting P-type ATPase, N-terminal;P-type ATPase, haloacid dehalogenase domain;P-t…	-	-	-	GO:0004315;GO:0005524;GO:0005737;GO:0005886;GO:0006633;GO:0006874;GO:0015085;GO:0016491;GO:0016887;GO:0017000;GO:0019829;GO:0031177;GO:0065008;GO:0070588;GO:0071770	3-oxoacyl-[acyl-carrier-protein] synthase activity;ATP binding;cytoplasm;plasma membrane;fatty acid biosynthetic process;intracellular calcium ion homeostasis;calcium ion transmembrane transporter activity;oxidoreductase activity;ATP hydrolysis activity;antibiotic biosynthetic process;ATPase-coupled monoatomic cation transmembrane transporter activity;phosphopantetheine binding;regulation of biol…	Molecular Function;Molecular Function;Cellular Component;Cellular Component;Biological Process;Biological Process;Molecular Function;Molecular Function;Molecular Function;Biological Process;Molecular Function;Molecular Function;Biological Process;Biological Process;Biological Process	EC:2.3.1.85;EC:2.3.1.41;EC:1;EC:7;EC:3.6.1.15	Fatty-acid synthase system;Beta-ketoacyl-[acyl-carrier-protein] synthase I;Oxidoreductases;Translocases;Nucleoside-triphosphate phosphatase
Pfijiensis_968	XP 007931443.1 hypothetical protein MYCFIDRAFT 191094 [Pseudocercospora fijiensis CIRAD86]	ref|XP 007931443.1|uncharacterized protein MYCFIDRAFT 191094 [Pseudocercospora fijiensis CIRAD86]/gb|EME77640.1|hypothetical protein MYCFIDRAFT 191094 [Pseudocercospora fijiensis CIRAD86];gb|KAF7191691.1|Carboxylesterase patB [Pseudocercospora fuligena];gb|KXT03113.1|hypothetical protein AC578 7711 [Pseudocercospora eumusae];gb|KXT16058.1|hypothetical protein AC579 7102 [Pseudocercospora musae];g…	carboxylesterase family protein-like protein	191094	-	PredHel=0	535	4	0.00747664	38	39	37	18	36	6	144.277	Q5XTQ4#unaf patho	Botrytis cinerea	IPR029058;IPR002018;IPR019826;IPR029058	Alpha/Beta hydrolase fold;Carboxylesterase, type B;Carboxylesterase, type B;Carboxylesterase type B, active site;Alpha/Beta hydrolase fold	-	-	-	GO:0006915;GO:0008234;GO:0043386	apoptotic process;cysteine-type peptidase activity;mycotoxin biosynthetic process	Biological Process;Molecular Function;Biological Process	EC:3.4	Acting on peptide bonds (peptidases)
Pfijiensis_1456	XP 007923814.1 hypothetical protein MYCFIDRAFT 132691 [Pseudocercospora fijiensis CIRAD86]	ref|XP 007923814.1|uncharacterized protein MYCFIDRAFT 132691 [Pseudocercospora fijiensis CIRAD86]/gb|EME86598.1|hypothetical protein MYCFIDRAFT 132691 [Pseudocercospora fijiensis CIRAD86];gb|KXT10558.1|hypothetical protein AC579 8334 [Pseudocercospora musae];gb|KAF7187642.1|4-formylbenzenesulfonate dehydrogenase TsaC1/TsaC2 [Pseudocercospora fuligena];gb|KXT00539.1|hypothetical protein AC578 5245…	dehydrogenase reductase SDR member 4	132691	-	PredHel=0	271	7	0.0258303	19	12	19	12	13	2	143.802	A0A518VKX7#unaf patho	Pectobacterium carotovorum	IPR002347;IPR002347;IPR020904;IPR036291	Short-chain dehydrogenase/reductase SDR;Short-chain dehydrogenase/reductase SDR;Short-chain dehydrogenase/reductase SDR;Short-chain dehydrogenase/reductase SDR;Short-chain dehydrogenase/reductase SDR;Short-chain dehydrogenase/reductase, conserved site;NAD(P)-binding domain superfamily	-	-	-	GO:0000155;GO:0000160;GO:0005524;GO:0005886;GO:0006355;GO:0009399;GO:0016491;GO:0016829;GO:0018106;GO:0046434;GO:0046872;GO:1901136	phosphorelay sensor kinase activity;phosphorelay signal transduction system;ATP binding;plasma membrane;regulation of DNA-templated transcription;nitrogen fixation;oxidoreductase activity;lyase activity;peptidyl-histidine phosphorylation;organophosphate catabolic process;metal ion binding;carbohydrate derivative catabolic process	Molecular Function;Biological Process;Molecular Function;Cellular Component;Biological Process;Biological Process;Molecular Function;Molecular Function;Biological Process;Biological Process;Molecular Function;Biological Process	EC:1;EC:2.7.3;EC:2.7.13.3;EC:4	Oxidoreductases;Transferring phosphorus-containing groups;Histidine kinase;Lyases
Pfijiensis_1200	KXT18971.1 hypothetical protein AC579 8712 [Pseudocercospora musae]	ref|XP 007921061.1|uncharacterized protein MYCFIDRAFT 192076 [Pseudocercospora fijiensis CIRAD86]/gb|EME87725.1|hypothetical protein MYCFIDRAFT 192076 [Pseudocercospora fijiensis CIRAD86];ref|XP 023458207.1|AP-1 complex subunit sigma-1 [Cercospora beticola]/ref|XP 023458208.1|AP-1 complex subunit sigma-1 [Cercospora beticola]/gb|KAF7186343.1|AP-1 complex subunit sigma-1 [Pseudocercospora fuligena…	AP-2 complex subunit sigma	192076	-	PredHel=0	153	2	0.0130719	7	6	2	12	5	1	143.331	Q4ICG5#red vir	Fusarium graminearum	IPR022775;IPR016635;IPR016635;IPR044733;IPR011012	AP complex, mu/sigma subunit;Adaptor protein complex, sigma subunit;Adaptor protein complex, sigma subunit;Adaptor protein complex, sigma subunit;AP-1 complex subunit sigma;Longin-like domain superfamily	-	-	-	GO:0006886;GO:0016192;GO:0030121;GO:0035615	intracellular protein transport;vesicle-mediated transport;AP-1 adaptor complex;clathrin adaptor activity	Biological Process;Biological Process;Cellular Component;Molecular Function	-	-
Pfijiensis_2293	XP 007924934.1 hypothetical protein MYCFIDRAFT 207236 [Pseudocercospora fijiensis CIRAD86]	ref|XP 007924935.1|uncharacterized protein MYCFIDRAFT 207237 [Pseudocercospora fijiensis CIRAD86]/gb|EME84311.1|hypothetical protein MYCFIDRAFT 207237 [Pseudocercospora fijiensis CIRAD86]	uncharacterized protein MYCFIDRAFT 207237	207236	-	PredHel=0	724	10	0.0138122	54	49	46	45	21	12	143.331	D4HYW4#unaf patho	Erwinia amylovora	-	-	-	-	-	-	-	-	-	-
Pfijiensis_614	XP 007928049.1 hypothetical protein MYCFIDRAFT 63635 [Pseudocercospora fijiensis CIRAD86]	ref|XP 007928049.1|uncharacterized protein MYCFIDRAFT 63635 [Pseudocercospora fijiensis CIRAD86]/gb|EME80920.1|hypothetical protein MYCFIDRAFT 63635 [Pseudocercospora fijiensis CIRAD86];gb|KXT13459.1|hypothetical protein AC579 4243 [Pseudocercospora musae];gb|KXT01672.1|hypothetical protein AC578 2782 [Pseudocercospora eumusae];gb|KAF7185593.1|O-acetyltransferase PaAT-1 [Pseudocercospora fuligena…	O-acetyltransferase PaAT-1	63635	-	PredHel=8	464	6	0.012931	22	22	26	20	12	21	143.331	Q9UUS8#unaf patho	Colletotrichum gloeosporioides	IPR002656;	Acyltransferase 3 domain;Acyltransferase 3 domain	-	-	-	GO:0000271;GO:0005886;GO:0006811;GO:0016747;GO:0042128;GO:0044249	polysaccharide biosynthetic process;plasma membrane;monoatomic ion transport;acyltransferase activity, transferring groups other than amino-acyl groups;nitrate assimilation;cellular biosynthetic process	Biological Process;Cellular Component;Biological Process;Molecular Function;Biological Process;Biological Process	EC:2.3.1	Acyltransferases
Pfijiensis_634	XP 007924610.1 hypothetical protein MYCFIDRAFT 187191 [Pseudocercospora fijiensis CIRAD86]	ref|XP 007924610.1|uncharacterized protein MYCFIDRAFT 187191 [Pseudocercospora fijiensis CIRAD86]/gb|EME83986.1|hypothetical protein MYCFIDRAFT 187191 [Pseudocercospora fijiensis CIRAD86];gb|KXT04170.1|hypothetical protein AC578 67 [Pseudocercospora eumusae];gb|KAF7194688.1|Ornithine decarboxylase [Pseudocercospora fuligena];gb|KXT17059.1|hypothetical protein AC579 4321 [Pseudocercospora musae]/g…	ornithine decarboxylase-like protein	187191	-	PredHel=0	383	14	0.0365535	16	22	16	19	14	4	143.331	Q9UVG2#red vir	Parastagonospora nodorum	IPR000183;IPR002433;IPR022644;IPR029066;IPR009006;IPR022643;IPR002433;IPR022653;IPR009006;IPR029066	Ornithine/DAP/Arg decarboxylase;Ornithine decarboxylase;Orn/DAP/Arg decarboxylase 2, N-terminal;PLP-binding barrel;Alanine racemase/group IV decarboxylase, C-terminal;Orn/DAP/Arg decarboxylase 2, C-terminal;Ornithine decarboxylase;Orn/DAP/Arg decarboxylase 2, pyridoxal-phosphate binding site;Orn/DAP/Arg decarboxylase 2, pyridoxal-phosphate binding site;Alanine racemase/group IV decarboxylase, C-t…	WideEffHunter	YFWxC	-	GO:0004586;GO:0005737;GO:0006596;GO:0016020;GO:0022857;GO:0055085;GO:1901605	ornithine decarboxylase activity;cytoplasm;polyamine biosynthetic process;membrane;transmembrane transporter activity;transmembrane transport;alpha-amino acid metabolic process	Molecular Function;Cellular Component;Biological Process;Cellular Component;Molecular Function;Biological Process;Biological Process	EC:4.1.1.17	Ornithine decarboxylase
Pfijiensis_203	XP 007925730.1 hypothetical protein MYCFIDRAFT 36025 [Pseudocercospora fijiensis CIRAD86]	ref|XP 007925730.1|uncharacterized protein MYCFIDRAFT 36025 [Pseudocercospora fijiensis CIRAD86]/gb|EME82816.1|hypothetical protein MYCFIDRAFT 36025 [Pseudocercospora fijiensis CIRAD86];gb|KXT08426.1|hypothetical protein AC579 5881 [Pseudocercospora musae];gb|KXT05669.1|hypothetical protein AC578 5642 [Pseudocercospora eumusae];gb|KAF7195910.1|41 kDa peptidyl-prolyl cis-trans isomerase [Pseudocer…	peptidyl-prolyl cis-trans isomerase	36025	-	PredHel=0	372	3	0.00806452	21	18	16	42	12	1	142.862	A0A384JHK6#red vir	Botrytis cinerea	IPR002130;IPR029000;IPR002130;IPR011990;IPR020892;IPR002130;IPR029000;IPR011990	Cyclophilin-type peptidyl-prolyl cis-trans isomerase domain;Cyclophilin-like domain superfamily;Cyclophilin-type peptidyl-prolyl cis-trans isomerase domain;Tetratricopeptide-like helical domain superfamily;Tetratricopeptide-like helical domain superfamily;Cyclophilin-type peptidyl-prolyl cis-trans isomerase, conserved site;Cyclophilin-type peptidyl-prolyl cis-trans isomerase domain;Cyclophilin-ty…	-	-	-	GO:0000413;GO:0003755;GO:0005515;GO:0006457;GO:0016020;GO:0043231	protein peptidyl-prolyl isomerization;peptidyl-prolyl cis-trans isomerase activity;protein binding;protein folding;membrane;intracellular membrane-bounded organelle	Biological Process;Molecular Function;Molecular Function;Biological Process;Cellular Component;Cellular Component	EC:5.2.1.8	Peptidylprolyl isomerase
Pfijiensis_1239	XP 007928657.1 hypothetical protein MYCFIDRAFT 204318 [Pseudocercospora fijiensis CIRAD86]	ref|XP 007928657.1|uncharacterized protein MYCFIDRAFT 204318 [Pseudocercospora fijiensis CIRAD86]/gb|EME81477.1|hypothetical protein MYCFIDRAFT 204318 [Pseudocercospora fijiensis CIRAD86];gb|KAF7190868.1|GPN-loop GTPase 3 [Pseudocercospora fuligena];gb|KXT13956.1|hypothetical protein AC579 4205 [Pseudocercospora musae];ref|XP 033674441.1|uncharacterized protein M409DRAFT 35096 [Zasmidium cellare …	GPN-loop GTPase	204318	-	PredHel=0	296	4	0.0135135	20	12	15	14	9	0	142.397	Q4IQT8#unaf patho	Fusarium graminearum	IPR004130;IPR027417;IPR004130;IPR030228;IPR027417	GPN-loop GTPase;P-loop containing nucleoside triphosphate hydrolase;GPN-loop GTPase;GPN-loop GTPase 3;P-loop containing nucleoside triphosphate hydrolase	-	-	-	GO:0003924;GO:0005525;GO:0006606;GO:0007064	GTPase activity;GTP binding;protein import into nucleus;mitotic sister chromatid cohesion	Molecular Function;Molecular Function;Biological Process;Biological Process	EC:3.6.1.15	Nucleoside-triphosphate phosphatase
Pfijiensis_1326	KXT05290.1 hypothetical protein AC578 10956 [Mycosphaerella eumusae]	ref|XP 007922580.1|uncharacterized protein MYCFIDRAFT 52991 [Pseudocercospora fijiensis CIRAD86]/gb|EME85457.1|hypothetical protein MYCFIDRAFT 52991 [Pseudocercospora fijiensis CIRAD86];gb|KXT05290.1|hypothetical protein AC578 10956 [Pseudocercospora eumusae];gb|KXT17274.1|hypothetical protein AC579 531 [Pseudocercospora musae];gb|KAF7195333.1|Transcriptional activator ARO80, partial [Pseudocerco…	Transcriptional activator ARO80	52991	-	PredHel=0	994	15	0.0150905	75	60	70	34	49	15	142.397	G4N532#unaf patho	Magnaporthe oryzae	IPR001138;IPR036864;IPR001138;IPR001138;IPR001138;IPR036864	Zn(2)Cys(6) fungal-type DNA-binding domain;Zn(2)-C6 fungal-type DNA-binding domain superfamily;Zn(2)-C6 fungal-type DNA-binding domain superfamily;Zn(2)-C6 fungal-type DNA-binding domain superfamily;Zn(2)-C6 fungal-type DNA-binding domain superfamily;Zn(2)-C6 fungal-type DNA-binding domain superfamily;Zn(2)-C6 fungal-type DNA-binding domain superfamily;Zn(2)-C6 fungal-type DNA-binding domain supe…	-	-	-	GO:0000977;GO:0000981;GO:0005634;GO:0008270;GO:0009074;GO:0016020;GO:0045944	RNA polymerase II transcription regulatory region sequence-specific DNA binding;DNA-binding transcription factor activity, RNA polymerase II-specific;nucleus;zinc ion binding;aromatic amino acid family catabolic process;membrane;positive regulation of transcription by RNA polymerase II	Molecular Function;Molecular Function;Cellular Component;Molecular Function;Biological Process;Cellular Component;Biological Process	-	-
Pfijiensis_1422	KXT00620.1 hypothetical protein AC578 3149 [Mycosphaerella eumusae]	gb|KXT00620.1|hypothetical protein AC578 3149 [Pseudocercospora eumusae];gb|KAF7190549.1|Frequency clock protein [Pseudocercospora fuligena];gb|KXT08680.1|hypothetical protein AC579 8662 [Pseudocercospora musae];ref|XP 033675034.1|uncharacterized protein M409DRAFT 49014 [Zasmidium cellare ATCC 36951]/gb|KAF2174145.1|hypothetical protein M409DRAFT 49014 [Zasmidium cellare ATCC 36951];gb|PPJ59411.1…	Frequency clock protein	-	-	PredHel=0	995	2	0.00201005	129	50	80	49	40	6	140.565	M7U578#red vir	Botrytis cinerea	IPR018554;	Thiamin diphosphate-binding fold;Frequency clock protein;Frequency clock protein;Frequency clock protein;Frequency clock protein;Frequency clock protein;Frequency clock protein;Frequency clock protein;Frequency clock protein;Frequency clock protein;Frequency clock protein;Frequency clock protein;Frequency clock protein;Frequency clock protein;Frequency clock protein;Frequency clock protein;Freque…	-	-	-	GO:0005488;GO:0005634;GO:0005737;GO:0006355;GO:0007623	binding;nucleus;cytoplasm;regulation of DNA-templated transcription;circadian rhythm	Molecular Function;Cellular Component;Cellular Component;Biological Process;Biological Process	-	-
Pfijiensis_860	XP 016763243.1 hypothetical protein SEPMUDRAFT 123488 [Sphaerulina musiva SO2202]	ref|XP 007923607.1|uncharacterized protein MYCFIDRAFT 210457, partial [Pseudocercospora fijiensis CIRAD86]/gb|EME86270.1|hypothetical protein MYCFIDRAFT 210457, partial [Pseudocercospora fijiensis CIRAD86];gb|KAF7194031.1|Sterol uptake control protein 2 [Pseudocercospora fuligena];gb|KXT06568.1|hypothetical protein AC578 8580 [Pseudocercospora eumusae];gb|KXT06567.1|hypothetical protein AC578 858…	putative c6 transcription factor protein	210457	-	PredHel=0	345	6	0.0173913	41	19	19	11	12	10	140.565	I1RFJ2#lethal	Fusarium graminearum	IPR021858;IPR036864;IPR001138;IPR001138;IPR001138;IPR001138;IPR036864	Fungal transcription factor;Zn(2)-C6 fungal-type DNA-binding domain superfamily;Zn(2)Cys(6) fungal-type DNA-binding domain;Zn(2)Cys(6) fungal-type DNA-binding domain;Zn(2)Cys(6) fungal-type DNA-binding domain;Zn(2)Cys(6) fungal-type DNA-binding domain;Zn(2)Cys(6) fungal-type DNA-binding domain;Zn(2)Cys(6) fungal-type DNA-binding domain;Zn(2)-C6 fungal-type DNA-binding domain superfamily	-	-	-	GO:0000977;GO:0000981;GO:0008270;GO:0045944	RNA polymerase II transcription regulatory region sequence-specific DNA binding;DNA-binding transcription factor activity, RNA polymerase II-specific;zinc ion binding;positive regulation of transcription by RNA polymerase II	Molecular Function;Molecular Function;Molecular Function;Biological Process	-	-
Pfijiensis_1997	XP 007931230.1 hypothetical protein MYCFIDRAFT 33466 [Pseudocercospora fijiensis CIRAD86]	ref|XP 007931230.1|uncharacterized protein MYCFIDRAFT 33466 [Pseudocercospora fijiensis CIRAD86]/gb|EME78079.1|hypothetical protein MYCFIDRAFT 33466 [Pseudocercospora fijiensis CIRAD86];gb|KXS97049.1|hypothetical protein AC578 2869 [Pseudocercospora eumusae];gb|KAF7198204.1|Lipase 4 [Pseudocercospora fuligena];gb|KXT08594.1|hypothetical protein AC579 7063 [Pseudocercospora musae];gb|KAF2502928.1|…	alpha/beta-hydrolase	33466	Signal peptide	PredHel=0	548	7	0.0127737	39	36	33	15	30	14	139.222	I1RHI8#red vir	Fusarium graminearum	IPR002018;IPR029058;IPR019826;IPR029058	Carboxylesterase, type B;Alpha/Beta hydrolase fold;Alpha/Beta hydrolase fold;Carboxylesterase type B, active site;Alpha/Beta hydrolase fold	WideEffHunter	EAR 1	-	GO:0004601;GO:0006865;GO:0016787;GO:0030288;GO:0046872;GO:0098869	peroxidase activity;amino acid transport;hydrolase activity;outer membrane-bounded periplasmic space;metal ion binding;cellular oxidant detoxification	Molecular Function;Biological Process;Molecular Function;Cellular Component;Molecular Function;Biological Process	EC:3;EC:1.11.1	Hydrolases;Acting on a peroxide as acceptor
Pfijiensis_623	XP 007924165.1 serine/threonine protein kinase [Pseudocercospora fijiensis CIRAD86]	ref|XP 007924165.1|serine/threonine protein kinase [Pseudocercospora fijiensis CIRAD86]/gb|EME87129.1|serine/threonine protein kinase [Pseudocercospora fijiensis CIRAD86];gb|KAF7194088.1|Dual specificity protein kinase lkh1 [Pseudocercospora fuligena];gb|KXT06577.1|hypothetical protein AC578 8586 [Pseudocercospora eumusae]/gb|KXT06578.1|hypothetical protein AC578 8586 [Pseudocercospora eumusae]/g…	dual specificity tyrosine-phosphorylation-regulated kinase 3	88338	-	PredHel=0	735	7	0.00952381	68	51	57	28	29	6	139.222	I1S077#red vir	Fusarium graminearum	IPR000719;IPR017441;IPR008271;IPR000719;IPR011009	Protein kinase domain;Protein kinase domain;Protein kinase domain;Protein kinase domain;Protein kinase domain;Protein kinase domain;Protein kinase domain;Protein kinase domain;Protein kinase domain;Protein kinase domain;Protein kinase domain;Protein kinase, ATP binding site;Serine/threonine-protein kinase, active site;Protein kinase domain;Protein kinase domain;Protein kinase-like domain superfam…	-	-	-	GO:0004674;GO:0005524;GO:0005634;GO:0006468;GO:0006614;GO:0008312;GO:0016020	protein serine/threonine kinase activity;ATP binding;nucleus;protein phosphorylation;SRP-dependent cotranslational protein targeting to membrane;7S RNA binding;membrane	Molecular Function;Molecular Function;Cellular Component;Biological Process;Biological Process;Molecular Function;Cellular Component	EC:2.7.1	Transferring phosphorus-containing groups
Pfijiensis_1044	KXS99136.1 hypothetical protein AC578 9814 [Mycosphaerella eumusae]	ref|XP 007927745.1|uncharacterized protein MYCFIDRAFT 203991 [Pseudocercospora fijiensis CIRAD86]/gb|EME82360.1|hypothetical protein MYCFIDRAFT 203991 [Pseudocercospora fijiensis CIRAD86];gb|KAF7185331.1|Quinate permease [Pseudocercospora fuligena];gb|KXS93558.1|hypothetical protein AC579 1418 [Pseudocercospora musae];gb|KXS99136.1|hypothetical protein AC578 9814 [Pseudocercospora eumusae];ref|XP…	general substrate transporter	203991	-	PredHel=12	513	9	0.0175439	25	34	20	23	14	12	138.78	G4N740#unaf patho	Magnaporthe oryzae	IPR003663;IPR036259;IPR005828;IPR003663;IPR005829;IPR005829;IPR005829;IPR020846;IPR036259	Sugar/inositol transporter;MFS transporter superfamily;Major facilitator, sugar transporter-like;Sugar/inositol transporter;Sugar/inositol transporter;Sugar transporter, conserved site;Sugar transporter, conserved site;Sugar transporter, conserved site;Major facilitator superfamily domain;MFS transporter superfamily	WideEffHunter	YFWxC	-	GO:0003959;GO:0008643;GO:0010181;GO:0015144;GO:0015295;GO:0016020;GO:0050661;GO:0055085	NADPH dehydrogenase activity;carbohydrate transport;FMN binding;carbohydrate transmembrane transporter activity;solute:proton symporter activity;membrane;NADP binding;transmembrane transport	Molecular Function;Biological Process;Molecular Function;Molecular Function;Molecular Function;Cellular Component;Molecular Function;Biological Process	EC:1.6.99.1	NADPH dehydrogenase
Pfijiensis_2264	XP 007921035.1 hypothetical protein MYCFIDRAFT 98155, partial [Pseudocercospora fijiensis CIRAD86]	ref|XP 007921035.1|uncharacterized protein MYCFIDRAFT 98155, partial [Pseudocercospora fijiensis CIRAD86]/gb|EME87684.1|hypothetical protein MYCFIDRAFT 98155, partial [Pseudocercospora fijiensis CIRAD86];gb|KAF7193103.1|Gamma-butyrobetaine dioxygenase [Pseudocercospora fuligena];gb|KXT00715.1|hypothetical protein AC578 8255 [Pseudocercospora eumusae];gb|KXT19002.1|hypothetical protein AC579 8784 …	Clavaminate synthase-like protein	98155	-	PredHel=0	372	6	0.016129	30	23	23	19	10	5	138.341	G4MQ72#loss patho;red vir	Magnaporthe oryzae	IPR003819;IPR042098;IPR038492;	TauD/TfdA-like domain;Taurine dioxygenase TauD-like superfamily;GBBH-like, N-terminal domain superfamily;GBBH-like, N-terminal domain superfamily;GBBH-like, N-terminal domain superfamily;GBBH-like, N-terminal domain superfamily	-	-	-	GO:0005739;GO:0006575;GO:0016020;GO:0019441;GO:0020037;GO:0044271;GO:0046872;GO:0051213;GO:1901566	mitochondrion;cellular modified amino acid metabolic process;membrane;tryptophan catabolic process to kynurenine;heme binding;cellular nitrogen compound biosynthetic process;metal ion binding;dioxygenase activity;organonitrogen compound biosynthetic process	Cellular Component;Biological Process;Cellular Component;Biological Process;Molecular Function;Biological Process;Molecular Function;Molecular Function;Biological Process	EC:1	Oxidoreductases
Pfijiensis_1612	XP 007930175.1 hypothetical protein MYCFIDRAFT 167339 [Pseudocercospora fijiensis CIRAD86]	ref|XP 007930175.1|uncharacterized protein MYCFIDRAFT 167339 [Pseudocercospora fijiensis CIRAD86]/gb|EME79462.1|hypothetical protein MYCFIDRAFT 167339 [Pseudocercospora fijiensis CIRAD86]/gb|KXS98902.1|hypothetical protein AC578 7436 [Pseudocercospora eumusae]/gb|KXT15973.1|hypothetical protein AC579 1447 [Pseudocercospora musae];ref|XP 047759545.1|ATP-dependent RNA helicase eIF4A [Fulvia fulva]/…	ATP-dependent RNA helicase eIF4A	167339	-	PredHel=0	397	4	0.0100756	20	26	11	19	10	2	137.04	Q58Z64#red vir	Cryptococcus neoformans	IPR027417;IPR027417;IPR011545;IPR001650;IPR000629;IPR001650;IPR014014;IPR014001;IPR044728;IPR027417	P-loop containing nucleoside triphosphate hydrolase;P-loop containing nucleoside triphosphate hydrolase;DEAD/DEAH box helicase domain;Helicase, C-terminal;Helicase, C-terminal;ATP-dependent RNA helicase DEAD-box, conserved site;Helicase, C-terminal;RNA helicase, DEAD-box type, Q motif;Helicase superfamily 1/2, ATP-binding domain;ATP-dependent RNA helicase eIF4A, DEAD-box helicase domain;ATP-depen…	-	-	-	GO:0002183;GO:0003723;GO:0003724;GO:0003743;GO:0005524;GO:0005737;GO:0016887	cytoplasmic translational initiation;RNA binding;RNA helicase activity;translation initiation factor activity;ATP binding;cytoplasm;ATP hydrolysis activity	Biological Process;Molecular Function;Molecular Function;Molecular Function;Molecular Function;Cellular Component;Molecular Function	EC:3.6.4.13;EC:3.6.1.15	RNA helicase;Nucleoside-triphosphate phosphatase
Pfijiensis_60	XP 007921167.1 hypothetical protein MYCFIDRAFT 159082 [Pseudocercospora fijiensis CIRAD86]	ref|XP 007921167.1|uncharacterized protein MYCFIDRAFT 159082 [Pseudocercospora fijiensis CIRAD86]/gb|EME87885.1|hypothetical protein MYCFIDRAFT 159082 [Pseudocercospora fijiensis CIRAD86];gb|KAF7187286.1|Ferric reductase transmembrane component 3 [Pseudocercospora fuligena];gb|KXT06474.1|hypothetical protein AC578 6093 [Pseudocercospora eumusae];gb|KXT17897.1|hypothetical protein AC579 5909 [Pseu…	ferric reductase like transmembrane component	159082	Signal peptide	PredHel=7	600	6	0.01	38	38	23	23	15	19	137.04	G2X8Y4#red vir	Verticillium dahliae	IPR013112;IPR013130;IPR013121;IPR039261;IPR017927;IPR039261;IPR017938	FAD-binding 8;Ferric reductase transmembrane component-like domain;Ferric reductase, NAD binding domain;Ferredoxin-NADP reductase (FNR), nucleotide-binding domain;Ferredoxin-NADP reductase (FNR), nucleotide-binding domain;Ferredoxin-NADP reductase (FNR), nucleotide-binding domain;Ferredoxin-NADP reductase (FNR), nucleotide-binding domain;FAD-binding domain, ferredoxin reductase-type;FAD-binding d…	WideEffHunter	YFWxC	-	GO:0000293;GO:0005886;GO:0006826;GO:0006879;GO:0009987;GO:0065008	ferric-chelate reductase activity;plasma membrane;iron ion transport;intracellular iron ion homeostasis;cellular process;regulation of biological quality	Molecular Function;Cellular Component;Biological Process;Biological Process;Biological Process;Biological Process	EC:1.16	Oxidizing metal ions
Pfijiensis_794	XP 007926539.1 hypothetical protein MYCFIDRAFT 211282 [Pseudocercospora fijiensis CIRAD86]	ref|XP 007926539.1|uncharacterized protein MYCFIDRAFT 211282 [Pseudocercospora fijiensis CIRAD86]/gb|EME83251.1|hypothetical protein MYCFIDRAFT 211282 [Pseudocercospora fijiensis CIRAD86];gb|KAF7188571.1|Transcriptional regulator RPN4 [Pseudocercospora fuligena];gb|KXT15216.1|hypothetical protein AC579 1356 [Pseudocercospora musae];gb|KXT05778.1|hypothetical protein AC578 1028 [Pseudocercospora e…	Transcriptional regulator RPN4	211282	-	PredHel=0	281	6	0.0213523	33	25	19	11	19	1	136.399	I1RK94#unaf patho	Fusarium graminearum	IPR013087;IPR013087;IPR013087;IPR013087;IPR036236	NAD(P)-binding domain superfamily;Zinc finger C2H2-type;Zinc finger C2H2-type;Zinc finger C2H2-type;Zinc finger C2H2-type;Zinc finger C2H2-type;Zinc finger C2H2-type;Zinc finger C2H2-type;Zinc finger C2H2-type;Zinc finger C2H2-type;Zinc finger C2H2-type;Zinc finger C2H2-type;Zinc finger C2H2-type;Zinc finger C2H2 superfamily	-	-	-	GO:0005634;GO:0006357;GO:0016020	nucleus;regulation of transcription by RNA polymerase II;membrane	Cellular Component;Biological Process;Cellular Component	-	-
Pfijiensis_1322	XP 007928540.1 hypothetical protein MYCFIDRAFT 208321 [Pseudocercospora fijiensis CIRAD86]	ref|XP 007928540.1|uncharacterized protein MYCFIDRAFT 208321 [Pseudocercospora fijiensis CIRAD86]/gb|EME81316.1|hypothetical protein MYCFIDRAFT 208321 [Pseudocercospora fijiensis CIRAD86];gb|KAF7197407.1|C2H2 finger domain transcription factor dvrA [Pseudocercospora fuligena];gb|KXS94829.1|hypothetical protein AC578 3657 [Pseudocercospora eumusae]/gb|KXS94830.1|hypothetical protein AC578 3657 [Ps…	C2H2 finger domain transcription factor dvrA	208321	-	PredHel=0	989	15	0.0151668	115	93	115	21	28	7	135.763	I1RUM9#red vir	Candida albicans	IPR013087;IPR036236	Mitochondrial homologous recombination protein 1;Mitochondrial homologous recombination protein 1;Mitochondrial homologous recombination protein 1;Mitochondrial homologous recombination protein 1;Mitochondrial homologous recombination protein 1;Mitochondrial homologous recombination protein 1;Mitochondrial homologous recombination protein 1;Mitochondrial homologous recombination protein 1;Mitocho…	WideEffHunter	YFWxC	-	GO:0000978;GO:0000981;GO:0006357	RNA polymerase II cis-regulatory region sequence-specific DNA binding;DNA-binding transcription factor activity, RNA polymerase II-specific;regulation of transcription by RNA polymerase II	Molecular Function;Molecular Function;Biological Process	-	-
Pfijiensis_2345	XP 007930644.1 hypothetical protein MYCFIDRAFT 72062 [Pseudocercospora fijiensis CIRAD86]	ref|XP 007930644.1|uncharacterized protein MYCFIDRAFT 72062 [Pseudocercospora fijiensis CIRAD86]/gb|EME78303.1|hypothetical protein MYCFIDRAFT 72062 [Pseudocercospora fijiensis CIRAD86];gb|KAF7193930.1|Sulfite reductase [NADPH] subunit beta [Pseudocercospora fuligena];gb|KXS97425.1|hypothetical protein AC578 8828 [Pseudocercospora eumusae];ref|XP 044656314.1|sulfite reductase (NADPH) subunit beta…	sulfite reductase hemo protein	72062	-	PredHel=0	1522	11	0.00722733	110	77	69	96	68	18	135.763	Q4WZV9#unaf patho	Aspergillus fumigatus	IPR001094;IPR006066;IPR045854;IPR002880;IPR009014;IPR008254;IPR006067;IPR045854;IPR029039;IPR005117;IPR045169;IPR006066;IPR008254;IPR011786;IPR002880;IPR036136;IPR029061;IPR029061;IPR045854;IPR036136;IPR009014;IPR045854;IPR029039	Flavodoxin-like;Nitrite/sulphite reductase iron-sulphur/sirohaem-binding site;Nitrite/sulphite reductase iron-sulphur/sirohaem-binding site;Nitrite and sulphite reductase 4Fe-4S domain-like superfamily;Pyruvate flavodoxin/ferredoxin oxidoreductase, pyrimidine binding domain;Transketolase C-terminal/Pyruvate-ferredoxin oxidoreductase domain II;Flavodoxin/nitric oxide synthase;Flavodoxin/nitric oxi…	-	-	-	GO:0000103;GO:0004783;GO:0009337;GO:0010181;GO:0019344;GO:0020037;GO:0050661;GO:0051539	sulfate assimilation;sulfite reductase (NADPH) activity;sulfite reductase complex (NADPH);FMN binding;cysteine biosynthetic process;heme binding;NADP binding;4 iron, 4 sulfur cluster binding	Biological Process;Molecular Function;Cellular Component;Molecular Function;Biological Process;Molecular Function;Molecular Function;Molecular Function	EC:1.8.1.2	Assimilatory sulfite reductase (NADPH)
Pfijiensis_474	XP 007931332.1 hypothetical protein MYCFIDRAFT 60797 [Pseudocercospora fijiensis CIRAD86]	ref|XP 007931332.1|uncharacterized protein MYCFIDRAFT 60797 [Pseudocercospora fijiensis CIRAD86]/gb|EME77559.1|hypothetical protein MYCFIDRAFT 60797 [Pseudocercospora fijiensis CIRAD86];gb|KAF7193223.1|Oxalate decarboxylase OxdC [Pseudocercospora fuligena];gb|KXS97189.1|hypothetical protein AC578 850 [Pseudocercospora eumusae];ref|XP 023455751.1|Oxalate decarboxylase OxdC [Cercospora beticola]/gb…	oxalate decarboxylase oxdD	60797	Signal peptide	PredHel=0	447	1	0.00223714	29	24	30	25	16	9	135.763	A7EZM9#red vir	Sclerotinia sclerotiorum	IPR017774;IPR006045;IPR014710;IPR014710;IPR011051	Bicupin, oxalate decarboxylase/oxidase;Cupin 1;RmlC-like jelly roll fold;RmlC-like jelly roll fold;RmlC-like jelly roll fold;RmlC-like jelly roll fold;RmlC-like jelly roll fold;RmlC-like jelly roll fold;RmlC-like jelly roll fold;RmlC-like jelly roll fold;RmlC-like cupin domain superfamily	-	-	-	GO:0033609;GO:0046872	oxalate metabolic process;metal ion binding	Biological Process;Molecular Function	-	-
Pfijiensis_1579	XP 007924994.1 hypothetical protein MYCFIDRAFT 187402 [Pseudocercospora fijiensis CIRAD86]	ref|XP 007924994.1|uncharacterized protein MYCFIDRAFT 187402 [Pseudocercospora fijiensis CIRAD86]/gb|EME84370.1|hypothetical protein MYCFIDRAFT 187402 [Pseudocercospora fijiensis CIRAD86];gb|KAF7195789.1|Ankyrin repeat protein nuc-2 [Pseudocercospora fuligena];gb|KXT17637.1|hypothetical protein AC579 10152 [Pseudocercospora musae];gb|KXT06896.1|hypothetical protein AC578 7309 [Pseudocercospora eu…	Ankyrin repeat protein nuc-2	187402	-	PredHel=0	1022	12	0.0117417	84	46	63	41	40	9	135.343	J9VLD1#red vir	Cryptococcus neoformans	IPR002110;IPR017946;IPR030395;IPR036770;IPR002110;IPR030395;IPR002110;IPR002110;IPR004331;IPR017946;IPR036770	THO complex subunit 2;Ankyrin repeat;PLC-like phosphodiesterase, TIM beta/alpha-barrel domain superfamily;Glycerophosphodiester phosphodiesterase domain;Ankyrin repeat-containing domain superfamily;Ankyrin repeat;Ankyrin repeat;Glycerophosphodiester phosphodiesterase domain;Ankyrin repeat;Ankyrin repeat;Ankyrin repeat;SPX domain;SPX domain;PLC-like phosphodiesterase, TIM beta/alpha-barrel domain …	-	-	-	GO:0005509;GO:0005515;GO:0005886;GO:0008081;GO:0046475	calcium ion binding;protein binding;plasma membrane;phosphoric diester hydrolase activity;glycerophospholipid catabolic process	Molecular Function;Molecular Function;Cellular Component;Molecular Function;Biological Process	EC:3.1.4	Acting on ester bonds
Pfijiensis_681	XP 007921962.1 hypothetical protein MYCFIDRAFT 193223 [Pseudocercospora fijiensis CIRAD86]	ref|XP 007921962.1|uncharacterized protein MYCFIDRAFT 193223 [Pseudocercospora fijiensis CIRAD86]/gb|EME89258.1|hypothetical protein MYCFIDRAFT 193223 [Pseudocercospora fijiensis CIRAD86];gb|KAF7191387.1|Lysine--tRNA ligase cla4 [Pseudocercospora fuligena];gb|KXS96150.1|hypothetical protein AC578 2307 [Pseudocercospora eumusae];gb|KXT10474.1|hypothetical protein AC579 8890 [Pseudocercospora musae…	lysine--tRNA ligase	193223	-	PredHel=0	638	8	0.0125392	26	42	37	46	30	3	135.343	V6RRH2#unaf patho	Fusarium graminearum	IPR018149;IPR002313;IPR045864;IPR034762;IPR004365;IPR004364;IPR012340;IPR002313;IPR006195;IPR044136;IPR018149;IPR012340;IPR045864	DNA glycosylase;Lysyl-tRNA synthetase, class II, C-terminal;Lysine-tRNA ligase, class II;Class II Aminoacyl-tRNA synthetase/Biotinyl protein ligase (BPL) and lipoyl protein ligase (LPL);Bacterial/eukaryotic lysine-tRNA ligase, class II;OB-fold nucleic acid binding domain, AA-tRNA synthetase-type;Aminoacyl-tRNA synthetase, class II (D/K/N);Nucleic acid-binding, OB-fold;Nucleic acid-binding, OB-fol…	-	-	-	GO:0000049;GO:0004824;GO:0005524;GO:0005829;GO:0006414;GO:0006430	tRNA binding;lysine-tRNA ligase activity;ATP binding;cytosol;translational elongation;lysyl-tRNA aminoacylation	Molecular Function;Molecular Function;Molecular Function;Cellular Component;Biological Process;Biological Process	EC:6.1.1.6	Lysine--tRNA ligase
Pfijiensis_1822	XP 007926679.1 hypothetical protein MYCFIDRAFT 154061 [Pseudocercospora fijiensis CIRAD86]	ref|XP 007926679.1|uncharacterized protein MYCFIDRAFT 154061 [Pseudocercospora fijiensis CIRAD86]/gb|EME83469.1|hypothetical protein MYCFIDRAFT 154061 [Pseudocercospora fijiensis CIRAD86];gb|KAF7190529.1|hypothetical protein HII31 08243 [Pseudocercospora fuligena];gb|KXT16376.1|hypothetical protein AC579 5604 [Pseudocercospora musae];gb|KXS94651.1|hypothetical protein AC578 5556 [Pseudocercospora…	glycoside hydrolase family 125 protein	154061	Signal peptide	PredHel=0	546	5	0.00915751	51	30	29	28	28	13	135.134	G4NIS9#red vir	Magnaporthe oryzae	IPR008313;IPR012341;IPR008313;IPR008313;IPR008928	Metal-independent alpha-mannosidase;Six-hairpin glycosidase-like superfamily;Metal-independent alpha-mannosidase;Metal-independent alpha-mannosidase;Metal-independent alpha-mannosidase;Six-hairpin glycosidase superfamily	-	-	-	GO:0005975;GO:0008299;GO:0016020;GO:0016787;GO:0046148	carbohydrate metabolic process;isoprenoid biosynthetic process;membrane;hydrolase activity;pigment biosynthetic process	Biological Process;Biological Process;Cellular Component;Molecular Function;Biological Process	EC:3	Hydrolases
Pfijiensis_697	EDK41523.2 hypothetical protein PGUG 05621 [Meyerozyma guilliermondii ATCC 6260]	ref|XP 007920061.1|uncharacterized protein MYCFIDRAFT 49010 [Pseudocercospora fijiensis CIRAD86]/ref|XP 013258798.1|ADP-ribosylation factor [Exophiala aquamarina CBS 119918]/ref|XP 016220417.1|ADP-ribosylation factor [Exophiala mesophila]/ref|XP 016765310.1|ARF/SAR superfamily [Sphaerulina musiva SO2202]/ref|XP 023459915.1|ADP-ribosylation factor [Cercospora beticola]/ref|XP 033593380.1|ADP-ribos…	ADP-ribosylation factor	49010	-	PredHel=0	184	1	0.00543478	7	12	3	11	10	5	134.925	Q5AND9#red vir	Candida albicans	IPR006689;IPR027417;IPR005225;IPR006689;IPR024156;IPR045872;IPR027417	F-box-like domain superfamily;Small GTPase superfamily, ARF/SAR type;P-loop containing nucleoside triphosphate hydrolase;Small GTP-binding protein domain;Small GTPase superfamily, ARF/SAR type;Small GTPase superfamily, ARF type;Small GTPase superfamily, ARF type;ADP-ribosylation factor 1-5;P-loop containing nucleoside triphosphate hydrolase	-	-	-	GO:0003924;GO:0005525;GO:0005737;GO:0005886;GO:0006886;GO:0016192	GTPase activity;GTP binding;cytoplasm;plasma membrane;intracellular protein transport;vesicle-mediated transport	Molecular Function;Molecular Function;Cellular Component;Cellular Component;Biological Process;Biological Process	EC:3.6.1.15	Nucleoside-triphosphate phosphatase
Pfijiensis_82	XP 007928427.1 calcium-binding EF-hand [Pseudocercospora fijiensis CIRAD86]	ref|XP 007928427.1|calcium-binding EF-hand [Pseudocercospora fijiensis CIRAD86]/gb|EME81167.1|calcium-binding EF-hand [Pseudocercospora fijiensis CIRAD86];gb|KAF2773624.1|EF-hand [Teratosphaeria nubilosa];ref|XP 047766412.1|Calcium-binding protein NCS-1 [Fulvia fulva]/gb|EME42365.1|hypothetical protein DOTSEDRAFT 73253 [Dothistroma septosporum NZE10]/gb|UJO22046.1|Calcium-binding protein NCS-1 [F…	neuronal calcium sensor 1	211774	-	PredHel=0	190	2	0.0105263	18	5	5	23	2	2	134.925	Q6FLU4#red vir	Candida glabrata	IPR002048;IPR002048;IPR028846;IPR018247;IPR018247;IPR018247;IPR002048;IPR002048;IPR002048;IPR002048;IPR002048;IPR011992	Protein kinase-like domain superfamily;Protein kinase-like domain superfamily;EF-hand domain;EF-hand domain;Recoverin family;EF-Hand 1, calcium-binding site;EF-Hand 1, calcium-binding site;EF-Hand 1, calcium-binding site;EF-hand domain;EF-hand domain;EF-hand domain;EF-hand domain;EF-hand domain;EF-hand domain pair	WideEffHunter	PDI	-	GO:0005509;GO:0005829;GO:0016020;GO:0016301;GO:0016310;GO:0043231	calcium ion binding;cytosol;membrane;kinase activity;phosphorylation;intracellular membrane-bounded organelle	Molecular Function;Cellular Component;Cellular Component;Molecular Function;Biological Process;Cellular Component	EC:2.7	Transferring phosphorus-containing groups
Pfijiensis_1751	XP 007929935.1 hypothetical protein MYCFIDRAFT 156462 [Pseudocercospora fijiensis CIRAD86]	ref|XP 007929935.1|uncharacterized protein MYCFIDRAFT 156462 [Pseudocercospora fijiensis CIRAD86]/gb|EME79137.1|hypothetical protein MYCFIDRAFT 156462 [Pseudocercospora fijiensis CIRAD86];gb|KAF7195216.1|DnaJ-like 1, mitochondrial [Pseudocercospora fuligena];gb|KXS98548.1|hypothetical protein AC578 4308 [Pseudocercospora eumusae];ref|XP 047759606.1|DnaJ 1, mitochondrial [Fulvia fulva]/gb|UJO15240…	DnaJ 1, mitochondrial	156462	-	PredHel=0	555	9	0.0162162	39	37	27	44	23	2	134.098	J5JMB3#red vir	Streptococcus pneumoniae	IPR001623;IPR001305;IPR002939;IPR001623;IPR036869;IPR018253;IPR001305;IPR001623;IPR012724;IPR001305;IPR001623;IPR036869;IPR036410;IPR008971;IPR008971	DnaJ domain;DnaJ domain;Heat shock protein DnaJ, cysteine-rich domain;Heat shock protein DnaJ, cysteine-rich domain;Chaperone DnaJ, C-terminal;DnaJ domain;Chaperone J-domain superfamily;Chaperone J-domain superfamily;Chaperone J-domain superfamily;Chaperone J-domain superfamily;Chaperone J-domain superfamily;Chaperone J-domain superfamily;Chaperone J-domain superfamily;DnaJ domain, conserved site…	-	-	-	GO:0000002;GO:0001671;GO:0005524;GO:0005759;GO:0006515;GO:0009408;GO:0016732;GO:0031072;GO:0031314;GO:0042026;GO:0046872;GO:0051082;GO:0051085	mitochondrial genome maintenance;ATPase activator activity;ATP binding;mitochondrial matrix;protein quality control for misfolded or incompletely synthesized proteins;response to heat;oxidoreductase activity, acting on iron-sulfur proteins as donors, dinitrogen as acceptor;heat shock protein binding;extrinsic component of mitochondrial inner membrane;protein refolding;metal ion binding;unfolded p…	Biological Process;Molecular Function;Molecular Function;Cellular Component;Biological Process;Biological Process;Molecular Function;Molecular Function;Cellular Component;Biological Process;Molecular Function;Molecular Function;Biological Process	EC:1.18.6	Acting on iron-sulfur proteins as donors
Pfijiensis_597	XP 007924226.1 hypothetical protein MYCFIDRAFT 41843 [Pseudocercospora fijiensis CIRAD86]	ref|XP 007924226.1|uncharacterized protein MYCFIDRAFT 41843 [Pseudocercospora fijiensis CIRAD86]/gb|EME84914.1|hypothetical protein MYCFIDRAFT 41843 [Pseudocercospora fijiensis CIRAD86];gb|KXT12359.1|hypothetical protein AC579 597 [Pseudocercospora musae];gb|KAF7188814.1|putative lipase C16A3.12c [Pseudocercospora fuligena];gb|KXS96858.1|hypothetical protein AC578 7409 [Pseudocercospora eumusae];…	alpha/beta-hydrolase	41843	-	PredHel=1	633	4	0.00631912	69	41	48	22	23	12	133.28	G4NJL1#unaf patho	Magnaporthe oryzae	IPR029058;IPR006693;IPR029058	Alpha/Beta hydrolase fold;Partial AB-hydrolase lipase domain;Partial AB-hydrolase lipase domain;Partial AB-hydrolase lipase domain;Partial AB-hydrolase lipase domain;Partial AB-hydrolase lipase domain;Partial AB-hydrolase lipase domain;Alpha/Beta hydrolase fold	-	-	-	GO:0006629;GO:0016020;GO:0016787	lipid metabolic process;membrane;hydrolase activity	Biological Process;Cellular Component;Molecular Function	EC:3	Hydrolases
Pfijiensis_43	XP 007923404.1 hypothetical protein MYCFIDRAFT 186373 [Pseudocercospora fijiensis CIRAD86]	ref|XP 007923404.1|uncharacterized protein MYCFIDRAFT 186373 [Pseudocercospora fijiensis CIRAD86]/gb|EME85962.1|hypothetical protein MYCFIDRAFT 186373 [Pseudocercospora fijiensis CIRAD86];gb|KAF7190015.1|Serine palmitoyltransferase 2 [Pseudocercospora fuligena];gb|KXT17419.1|hypothetical protein AC579 5704 [Pseudocercospora musae];gb|KXT07159.1|hypothetical protein AC578 2491 [Pseudocercospora eu…	putative serine palmitoyltransferase 2	186373	-	PredHel=0	632	11	0.0174051	42	35	42	32	17	2	133.077	Q9AI28#red vir	Burkholderia pseudomallei	IPR015422;IPR015421;IPR004839;IPR015424	Pyridoxal phosphate-dependent transferase, small domain;Pyridoxal phosphate-dependent transferase, major domain;Aminotransferase, class I/classII;Aminotransferase, class I/classII;Aminotransferase, class I/classII;Pyridoxal phosphate-dependent transferase	-	-	-	GO:0004758;GO:0005773;GO:0005789;GO:0005886;GO:0030170;GO:0035339;GO:0046165;GO:0046513;GO:0098796	serine C-palmitoyltransferase activity;vacuole;endoplasmic reticulum membrane;plasma membrane;pyridoxal phosphate binding;SPOTS complex;alcohol biosynthetic process;ceramide biosynthetic process;membrane protein complex	Molecular Function;Cellular Component;Cellular Component;Cellular Component;Molecular Function;Cellular Component;Biological Process;Biological Process;Cellular Component	EC:2.3.1.50	Serine C-palmitoyltransferase
Pfijiensis_2168	XP 007925858.1 hypothetical protein MYCFIDRAFT 51538 [Pseudocercospora fijiensis CIRAD86]	ref|XP 007925858.1|uncharacterized protein MYCFIDRAFT 51538 [Pseudocercospora fijiensis CIRAD86]/gb|EME83081.1|hypothetical protein MYCFIDRAFT 51538 [Pseudocercospora fijiensis CIRAD86];gb|KAF7188037.1|ATPase get3, partial [Pseudocercospora fuligena];gb|KXS97377.1|hypothetical protein AC578 9606 [Pseudocercospora eumusae];gb|KXT14907.1|hypothetical protein AC579 3074 [Pseudocercospora musae];gb|K…	ATPase	51538	-	PredHel=0	335	3	0.00895522	17	15	20	26	12	1	132.875	I6Y498#unaf patho	Mycobacterium tuberculosis	IPR016300;IPR027417;IPR025723;IPR016300;IPR027542;IPR027417	LysM domain superfamily;Arsenical pump ATPase, ArsA/GET3;P-loop containing nucleoside triphosphate hydrolase;Anion-transporting ATPase-like domain;Arsenical pump ATPase, ArsA/GET3;Arsenical pump ATPase, ArsA/GET3, eukaryotic;Arsenical pump ATPase, ArsA/GET3, eukaryotic;P-loop containing nucleoside triphosphate hydrolase	-	-	-	GO:0005085;GO:0005524;GO:0005773;GO:0005886;GO:0006457;GO:0006620;GO:0006890;GO:0009408;GO:0010038;GO:0016887;GO:0042802;GO:0043529;GO:0044183;GO:0045048;GO:0046872;GO:0050790;GO:0051082	guanyl-nucleotide exchange factor activity;ATP binding;vacuole;plasma membrane;protein folding;post-translational protein targeting to endoplasmic reticulum membrane;retrograde vesicle-mediated transport, Golgi to endoplasmic reticulum;response to heat;response to metal ion;ATP hydrolysis activity;identical protein binding;GET complex;protein folding chaperone;protein insertion into ER membrane;m…	Molecular Function;Molecular Function;Cellular Component;Cellular Component;Biological Process;Biological Process;Biological Process;Biological Process;Biological Process;Molecular Function;Molecular Function;Cellular Component;Molecular Function;Biological Process;Molecular Function;Biological Process;Molecular Function	EC:3.6.1.15	Nucleoside-triphosphate phosphatase
Pfijiensis_746	XP 007921978.1 hypothetical protein MYCFIDRAFT 149872 [Pseudocercospora fijiensis CIRAD86]	ref|XP 007921978.1|uncharacterized protein MYCFIDRAFT 149872 [Pseudocercospora fijiensis CIRAD86]/gb|EME89282.1|hypothetical protein MYCFIDRAFT 149872 [Pseudocercospora fijiensis CIRAD86];gb|KAF7191217.1|Protein arg-6, mitochondrial [Pseudocercospora fuligena];gb|KXS96057.1|hypothetical protein AC578 2288 [Pseudocercospora eumusae];gb|KXT08610.1|hypothetical protein AC579 4459 [Pseudocercospora m…	Protein arg-6	149872	-	PredHel=0	879	7	0.00796359	55	43	39	57	43	9	132.472	Q4WCZ1#red vir	Aspergillus fumigatus	IPR011241;IPR006855;IPR004662;IPR000706;IPR001048;IPR000534;IPR036393;IPR023013;IPR006855;IPR000706;IPR041734;IPR036393;IPR036291	Bifunctional acetylglutamate kinase/N-acetyl-gamma-glutamyl-phosphate reductase;Vertebrate-like NAGS Gcn5-related N-acetyltransferase (GNAT) domain;Acetylglutamate kinase family;N-acetyl-gamma-glutamyl-phosphate reductase, type 1;Aspartate/glutamate/uridylate kinase;Aspartate/glutamate/uridylate kinase;Semialdehyde dehydrogenase, NAD-binding;Semialdehyde dehydrogenase, NAD-binding;Semialdehyde de…	WideEffHunter	RXLR	-	GO:0003942;GO:0003991;GO:0005524;GO:0005759;GO:0006355;GO:0006526;GO:0008080;GO:0015979;GO:0016310;GO:0030096;GO:0031406;GO:0031676;GO:0042301;GO:0043169;GO:0046983;GO:0050821;GO:0051287;GO:0070401	N-acetyl-gamma-glutamyl-phosphate reductase activity;acetylglutamate kinase activity;ATP binding;mitochondrial matrix;regulation of DNA-templated transcription;arginine biosynthetic process;N-acetyltransferase activity;photosynthesis;phosphorylation;plasma membrane-derived thylakoid photosystem II;carboxylic acid binding;plasma membrane-derived thylakoid membrane;phosphate ion binding;cation bind…	Molecular Function;Molecular Function;Molecular Function;Cellular Component;Biological Process;Biological Process;Molecular Function;Biological Process;Biological Process;Cellular Component;Molecular Function;Cellular Component;Molecular Function;Molecular Function;Molecular Function;Biological Process;Molecular Function;Molecular Function	EC:1.2.1.38;EC:2.7.2.8;EC:2.3.1	N-acetyl-gamma-glutamyl-phosphate reductase;Acetylglutamate kinase;Acyltransferases
Pfijiensis_1011	XP 007930726.1 hypothetical protein MYCFIDRAFT 96596, partial [Pseudocercospora fijiensis CIRAD86]	ref|XP 007930726.1|uncharacterized protein MYCFIDRAFT 96596, partial [Pseudocercospora fijiensis CIRAD86]/gb|EME78330.1|hypothetical protein MYCFIDRAFT 96596, partial [Pseudocercospora fijiensis CIRAD86];gb|KAF7193926.1|Ubiquitin-activating enzyme E1-like [Pseudocercospora fuligena];gb|KXS97865.1|hypothetical protein AC578 7643 [Pseudocercospora eumusae];gb|KXT10357.1|hypothetical protein AC579 9…	putative ubiquitin-like activating enzyme	96596	-	PredHel=0	521	12	0.0230326	32	28	18	46	22	4	132.072	G4MLK2#red vir	Magnaporthe oryzae	IPR042449;IPR000594;IPR019572;IPR023318;IPR030661;IPR045886;IPR033127;IPR035985	Ubiquitin-activating enzyme E1, inactive adenylation domain, subdomain 1;THIF-type NAD/FAD binding fold;Ubiquitin-activating enzyme, SCCH domain;Ubiquitin activating enzyme, alpha domain superfamily;SUMO-activating enzyme subunit Uba2;SUMO-activating enzyme subunit Uba2;ThiF/MoeB/HesA family;Ubiquitin-activating enzyme E1, Cys active site;Ubiquitin-activating enzyme	-	-	-	GO:0005524;GO:0005737;GO:0016020;GO:0016925;GO:0019948;GO:0031510;GO:0044237;GO:0046872	ATP binding;cytoplasm;membrane;protein sumoylation;SUMO activating enzyme activity;SUMO activating enzyme complex;cellular metabolic process;metal ion binding	Molecular Function;Cellular Component;Cellular Component;Biological Process;Molecular Function;Cellular Component;Biological Process;Molecular Function	EC:6.2	Forming carbon-sulfur bonds
Pfijiensis_1368	KXT00697.1 hypothetical protein AC578 8249 [Mycosphaerella eumusae]	ref|XP 007920007.1|uncharacterized protein MYCFIDRAFT 48016 [Pseudocercospora fijiensis CIRAD86]/gb|EME87681.1|hypothetical protein MYCFIDRAFT 48016 [Pseudocercospora fijiensis CIRAD86];gb|KXT19000.1|hypothetical protein AC579 8782 [Pseudocercospora musae];gb|KAF7193137.1|putative inorganic phosphate transporter [Pseudocercospora fuligena];gb|KXT00697.1|hypothetical protein AC578 8249 [Pseudocerc…	putative MFS phosphate transporter	48016	-	PredHel=11	677	6	0.00886263	41	32	22	32	29	21	132.072	J9W1N5#red vir	Cryptococcus neoformans	IPR005828;IPR036259;IPR020846;IPR036259	Major facilitator, sugar transporter-like;MFS transporter superfamily;MFS transporter superfamily;MFS transporter superfamily;MFS transporter superfamily;MFS transporter superfamily;Major facilitator superfamily domain;MFS transporter superfamily	-	-	-	GO:0016020;GO:0022857;GO:0055085	membrane;transmembrane transporter activity;transmembrane transport	Cellular Component;Molecular Function;Biological Process	-	-
Pfijiensis_1633	XP 007920178.1 glycoside hydrolase family 3 protein [Pseudocercospora fijiensis CIRAD86]	ref|XP 007920178.1|glycoside hydrolase family 3 protein [Pseudocercospora fijiensis CIRAD86]/gb|EME89291.1|glycoside hydrolase family 3 protein [Pseudocercospora fijiensis CIRAD86];gb|KAF7191319.1|putative beta-glucosidase A [Pseudocercospora fuligena];gb|KXT08614.1|hypothetical protein AC579 4460 [Pseudocercospora musae];gb|KXS96054.1|hypothetical protein AC578 2283 [Pseudocercospora eumusae];gb…	Beta-glucosidase	55724	Signal peptide	PredHel=0	878	9	0.0102506	68	57	51	30	57	21	132.072	A0A384JWC5#red vir	Botrytis cinerea	IPR001764;IPR036962;IPR013783;IPR036881;IPR002772;IPR026891;IPR001764;IPR019800;IPR017853;IPR036881	Glycoside hydrolase, family 3, N-terminal;Glycoside hydrolase, family 3, N-terminal domain superfamily;Immunoglobulin-like fold;Glycoside hydrolase family 3 C-terminal domain superfamily;Glycoside hydrolase family 3 C-terminal domain;Fibronectin type III-like domain;Glycoside hydrolase, family 3, N-terminal;Glycoside hydrolase, family 3, N-terminal;Glycoside hydrolase, family 3, active site;Glyco…	WideEffHunter	LysM	-	GO:0004177;GO:0005576;GO:0006508;GO:0008235;GO:0008422;GO:0030245;GO:0046872;GO:0102483	aminopeptidase activity;extracellular region;proteolysis;metalloexopeptidase activity;beta-glucosidase activity;cellulose catabolic process;metal ion binding;scopolin beta-glucosidase activity	Molecular Function;Cellular Component;Biological Process;Molecular Function;Molecular Function;Biological Process;Molecular Function;Molecular Function	EC:3.4.11;EC:3.2.1.21	Acting on peptide bonds (peptidases);Beta-glucosidase
Pfijiensis_1082	KXT14523.1 hypothetical protein AC579 9567 [Pseudocercospora musae]	ref|XP 007920646.1|uncharacterized protein MYCFIDRAFT 86029 [Pseudocercospora fijiensis CIRAD86]/gb|EME88220.1|hypothetical protein MYCFIDRAFT 86029 [Pseudocercospora fijiensis CIRAD86];gb|KXT14523.1|hypothetical protein AC579 9567 [Pseudocercospora musae];gb|KAF7196503.1|Repressor of filamentous growth 1 [Pseudocercospora fuligena];gb|KXT07463.1|hypothetical protein AC578 567 [Pseudocercospora e…	Repressor of filamentous growth 1	86029	-	PredHel=0	760	6	0.00789474	78	39	71	37	23	10	131.674	I1RMG1#unaf patho	Fusarium graminearum	IPR009071;IPR036910;IPR009071;IPR036910	High mobility group box domain;High mobility group box domain superfamily;High mobility group box domain superfamily;High mobility group box domain superfamily;High mobility group box domain superfamily;High mobility group box domain superfamily;High mobility group box domain superfamily;High mobility group box domain superfamily;High mobility group box domain superfamily;High mobility group box …	WideEffHunter	RXLR	-	GO:0000122;GO:0000978;GO:0000981;GO:0009653;GO:0016787;GO:0030154	negative regulation of transcription by RNA polymerase II;RNA polymerase II cis-regulatory region sequence-specific DNA binding;DNA-binding transcription factor activity, RNA polymerase II-specific;anatomical structure morphogenesis;hydrolase activity;cell differentiation	Biological Process;Molecular Function;Molecular Function;Biological Process;Molecular Function;Biological Process	EC:3	Hydrolases
Pfijiensis_2123	XP 007929774.1 hypothetical protein MYCFIDRAFT 58800 [Pseudocercospora fijiensis CIRAD86]	ref|XP 007929774.1|uncharacterized protein MYCFIDRAFT 58800 [Pseudocercospora fijiensis CIRAD86]/gb|EME79829.1|hypothetical protein MYCFIDRAFT 58800 [Pseudocercospora fijiensis CIRAD86];gb|KXT05596.1|hypothetical protein AC579 10103 [Pseudocercospora musae];gb|KXT05592.1|hypothetical protein AC579 10103 [Pseudocercospora musae];gb|KAF7198424.1|Mannitol-1-phosphate 5-dehydrogenase, partial [Pseudo…	Mannitol-1-phosphate	58800	-	PredHel=0	383	4	0.0104439	17	19	15	33	17	1	131.674	Q0U6E8#unaf patho	Parastagonospora nodorum	IPR000669;IPR013118;IPR013328;IPR013131;IPR023028;IPR008927;IPR036291	Mannitol dehydrogenase;Mannitol dehydrogenase, C-terminal;6-phosphogluconate dehydrogenase, domain 2;Mannitol dehydrogenase, N-terminal;Mannitol dehydrogenase, N-terminal;Mannitol dehydrogenase, N-terminal;Mannitol-1-phosphate 5-dehydrogenase;6-phosphogluconate dehydrogenase-like, C-terminal domain superfamily;NAD(P)-binding domain superfamily	-	-	-	GO:0000049;GO:0000470;GO:0003735;GO:0004122;GO:0005829;GO:0006417;GO:0006535;GO:0008926;GO:0016052;GO:0019343;GO:0019594;GO:0019843;GO:0044248;GO:0044282	tRNA binding;maturation of LSU-rRNA;structural constituent of ribosome;cystathionine beta-synthase activity;cytosol;regulation of translation;cysteine biosynthetic process from serine;mannitol-1-phosphate 5-dehydrogenase activity;carbohydrate catabolic process;cysteine biosynthetic process via cystathionine;mannitol metabolic process;rRNA binding;cellular catabolic process;small molecule cataboli…	Molecular Function;Biological Process;Molecular Function;Molecular Function;Cellular Component;Biological Process;Biological Process;Molecular Function;Biological Process;Biological Process;Biological Process;Molecular Function;Biological Process;Biological Process	EC:4.2.1.22;EC:1.1.1.17	Cystathionine beta-synthase;Mannitol-1-phosphate 5-dehydrogenase
Pfijiensis_1246	XP 007932466.1 hypothetical protein MYCFIDRAFT 43827 [Pseudocercospora fijiensis CIRAD86]	ref|XP 007926797.1|uncharacterized protein MYCFIDRAFT 203694 [Pseudocercospora fijiensis CIRAD86]/gb|EME83628.1|hypothetical protein MYCFIDRAFT 203694 [Pseudocercospora fijiensis CIRAD86];gb|KXT10203.1|hypothetical protein AC579 438 [Pseudocercospora musae]/gb|KXT10204.1|hypothetical protein AC579 438 [Pseudocercospora musae];gb|KXS93560.1|hypothetical protein AC578 1710 [Pseudocercospora eumusae…	uncharacterized protein MYCFIDRAFT 203694	43827	Signal peptide	PredHel=0	176	6	0.0340909	10	16	10	8	11	2	131.279	Q4X132#lethal	Aspergillus fumigatus	-	-	-	-	-	-	-	-	-	-
Pfijiensis_505	XP 007929988.1 hypothetical protein MYCFIDRAFT 79672 [Pseudocercospora fijiensis CIRAD86]	ref|XP 007929988.1|uncharacterized protein MYCFIDRAFT 79672 [Pseudocercospora fijiensis CIRAD86]/gb|EME79210.1|hypothetical protein MYCFIDRAFT 79672 [Pseudocercospora fijiensis CIRAD86];gb|KAF7195222.1|UDP-N-acetylglucosamine--dolichyl-phosphate N-acetylglucosaminephosphotransferase [Pseudocercospora fuligena];gb|KXT07546.1|hypothetical protein AC578 10119 [Pseudocercospora eumusae];gb|KXT18701.1…	UDP-N-acetylglucosamine:dolichyl phosphate N-acetylglucosamine-1-phosphate transferase-like protein	79672	-	PredHel=8	461	10	0.021692	24	15	25	16	11	8	131.279	Q4X146#lethal	Aspergillus fumigatus	IPR000715;IPR033895;IPR033895	Glycosyl transferase, family 4;UDP-GlcNAc-dolichyl-phosphate GlcNAc phosphotransferase;UDP-GlcNAc-dolichyl-phosphate GlcNAc phosphotransferase;UDP-GlcNAc-dolichyl-phosphate GlcNAc phosphotransferase	-	-	-	GO:0000162;GO:0003975;GO:0004425;GO:0004640;GO:0005789;GO:0006488;GO:0016757	tryptophan biosynthetic process;UDP-N-acetylglucosamine-dolichyl-phosphate N-acetylglucosaminephosphotransferase activity;indole-3-glycerol-phosphate synthase activity;phosphoribosylanthranilate isomerase activity;endoplasmic reticulum membrane;dolichol-linked oligosaccharide biosynthetic process;glycosyltransferase activity	Biological Process;Molecular Function;Molecular Function;Molecular Function;Cellular Component;Biological Process;Molecular Function	EC:4.1.1.48;EC:2.4;EC:2.7.8.15;EC:5.3.1.24	Indole-3-glycerol-phosphate synthase;Glycosyltransferases;UDP-N-acetylglucosamine--dolichyl-phosphate;Phosphoribosylanthranilate isomerase
Pfijiensis_1512	XP 007927899.1 hypothetical protein MYCFIDRAFT 26292 [Pseudocercospora fijiensis CIRAD86]	ref|XP 007927899.1|uncharacterized protein MYCFIDRAFT 26292 [Pseudocercospora fijiensis CIRAD86]/gb|EME80995.1|hypothetical protein MYCFIDRAFT 26292 [Pseudocercospora fijiensis CIRAD86];gb|KAF7190619.1|DNA replication licensing factor mcm4 [Pseudocercospora fuligena];gb|KXT04103.1|hypothetical protein AC578 4893 [Pseudocercospora eumusae];gb|KXT11398.1|hypothetical protein AC579 222 [Pseudocercos…	DNA replication licensing factor mcm4	26292	-	PredHel=0	1055	14	0.0132701	120	59	65	49	41	2	130.886	I1RAH4#lethal	Fusarium graminearum	IPR008047;IPR001208;IPR041562;IPR027925;IPR027417;IPR033762;IPR001208;IPR012340;IPR031327;IPR018525;IPR001208;IPR027417;IPR012340	Mini-chromosome maintenance complex protein 4;MCM domain;MCM, AAA-lid domain;MCM N-terminal domain;P-loop containing nucleoside triphosphate hydrolase;P-loop containing nucleoside triphosphate hydrolase;MCM OB domain;MCM domain;Nucleic acid-binding, OB-fold;Nucleic acid-binding, OB-fold;Nucleic acid-binding, OB-fold;Nucleic acid-binding, OB-fold;Nucleic acid-binding, OB-fold;Nucleic acid-binding,…	-	-	-	GO:0000727;GO:0003682;GO:0003688;GO:0003697;GO:0003727;GO:0005524;GO:0005656;GO:0005737;GO:0005886;GO:0006267;GO:0006268;GO:0006271;GO:0006279;GO:0009378;GO:0015627;GO:0016887;GO:0030174;GO:0030875;GO:0031298;GO:0033679;GO:0034214;GO:0042555;GO:0071162;GO:0071897;GO:0097373;GO:0140014;GO:1902975;GO:1990518	double-strand break repair via break-induced replication;chromatin binding;DNA replication origin binding;single-stranded DNA binding;single-stranded RNA binding;ATP binding;nuclear pre-replicative complex;cytoplasm;plasma membrane;pre-replicative complex assembly involved in nuclear cell cycle DNA replication;DNA unwinding involved in DNA replication;DNA strand elongation involved in DNA replica…	Biological Process;Molecular Function;Molecular Function;Molecular Function;Molecular Function;Molecular Function;Cellular Component;Cellular Component;Cellular Component;Biological Process;Biological Process;Biological Process;Biological Process;Molecular Function;Cellular Component;Molecular Function;Biological Process;Cellular Component;Cellular Component;Molecular Function;Biological Process;…	EC:5.6.2.4;EC:3.6.1.15	n/a;Nucleoside-triphosphate phosphatase
Pfijiensis_1786	XP 007922618.1 hypothetical protein MYCFIDRAFT 59219 [Pseudocercospora fijiensis CIRAD86]	ref|XP 007922618.1|uncharacterized protein MYCFIDRAFT 59219 [Pseudocercospora fijiensis CIRAD86]/gb|EME85953.1|hypothetical protein MYCFIDRAFT 59219 [Pseudocercospora fijiensis CIRAD86];gb|KAF7190149.1|Mitochondrial magnesium exporter 1 [Pseudocercospora fuligena];gb|KXT07104.1|hypothetical protein AC578 2445 [Pseudocercospora eumusae];gb|KXT17455.1|hypothetical protein AC579 5719 [Pseudocercospo…	mitochondrial carrier	59219	-	PredHel=1	429	3	0.00699301	30	30	31	22	13	8	130.495	Q4X022#red vir	Aspergillus fumigatus	IPR023395;IPR018108;IPR023395;IPR018108;IPR018108;IPR018108;IPR023395	Mitochondrial carrier domain superfamily;Mitochondrial substrate/solute carrier;Mitochondrial carrier domain superfamily;Mitochondrial carrier domain superfamily;Mitochondrial carrier domain superfamily;Mitochondrial carrier domain superfamily;Mitochondrial carrier domain superfamily;Mitochondrial substrate/solute carrier;Mitochondrial substrate/solute carrier;Mitochondrial substrate/solute carri…	WideEffHunter	-	-	GO:0001570;GO:0001843;GO:0001933;GO:0002062;GO:0002244;GO:0002248;GO:0003180;GO:0003823;GO:0005114;GO:0005125;GO:0005615;GO:0005743;GO:0005796;GO:0005902;GO:0006611;GO:0006754;GO:0007173;GO:0007182;GO:0007183;GO:0007435;GO:0008083;GO:0010575;GO:0010716;GO:0010718;GO:0010742;GO:0010763;GO:0010800;GO:0010862;GO:0010936;GO:0014008;GO:0015095;GO:0016202;GO:0017015;GO:0019899;GO:0022408;GO:0030214;GO:…	vasculogenesis;neural tube closure;negative regulation of protein phosphorylation;chondrocyte differentiation;hematopoietic progenitor cell differentiation;connective tissue replacement involved in inflammatory response wound healing;aortic valve morphogenesis;antigen binding;type II transforming growth factor beta receptor binding;cytokine activity;extracellular space;mitochondrial inner membran…	Biological Process;Biological Process;Biological Process;Biological Process;Biological Process;Biological Process;Biological Process;Molecular Function;Molecular Function;Molecular Function;Cellular Component;Cellular Component;Cellular Component;Cellular Component;Biological Process;Biological Process;Biological Process;Biological Process;Biological Process;Biological Process;Molecular Function;…	-	-
Pfijiensis_1251	XP 007932000.1 uncharacterized protein MYCFIDRAFT 54281 [Pseudocercospora fijiensis CIRAD86]	ref|XP 007932000.1|uncharacterized protein MYCFIDRAFT 54281 [Pseudocercospora fijiensis CIRAD86]/gb|EME77436.1|hypothetical protein MYCFIDRAFT 54281 [Pseudocercospora fijiensis CIRAD86];gb|KAF7187818.1|Peptide transporter PTR2 [Pseudocercospora fuligena];gb|KXS98640.1|hypothetical protein AC578 10039 [Pseudocercospora eumusae];gb|KJX99269.1|MFS peptide transporter Ptr2 like protein [Zymoseptoria …	peptide transport protein PTR2	54281	-	PredHel=11	607	13	0.0214168	32	34	35	26	22	9	130.107	Q6Y392#unaf patho	Parastagonospora nodorum	IPR036259;IPR000109;IPR018456;IPR036259;IPR036259	MFS transporter superfamily;Proton-dependent oligopeptide transporter family;Proton-dependent oligopeptide transporter family;Proton-dependent oligopeptide transporter family;PTR2 family proton/oligopeptide symporter, conserved site;MFS transporter superfamily;MFS transporter superfamily	-	-	-	GO:0000324;GO:0005886;GO:0006857;GO:0035673;GO:0055085	fungal-type vacuole;plasma membrane;oligopeptide transport;oligopeptide transmembrane transporter activity;transmembrane transport	Cellular Component;Cellular Component;Biological Process;Molecular Function;Biological Process	-	-
Pfijiensis_1686	XP 018069983.1 NADH-quinone oxidoreductase [Phialocephala scopiformis]	ref|XP 007924282.1|uncharacterized protein MYCFIDRAFT 53102 [Pseudocercospora fijiensis CIRAD86]/gb|EME84862.1|hypothetical protein MYCFIDRAFT 53102 [Pseudocercospora fijiensis CIRAD86];gb|KAF7188813.1|NADH-ubiquinone oxidoreductase 19.3 kDa subunit, mitochondrial [Pseudocercospora fuligena]/gb|KXT04224.1|hypothetical protein AC578 82 [Pseudocercospora eumusae];gb|KXT11336.1|hypothetical protein …	NADH-ubiquinone oxidoreductase 19.3 kDa subunit	53102	-	PredHel=13	238	5	0.0210084	20	19	20	12	5	4	130.107	I1RY25#red vir	Fusarium graminearum	IPR006138;IPR006137;IPR006138;IPR006138;	NADH-ubiquinone oxidoreductase, 20 Kd subunit;NADH:ubiquinone oxidoreductase-like, 20kDa subunit;NADH:ubiquinone oxidoreductase-like, 20kDa subunit;NADH:ubiquinone oxidoreductase-like, 20kDa subunit;NADH-ubiquinone oxidoreductase, 20 Kd subunit;NADH-ubiquinone oxidoreductase, 20 Kd subunit;NADH-ubiquinone oxidoreductase, 20 Kd subunit	-	-	-	GO:0001073;GO:0003677;GO:0005747;GO:0006276;GO:0006508;GO:0008137;GO:0009060;GO:0022900;GO:0030145;GO:0031564;GO:0032981;GO:0042150;GO:0043171;GO:0045272;GO:0048038;GO:0051539;GO:0070006;GO:1902600	transcription antitermination factor activity, DNA binding;DNA binding;mitochondrial respiratory chain complex I;plasmid maintenance;proteolysis;NADH dehydrogenase (ubiquinone) activity;aerobic respiration;electron transport chain;manganese ion binding;transcription antitermination;mitochondrial respiratory chain complex I assembly;plasmid recombination;peptide catabolic process;plasma membrane r…	Molecular Function;Molecular Function;Cellular Component;Biological Process;Biological Process;Molecular Function;Biological Process;Biological Process;Molecular Function;Biological Process;Biological Process;Biological Process;Biological Process;Cellular Component;Molecular Function;Molecular Function;Molecular Function;Biological Process	EC:3.4.11;EC:7.1.1.2;EC:1.6.5.11;EC:1.6.5.2	Acting on peptide bonds (peptidases);NADH:ubiquinone reductase (H(+)-translocating);NADH dehydrogenase (quinone);NAD(P)H dehydrogenase (quinone)
Pfijiensis_2076	XP 007925081.1 hypothetical protein MYCFIDRAFT 152681, partial [Pseudocercospora fijiensis CIRAD86]	ref|XP 007925081.1|uncharacterized protein MYCFIDRAFT 152681, partial [Pseudocercospora fijiensis CIRAD86]/gb|EME84457.1|hypothetical protein MYCFIDRAFT 152681, partial [Pseudocercospora fijiensis CIRAD86];gb|KXS95239.1|hypothetical protein AC579 877 [Pseudocercospora musae];gb|KAF7189387.1|Serine/threonine-protein kinase ssp1 [Pseudocercospora fuligena];gb|KXT03667.1|hypothetical protein AC578 5…	kinase-like protein	152681	-	PredHel=0	900	3	0.00333333	115	63	72	36	20	3	130.107	Q5A650#red vir	Candida albicans	IPR000719;IPR017441;IPR000719;IPR011009	AH/BAR domain superfamily;AH/BAR domain superfamily;Protein kinase domain;Protein kinase domain;Protein kinase domain;Protein kinase domain;Protein kinase domain;Protein kinase domain;Protein kinase domain;Protein kinase domain;Protein kinase domain;Protein kinase domain;Protein kinase domain;Protein kinase domain;Protein kinase domain;Protein kinase domain;Protein kinase domain;Protein kinase do…	-	-	-	GO:0004674;GO:0005524;GO:0005737;GO:0006468;GO:0035556	protein serine/threonine kinase activity;ATP binding;cytoplasm;protein phosphorylation;intracellular signal transduction	Molecular Function;Molecular Function;Cellular Component;Biological Process;Biological Process	EC:2.7.1	Transferring phosphorus-containing groups
Pfijiensis_882	XP 007927507.1 hypothetical protein MYCFIDRAFT 211536 [Pseudocercospora fijiensis CIRAD86]	ref|XP 007927507.1|uncharacterized protein MYCFIDRAFT 211536 [Pseudocercospora fijiensis CIRAD86]/gb|EME82047.1|hypothetical protein MYCFIDRAFT 211536 [Pseudocercospora fijiensis CIRAD86];gb|KAF7194239.1|putative aspartokinase [Pseudocercospora fuligena];gb|KXT14450.1|hypothetical protein AC579 4800 [Pseudocercospora musae];gb|KXT00330.1|hypothetical protein AC578 5860 [Pseudocercospora eumusae];…	aspartate kinase	211536	-	PredHel=0	475	5	0.0105263	37	30	21	29	15	3	130.107	W7MS01#unaf patho	Fusarium verticillioides	IPR036393;IPR001048;IPR001341;IPR005260;IPR018042;IPR045865;IPR036393	Acetylglutamate kinase-like superfamily;Aspartate/glutamate/uridylate kinase;Aspartate kinase;Aspartate kinase, monofunctional class;Aspartate kinase, monofunctional class;Aspartate kinase, monofunctional class;Aspartate kinase, conserved site;ACT-like domain;Acetylglutamate kinase-like superfamily	-	-	-	GO:0004072;GO:0005524;GO:0006508;GO:0008658;GO:0008955;GO:0009002;GO:0009086;GO:0009088;GO:0009089;GO:0009090;GO:0016020;GO:0016310	aspartate kinase activity;ATP binding;proteolysis;penicillin binding;peptidoglycan glycosyltransferase activity;serine-type D-Ala-D-Ala carboxypeptidase activity;methionine biosynthetic process;threonine biosynthetic process;lysine biosynthetic process via diaminopimelate;homoserine biosynthetic process;membrane;phosphorylation	Molecular Function;Molecular Function;Biological Process;Molecular Function;Molecular Function;Molecular Function;Biological Process;Biological Process;Biological Process;Biological Process;Cellular Component;Biological Process	EC:2.7.2.4;EC:2.4.1.129;EC:3.4.16.4	Aspartate kinase;Peptidoglycan glycosyltransferase;Serine-type D-Ala-D-Ala carboxypeptidase
Pfijiensis_1526	XP 007919892.1 hypothetical protein MYCFIDRAFT 28820 [Pseudocercospora fijiensis CIRAD86]	ref|XP 007919892.1|uncharacterized protein MYCFIDRAFT 28820 [Pseudocercospora fijiensis CIRAD86]/gb|EME89271.1|hypothetical protein MYCFIDRAFT 28820 [Pseudocercospora fijiensis CIRAD86];gb|KAF7191353.1|Chromatin structure-remodeling complex subunit rsc9 [Pseudocercospora fuligena];gb|KXT09918.1|hypothetical protein AC579 7990 [Pseudocercospora musae];gb|KXS96037.1|hypothetical protein AC578 2270 …	Chromatin structure-remodeling complex subunit rsc9	28820	-	PredHel=0	936	9	0.00961538	62	59	54	54	33	8	129.721	I1RYN7#unaf patho	Fusarium graminearum	IPR036431;IPR001606;IPR003150;IPR001606;IPR016024;IPR036431	FAD/NAD(P)-binding domain superfamily;ARID DNA-binding domain superfamily;ARID DNA-binding domain;ARID DNA-binding domain;ARID DNA-binding domain;ARID DNA-binding domain;ARID DNA-binding domain;DNA-binding RFX-type winged-helix domain;ARID DNA-binding domain;ARID DNA-binding domain;Armadillo-type fold;ARID DNA-binding domain superfamily	WideEffHunter	LysM	-	GO:0003677;GO:0006355	DNA binding;regulation of DNA-templated transcription	Molecular Function;Biological Process	-	-
Pfijiensis_2015	XP 007924105.1 hypothetical protein MYCFIDRAFT 104319, partial [Pseudocercospora fijiensis CIRAD86]	ref|XP 007924105.1|uncharacterized protein MYCFIDRAFT 104319, partial [Pseudocercospora fijiensis CIRAD86]/gb|EME87039.1|hypothetical protein MYCFIDRAFT 104319, partial [Pseudocercospora fijiensis CIRAD86];gb|KAF7196839.1|Tip elongation aberrant protein 1 [Pseudocercospora fuligena];gb|KXT15546.1|hypothetical protein AC579 6540 [Pseudocercospora musae];gb|KXS96273.1|hypothetical protein AC578 386…	Tip elongation aberrant protein 1	104319	-	PredHel=0	1325	3	0.00226415	118	75	69	64	53	11	129.721	Q1HA66#red vir	Colletotrichum orbiculare	IPR015915;IPR015915	Arylsulfotransferase-like;Arylsulfotransferase-like;Arylsulfotransferase-like;Arylsulfotransferase-like;Arylsulfotransferase-like;Arylsulfotransferase-like;Arylsulfotransferase-like;Arylsulfotransferase-like;Arylsulfotransferase-like;Arylsulfotransferase-like;Arylsulfotransferase-like;Arylsulfotransferase-like;Arylsulfotransferase-like;Arylsulfotransferase-like;Kelch-type beta propeller;Kelch-typ…	-	-	-	GO:0005515;GO:0008360;GO:0046872;GO:0051536	protein binding;regulation of cell shape;metal ion binding;iron-sulfur cluster binding	Molecular Function;Biological Process;Molecular Function;Molecular Function	-	-
Pfijiensis_1758	XP 007919824.1 hypothetical protein MYCFIDRAFT 27485 [Pseudocercospora fijiensis CIRAD86]	ref|XP 007919824.1|uncharacterized protein MYCFIDRAFT 27485 [Pseudocercospora fijiensis CIRAD86]/gb|EME88063.1|hypothetical protein MYCFIDRAFT 27485 [Pseudocercospora fijiensis CIRAD86];gb|KXT07329.1|hypothetical protein AC578 430 [Pseudocercospora eumusae];gb|KAF7190130.1|Glycerophosphocholine permease GIT4 [Pseudocercospora fuligena];gb|KXT12803.1|hypothetical protein AC579 1822 [Pseudocercospo…	MFS general substrate transporter	27485	-	PredHel=10	502	8	0.0159363	36	25	23	18	16	13	129.337	Q5A1L6#red vir	Candida albicans	IPR036259;IPR005828;IPR020846;IPR036259	MFS transporter superfamily;Major facilitator, sugar transporter-like;Major facilitator, sugar transporter-like;Major facilitator, sugar transporter-like;Major facilitator superfamily domain;MFS transporter superfamily	-	-	-	GO:0005576;GO:0005886;GO:0006820;GO:0035821;GO:0046942;GO:0046943;GO:0055085;GO:0090729	extracellular region;plasma membrane;monoatomic anion transport;modulation of process of another organism;carboxylic acid transport;carboxylic acid transmembrane transporter activity;transmembrane transport;toxin activity	Cellular Component;Cellular Component;Biological Process;Biological Process;Biological Process;Molecular Function;Biological Process;Molecular Function	-	-
Pfijiensis_561	XP 007924352.1 ABC transporter, ABC-B family, MDR type [Pseudocercospora fijiensis CIRAD86]	ref|XP 007924352.1|ABC transporter, ABC-B family, MDR type [Pseudocercospora fijiensis CIRAD86]/gb|EME84780.1|ABC transporter, ABC-B family, MDR type [Pseudocercospora fijiensis CIRAD86];gb|KAF7185517.1|ABC multidrug transporter MDR5 [Pseudocercospora fuligena];gb|KXS95170.1|hypothetical protein AC578 11160 [Pseudocercospora eumusae];gb|KXT14144.1|hypothetical protein AC579 9260 [Pseudocercospora…	putative ABC transporter	82870	-	PredHel=12	1292	15	0.0116099	100	70	37	56	40	16	129.337	Q3Y5V5#loss patho	Magnaporthe oryzae	IPR036640;IPR003439;IPR011527;IPR027417;IPR003439;IPR027417;IPR039421;IPR017871;IPR017871;IPR003439;IPR011527;IPR003439;IPR011527;IPR036640;IPR036640;IPR027417;IPR027417	ABC transporter type 1, transmembrane domain superfamily;ABC transporter-like, ATP-binding domain;ABC transporter type 1, transmembrane domain;P-loop containing nucleoside triphosphate hydrolase;ABC transporter-like, ATP-binding domain;P-loop containing nucleoside triphosphate hydrolase;P-loop containing nucleoside triphosphate hydrolase;P-loop containing nucleoside triphosphate hydrolase;Type 1 …	WideEffHunter	RXLR	-	GO:0005524;GO:0005886;GO:0016887;GO:0055085;GO:0140359	ATP binding;plasma membrane;ATP hydrolysis activity;transmembrane transport;ABC-type transporter activity	Molecular Function;Cellular Component;Molecular Function;Biological Process;Molecular Function	EC:7;EC:3.6.1.15	Translocases;Nucleoside-triphosphate phosphatase
Pfijiensis_1193	XP 007932336.1 hypothetical protein MYCFIDRAFT 180278 [Pseudocercospora fijiensis CIRAD86]	ref|XP 007926797.1|uncharacterized protein MYCFIDRAFT 203694 [Pseudocercospora fijiensis CIRAD86]/gb|EME83628.1|hypothetical protein MYCFIDRAFT 203694 [Pseudocercospora fijiensis CIRAD86];gb|KXT10203.1|hypothetical protein AC579 438 [Pseudocercospora musae]/gb|KXT10204.1|hypothetical protein AC579 438 [Pseudocercospora musae];gb|KXS93560.1|hypothetical protein AC578 1710 [Pseudocercospora eumusae…	uncharacterized protein MYCFIDRAFT 203694	180278	Signal peptide	PredHel=0	176	6	0.0340909	10	16	10	8	11	2	128.955	Q4X132#lethal	Aspergillus fumigatus	-	-	-	-	-	-	-	-	-	-
Pfijiensis_1201	KXT08086.1 hypothetical protein AC579 1470 [Pseudocercospora musae]	gb|KXT08086.1|hypothetical protein AC579 1470 [Pseudocercospora musae];gb|KXT06804.1|hypothetical protein AC578 7087 [Pseudocercospora eumusae];gb|KAF7194575.1|Zinc finger protein [Pseudocercospora fuligena];gb|KAI5362210.1|hypothetical protein Slin14017 G074470 [Septoria linicola]/gb|USW52542.1|hypothetical protein Slin15195 G058610 [Septoria linicola];ref|XP 044659647.1|uncharacterized protein …	Zinc finger protein klf1	-	-	PredHel=0	1156	19	0.016436	107	60	62	42	44	22	128.955	I1RZD4#unaf patho	Fusarium graminearum	IPR002347;IPR002347;IPR007219;IPR020904;IPR013087;IPR013087;IPR013087;IPR036291;IPR036236	Short-chain dehydrogenase/reductase SDR;Short-chain dehydrogenase/reductase SDR;Short-chain dehydrogenase/reductase SDR;Transcription factor domain, fungi;Transcription factor domain, fungi;Transcription factor domain, fungi;Transcription factor domain, fungi;Transcription factor domain, fungi;Transcription factor domain, fungi;Transcription factor domain, fungi;Transcription factor domain, fungi…	-	-	-	GO:0000785;GO:0000978;GO:0000981;GO:0006357;GO:0006525;GO:0008270;GO:0008652;GO:0016491;GO:0016743	chromatin;RNA polymerase II cis-regulatory region sequence-specific DNA binding;DNA-binding transcription factor activity, RNA polymerase II-specific;regulation of transcription by RNA polymerase II;arginine metabolic process;zinc ion binding;amino acid biosynthetic process;oxidoreductase activity;carboxyl- or carbamoyltransferase activity	Cellular Component;Molecular Function;Molecular Function;Biological Process;Biological Process;Molecular Function;Biological Process;Molecular Function;Molecular Function	EC:1;EC:2.1.3	Oxidoreductases;Transferring one-carbon groups
Pfijiensis_2059	XP 007922569.1 putative Het-C2 heterokaryon incompatibility protein [Pseudocercospora fijiensis CIRAD86]	ref|XP 007922569.1|putative Het-C2 heterokaryon incompatibility protein [Pseudocercospora fijiensis CIRAD86]/gb|EME85675.1|putative Het-C2 heterokaryon incompatibility protein [Pseudocercospora fijiensis CIRAD86];gb|KAF7194394.1|Pleckstrin-likey domain-containing family A member 8 [Pseudocercospora fuligena];gb|KXT08975.1|hypothetical protein AC579 4028 [Pseudocercospora musae];gb|KXS95423.1|hypo…	putative glycolipid transfer protein HET-C2	52870	-	PredHel=0	202	0	0	11	13	8	20	11	3	128.199	I1RE92#red vir	Fusarium graminearum	IPR014830;IPR036497;IPR036497	Glycolipid transfer protein domain;Glycolipid transfer protein superfamily;Glycolipid transfer protein superfamily;Glycolipid transfer protein superfamily	-	-	-	GO:0005829;GO:0005862;GO:0005884;GO:0006936;GO:0007015;GO:0008307;GO:0016020;GO:0042803;GO:0043462;GO:0046982;GO:0051015;GO:0120009;GO:1902387;GO:1902388;GO:1902389	cytosol;muscle thin filament tropomyosin;actin filament;muscle contraction;actin filament organization;structural constituent of muscle;membrane;protein homodimerization activity;regulation of ATP-dependent activity;protein heterodimerization activity;actin filament binding;intermembrane lipid transfer;ceramide 1-phosphate binding;ceramide 1-phosphate transfer activity;ceramide 1-phosphate transp…	Cellular Component;Cellular Component;Cellular Component;Biological Process;Biological Process;Molecular Function;Cellular Component;Molecular Function;Biological Process;Molecular Function;Molecular Function;Biological Process;Molecular Function;Molecular Function;Biological Process	-	-
Pfijiensis_2061	XP 007926639.1 hypothetical protein MYCFIDRAFT 97819, partial [Pseudocercospora fijiensis CIRAD86]	ref|XP 007926639.1|uncharacterized protein MYCFIDRAFT 97819, partial [Pseudocercospora fijiensis CIRAD86]/gb|EME83415.1|hypothetical protein MYCFIDRAFT 97819, partial [Pseudocercospora fijiensis CIRAD86];gb|KXT14824.1|hypothetical protein AC579 4073 [Pseudocercospora musae];gb|KAF7188435.1|Cyclic AMP-dependent transcription factor ATF-2 [Pseudocercospora fuligena];gb|KXT14826.1|hypothetical prote…	Transcription factor atf1	97819	-	PredHel=0	439	2	0.00455581	38	30	39	25	32	2	128.199	G2XEU1#red vir;unaf patho	Verticillium dahliae	IPR002112;IPR020956;IPR004827;IPR021755;IPR021756;IPR004827;IPR046347	Seven-hairpin glycosidases;Seven-hairpin glycosidases;Transcription factor Jun;Transcription factor Jun;Transcription factor Aft1, osmotic stress domain;Basic-leucine zipper domain;Transcription factor Aft1, HRA domain;Transcription factor Aft1, HRR domain;Transcription factor Aft1, HRR domain;Transcription factor Aft1, HRR domain;Transcription factor Aft1, HRR domain;Transcription factor Aft1, H…	-	-	-	GO:0000978;GO:0000981;GO:0003937;GO:0004643;GO:0005829;GO:0006189;GO:0006357	RNA polymerase II cis-regulatory region sequence-specific DNA binding;DNA-binding transcription factor activity, RNA polymerase II-specific;IMP cyclohydrolase activity;phosphoribosylaminoimidazolecarboxamide formyltransferase activity;cytosol;'de novo' IMP biosynthetic process;regulation of transcription by RNA polymerase II	Molecular Function;Molecular Function;Molecular Function;Molecular Function;Cellular Component;Biological Process;Biological Process	EC:3.5.4.10;EC:2.1.2.3	IMP cyclohydrolase;Phosphoribosylaminoimidazolecarboxamide formyltransferase
Pfijiensis_839	XP 007926639.1 hypothetical protein MYCFIDRAFT 97819, partial [Pseudocercospora fijiensis CIRAD86]	ref|XP 007926639.1|uncharacterized protein MYCFIDRAFT 97819, partial [Pseudocercospora fijiensis CIRAD86]/gb|EME83415.1|hypothetical protein MYCFIDRAFT 97819, partial [Pseudocercospora fijiensis CIRAD86];gb|KXT14824.1|hypothetical protein AC579 4073 [Pseudocercospora musae];gb|KAF7188435.1|Cyclic AMP-dependent transcription factor ATF-2 [Pseudocercospora fuligena];gb|KXT14826.1|hypothetical prote…	Transcription factor atf1	97819	-	PredHel=0	439	2	0.00455581	38	30	39	25	32	2	128.199	G2XEU1#red vir;unaf patho	Verticillium dahliae	IPR002112;IPR004827;IPR021756;IPR020956;IPR021755;IPR004827;IPR046347	Seven-hairpin glycosidases;Seven-hairpin glycosidases;Transcription factor Jun;Transcription factor Jun;Transcription factor Aft1, osmotic stress domain;Basic-leucine zipper domain;Transcription factor Aft1, HRA domain;Transcription factor Aft1, HRR domain;Transcription factor Aft1, HRR domain;Transcription factor Aft1, HRR domain;Transcription factor Aft1, HRR domain;Transcription factor Aft1, H…	-	-	-	GO:0000978;GO:0000981;GO:0003937;GO:0004643;GO:0005829;GO:0006189;GO:0006357	RNA polymerase II cis-regulatory region sequence-specific DNA binding;DNA-binding transcription factor activity, RNA polymerase II-specific;IMP cyclohydrolase activity;phosphoribosylaminoimidazolecarboxamide formyltransferase activity;cytosol;'de novo' IMP biosynthetic process;regulation of transcription by RNA polymerase II	Molecular Function;Molecular Function;Molecular Function;Molecular Function;Cellular Component;Biological Process;Biological Process	EC:3.5.4.10;EC:2.1.2.3	IMP cyclohydrolase;Phosphoribosylaminoimidazolecarboxamide formyltransferase
Pfijiensis_88	XP 007923271.1 hypothetical protein MYCFIDRAFT 150821 [Pseudocercospora fijiensis CIRAD86]	ref|XP 007923271.1|uncharacterized protein MYCFIDRAFT 150821 [Pseudocercospora fijiensis CIRAD86]/gb|EME85774.1|hypothetical protein MYCFIDRAFT 150821 [Pseudocercospora fijiensis CIRAD86];gb|KXT05893.1|hypothetical protein AC578 393 [Pseudocercospora eumusae];gb|KAF7186063.1|Calcium influx-promoting protein ehs1 [Pseudocercospora fuligena];gb|KXT12403.1|hypothetical protein AC579 10289 [Pseudocer…	Calcium influx-promoting protein ehs1	150821	-	PredHel=2	666	15	0.0225225	62	39	37	21	44	10	128.011	Q4WTR6#red vir	Aspergillus fumigatus	IPR024338;IPR024338	Stretch-activated cation channel Mid1/Calcium influx-promoting protein Ehs1;Stretch-activated cation channel Mid1/Calcium influx-promoting protein Ehs1;Stretch-activated cation channel Mid1/Calcium influx-promoting protein Ehs1;Stretch-activated cation channel Mid1/Calcium influx-promoting protein Ehs1;Stretch-activated cation channel Mid1/Calcium influx-promoting protein Ehs1;Stretch-activated c…	-	-	-	GO:0003824;GO:0005262;GO:0016020;GO:0050896;GO:0098703	catalytic activity;calcium channel activity;membrane;response to stimulus;calcium ion import across plasma membrane	Molecular Function;Molecular Function;Cellular Component;Biological Process;Biological Process	-	-
Pfijiensis_1077	XP 007924298.1 hypothetical protein MYCFIDRAFT 53808 [Pseudocercospora fijiensis CIRAD86]	ref|XP 007924298.1|uncharacterized protein MYCFIDRAFT 53808 [Pseudocercospora fijiensis CIRAD86]/gb|EME83853.1|hypothetical protein MYCFIDRAFT 53808 [Pseudocercospora fijiensis CIRAD86];gb|KAF7188807.1|Metal homeostasis factor ATX1 [Pseudocercospora fuligena];gb|KXS98870.1|hypothetical protein AC578 10873 [Pseudocercospora eumusae];gb|KXT17507.1|hypothetical protein AC579 3232 [Pseudocercospora m…	Cytosolic copper metallochaperone	53808	-	PredHel=0	79	2	0.0253165	8	6	0	10	2	0	127.824	A7EZX1#red vir;incr vir	Sclerotinia sclerotiorum	IPR006121;IPR017969;IPR006121;IPR006121;IPR036163	Heavy metal-associated domain, HMA;Heavy metal-associated domain, HMA;Heavy metal-associated domain, HMA;Heavy-metal-associated, conserved site;Heavy metal-associated domain, HMA;Heavy metal-associated domain, HMA;Heavy metal-associated domain superfamily	-	-	-	GO:0000041;GO:0005507;GO:0005829	transition metal ion transport;copper ion binding;cytosol	Biological Process;Molecular Function;Cellular Component	-	-
Pfijiensis_1629	XP 007928755.1 hypothetical protein MYCFIDRAFT 30851 [Pseudocercospora fijiensis CIRAD86]	ref|XP 007928755.1|uncharacterized protein MYCFIDRAFT 30851 [Pseudocercospora fijiensis CIRAD86]/gb|EME80195.1|hypothetical protein MYCFIDRAFT 30851 [Pseudocercospora fijiensis CIRAD86];gb|KAF7193046.1|Ribosome assembly protein 4 [Pseudocercospora fuligena];gb|KXT06326.1|hypothetical protein AC578 9171 [Pseudocercospora eumusae];gb|KXS95756.1|hypothetical protein AC579 7055 [Pseudocercospora musa…	WD40 repeat-like protein	30851	-	PredHel=0	516	7	0.0135659	46	43	25	32	11	14	127.824	P83774#loss patho	Candida albicans	IPR001632;IPR020472;IPR015943;IPR001680;IPR019775;IPR001680;IPR001680;IPR001680;IPR001680;IPR001680;IPR001680;IPR001680;IPR011047	G-protein, beta subunit;G-protein beta WD-40 repeat;WD40/YVTN repeat-like-containing domain superfamily;WD40 repeat;WD40 repeat;WD40 repeat, conserved site;WD40 repeat, conserved site;WD40 repeat, conserved site;WD40 repeat;WD40 repeat;WD40 repeat;WD40 repeat;WD40 repeat;WD40 repeat;WD40 repeat;WD40 repeat;WD40 repeat;WD40 repeat;WD40 repeat;WD40 repeat;WD40 repeat;Quinoprotein alcohol dehydrogen…	WideEffHunter	EAR 1	-	GO:0000027;GO:0005515;GO:0005730;GO:0016020;GO:0110136	ribosomal large subunit assembly;protein binding;nucleolus;membrane;protein-RNA complex remodeling	Biological Process;Molecular Function;Cellular Component;Cellular Component;Biological Process	-	-
Pfijiensis_1655	KXT18731.1 hypothetical protein AC579 2693 [Pseudocercospora musae]	ref|XP 007929999.1|uncharacterized protein MYCFIDRAFT 204741 [Pseudocercospora fijiensis CIRAD86]/gb|EME79226.1|hypothetical protein MYCFIDRAFT 204741 [Pseudocercospora fijiensis CIRAD86];gb|KXT18731.1|hypothetical protein AC579 2693 [Pseudocercospora musae];gb|KAF7195192.1|hypothetical protein HII31 03398 [Pseudocercospora fuligena];gb|KXT07624.1|hypothetical protein AC578 10148 [Pseudocercospor…	uncharacterized protein MYCFIDRAFT 204741	204741	-	PredHel=7	408	14	0.0343137	27	25	22	10	19	11	127.824	Q4WGK0#red vir	Aspergillus fumigatus	IPR000832;IPR017981	Armadillo-type fold;GPCR, family 2, secretin-like;GPCR, family 2, secretin-like;GPCR, family 2-like, transmembrane domain	-	-	-	GO:0001407;GO:0004930;GO:0005524;GO:0005886;GO:0007166;GO:0007186;GO:0008643;GO:0015430;GO:0015794;GO:0016787	glycerophosphodiester transmembrane transport;G protein-coupled receptor activity;ATP binding;plasma membrane;cell surface receptor signaling pathway;G protein-coupled receptor signaling pathway;carbohydrate transport;ABC-type glycerol-3-phosphate transporter activity;glycerol-3-phosphate transmembrane transport;hydrolase activity	Biological Process;Molecular Function;Molecular Function;Cellular Component;Biological Process;Biological Process;Biological Process;Molecular Function;Biological Process;Molecular Function	EC:7.6.2.10;EC:3	ABC-type glycerol 3-phosphate transporter;Hydrolases
Pfijiensis_1842	XP 007927347.1 hypothetical protein MYCFIDRAFT 116413, partial [Pseudocercospora fijiensis CIRAD86]	ref|XP 007927347.1|uncharacterized protein MYCFIDRAFT 116413, partial [Pseudocercospora fijiensis CIRAD86]/gb|EME81787.1|hypothetical protein MYCFIDRAFT 116413, partial [Pseudocercospora fijiensis CIRAD86];gb|KAF7186777.1|ustiloxin B cluster transcription factor ustR [Pseudocercospora fuligena];gb|KXT08700.1|hypothetical protein AC579 7580 [Pseudocercospora musae];gb|KAF2218106.1|hypothetical pro…	fungal-specific transcription factor domain-containing protein	116413	-	PredHel=0	585	16	0.0273504	72	26	29	23	10	10	127.824	I1RB67#unaf patho	Fusarium graminearum	IPR036864;IPR001138;IPR021858;IPR001138;IPR001138;IPR001138;IPR036864	Zn(2)-C6 fungal-type DNA-binding domain superfamily;Zn(2)Cys(6) fungal-type DNA-binding domain;Fungal transcription factor;Fungal transcription factor;Fungal transcription factor;Zn(2)Cys(6) fungal-type DNA-binding domain;Zn(2)Cys(6) fungal-type DNA-binding domain;Zn(2)Cys(6) fungal-type DNA-binding domain;Zn(2)-C6 fungal-type DNA-binding domain superfamily	-	-	-	GO:0000976;GO:0000981;GO:0005634;GO:0008270;GO:0016020;GO:0045944	transcription cis-regulatory region binding;DNA-binding transcription factor activity, RNA polymerase II-specific;nucleus;zinc ion binding;membrane;positive regulation of transcription by RNA polymerase II	Molecular Function;Molecular Function;Cellular Component;Molecular Function;Cellular Component;Biological Process	-	-
Pfijiensis_692	XP 007929101.1 hypothetical protein MYCFIDRAFT 189724 [Pseudocercospora fijiensis CIRAD86]	ref|XP 007929101.1|uncharacterized protein MYCFIDRAFT 189724 [Pseudocercospora fijiensis CIRAD86]/gb|EME80028.1|hypothetical protein MYCFIDRAFT 189724 [Pseudocercospora fijiensis CIRAD86];gb|KAF7190389.1|putative 4-coumarate--CoA ligase 1 [Pseudocercospora fuligena];gb|KXT11909.1|hypothetical protein AC579 8581 [Pseudocercospora musae];gb|KXS99946.1|hypothetical protein AC578 787 [Pseudocercospor…	acetyl-CoA synthetase-like protein	189724	-	PredHel=0	555	6	0.0108108	26	28	40	44	20	11	127.824	Q96VB5#loss patho	Alternaria alternata	IPR042099;IPR000873;IPR045851;IPR025110;IPR020845;	ANL, N-terminal domain;AMP-dependent synthetase/ligase domain;AMP-binding enzyme, C-terminal domain superfamily;AMP-binding enzyme, C-terminal domain;AMP-binding enzyme, C-terminal domain;AMP-binding, conserved site;AMP-binding, conserved site;AMP-binding, conserved site	WideEffHunter	RXLR	-	GO:0005576;GO:0007218;GO:0016877;GO:0019748;GO:0030141;GO:0051082	extracellular region;neuropeptide signaling pathway;ligase activity, forming carbon-sulfur bonds;secondary metabolic process;secretory granule;unfolded protein binding	Cellular Component;Biological Process;Molecular Function;Biological Process;Cellular Component;Molecular Function	EC:6.2	Forming carbon-sulfur bonds
Pfijiensis_356	XP 007920630.1 hypothetical protein MYCFIDRAFT 85906 [Pseudocercospora fijiensis CIRAD86]	ref|XP 007920630.1|uncharacterized protein MYCFIDRAFT 85906 [Pseudocercospora fijiensis CIRAD86]/gb|EME87962.1|hypothetical protein MYCFIDRAFT 85906 [Pseudocercospora fijiensis CIRAD86];gb|KAF7197152.1|Transcriptional regulator prz1 [Pseudocercospora fuligena];gb|KXT02906.1|hypothetical protein AC578 1828 [Pseudocercospora eumusae];gb|EME48912.1|hypothetical protein DOTSEDRAFT 67840 [Dothistroma …	Transcriptional regulator prz1	85906	-	PredHel=0	624	11	0.0176282	75	40	46	34	24	7	127.638	I1RE06#unaf patho	Fusarium graminearum	IPR036236	null;null;null;null;null;null;null;null;null;Zinc finger C2H2 superfamily	-	-	-	GO:0003677;GO:0005694;GO:0006260;GO:0006281	DNA binding;chromosome;DNA replication;DNA repair	Molecular Function;Cellular Component;Biological Process;Biological Process	-	-
Pfijiensis_1732	KXT03095.1 hypothetical protein AC578 7732 [Mycosphaerella eumusae]	ref|XP 007931894.1|blue-light-activated transcription factor [Pseudocercospora fijiensis CIRAD86]/gb|EME78226.1|blue-light-activated transcription factor [Pseudocercospora fijiensis CIRAD86];gb|KAF7191648.1|White collar 1 protein [Pseudocercospora fuligena];gb|KXT04460.1|hypothetical protein AC579 629 [Pseudocercospora musae];gb|KXT03095.1|hypothetical protein AC578 7732 [Pseudocercospora eumusae…	White collar 1 protein	157949	-	PredHel=0	1053	9	0.00854701	112	62	70	43	59	10	127.451	I1RUP1#unaf patho;red vir	Fusarium graminearum	IPR013088;IPR000014;IPR000679;IPR000014;IPR013655;IPR000679;IPR000014;IPR000679;IPR000014;IPR000014;IPR000679;IPR000014;IPR000014;IPR000014;IPR035965;IPR035965;IPR035965	FAD/NAD(P)-binding domain superfamily;FAD/NAD(P)-binding domain superfamily;Zinc finger, NHR/GATA-type;PAS domain;PAS domain;Zinc finger, GATA-type;PAS domain;PAS fold-3;PAS fold-3;PAS fold-3;PAS fold-3;PAS fold-3;PAS fold-3;PAS fold-3;PAS fold-3;PAS fold-3;PAS fold-3;Zinc finger, GATA-type;PAS domain;Zinc finger, GATA-type;PAS domain;PAS domain;Zinc finger, GATA-type;PAS domain;PAS domain;PAS do…	-	-	-	GO:0005515;GO:0005634;GO:0006355;GO:0008270;GO:0016020;GO:0043565	protein binding;nucleus;regulation of DNA-templated transcription;zinc ion binding;membrane;sequence-specific DNA binding	Molecular Function;Cellular Component;Biological Process;Molecular Function;Cellular Component;Molecular Function	-	-
Pfijiensis_1553	XP 007931521.1 hypothetical protein MYCFIDRAFT 157768 [Pseudocercospora fijiensis CIRAD86]	ref|XP 007931521.1|uncharacterized protein MYCFIDRAFT 157768 [Pseudocercospora fijiensis CIRAD86]/gb|EME77739.1|hypothetical protein MYCFIDRAFT 157768 [Pseudocercospora fijiensis CIRAD86];gb|KAF7198197.1|DnaJ-like subfamily C member 3 [Pseudocercospora fuligena];gb|KXT15514.1|hypothetical protein AC579 3386 [Pseudocercospora musae];gb|KXT03782.1|hypothetical protein AC578 779 [Pseudocercospora eu…	DnaJ-domain-containing protein	157768	Signal peptide	PredHel=0	529	7	0.0132325	25	24	25	47	26	4	127.081	A0A0D2XVZ5#red vir	Fusarium oxysporum	IPR001623;IPR011990;IPR001623;IPR036869;IPR019734;IPR001623;IPR001623;IPR011990;IPR036869;IPR011990	DnaJ domain;Tetratricopeptide-like helical domain superfamily;DnaJ domain;DnaJ domain;Chaperone J-domain superfamily;Chaperone J-domain superfamily;Chaperone J-domain superfamily;Tetratricopeptide repeat;DnaJ domain;DnaJ domain;Tetratricopeptide-like helical domain superfamily;Chaperone J-domain superfamily;Tetratricopeptide-like helical domain superfamily	-	-	-	GO:0005773;GO:0005783;GO:0005886;GO:0006457;GO:0016301;GO:0016310;GO:0051087;GO:0051787	vacuole;endoplasmic reticulum;plasma membrane;protein folding;kinase activity;phosphorylation;protein-folding chaperone binding;misfolded protein binding	Cellular Component;Cellular Component;Cellular Component;Biological Process;Molecular Function;Biological Process;Molecular Function;Molecular Function	EC:2.7	Transferring phosphorus-containing groups
Pfijiensis_1788	OAL54356.1 MCM-domain-containing protein [Pyrenochaeta sp. DS3sAY3a]	ref|XP 007930465.1|uncharacterized protein MYCFIDRAFT 642, partial [Pseudocercospora fijiensis CIRAD86]/gb|EME78338.1|hypothetical protein MYCFIDRAFT 642, partial [Pseudocercospora fijiensis CIRAD86];gb|KAF7193874.1|DNA replication licensing factor mcm6 [Pseudocercospora fuligena];gb|KXS97858.1|hypothetical protein AC578 7644 [Pseudocercospora eumusae];gb|KXT10369.1|hypothetical protein AC579 915…	MCM-domain-containing protein	642	-	PredHel=0	924	12	0.012987	58	65	38	41	32	3	127.081	I1RFJ2#lethal	Fusarium graminearum	IPR008049;IPR001208;IPR027925;IPR012340;IPR041562;IPR033762;IPR041024;IPR001208;IPR027417;IPR031327;IPR018525;IPR001208;IPR012340;IPR027417	DNA replication licensing factor Mcm6;MCM domain;MCM N-terminal domain;Nucleic acid-binding, OB-fold;Nucleic acid-binding, OB-fold;MCM, AAA-lid domain;MCM, AAA-lid domain;MCM OB domain;MCM OB domain;Mcm6, C-terminal winged-helix domain;MCM domain;P-loop containing nucleoside triphosphate hydrolase;P-loop containing nucleoside triphosphate hydrolase;P-loop containing nucleoside triphosphate hydrol…	WideEffHunter	-	-	GO:0000727;GO:0000785;GO:0003688;GO:0003697;GO:0003727;GO:0005524;GO:0005656;GO:0005737;GO:0006267;GO:0006268;GO:0006271;GO:0009279;GO:0009378;GO:0016491;GO:0016887;GO:0017018;GO:0019835;GO:0030174;GO:0031298;GO:0033679;GO:0042555;GO:0071162;GO:0071897;GO:0097373;GO:0140014;GO:1902969;GO:1990518	double-strand break repair via break-induced replication;chromatin;DNA replication origin binding;single-stranded DNA binding;single-stranded RNA binding;ATP binding;nuclear pre-replicative complex;cytoplasm;pre-replicative complex assembly involved in nuclear cell cycle DNA replication;DNA unwinding involved in DNA replication;DNA strand elongation involved in DNA replication;cell outer membrane…	Biological Process;Cellular Component;Molecular Function;Molecular Function;Molecular Function;Molecular Function;Cellular Component;Cellular Component;Biological Process;Biological Process;Biological Process;Cellular Component;Molecular Function;Molecular Function;Molecular Function;Molecular Function;Biological Process;Biological Process;Cellular Component;Molecular Function;Cellular Component;…	EC:3.1.3.16;EC:1;EC:5.6.2.4;EC:3.6.1.15	Protein-serine/threonine phosphatase;Oxidoreductases;n/a;Nucleoside-triphosphate phosphatase
Pfijiensis_2004	XP 007925760.1 glycoside hydrolase family 37 protein [Pseudocercospora fijiensis CIRAD86]	ref|XP 007925760.1|glycoside hydrolase family 37 protein [Pseudocercospora fijiensis CIRAD86]/gb|EME82817.1|glycoside hydrolase family 37 protein [Pseudocercospora fijiensis CIRAD86];gb|KXT08429.1|hypothetical protein AC579 5879 [Pseudocercospora musae];gb|KAF7195899.1|Neutral trehalase [Pseudocercospora fuligena];gb|KXT05696.1|hypothetical protein AC578 5637 [Pseudocercospora eumusae];gb|KAI5359…	Neutral	36448	-	PredHel=0	773	11	0.0142303	40	43	45	38	27	18	127.081	Q8NJR9#unaf patho	Leptosphaeria maculans	IPR001661;IPR001661;IPR012341;IPR011120;IPR001661;IPR018232;IPR018232;IPR008928	Glycoside hydrolase, family 37;Glycoside hydrolase, family 37;Six-hairpin glycosidase-like superfamily;Neutral trehalase Ca2+ binding;Neutral trehalase Ca2+ binding;Neutral trehalase Ca2+ binding;Glycoside hydrolase, family 37;Glycoside hydrolase, family 37, conserved site;Glycoside hydrolase, family 37, conserved site;Six-hairpin glycosidase superfamily	WideEffHunter	YFWxC	-	GO:0004555;GO:0005509;GO:0005737;GO:0005840;GO:0005993;GO:0016407;GO:0044248	alpha,alpha-trehalase activity;calcium ion binding;cytoplasm;ribosome;trehalose catabolic process;acetyltransferase activity;cellular catabolic process	Molecular Function;Molecular Function;Cellular Component;Cellular Component;Biological Process;Molecular Function;Biological Process	EC:3.2.1.28;EC:2.3.1	Alpha,alpha-trehalase;Acyltransferases
Pfijiensis_1500	XP 007932010.1 serine/threonine protein kinase, CMGC family, CDC2/CDK subfamily [Pseudocercospora fijiensis CIRAD86]	ref|XP 007932010.1|serine/threonine protein kinase, CMGC family, CDC2/CDK subfamily [Pseudocercospora fijiensis CIRAD86]/gb|EME77402.1|serine/threonine protein kinase, CMGC family, CDC2/CDK subfamily [Pseudocercospora fijiensis CIRAD86];gb|KXS94696.1|hypothetical protein AC578 10375 [Pseudocercospora eumusae];gb|KAF7187816.1|Serine/threonine-protein kinase ppk23, partial [Pseudocercospora fuligen…	serine/threonine protein kinase, CMGC family, CDC2/CDK subfamily	65164	-	PredHel=0	460	4	0.00869565	27	19	28	31	17	6	126.713	I1RN43#unaf patho	Fusarium graminearum	IPR000719;IPR008271;IPR000719;IPR011009	NAD(P)-binding domain superfamily;NAD(P)-binding domain superfamily;Protein kinase domain;Protein kinase domain;Protein kinase domain;Protein kinase domain;Protein kinase domain;Protein kinase domain;Protein kinase domain;Serine/threonine-protein kinase, active site;Protein kinase domain;Protein kinase-like domain superfamily	WideEffHunter	RXLR	-	GO:0003676;GO:0004386;GO:0004693;GO:0005524;GO:0005634;GO:0006468;GO:0007346;GO:0016020;GO:0016757;GO:0016787;GO:0030332;GO:0140014;GO:1990904	nucleic acid binding;helicase activity;cyclin-dependent protein serine/threonine kinase activity;ATP binding;nucleus;protein phosphorylation;regulation of mitotic cell cycle;membrane;glycosyltransferase activity;hydrolase activity;cyclin binding;mitotic nuclear division;ribonucleoprotein complex	Molecular Function;Molecular Function;Molecular Function;Molecular Function;Cellular Component;Biological Process;Biological Process;Cellular Component;Molecular Function;Molecular Function;Molecular Function;Biological Process;Cellular Component	EC:2.4;EC:3;EC:2.7.11.22	Glycosyltransferases;Hydrolases;Cyclin-dependent kinase
Pfijiensis_526	XP 007921559.1 hypothetical protein MYCFIDRAFT 159791 [Pseudocercospora fijiensis CIRAD86]	ref|XP 007921559.1|uncharacterized protein MYCFIDRAFT 159791 [Pseudocercospora fijiensis CIRAD86]/gb|EME88581.1|hypothetical protein MYCFIDRAFT 159791 [Pseudocercospora fijiensis CIRAD86];gb|KAF7188696.1|E3 ubiquitin-protein ligase RNF19A [Pseudocercospora fuligena];gb|KXT18330.1|hypothetical protein AC579 936 [Pseudocercospora musae];gb|KXT00218.1|hypothetical protein AC578 7012 [Pseudocercospor…	E3 ubiquitin-protein ligase	159791	-	PredHel=0	219	20	0.0913242	23	13	8	17	7	7	126.346	I1RU69#unaf patho	Fusarium graminearum	IPR013083;IPR002867;IPR031127;IPR044066;	Zinc finger, RING/FYVE/PHD-type;Zinc finger, RING/FYVE/PHD-type;IBR domain;E3 ubiquitin ligase RBR family;TRIAD supradomain;TRIAD supradomain;TRIAD supradomain;TRIAD supradomain;TRIAD supradomain	-	-	-	GO:0000151;GO:0000209;GO:0005737;GO:0008270;GO:0031331;GO:0032436;GO:0044390;GO:0061630	ubiquitin ligase complex;protein polyubiquitination;cytoplasm;zinc ion binding;positive regulation of cellular catabolic process;positive regulation of proteasomal ubiquitin-dependent protein catabolic process;ubiquitin-like protein conjugating enzyme binding;ubiquitin protein ligase activity	Cellular Component;Biological Process;Cellular Component;Molecular Function;Biological Process;Biological Process;Molecular Function;Molecular Function	EC:2.3.2	Acyltransferases
Pfijiensis_756	KXS97512.1 hypothetical protein AC578 4599 [Mycosphaerella eumusae]	gb|KXS97512.1|hypothetical protein AC578 4599 [Pseudocercospora eumusae];gb|KAF7185007.1|LIM domain-containing protein C4F6.12 [Pseudocercospora fuligena];gb|KXT11781.1|hypothetical protein AC579 9235 [Pseudocercospora musae];ref|XP 044655260.1|uncharacterized protein CKM354 000410000 [Cercospora kikuchii]/dbj|GIZ40773.1|hypothetical protein CKM354 000410000 [Cercospora kikuchii];gb|PPJ56379.1|hy…	LIM domain-containing protein	-	-	PredHel=0	931	23	0.0247046	110	38	116	51	26	9	126.346	G4MPJ4#loss patho	Magnaporthe oryzae	IPR001781;IPR037987;IPR001781;IPR001781;IPR001781;IPR001781;	FAD/NAD(P)-binding domain superfamily;FAD/NAD(P)-binding domain superfamily;FAD/NAD(P)-binding domain superfamily;Zinc finger, LIM-type;Zinc finger, LIM-type;Zinc finger, LIM-type;Zinc finger, LIM-type;Zinc finger, LIM-type;Zinc finger, LIM-type;Zinc finger, LIM-type;Zinc finger, LIM-type;Zinc finger, LIM-type;Zinc finger, LIM-type;Zinc finger, LIM-type;Zinc finger, LIM-type;Zinc finger, LIM-type…	-	-	-	GO:0003712;GO:0005634;GO:0016020;GO:0030018;GO:0030695;GO:0046872;GO:0050790	transcription coregulator activity;nucleus;membrane;Z disc;GTPase regulator activity;metal ion binding;regulation of catalytic activity	Molecular Function;Cellular Component;Cellular Component;Cellular Component;Molecular Function;Molecular Function;Biological Process	-	-
Pfijiensis_1074	XP 007922558.1 uncharacterized protein MYCFIDRAFT 52503 [Pseudocercospora fijiensis CIRAD86]	ref|XP 007922558.1|uncharacterized protein MYCFIDRAFT 52503 [Pseudocercospora fijiensis CIRAD86]/gb|EME86120.1|hypothetical protein MYCFIDRAFT 52503 [Pseudocercospora fijiensis CIRAD86];gb|KXT15581.1|hypothetical protein AC579 9964 [Pseudocercospora musae]/gb|KXT15582.1|hypothetical protein AC579 9964 [Pseudocercospora musae];gb|KXT04522.1|hypothetical protein AC578 8626 [Pseudocercospora eumusae…	Oligouridylate-binding protein 1	52503	-	PredHel=0	483	4	0.00828157	38	37	52	12	23	7	125.982	Q4WK03#lethal	Aspergillus fumigatus	IPR000504;IPR012677;IPR012677;IPR000504;IPR000504;IPR000504;IPR035979;IPR035979;IPR035979	RNA recognition motif domain;Nucleotide-binding alpha-beta plait domain superfamily;Nucleotide-binding alpha-beta plait domain superfamily;Nucleotide-binding alpha-beta plait domain superfamily;Nucleotide-binding alpha-beta plait domain superfamily;Nucleotide-binding alpha-beta plait domain superfamily;Nucleotide-binding alpha-beta plait domain superfamily;Nucleotide-binding alpha-beta plait doma…	-	-	-	GO:0003723;GO:0016747;GO:0017000	RNA binding;acyltransferase activity, transferring groups other than amino-acyl groups;antibiotic biosynthetic process	Molecular Function;Molecular Function;Biological Process	EC:2.3.1	Acyltransferases
Pfijiensis_1078	XP 007930486.1 glycoside hydrolase family 72 protein, partial [Pseudocercospora fijiensis CIRAD86]	ref|XP 007930486.1|glycoside hydrolase family 72 protein, partial [Pseudocercospora fijiensis CIRAD86]/gb|EME78597.1|glycoside hydrolase family 72 protein, partial [Pseudocercospora fijiensis CIRAD86];gb|KAF7196699.1|1,3-beta-glucanosyltransferase gel2 [Pseudocercospora fuligena];gb|KXT03291.1|hypothetical protein AC578 4814 [Pseudocercospora eumusae];gb|KXT13852.1|hypothetical protein AC579 6896…	glycoside hydrolase family 72 protein	-	-	PredHel=0	461	7	0.0151844	48	34	23	15	35	4	125.982	P0C954#red vir	Aspergillus fumigatus	IPR004886;IPR004886;IPR017853	Glucanosyltransferase;Glucanosyltransferase;Glucanosyltransferase;Glucanosyltransferase;Glycoside hydrolase superfamily	-	-	-	GO:0003697;GO:0005737;GO:0005886;GO:0006301;GO:0006513;GO:0009272;GO:0009277;GO:0016787;GO:0044036;GO:0044038;GO:0044249;GO:0046872;GO:0051274;GO:0061630	single-stranded DNA binding;cytoplasm;plasma membrane;postreplication repair;protein monoubiquitination;fungal-type cell wall biogenesis;fungal-type cell wall;hydrolase activity;cell wall macromolecule metabolic process;cell wall macromolecule biosynthetic process;cellular biosynthetic process;metal ion binding;beta-glucan biosynthetic process;ubiquitin protein ligase activity	Molecular Function;Cellular Component;Cellular Component;Biological Process;Biological Process;Biological Process;Cellular Component;Molecular Function;Biological Process;Biological Process;Biological Process;Molecular Function;Biological Process;Molecular Function	EC:3;EC:2.3.2	Hydrolases;Acyltransferases
Pfijiensis_1226	XP 007925777.1 hypothetical protein MYCFIDRAFT 38814 [Pseudocercospora fijiensis CIRAD86]	ref|XP 007925777.1|uncharacterized protein MYCFIDRAFT 38814 [Pseudocercospora fijiensis CIRAD86]/gb|EME83449.1|hypothetical protein MYCFIDRAFT 38814 [Pseudocercospora fijiensis CIRAD86];gb|KAF7188487.1|Kinesin heavy chain [Pseudocercospora fuligena];gb|KXT16387.1|hypothetical protein AC579 5585 [Pseudocercospora musae];gb|KXS99261.1|hypothetical protein AC578 6189 [Pseudocercospora eumusae];ref|X…	Kinesin heavy	38814	-	PredHel=0	919	3	0.00326442	81	46	25	67	39	3	125.982	P87199#red vir	Ustilago maydis	IPR001752;IPR001752;IPR036961;IPR027640;IPR019821;IPR001752;IPR027417	Nucleotide-diphospho-sugar transferases;Nucleotide-diphospho-sugar transferases;Nucleotide-diphospho-sugar transferases;Nucleotide-diphospho-sugar transferases;Nucleotide-diphospho-sugar transferases;Kinesin motor domain;Kinesin motor domain;Kinesin motor domain superfamily;Kinesin motor domain superfamily;Kinesin motor domain superfamily;Kinesin motor domain superfamily;Kinesin motor domain supe…	-	-	-	GO:0003777;GO:0005524;GO:0005874;GO:0007018;GO:0008017;GO:0016787	microtubule motor activity;ATP binding;microtubule;microtubule-based movement;microtubule binding;hydrolase activity	Molecular Function;Molecular Function;Cellular Component;Biological Process;Molecular Function;Molecular Function	EC:3	Hydrolases
Pfijiensis_1315	XP 007927575.1 hypothetical protein MYCFIDRAFT 188930 [Pseudocercospora fijiensis CIRAD86]	ref|XP 007927575.1|uncharacterized protein MYCFIDRAFT 188930 [Pseudocercospora fijiensis CIRAD86]/gb|EME82150.1|hypothetical protein MYCFIDRAFT 188930 [Pseudocercospora fijiensis CIRAD86];gb|KXT15618.1|hypothetical protein AC579 5833 [Pseudocercospora musae]/gb|KXT15620.1|hypothetical protein AC579 5833 [Pseudocercospora musae];gb|KAF7191833.1|Malate dehydrogenase, cytoplasmic [Pseudocercospora f…	malate dehydrogenase	188930	-	PredHel=0	331	3	0.00906344	16	18	22	31	11	0	125.982	C5BF98#red vir	Edwardsiella ictaluri	IPR022383;IPR010097;IPR015955;IPR001557;IPR001236;IPR001252;IPR010097;IPR036291;IPR015955	Lactate/malate dehydrogenase, C-terminal;Lactate/malate dehydrogenase, C-terminal;Malate dehydrogenase, type 1;Lactate dehydrogenase/glycoside hydrolase, family 4, C-terminal;L-lactate/malate dehydrogenase;Lactate/malate dehydrogenase, N-terminal;Lactate/malate dehydrogenase, N-terminal;Malate dehydrogenase, active site;Malate dehydrogenase, type 1;NAD(P)-binding domain superfamily;Lactate dehydr…	WideEffHunter	EAR 1	-	GO:0004519;GO:0005576;GO:0005737;GO:0006099;GO:0006108;GO:0006364;GO:0019843;GO:0030060;GO:0046982;GO:0090305	endonuclease activity;extracellular region;cytoplasm;tricarboxylic acid cycle;malate metabolic process;rRNA processing;rRNA binding;L-malate dehydrogenase activity;protein heterodimerization activity;nucleic acid phosphodiester bond hydrolysis	Molecular Function;Cellular Component;Cellular Component;Biological Process;Biological Process;Biological Process;Molecular Function;Molecular Function;Molecular Function;Biological Process	EC:3.1;EC:1.1.1.37	Acting on ester bonds;Malate dehydrogenase
Pfijiensis_1896	XP 007925292.1 uncharacterized protein MYCFIDRAFT 214819 [Pseudocercospora fijiensis CIRAD86]	ref|XP 007925292.1|uncharacterized protein MYCFIDRAFT 214819 [Pseudocercospora fijiensis CIRAD86]/gb|EME84668.1|hypothetical protein MYCFIDRAFT 214819 [Pseudocercospora fijiensis CIRAD86];gb|KAF7196372.1|hypothetical protein HII31 02439 [Pseudocercospora fuligena];gb|KXT00120.1|hypothetical protein AC578 3277 [Pseudocercospora eumusae];gb|KXT11687.1|hypothetical protein AC579 6489 [Pseudocercospo…	Up-regulated during septation-domain-containing protein	214819	-	PredHel=0	1175	5	0.00425532	86	56	45	60	45	6	125.982	I1RML6#red vir	Fusarium graminearum	IPR029191;	Ubiquitin-like domain superfamily;Ubiquitin-like domain superfamily;Ubiquitin-like domain superfamily;Ubiquitin-like domain superfamily;Ubiquitin-like domain superfamily;Ubiquitin-like domain superfamily;Ubiquitin-like domain superfamily;Ubiquitin-like domain superfamily;Ubiquitin-like domain superfamily;Ubiquitin-like domain superfamily;Up-regulated during septation protein 1;Up-regulated during…	WideEffHunter	Crinkler	-	GO:0005737;GO:0006782;GO:0051539;GO:0051989	cytoplasm;protoporphyrinogen IX biosynthetic process;4 iron, 4 sulfur cluster binding;coproporphyrinogen dehydrogenase activity	Cellular Component;Biological Process;Molecular Function;Molecular Function	EC:1.3.98.3	Coproporphyrinogen dehydrogenase
Pfijiensis_1765	KXT17846.1 hypothetical protein AC579 5353 [Pseudocercospora musae]	ref|XP 007928328.1|uncharacterized protein MYCFIDRAFT 86431 [Pseudocercospora fijiensis CIRAD86]/gb|EME81013.1|hypothetical protein MYCFIDRAFT 86431 [Pseudocercospora fijiensis CIRAD86];gb|KAF7190594.1|hypothetical protein HII31 07753 [Pseudocercospora fuligena];gb|KXT17846.1|hypothetical protein AC579 5353 [Pseudocercospora musae];gb|KXT04046.1|hypothetical protein AC578 4927 [Pseudocercospora e…	Curved DNA-binding protein	86431	-	PredHel=9	391	4	0.0102302	35	22	24	6	4	8	125.62	A0A384JIS4#red vir	Botrytis cinerea	IPR013083;IPR013083;IPR019787;IPR019786;IPR019787;IPR011011;IPR011011	NEDD4/Bsd2;Zinc finger, RING/FYVE/PHD-type;Zinc finger, RING/FYVE/PHD-type;Zinc finger, PHD-finger;Zinc finger, PHD-finger;Zinc finger, PHD-finger;Zinc finger, PHD-finger;Zinc finger, PHD-finger;Zinc finger, PHD-finger;Zinc finger, PHD-finger;Zinc finger, PHD-finger;Zinc finger, PHD-finger;Zinc finger, PHD-finger;Zinc finger, PHD-finger;Zinc finger, PHD-finger;Zinc finger, PHD-finger;Zinc finger,…	-	-	-	GO:0006357;GO:0016020;GO:0016575;GO:0046872;GO:0070822	regulation of transcription by RNA polymerase II;membrane;histone deacetylation;metal ion binding;Sin3-type complex	Biological Process;Cellular Component;Biological Process;Molecular Function;Cellular Component	-	-
Pfijiensis_2117	XP 007923488.1 hypothetical protein MYCFIDRAFT 186446 [Pseudocercospora fijiensis CIRAD86]	ref|XP 007923488.1|uncharacterized protein MYCFIDRAFT 186446 [Pseudocercospora fijiensis CIRAD86]/gb|EME86090.1|hypothetical protein MYCFIDRAFT 186446 [Pseudocercospora fijiensis CIRAD86];gb|KAF7190206.1|3-hydroxyisobutyryl-CoA hydrolase, mitochondrial [Pseudocercospora fuligena];gb|KXS94620.1|hypothetical protein AC578 10639 [Pseudocercospora eumusae];gb|KXT17967.1|hypothetical protein AC579 963…	ClpP/crotonase	186446	-	PredHel=0	485	1	0.00206186	36	24	26	34	12	8	125.62	Q4WF54#red vir	Aspergillus fumigatus	IPR045004;IPR032259;IPR018376;IPR029045	Enoyl-CoA hydratase/isomerase domain;Enoyl-CoA hydratase/isomerase domain;Enoyl-CoA hydratase/isomerase, HIBYL-CoA-H type;Enoyl-CoA hydratase/isomerase, conserved site;Enoyl-CoA hydratase/isomerase, conserved site;ClpP/crotonase-like domain superfamily	-	-	-	GO:0003860;GO:0005739;GO:0009081;GO:0016020;GO:0046395;GO:1901565;GO:1901605	3-hydroxyisobutyryl-CoA hydrolase activity;mitochondrion;branched-chain amino acid metabolic process;membrane;carboxylic acid catabolic process;organonitrogen compound catabolic process;alpha-amino acid metabolic process	Molecular Function;Cellular Component;Biological Process;Cellular Component;Biological Process;Biological Process;Biological Process	EC:3.1.2.4	3-hydroxyisobutyryl-CoA hydrolase
Pfijiensis_950	XP 007922049.1 hypothetical protein MYCFIDRAFT 213653 [Pseudocercospora fijiensis CIRAD86]	ref|XP 007922049.1|uncharacterized protein MYCFIDRAFT 213653 [Pseudocercospora fijiensis CIRAD86]/gb|EME89411.1|hypothetical protein MYCFIDRAFT 213653 [Pseudocercospora fijiensis CIRAD86];gb|KXT08115.1|hypothetical protein AC579 3954 [Pseudocercospora musae];gb|KAF7192995.1|Protein kinase kin1 [Pseudocercospora fuligena];gb|KXT04440.1|hypothetical protein AC578 3623 [Pseudocercospora eumusae]/gb|…	Pkinase-domain-containing protein	213653	-	PredHel=0	1071	6	0.00560224	103	83	88	61	41	6	125.62	Q4WSZ7#unaf patho	Aspergillus fumigatus	IPR001772;IPR000719;IPR008271;IPR017441;IPR000719;IPR001772;IPR011009;IPR028375	FAD/NAD(P)-binding domain superfamily;Kinase associated domain 1 (KA1);Protein kinase domain;Protein kinase domain;Protein kinase domain;Protein kinase domain;Protein kinase domain;Protein kinase domain;Protein kinase domain;Protein kinase domain;Protein kinase domain;Protein kinase domain;Protein kinase domain;Protein kinase domain;Protein kinase domain;Protein kinase domain;Protein kinase domai…	-	-	-	GO:0000226;GO:0004674;GO:0005524;GO:0005743;GO:0006468;GO:0007009;GO:0030950;GO:0032178;GO:0035556;GO:0035839;GO:0035841;GO:0035842;GO:0051523;GO:0071963;GO:1902408	microtubule cytoskeleton organization;protein serine/threonine kinase activity;ATP binding;mitochondrial inner membrane;protein phosphorylation;plasma membrane organization;establishment or maintenance of actin cytoskeleton polarity;medial membrane band;intracellular signal transduction;non-growing cell tip;new growing cell tip;old cell tip after activation of bipolar cell growth;cell growth mode…	Biological Process;Molecular Function;Molecular Function;Cellular Component;Biological Process;Biological Process;Biological Process;Cellular Component;Biological Process;Cellular Component;Cellular Component;Cellular Component;Biological Process;Biological Process;Biological Process	EC:2.7.1	Transferring phosphorus-containing groups
Pfijiensis_1202	XP 007927039.1 hypothetical protein MYCFIDRAFT 50261 [Pseudocercospora fijiensis CIRAD86]	ref|XP 007927039.1|uncharacterized protein MYCFIDRAFT 50261 [Pseudocercospora fijiensis CIRAD86]/gb|EME81908.1|hypothetical protein MYCFIDRAFT 50261 [Pseudocercospora fijiensis CIRAD86];gb|KAF7189858.1|S-adenosylmethionine decarboxylase proenzyme [Pseudocercospora fuligena];gb|KXT17549.1|hypothetical protein AC579 6188 [Pseudocercospora musae];gb|KXT17550.1|hypothetical protein AC579 6188 [Pseudo…	S-adenosylmethionine decarboxylase proenzyme	50261	-	PredHel=0	525	9	0.0171429	44	38	34	25	18	7	125.26	Q4WEN8#lethal	Aspergillus fumigatus	IPR001985;IPR001985;IPR018166;IPR016067	Papain-like cysteine peptidase superfamily;S-adenosylmethionine decarboxylase;S-adenosylmethionine decarboxylase;S-adenosylmethionine decarboxylase;S-adenosylmethionine decarboxylase, conserved site;S-adenosylmethionine decarboxylase, core	-	-	-	GO:0004014;GO:0005829;GO:0005886;GO:0006597;GO:0007049;GO:0008295;GO:0008360;GO:0008658;GO:0016787;GO:0051301	adenosylmethionine decarboxylase activity;cytosol;plasma membrane;spermine biosynthetic process;cell cycle;spermidine biosynthetic process;regulation of cell shape;penicillin binding;hydrolase activity;cell division	Molecular Function;Cellular Component;Cellular Component;Biological Process;Biological Process;Biological Process;Biological Process;Molecular Function;Molecular Function;Biological Process	EC:3;EC:4.1.1.50	Hydrolases;Adenosylmethionine decarboxylase
Pfijiensis_2051	XP 007929195.1 hypothetical protein MYCFIDRAFT 216120 [Pseudocercospora fijiensis CIRAD86]	ref|XP 007929195.1|uncharacterized protein MYCFIDRAFT 216120 [Pseudocercospora fijiensis CIRAD86]/gb|EME80151.1|hypothetical protein MYCFIDRAFT 216120 [Pseudocercospora fijiensis CIRAD86];gb|KAF7194945.1|putative serine/threonine-protein kinase fhkC [Pseudocercospora fuligena];gb|KXT18161.1|hypothetical protein AC579 7686 [Pseudocercospora musae];ref|XP 033669845.1|uncharacterized protein M409DRA…	lanosterol 14-alpha-demethylase	216120	-	PredHel=0	697	7	0.010043	46	40	50	49	23	8	125.26	I1RSK0#unaf patho	Fusarium graminearum	IPR000719;IPR000253;IPR008271;IPR017441;IPR000253;IPR000719;IPR011009;IPR008984	Protein kinase domain;Protein kinase domain;Forkhead-associated (FHA) domain;Forkhead-associated (FHA) domain;Forkhead-associated (FHA) domain;Forkhead-associated (FHA) domain;Forkhead-associated (FHA) domain;Forkhead-associated (FHA) domain;Forkhead-associated (FHA) domain;Forkhead-associated (FHA) domain;Forkhead-associated (FHA) domain;Serine/threonine-protein kinase, active site;Protein kinas…	WideEffHunter	RXLR	-	GO:0004674;GO:0005515;GO:0005524;GO:0005634;GO:0006468;GO:0016020;GO:0044773;GO:0140014	protein serine/threonine kinase activity;protein binding;ATP binding;nucleus;protein phosphorylation;membrane;mitotic DNA damage checkpoint signaling;mitotic nuclear division	Molecular Function;Molecular Function;Molecular Function;Cellular Component;Biological Process;Cellular Component;Biological Process;Biological Process	EC:2.7.1	Transferring phosphorus-containing groups
Pfijiensis_570	XP 007923056.1 hypothetical protein MYCFIDRAFT 161135 [Pseudocercospora fijiensis CIRAD86]	ref|XP 007923056.1|uncharacterized protein MYCFIDRAFT 161135 [Pseudocercospora fijiensis CIRAD86]/gb|EME85452.1|hypothetical protein MYCFIDRAFT 161135 [Pseudocercospora fijiensis CIRAD86];ref|XP 007674890.1|uncharacterized protein BAUCODRAFT 574156 [Baudoinia panamericana UAMH 10762]/gb|EMC98097.1|hypothetical protein BAUCODRAFT 574156 [Baudoinia panamericana UAMH 10762];ref|XP 033464053.1|unchar…	transmembrane GTPase Fzo1	161135	-	PredHel=0	906	7	0.00772627	79	49	43	48	41	6	125.26	G4N536#red vir	Magnaporthe oryzae	IPR027417;IPR045063;IPR027094;IPR030381;IPR027417	F-box-like domain superfamily;P-loop containing nucleoside triphosphate hydrolase;Dynamin, N-terminal;Dynamin, N-terminal;Dynamin, N-terminal;Dynamin, N-terminal;Dynamin, N-terminal;Dynamin, N-terminal;Dynamin, N-terminal;Mitofusin family;Dynamin-type guanine nucleotide-binding (G) domain;P-loop containing nucleoside triphosphate hydrolase	-	-	-	GO:0003924;GO:0005525;GO:0005741;GO:0008053;GO:0019538	GTPase activity;GTP binding;mitochondrial outer membrane;mitochondrial fusion;protein metabolic process	Molecular Function;Molecular Function;Cellular Component;Biological Process;Biological Process	EC:3.6.1.15	Nucleoside-triphosphate phosphatase
Pfijiensis_800	XP 007923941.1 hypothetical protein MYCFIDRAFT 202648 [Pseudocercospora fijiensis CIRAD86]	ref|XP 007923941.1|uncharacterized protein MYCFIDRAFT 202648 [Pseudocercospora fijiensis CIRAD86]/gb|EME86786.1|hypothetical protein MYCFIDRAFT 202648 [Pseudocercospora fijiensis CIRAD86];gb|KAF7187687.1|Integral membrane protein sed5 [Pseudocercospora fuligena];gb|KXT15993.1|hypothetical protein AC579 9516 [Pseudocercospora musae];gb|KXS95734.1|hypothetical protein AC578 5299 [Pseudocercospora e…	syntaxin 5	202648	-	PredHel=1	352	0	0	30	21	14	13	12	3	125.26	I1RE18#red vir	Fusarium graminearum	IPR000727;IPR021538;IPR045242;IPR000727;IPR010989	Zinc finger, SWIM-type;Zinc finger, SWIM-type;Target SNARE coiled-coil homology domain;Syntaxin-5, N-terminal, Sly1p-binding domain;Syntaxin-5, N-terminal, Sly1p-binding domain;Syntaxin-5, N-terminal, Sly1p-binding domain;Syntaxin-5, N-terminal, Sly1p-binding domain;Syntaxin-5, N-terminal, Sly1p-binding domain;Syntaxin;Target SNARE coiled-coil homology domain;Target SNARE coiled-coil homology dom…	-	-	-	GO:0000139;GO:0000149;GO:0005484;GO:0005773;GO:0005801;GO:0005886;GO:0006886;GO:0006888;GO:0006891;GO:0031201;GO:0048280;GO:0051640;GO:0090083	Golgi membrane;SNARE binding;SNAP receptor activity;vacuole;cis-Golgi network;plasma membrane;intracellular protein transport;endoplasmic reticulum to Golgi vesicle-mediated transport;intra-Golgi vesicle-mediated transport;SNARE complex;vesicle fusion with Golgi apparatus;organelle localization;regulation of inclusion body assembly	Cellular Component;Molecular Function;Molecular Function;Cellular Component;Cellular Component;Cellular Component;Biological Process;Biological Process;Biological Process;Cellular Component;Biological Process;Biological Process;Biological Process	-	-
Pfijiensis_1163	XP 007925013.1 hypothetical protein MYCFIDRAFT 163190 [Pseudocercospora fijiensis CIRAD86]	ref|XP 007925013.1|uncharacterized protein MYCFIDRAFT 163190 [Pseudocercospora fijiensis CIRAD86]/gb|EME84389.1|hypothetical protein MYCFIDRAFT 163190 [Pseudocercospora fijiensis CIRAD86];gb|KAF7195780.1|Rho1 guanine nucleotide exchange factor 1 [Pseudocercospora fuligena];gb|KXT12844.1|hypothetical protein AC579 7605 [Pseudocercospora musae];gb|KXT07054.1|hypothetical protein AC578 7278 [Pseudoc…	citron like protein	163190	-	PredHel=0	1188	17	0.0143098	92	66	82	72	55	9	125.081	I1RWA9#red vir	Fusarium graminearum	IPR000591;IPR001180;IPR035899;IPR041675;IPR036388;IPR011993;IPR000219;IPR001180;IPR000219;IPR000219;IPR035899;IPR036390	DEP domain;Citron homology (CNH) domain;Dbl homology (DH) domain superfamily;Pleckstrin homology domain 5;Winged helix-like DNA-binding domain superfamily;PH-like domain superfamily;Dbl homology (DH) domain;Dbl homology (DH) domain;Dbl homology (DH) domain;Dbl homology (DH) domain;Dbl homology (DH) domain;Dbl homology (DH) domain;Dbl homology (DH) domain;Dbl homology (DH) domain;Dbl homology (DH)…	-	-	-	GO:0005085;GO:0016984;GO:0019253;GO:0031470;GO:0035556;GO:0050790	guanyl-nucleotide exchange factor activity;ribulose-bisphosphate carboxylase activity;reductive pentose-phosphate cycle;carboxysome;intracellular signal transduction;regulation of catalytic activity	Molecular Function;Molecular Function;Biological Process;Cellular Component;Biological Process;Biological Process	EC:4.1.1.39	Ribulose-bisphosphate carboxylase
Pfijiensis_691	KXT16973.1 hypothetical protein AC579 7407 [Pseudocercospora musae]	ref|XP 007927076.1|uncharacterized protein MYCFIDRAFT 57218 [Pseudocercospora fijiensis CIRAD86]/gb|EME81676.1|hypothetical protein MYCFIDRAFT 57218 [Pseudocercospora fijiensis CIRAD86];gb|KXS99334.1|hypothetical protein AC578 6743 [Pseudocercospora eumusae];ref|XP 016760434.1|vacuolar ATP synthase catalytic subunit A [Sphaerulina musiva SO2202]/gb|EMF12313.1|vacuolar ATP synthase catalytic subun…	ATP synthase alpha subunit vacuolar	57218	-	PredHel=0	609	7	0.0114943	52	34	31	43	14	7	124.902	Q5AJB1#loss patho	Candida albicans	IPR004100;IPR024034;IPR023366;IPR005725;IPR027417;IPR000194;IPR031686;IPR022878;IPR020003;IPR022878;IPR027417;IPR036121;	Amino acid/polyamine transporter I;Amino acid/polyamine transporter I;ATPase, F1/V1/A1 complex, alpha/beta subunit, N-terminal domain;ATPase, F1/V1 complex, beta/alpha subunit, C-terminal;ATP synthase subunit alpha, N-terminal domain-like superfamily;ATPase, V1 complex, subunit A;P-loop containing nucleoside triphosphate hydrolase;ATPase, F1/V1/A1 complex, alpha/beta subunit, nucleotide-binding d…	-	[LI]xAR	-	GO:0000221;GO:0000329;GO:0003924;GO:0005524;GO:0005525;GO:0007035;GO:0012505;GO:0015986;GO:0016887;GO:0019538;GO:0046933;GO:0046961;GO:0090463;GO:0090464;GO:0090465;GO:1902600	vacuolar proton-transporting V-type ATPase, V1 domain;fungal-type vacuole membrane;GTPase activity;ATP binding;GTP binding;vacuolar acidification;endomembrane system;proton motive force-driven ATP synthesis;ATP hydrolysis activity;protein metabolic process;proton-transporting ATP synthase activity, rotational mechanism;proton-transporting ATPase activity, rotational mechanism;intracellular lysine…	Cellular Component;Cellular Component;Molecular Function;Molecular Function;Molecular Function;Biological Process;Cellular Component;Biological Process;Molecular Function;Biological Process;Molecular Function;Molecular Function;Biological Process;Biological Process;Biological Process;Biological Process	EC:7.1.3.1;EC:7.1.2.2;EC:6;EC:3.6.1.15	H(+)-exporting diphosphatase;H(+)-transporting two-sector ATPase;Ligases;Nucleoside-triphosphate phosphatase
Pfijiensis_361-2	KXT08051.1 hypothetical protein AC579 207 [Pseudocercospora musae]	ref|XP 007924488.1|uncharacterized protein MYCFIDRAFT 102479, partial [Pseudocercospora fijiensis CIRAD86]/gb|EME83862.1|hypothetical protein MYCFIDRAFT 102479, partial [Pseudocercospora fijiensis CIRAD86];gb|KXT08051.1|hypothetical protein AC579 207 [Pseudocercospora musae];gb|KXS98875.1|hypothetical protein AC578 10851 [Pseudocercospora eumusae];gb|KXT02360.1|hypothetical protein AC578 184 [Pse…	RF2-like protein, putative Ecp2 effector protein, putative necrosis-inducing factor-domain-containing protein	102479	-	PredHel=0	89	3	0.0337079	8	4	1	2	8	1	124.724	Q00365#red vir;effector;unaf patho	Fulvia fulva	IPR029226	Ecp2 effector protein	WideEffHunter	-	Ecp2-2	-	-	-	-	-
Pfijiensis_1440	XP 007921121.1 glycoside hydrolase family 72 protein [Pseudocercospora fijiensis CIRAD86]	ref|XP 007921121.1|glycoside hydrolase family 72 protein [Pseudocercospora fijiensis CIRAD86]/gb|EME87820.1|glycoside hydrolase family 72 protein [Pseudocercospora fijiensis CIRAD86];gb|KAF7184972.1|1,3-beta-glucanosyltransferase gel1 [Pseudocercospora fuligena];gb|KXT04007.1|hypothetical protein AC578 9260 [Pseudocercospora eumusae];gb|KXT12487.1|hypothetical protein AC579 7368 [Pseudocercospora…	1,3-beta-glucanosyltransferase	209620	Signal peptide	PredHel=1	451	8	0.0177384	48	28	21	23	22	3	124.547	G4MV25#unaf patho;loss patho	Magnaporthe oryzae	IPR004886;IPR004886;IPR017853	Glucanosyltransferase;Glucanosyltransferase;Glucanosyltransferase;Glucanosyltransferase;Glucanosyltransferase;Glycoside hydrolase superfamily	WideEffHunter	[LI]xAR	-	GO:0003677;GO:0005737;GO:0005886;GO:0006260;GO:0009272;GO:0009277;GO:0016740;GO:0016787;GO:0044036;GO:0044038;GO:0044249;GO:0051274	DNA binding;cytoplasm;plasma membrane;DNA replication;fungal-type cell wall biogenesis;fungal-type cell wall;transferase activity;hydrolase activity;cell wall macromolecule metabolic process;cell wall macromolecule biosynthetic process;cellular biosynthetic process;beta-glucan biosynthetic process	Molecular Function;Cellular Component;Cellular Component;Biological Process;Biological Process;Cellular Component;Molecular Function;Molecular Function;Biological Process;Biological Process;Biological Process;Biological Process	EC:2;EC:3	Transferases;Hydrolases
Pfijiensis_1455	XP 007921292.1 hypothetical protein MYCFIDRAFT 184912 [Pseudocercospora fijiensis CIRAD86]	ref|XP 007921292.1|uncharacterized protein MYCFIDRAFT 184912 [Pseudocercospora fijiensis CIRAD86]/gb|EME88123.1|hypothetical protein MYCFIDRAFT 184912 [Pseudocercospora fijiensis CIRAD86];gb|KXT07494.1|hypothetical protein AC578 482 [Pseudocercospora eumusae];gb|KXT14677.1|hypothetical protein AC579 6407 [Pseudocercospora musae];gb|EME50232.1|hypothetical protein DOTSEDRAFT 68942 [Dothistroma sep…	putative basic-leucine zipper domain-containing protein	184912	-	PredHel=0	425	1	0.00235294	44	23	46	13	14	0	124.547	B8N3U5#red vir;unaf patho	Aspergillus flavus	IPR004827;IPR046347	Cytochrome P450 superfamily;Cytochrome P450 superfamily;Cytochrome P450 superfamily;Cytochrome P450 superfamily;Cytochrome P450 superfamily;Cytochrome P450 superfamily;Cytochrome P450 superfamily;Cytochrome P450 superfamily;Cytochrome P450 superfamily;Cytochrome P450 superfamily;Basic-leucine zipper domain;Basic-leucine zipper domain;Basic-leucine zipper domain superfamily	WideEffHunter	RXLR	-	GO:0000977;GO:0001228;GO:0006306;GO:0008168;GO:0016020;GO:0043618;GO:0045944;GO:0090575	RNA polymerase II transcription regulatory region sequence-specific DNA binding;DNA-binding transcription activator activity, RNA polymerase II-specific;DNA methylation;methyltransferase activity;membrane;regulation of transcription from RNA polymerase II promoter in response to stress;positive regulation of transcription by RNA polymerase II;RNA polymerase II transcription regulator complex	Molecular Function;Molecular Function;Biological Process;Molecular Function;Cellular Component;Biological Process;Biological Process;Cellular Component	EC:2.1.1	Transferring one-carbon groups
Pfijiensis_503	XP 007920699.1 hypothetical protein MYCFIDRAFT 201016 [Pseudocercospora fijiensis CIRAD86]	ref|XP 007920699.1|uncharacterized protein MYCFIDRAFT 201016 [Pseudocercospora fijiensis CIRAD86]/gb|EME87150.1|hypothetical protein MYCFIDRAFT 201016 [Pseudocercospora fijiensis CIRAD86];gb|KXT14598.1|hypothetical protein AC579 3688 [Pseudocercospora musae];gb|KAF7186940.1|Lysophospholipase 1 [Pseudocercospora fuligena];gb|KXT02593.1|hypothetical protein AC578 10653 [Pseudocercospora eumusae];gb…	lysophospholipase Plb2	201016	Signal peptide	PredHel=0	618	9	0.0145631	52	55	37	10	47	14	124.017	Q8TG07#unaf patho	Candida glabrata	IPR002642;IPR002642;IPR016035	Polyprenol kinase family;Lysophospholipase, catalytic domain;Lysophospholipase, catalytic domain;Lysophospholipase, catalytic domain;Acyl transferase/acyl hydrolase/lysophospholipase	-	-	-	GO:0004622;GO:0004623;GO:0005829;GO:0016020;GO:0043231;GO:0046475;GO:0102545	lysophospholipase activity;phospholipase A2 activity;cytosol;membrane;intracellular membrane-bounded organelle;glycerophospholipid catabolic process;phosphatidyl phospholipase B activity	Molecular Function;Molecular Function;Cellular Component;Cellular Component;Cellular Component;Biological Process;Molecular Function	EC:3.1.1.5;EC:3.1.1.4	Lysophospholipase;Phospholipase A(2)
Pfijiensis_1346	KXS95545.1 hypothetical protein AC579 706 [Pseudocercospora musae]	ref|XP 007931333.1|uncharacterized protein MYCFIDRAFT 60946 [Pseudocercospora fijiensis CIRAD86]/gb|EME77678.1|hypothetical protein MYCFIDRAFT 60946 [Pseudocercospora fijiensis CIRAD86];gb|KAF7196194.1|Protein CWH43 [Pseudocercospora fuligena];gb|KXS94202.1|hypothetical protein AC578 9960 [Pseudocercospora eumusae];gb|KXS94200.1|hypothetical protein AC578 9960 [Pseudocercospora eumusae];gb|KXS955…	calcofluor white hypersensitive protein	60946	-	PredHel=17	952	8	0.00840336	64	52	58	32	33	31	123.841	E9EHY0#red vir	Metarhizium acridum	IPR019402;IPR036691;IPR036691	Frag1/DRAM/Sfk1;Endonuclease/exonuclease/phosphatase superfamily;Endonuclease/exonuclease/phosphatase superfamily;Endonuclease/exonuclease/phosphatase superfamily	WideEffHunter	LysM	-	GO:0005635;GO:0005773;GO:0005886;GO:0005934;GO:0005935;GO:0006506;GO:0031505;GO:1990578	nuclear envelope;vacuole;plasma membrane;cellular bud tip;cellular bud neck;GPI anchor biosynthetic process;fungal-type cell wall organization;perinuclear endoplasmic reticulum membrane	Cellular Component;Cellular Component;Cellular Component;Cellular Component;Cellular Component;Biological Process;Biological Process;Cellular Component	-	-
Pfijiensis_1038	XP 007923037.1 hypothetical protein MYCFIDRAFT 186050 [Pseudocercospora fijiensis CIRAD86]	ref|XP 007923037.1|uncharacterized protein MYCFIDRAFT 186050 [Pseudocercospora fijiensis CIRAD86]/gb|EME85425.1|hypothetical protein MYCFIDRAFT 186050 [Pseudocercospora fijiensis CIRAD86];gb|KXT05381.1|hypothetical protein AC578 10983 [Pseudocercospora eumusae];ref|XP 047758377.1|uncharacterized protein CLAFUR5 03045 [Fulvia fulva]/gb|UJO14011.1|hypothetical protein CLAFUR5 03045 [Fulvia fulva];g…	MFS general substrate transporter	186050	-	PredHel=12	511	6	0.0117417	38	30	33	19	18	9	123.143	I1RIT1#red vir	Fusarium graminearum	IPR036259;IPR011701;IPR020846;IPR036259	MFS transporter superfamily;Major facilitator superfamily;Major facilitator superfamily;Major facilitator superfamily;Major facilitator superfamily;Major facilitator superfamily domain;Major facilitator superfamily domain;MFS transporter superfamily	WideEffHunter	RXLR	-	GO:0005886;GO:0019888;GO:0022857;GO:0050790;GO:0055085	plasma membrane;protein phosphatase regulator activity;transmembrane transporter activity;regulation of catalytic activity;transmembrane transport	Cellular Component;Molecular Function;Molecular Function;Biological Process;Biological Process	-	-
Pfijiensis_1715	XP 007923187.1 hypothetical protein MYCFIDRAFT 161290 [Pseudocercospora fijiensis CIRAD86]	ref|XP 007923187.1|uncharacterized protein MYCFIDRAFT 161290 [Pseudocercospora fijiensis CIRAD86]/gb|EME85641.1|hypothetical protein MYCFIDRAFT 161290 [Pseudocercospora fijiensis CIRAD86];gb|KAF7194407.1|putative phospholipid-transporting ATPase NEO1 [Pseudocercospora fuligena];gb|KXS95928.1|hypothetical protein AC578 7996 [Pseudocercospora eumusae];ref|XP 033665928.1|uncharacterized protein M409…	phospholipid-translocating P-type ATPase-like protein	161290	-	PredHel=5	1122	9	0.00802139	89	75	40	59	35	12	123.143	G4NGP6#loss patho	Magnaporthe oryzae	IPR006539;IPR032630;IPR001757;IPR023299;IPR023214;IPR044492;IPR018303;IPR036412;IPR023299;IPR008250;IPR023298	Nascent polypeptide-associated complex NAC domain;Nascent polypeptide-associated complex NAC domain;P-type ATPase, subfamily IV;P-type ATPase, subfamily IV;P-type ATPase, C-terminal;P-type ATPase;P-type ATPase, cytoplasmic domain N;HAD superfamily;HAD superfamily;P-type ATPase, haloacid dehalogenase domain;P-type ATPase, haloacid dehalogenase domain;P-type ATPase, haloacid dehalogenase domain;P-t…	WideEffHunter	PDI	-	GO:0000139;GO:0000287;GO:0005524;GO:0005770;GO:0005773;GO:0005802;GO:0005886;GO:0006890;GO:0006897;GO:0006900;GO:0007033;GO:0010324;GO:0016887;GO:0045332;GO:0140326	Golgi membrane;magnesium ion binding;ATP binding;late endosome;vacuole;trans-Golgi network;plasma membrane;retrograde vesicle-mediated transport, Golgi to endoplasmic reticulum;endocytosis;vesicle budding from membrane;vacuole organization;membrane invagination;ATP hydrolysis activity;phospholipid translocation;ATPase-coupled intramembrane lipid transporter activity	Cellular Component;Molecular Function;Molecular Function;Cellular Component;Cellular Component;Cellular Component;Cellular Component;Biological Process;Biological Process;Biological Process;Biological Process;Biological Process;Molecular Function;Biological Process;Molecular Function	EC:7.6.2.1;EC:3.6.1.15	P-type phospholipid transporter;Nucleoside-triphosphate phosphatase
Pfijiensis_1393	XP 007928772.1 hypothetical protein MYCFIDRAFT 31239 [Pseudocercospora fijiensis CIRAD86]	ref|XP 007928772.1|uncharacterized protein MYCFIDRAFT 31239 [Pseudocercospora fijiensis CIRAD86]/gb|EME79951.1|hypothetical protein MYCFIDRAFT 31239 [Pseudocercospora fijiensis CIRAD86];gb|KXS95986.1|hypothetical protein AC578 8082 [Pseudocercospora eumusae];gb|KAF7188194.1|ATP phosphoribosyltransferase [Pseudocercospora fuligena];gb|KXS96060.1|hypothetical protein AC579 6357 [Pseudocercospora mu…	ATP phosphoribosyltransferase	31239	-	PredHel=0	333	4	0.012012	18	27	14	19	13	1	122.797	B5QZL1#red vir	Salmonella enterica	IPR013820;IPR013115;IPR013820;IPR015867;IPR013115;IPR001348;IPR018198;IPR020621;IPR011322;	ATP phosphoribosyltransferase, catalytic domain;Histidine biosynthesis HisG, C-terminal;ATP phosphoribosyltransferase, catalytic domain;Nitrogen regulatory protein PII/ATP phosphoribosyltransferase, C-terminal;Nitrogen regulatory protein PII/ATP phosphoribosyltransferase, C-terminal;Nitrogen regulatory protein PII/ATP phosphoribosyltransferase, C-terminal;Histidine biosynthesis HisG, C-terminal;A…	WideEffHunter	EAR 1	-	GO:0000105;GO:0000287;GO:0003879;GO:0005737	histidine biosynthetic process;magnesium ion binding;ATP phosphoribosyltransferase activity;cytoplasm	Biological Process;Molecular Function;Molecular Function;Cellular Component	EC:2.4.2.17	ATP phosphoribosyltransferase
Pfijiensis_786	KXT17582.1 hypothetical protein AC579 6167 [Pseudocercospora musae]	ref|XP 007927426.1|uncharacterized protein MYCFIDRAFT 138693 [Pseudocercospora fijiensis CIRAD86]/gb|EME81919.1|hypothetical protein MYCFIDRAFT 138693 [Pseudocercospora fijiensis CIRAD86];gb|KXT04852.1|hypothetical protein AC578 3481 [Pseudocercospora eumusae];gb|KAF7189906.1|WD repeat-containing protein [Pseudocercospora fuligena];gb|KXT17582.1|hypothetical protein AC579 6167 [Pseudocercospora m…	WD domain-containing protein	138693	-	PredHel=0	597	8	0.0134003	56	37	22	12	28	10	122.797	A0A4D6J3T5#red vir	Bursaphelenchus xylophilus	IPR015943;IPR001680;IPR006595;IPR001680;IPR036322	WD40/YVTN repeat-like-containing domain superfamily;WD40 repeat;WD40 repeat;WD40 repeat;WD40 repeat;CTLH, C-terminal LisH motif;CTLH, C-terminal LisH motif;WD40 repeat;WD40-repeat-containing domain superfamily	-	-	-	GO:0005515;GO:0005622;GO:0005839;GO:0006808;GO:0008081;GO:0008773;GO:0016020;GO:0043161;GO:0044248;GO:0055085	protein binding;intracellular anatomical structure;proteasome core complex;regulation of nitrogen utilization;phosphoric diester hydrolase activity;[protein-PII] uridylyltransferase activity;membrane;proteasome-mediated ubiquitin-dependent protein catabolic process;cellular catabolic process;transmembrane transport	Molecular Function;Cellular Component;Cellular Component;Biological Process;Molecular Function;Molecular Function;Cellular Component;Biological Process;Biological Process;Biological Process	EC:3.1.4;EC:2.7.7.59	Acting on ester bonds;[Protein-PII] uridylyltransferase
Pfijiensis_819	XP 007920471.1 hypothetical protein MYCFIDRAFT 76573 [Pseudocercospora fijiensis CIRAD86]	ref|XP 007920471.1|uncharacterized protein MYCFIDRAFT 76573 [Pseudocercospora fijiensis CIRAD86]/gb|EME89221.1|hypothetical protein MYCFIDRAFT 76573 [Pseudocercospora fijiensis CIRAD86];gb|KXS95152.1|hypothetical protein AC578 5109 [Pseudocercospora eumusae];gb|KAF7191414.1|Pre-mRNA-splicing factor prp46 [Pseudocercospora fuligena];emb|SMQ46371.1|unnamed protein product [Zymoseptoria tritici ST99…	Pre-mRNA-splicing factor	76573	-	PredHel=0	486	5	0.0102881	34	40	28	30	15	12	122.453	G4MUR7#loss patho	Magnaporthe oryzae	IPR020472;IPR001680;IPR015943;IPR045241;IPR019775;IPR001680;IPR001680;IPR001680;IPR001680;IPR001680;IPR036322	G-protein beta WD-40 repeat;WD40 repeat;WD40/YVTN repeat-like-containing domain superfamily;WD40/YVTN repeat-like-containing domain superfamily;WD40/YVTN repeat-like-containing domain superfamily;WD40/YVTN repeat-like-containing domain superfamily;WD repeat Prp46/PLRG1-like;WD40 repeat, conserved site;WD40 repeat, conserved site;WD40 repeat, conserved site;WD40 repeat, conserved site;WD40 repeat;…	-	-	-	GO:0000398;GO:0000974;GO:0003677;GO:0005515;GO:0005682;GO:0005829;GO:0009295;GO:0016020;GO:0030261;GO:0030527;GO:0071011;GO:0071013	mRNA splicing, via spliceosome;Prp19 complex;DNA binding;protein binding;U5 snRNP;cytosol;nucleoid;membrane;chromosome condensation;structural constituent of chromatin;precatalytic spliceosome;catalytic step 2 spliceosome	Biological Process;Cellular Component;Molecular Function;Molecular Function;Cellular Component;Cellular Component;Cellular Component;Cellular Component;Biological Process;Molecular Function;Cellular Component;Cellular Component	-	-
Pfijiensis_1471	KXT11227.1 hypothetical protein AC579 5549 [Pseudocercospora musae]	ref|XP 007930616.1|uncharacterized protein MYCFIDRAFT 60460 [Pseudocercospora fijiensis CIRAD86]/gb|EME78862.1|hypothetical protein MYCFIDRAFT 60460 [Pseudocercospora fijiensis CIRAD86];gb|KXT03364.1|hypothetical protein AC578 3978 [Pseudocercospora eumusae];gb|KXT11227.1|hypothetical protein AC579 5549 [Pseudocercospora musae];gb|KAF7187514.1|Ammonium transporter 1 [Pseudocercospora fuligena];re…	ammonium transporter	60460	-	PredHel=11	486	10	0.0205761	35	25	16	14	19	14	122.111	E9EYA3#unaf patho	Metarhizium robertsii	IPR001905;IPR024041;IPR029020;IPR001905;IPR018047;	Ammonium transporter;Ammonium transporter AmtB-like domain;Ammonium/urea transporter;Ammonium transporter;Ammonium transporter, conserved site;Ammonium transporter, conserved site	-	-	-	GO:0005886;GO:0008324;GO:0008519;GO:0072488;GO:0098655	plasma membrane;monoatomic cation transmembrane transporter activity;ammonium transmembrane transporter activity;ammonium transmembrane transport;monoatomic cation transmembrane transport	Cellular Component;Molecular Function;Molecular Function;Biological Process;Biological Process	-	-
Pfijiensis_48	XP 007932583.1 hypothetical protein MYCFIDRAFT 212760 [Pseudocercospora fijiensis CIRAD86]	ref|XP 007926797.1|uncharacterized protein MYCFIDRAFT 203694 [Pseudocercospora fijiensis CIRAD86]/gb|EME83628.1|hypothetical protein MYCFIDRAFT 203694 [Pseudocercospora fijiensis CIRAD86];gb|KXT10203.1|hypothetical protein AC579 438 [Pseudocercospora musae]/gb|KXT10204.1|hypothetical protein AC579 438 [Pseudocercospora musae];gb|KXS93560.1|hypothetical protein AC578 1710 [Pseudocercospora eumusae…	uncharacterized protein MYCFIDRAFT 203694	212760	Signal peptide	PredHel=0	176	6	0.0340909	10	16	10	8	11	2	122.111	Q4X132#lethal	Aspergillus fumigatus	-	-	-	-	-	-	-	-	-	-
Pfijiensis_827	KXT16772.1 hypothetical protein AC579 5483 [Pseudocercospora musae]	ref|XP 007926390.1|uncharacterized protein MYCFIDRAFT 203494 [Pseudocercospora fijiensis CIRAD86]/gb|EME83052.1|hypothetical protein MYCFIDRAFT 203494 [Pseudocercospora fijiensis CIRAD86];gb|KAF7188046.1|putative phosphoketolase 1 [Pseudocercospora fuligena];gb|KXT05220.1|hypothetical protein AC578 8356 [Pseudocercospora eumusae];gb|KXT16772.1|hypothetical protein AC579 5483 [Pseudocercospora mus…	putative phosphoketolase 1	203494	-	PredHel=0	808	9	0.0111386	45	42	46	52	41	18	122.111	Q9HY13#unaf patho;red vir	Pseudomonas aeruginosa	IPR005593;IPR018969;IPR009014;IPR018970;IPR005593;IPR005593;IPR019789;IPR019790;IPR029061;IPR029061	Xylulose 5-phosphate/Fructose 6-phosphate phosphoketolase;Xylulose 5-phosphate/Fructose 6-phosphate phosphoketolase;Xylulose 5-phosphate/Fructose 6-phosphate phosphoketolase;Xylulose 5-phosphate/Fructose 6-phosphate phosphoketolase, C-terminal;Transketolase C-terminal/Pyruvate-ferredoxin oxidoreductase domain II;Xylulose 5-phosphate/Fructose 6-phosphate phosphoketolase, N-terminal;Xylulose 5-phos…	WideEffHunter	YFWxC,EAR 1,PDI	-	GO:0005975;GO:0016832	carbohydrate metabolic process;aldehyde-lyase activity	Biological Process;Molecular Function	EC:4.1.2	Carbon-carbon lyases
Pfijiensis_1887	XP 007930699.1 hypothetical protein MYCFIDRAFT 190635 [Pseudocercospora fijiensis CIRAD86]	ref|XP 007930699.1|uncharacterized protein MYCFIDRAFT 190635 [Pseudocercospora fijiensis CIRAD86]/gb|EME78297.1|hypothetical protein MYCFIDRAFT 190635 [Pseudocercospora fijiensis CIRAD86];gb|KAF7194166.1|Pre-mRNA-splicing factor ATP-dependent RNA helicase prp22 [Pseudocercospora fuligena];gb|KXS93622.1|hypothetical protein AC578 4209 [Pseudocercospora eumusae];gb|PPJ50760.1|hypothetical protein C…	pre-mRNA-splicing factor ATP-dependent RNA helicase PRP43	190635	-	PredHel=0	1173	9	0.00767263	76	61	61	83	36	7	121.771	I1RM25#unaf patho	Fusarium graminearum	IPR001650;IPR007502;IPR027417;IPR012340;IPR027417;IPR003029;IPR011709;IPR002464;IPR003029;IPR001650;IPR014001;IPR012340;IPR027417	P-loop containing nucleoside triphosphate hydrolase;P-loop containing nucleoside triphosphate hydrolase;Helicase, C-terminal;Helicase-associated domain;P-loop containing nucleoside triphosphate hydrolase;P-loop containing nucleoside triphosphate hydrolase;Nucleic acid-binding, OB-fold;P-loop containing nucleoside triphosphate hydrolase;S1 domain;DEAD-box helicase, OB fold;DEAD-box helicase, OB fo…	-	-	-	GO:0000287;GO:0000398;GO:0000974;GO:0003723;GO:0004335;GO:0004386;GO:0005524;GO:0005682;GO:0005684;GO:0005737;GO:0006012;GO:0006351;GO:0016020;GO:0016787;GO:0032984;GO:0046835;GO:0071013;GO:0071014;GO:0071826	magnesium ion binding;mRNA splicing, via spliceosome;Prp19 complex;RNA binding;galactokinase activity;helicase activity;ATP binding;U5 snRNP;U2-type spliceosomal complex;cytoplasm;galactose metabolic process;DNA-templated transcription;membrane;hydrolase activity;protein-containing complex disassembly;carbohydrate phosphorylation;catalytic step 2 spliceosome;post-mRNA release spliceosomal complex…	Molecular Function;Biological Process;Cellular Component;Molecular Function;Molecular Function;Molecular Function;Molecular Function;Cellular Component;Cellular Component;Cellular Component;Biological Process;Biological Process;Cellular Component;Molecular Function;Biological Process;Biological Process;Cellular Component;Cellular Component;Biological Process	EC:2.7.1.6;EC:3	Galactokinase;Hydrolases
Pfijiensis_879	XP 007926495.1 hypothetical protein MYCFIDRAFT 153813 [Pseudocercospora fijiensis CIRAD86]	ref|XP 007926495.1|uncharacterized protein MYCFIDRAFT 153813 [Pseudocercospora fijiensis CIRAD86]/gb|EME83197.1|hypothetical protein MYCFIDRAFT 153813 [Pseudocercospora fijiensis CIRAD86];gb|KAF7185985.1|Sucrose non-fermenting protein kinase 1 [Pseudocercospora fuligena];gb|KXT13546.1|hypothetical protein AC579 1393 [Pseudocercospora musae];gb|KXT05862.1|hypothetical protein AC578 1111 [Pseudocer…	Pkinase-domain-containing protein	153813	-	PredHel=0	872	5	0.00573394	72	49	66	49	33	8	121.771	E5ADK1#loss patho	Leptosphaeria maculans	IPR013896;IPR000719;IPR032270;IPR017441;IPR008271;IPR000719;IPR013896;IPR028375;IPR011009	Armadillo-type fold;Armadillo-type fold;Armadillo-type fold;Carbon catabolite-derepressing protein kinase, ubiquitin-associated domain;Protein kinase domain;AMPK, C-terminal adenylate sensor domain;AMPK, C-terminal adenylate sensor domain;AMPK, C-terminal adenylate sensor domain;AMPK, C-terminal adenylate sensor domain;AMPK, C-terminal adenylate sensor domain;AMPK, C-terminal adenylate sensor dom…	WideEffHunter	RXLR	-	GO:0000144;GO:0003723;GO:0004679;GO:0005085;GO:0005524;GO:0005641;GO:0005774;GO:0006468;GO:0006986;GO:0006995;GO:0007155;GO:0016239;GO:0017148;GO:0031588;GO:0034976;GO:0035556;GO:0042802;GO:0045722;GO:0050790;GO:0071940;GO:0090606;GO:0106310;GO:1900436;GO:2000217;GO:2000222	cellular bud neck septin ring;RNA binding;AMP-activated protein kinase activity;guanyl-nucleotide exchange factor activity;ATP binding;nuclear envelope lumen;vacuolar membrane;protein phosphorylation;response to unfolded protein;cellular response to nitrogen starvation;cell adhesion;positive regulation of macroautophagy;negative regulation of translation;nucleotide-activated protein kinase comple…	Cellular Component;Molecular Function;Molecular Function;Molecular Function;Molecular Function;Cellular Component;Cellular Component;Biological Process;Biological Process;Biological Process;Biological Process;Biological Process;Biological Process;Cellular Component;Biological Process;Biological Process;Molecular Function;Biological Process;Biological Process;Biological Process;Biological Process;…	EC:2.7.11.11	cAMP-dependent protein kinase
Pfijiensis_2163	XP 007927856.1 hypothetical protein MYCFIDRAFT 88416, partial [Pseudocercospora fijiensis CIRAD86]	ref|XP 007927856.1|uncharacterized protein MYCFIDRAFT 88416, partial [Pseudocercospora fijiensis CIRAD86]/gb|EME82510.1|hypothetical protein MYCFIDRAFT 88416, partial [Pseudocercospora fijiensis CIRAD86];gb|KAF7194900.1|Cysteine synthase 1 [Pseudocercospora fuligena];gb|KXT03482.1|hypothetical protein AC578 1606 [Pseudocercospora eumusae];gb|KXS97797.1|hypothetical protein AC579 3142 [Pseudocerco…	cysteine synthase	88416	-	PredHel=0	387	7	0.0180879	24	23	14	26	15	3	121.433	Q4X256#unaf patho;red vir	Aspergillus fumigatus	IPR036052;IPR001926;IPR036052;IPR001216;IPR036052	Tryptophan synthase beta chain-like, PALP domain superfamily;Tryptophan synthase beta chain-like, PALP domain;Tryptophan synthase beta chain-like, PALP domain superfamily;Tryptophan synthase beta chain-like, PALP domain superfamily;Cysteine synthase/cystathionine beta-synthase, pyridoxal-phosphate attachment site;Cysteine synthase/cystathionine beta-synthase, pyridoxal-phosphate attachment site;T…	-	-	-	GO:0004124;GO:0005737;GO:0006535	cysteine synthase activity;cytoplasm;cysteine biosynthetic process from serine	Molecular Function;Cellular Component;Biological Process	EC:2.5.1.47	Cysteine synthase
Pfijiensis_2368	XP 007920880.1 hypothetical protein MYCFIDRAFT 148130 [Pseudocercospora fijiensis CIRAD86]	ref|XP 007920880.1|uncharacterized protein MYCFIDRAFT 148130 [Pseudocercospora fijiensis CIRAD86]/gb|EME87455.1|hypothetical protein MYCFIDRAFT 148130 [Pseudocercospora fijiensis CIRAD86];gb|KAF7185050.1|putative amino-acid permease PB24D3.02c [Pseudocercospora fuligena];gb|KXT12499.1|hypothetical protein AC579 7343 [Pseudocercospora musae];ref|XP 047755511.1|Choline transport protein [Fulvia ful…	amino acid transporter-like protein	148130	-	PredHel=12	527	11	0.0208729	37	37	28	11	16	17	121.433	A0A0H2XHD4#unaf patho;red vir	Staphylococcus aureus	-	-	WideEffHunter	RXLR	-	GO:0016020;GO:0022857;GO:0055085	membrane;transmembrane transporter activity;transmembrane transport	Cellular Component;Molecular Function;Biological Process	-	-
Pfijiensis_1321	XP 007920220.1 hypothetical protein MYCFIDRAFT 60682 [Pseudocercospora fijiensis CIRAD86]	ref|XP 007920220.1|uncharacterized protein MYCFIDRAFT 60682 [Pseudocercospora fijiensis CIRAD86]/gb|EME87219.1|hypothetical protein MYCFIDRAFT 60682 [Pseudocercospora fijiensis CIRAD86];gb|KAF7187380.1|Malonate--CoA ligase ACSF3, mitochondrial [Pseudocercospora fuligena];gb|KXT04283.1|hypothetical protein AC578 7942 [Pseudocercospora eumusae];gb|KXT18851.1|hypothetical protein AC579 3537 [Pseudoc…	acetyl-CoA synthetase-like protein	60682	-	PredHel=0	606	6	0.00990099	45	36	32	38	17	10	121.264	Q8ZPS2#red vir	Salmonella enterica	IPR025110;IPR045851;IPR042099;IPR000873;	AMP-binding enzyme, C-terminal domain;AMP-binding enzyme, C-terminal domain superfamily;ANL, N-terminal domain;AMP-dependent synthetase/ligase domain;AMP-dependent synthetase/ligase domain;AMP-dependent synthetase/ligase domain;AMP-dependent synthetase/ligase domain	-	-	-	GO:0005524;GO:0006631;GO:0016020;GO:0016877;GO:0016887	ATP binding;fatty acid metabolic process;membrane;ligase activity, forming carbon-sulfur bonds;ATP hydrolysis activity	Molecular Function;Biological Process;Cellular Component;Molecular Function;Molecular Function	EC:6.2;EC:3.6.1.15	Forming carbon-sulfur bonds;Nucleoside-triphosphate phosphatase
Pfijiensis_1002	XP 007920116.1 hypothetical protein MYCFIDRAFT 54944, partial [Pseudocercospora fijiensis CIRAD86]	ref|XP 007920116.1|uncharacterized protein MYCFIDRAFT 54944, partial [Pseudocercospora fijiensis CIRAD86]/gb|EME87879.1|hypothetical protein MYCFIDRAFT 54944, partial [Pseudocercospora fijiensis CIRAD86];gb|KAF7187308.1|Delta-1-pyrroline-5-carboxylate dehydrogenase, mitochondrial [Pseudocercospora fuligena];gb|KXT06535.1|hypothetical protein AC578 6107 [Pseudocercospora eumusae];gb|KXT17923.1|hyp…	Delta-1-pyrroline-5-carboxylate dehydrogenase	54944	-	PredHel=0	585	6	0.0102564	49	35	26	32	29	7	121.097	Q9I5F6#red vir	Pseudomonas aeruginosa	IPR005931;IPR015590;IPR016162;IPR016163;IPR029510;IPR016160;IPR005931;IPR016161	Delta-1-pyrroline-5-carboxylate dehydrogenase;Aldehyde dehydrogenase domain;Aldehyde dehydrogenase, N-terminal;Aldehyde dehydrogenase, C-terminal;Aldehyde dehydrogenase, C-terminal;Aldehyde dehydrogenase, C-terminal;Aldehyde dehydrogenase, C-terminal;Aldehyde dehydrogenase, glutamic acid active site;Aldehyde dehydrogenase, cysteine active site;Delta-1-pyrroline-5-carboxylate dehydrogenase;Aldehyd…	-	-	-	GO:0003842;GO:0005759;GO:0010133;GO:0016746	1-pyrroline-5-carboxylate dehydrogenase activity;mitochondrial matrix;proline catabolic process to glutamate;acyltransferase activity	Molecular Function;Cellular Component;Biological Process;Molecular Function	EC:2.3;EC:1.2.1.88	Acyltransferases;L-glutamate gamma-semialdehyde dehydrogenase
Pfijiensis_833	XP 007922114.1 histidine kinase A [Pseudocercospora fijiensis CIRAD86]	ref|XP 007922114.1| histidine kinase A [Pseudocercospora fijiensis CIRAD86] ;gb|KAF7185236.1| Cyanobacterial phytochrome B [Pseudocercospora fuligena] ;gb|KXT13019.1| hypothetical protein AC579 3325 [Pseudocercospora musae] ;gb|KXT04427.1| hypothetical protein AC578 3597 [Pseudocercospora eumusae] ;gb|PPJ49590.1| hypothetical protein CBER1 01897 [Cercospora berteroae] ;ref|XP 047755904.1| Cyanoba…	histidine kinase A	150140	-	PredHel=0	1485	11	0.00740741	140	90	96	76	63	11	120.762	A0A0F7A0T2#incr vir	Cryptococcus neoformans	IPR001294;IPR003661;IPR013654;IPR029016;IPR003018;IPR003594;IPR001789;IPR013515;IPR036890;IPR043150;IPR005467;IPR016132;IPR001789;IPR003661;IPR036890;IPR035965;IPR011006;IPR036097	Phytochrome;Signal transduction histidine kinase, dimerisation/phosphoacceptor domain;PAS fold-2;GAF-like domain superfamily;GAF domain;GAF domain;Histidine kinase/HSP90-like ATPase;Signal transduction response regulator, receiver domain;Phytochrome, central region;Phytochrome, central region;Histidine kinase/HSP90-like ATPase superfamily;Phytochrome, PHY domain superfamily;Phytochrome, PHY domai…	-	-	-	GO:0000155;GO:0000160;GO:0005515;GO:0006355;GO:0009584	phosphorelay sensor kinase activity;phosphorelay signal transduction system;protein binding;regulation of DNA-templated transcription;detection of visible light	Molecular Function;Biological Process;Molecular Function;Biological Process;Biological Process	EC:2.7.3;EC:2.7.13.3	Transferring phosphorus-containing groups;Histidine kinase
Pfijiensis_1895	KXT05352.1 hypothetical protein AC578 11087 [Mycosphaerella eumusae]	ref|XP 007923554.1|uncharacterized protein MYCFIDRAFT 194316 [Pseudocercospora fijiensis CIRAD86]/gb|EME86186.1|hypothetical protein MYCFIDRAFT 194316 [Pseudocercospora fijiensis CIRAD86];gb|KXT12328.1|hypothetical protein AC579 7637 [Pseudocercospora musae];gb|KXT05352.1|hypothetical protein AC578 11087 [Pseudocercospora eumusae];gb|KAF7195712.1|Kinesin-like protein [Pseudocercospora fuligena];r…	kinesin-domain-containing protein	194316	-	PredHel=0	609	5	0.00821018	48	42	27	35	23	3	119.442	Q86ZB5#red vir	Botrytis cinerea	IPR001752;IPR001752;IPR036961;IPR027640;IPR019821;IPR001752;IPR027417	Glycoside hydrolase superfamily;Glycoside hydrolase superfamily;Kinesin motor domain;Kinesin motor domain;Kinesin motor domain superfamily;Kinesin motor domain superfamily;Kinesin motor domain superfamily;Kinesin motor domain superfamily;Kinesin motor domain superfamily;Kinesin motor domain superfamily;Kinesin-like protein;Kinesin motor domain, conserved site;Kinesin motor domain;Kinesin motor do…	-	-	-	GO:0003777;GO:0005524;GO:0005874;GO:0007018;GO:0007052;GO:0008017;GO:0016020;GO:0016787;GO:0022857;GO:0055085;GO:0140014	microtubule motor activity;ATP binding;microtubule;microtubule-based movement;mitotic spindle organization;microtubule binding;membrane;hydrolase activity;transmembrane transporter activity;transmembrane transport;mitotic nuclear division	Molecular Function;Molecular Function;Cellular Component;Biological Process;Biological Process;Molecular Function;Cellular Component;Molecular Function;Molecular Function;Biological Process;Biological Process	EC:3	Hydrolases
Pfijiensis_1984	XP 007923274.1 hypothetical protein MYCFIDRAFT 150826 [Pseudocercospora fijiensis CIRAD86]	ref|XP 007923274.1|uncharacterized protein MYCFIDRAFT 150826 [Pseudocercospora fijiensis CIRAD86]/gb|EME85778.1|hypothetical protein MYCFIDRAFT 150826 [Pseudocercospora fijiensis CIRAD86];gb|KAF7186049.1|Serine/threonine-protein phosphatase T [Pseudocercospora fuligena];gb|KXT12401.1|hypothetical protein AC579 10293 [Pseudocercospora musae];gb|KXT05896.1|hypothetical protein AC578 396 [Pseudocerc…	Metallo-dependent phosphatase	150826	-	PredHel=0	481	6	0.012474	18	21	19	39	26	5	119.442	E9DS54#unaf patho	Metarhizium acridum	IPR006186;IPR004843;IPR013235;IPR029052;IPR011990;IPR006186;IPR019734;IPR041753;IPR029052;IPR011990	Serine/threonine-specific protein phosphatase/bis(5-nucleosyl)-tetraphosphatase;Serine/threonine-specific protein phosphatase/bis(5-nucleosyl)-tetraphosphatase;Calcineurin-like phosphoesterase domain, ApaH type;PPP domain;Metallo-dependent phosphatase-like;Tetratricopeptide-like helical domain superfamily;Tetratricopeptide-like helical domain superfamily;Serine/threonine-specific protein phosphat…	-	-	-	GO:0005515;GO:0005634;GO:0005829;GO:0006470;GO:0009399;GO:0016020;GO:0017018	protein binding;nucleus;cytosol;protein dephosphorylation;nitrogen fixation;membrane;myosin phosphatase activity	Molecular Function;Cellular Component;Cellular Component;Biological Process;Biological Process;Cellular Component;Molecular Function	EC:3.1.3.16	Protein-serine/threonine phosphatase
Pfijiensis_2292	XP 007931522.1 hypothetical protein MYCFIDRAFT 157772 [Pseudocercospora fijiensis CIRAD86]	ref|XP 007931522.1|uncharacterized protein MYCFIDRAFT 157772 [Pseudocercospora fijiensis CIRAD86]/gb|EME77740.1|hypothetical protein MYCFIDRAFT 157772 [Pseudocercospora fijiensis CIRAD86];gb|KAF7198085.1|Protein MSN5 [Pseudocercospora fuligena];gb|KXT15474.1|hypothetical protein AC579 3375 [Pseudocercospora musae];gb|KXT03748.1|hypothetical protein AC578 744 [Pseudocercospora eumusae];ref|XP 0336…	nuclear import and export protein Msn5	157772	-	PredHel=0	1265	18	0.0142292	81	70	47	52	46	21	119.442	G4N1A3#red vir	Magnaporthe oryzae	IPR001494;IPR045478;IPR011989;IPR045065;IPR016024	Protein kinase-like domain superfamily;Importin-beta, N-terminal domain;Exportin-5, C-terminal domain;Armadillo-like helical;Exportin-1/5;Armadillo-type fold	-	-	-	GO:0003723;GO:0005049;GO:0005634;GO:0005737;GO:0006405;GO:0006611;GO:0016020;GO:0031267;GO:0032991	RNA binding;nuclear export signal receptor activity;nucleus;cytoplasm;RNA export from nucleus;protein export from nucleus;membrane;small GTPase binding;protein-containing complex	Molecular Function;Molecular Function;Cellular Component;Cellular Component;Biological Process;Biological Process;Cellular Component;Molecular Function;Cellular Component	-	-
Pfijiensis_1302	XP 007921813.1 hypothetical protein MYCFIDRAFT 213493 [Pseudocercospora fijiensis CIRAD86]	ref|XP 007921813.1|uncharacterized protein MYCFIDRAFT 213493 [Pseudocercospora fijiensis CIRAD86]/gb|EME89002.1|hypothetical protein MYCFIDRAFT 213493 [Pseudocercospora fijiensis CIRAD86];gb|KAF7197186.1|Serine/threonine-protein kinase STE11 [Pseudocercospora fuligena];gb|KXT02491.1|hypothetical protein AC578 4185 [Pseudocercospora eumusae];gb|KXT03639.1|hypothetical protein AC579 1585 [Pseudocer…	MAP kinase-like protein	213493	-	PredHel=0	940	7	0.00744681	99	58	59	51	44	6	118.793	C6KEF4#loss patho	Zymoseptoria tritici	IPR001660;IPR029458;IPR000719;IPR013761;IPR008271;IPR017441;IPR000719;IPR001660;IPR011009;IPR013761	Sterile alpha motif domain;Ras-binding domain of Byr2;Protein kinase domain;Sterile alpha motif/pointed domain superfamily;Sterile alpha motif/pointed domain superfamily;Sterile alpha motif/pointed domain superfamily;Sterile alpha motif/pointed domain superfamily;Sterile alpha motif/pointed domain superfamily;Sterile alpha motif/pointed domain superfamily;Sterile alpha motif/pointed domain superf…	-	-	-	GO:0004672;GO:0005515;GO:0005524;GO:0006468;GO:0007165	protein kinase activity;protein binding;ATP binding;protein phosphorylation;signal transduction	Molecular Function;Molecular Function;Molecular Function;Biological Process;Biological Process	EC:2.7.1	Transferring phosphorus-containing groups
Pfijiensis_1919	XP 007920105.1 glycosyltransferase family 66 protein [Pseudocercospora fijiensis CIRAD86]	ref|XP 007920105.1|glycosyltransferase family 66 protein [Pseudocercospora fijiensis CIRAD86]/gb|EME87676.1|glycosyltransferase family 66 protein [Pseudocercospora fijiensis CIRAD86];gb|KAF7193135.1|Dolichyl-diphosphooligosaccharide--protein glycosyltransferase subunit stt3 [Pseudocercospora fuligena];gb|KXT18992.1|hypothetical protein AC579 8771 [Pseudocercospora musae];gb|KXT00691.1|hypothetica…	Dolichyl-diphosphooligosaccharide--protein glycosyltransferase subunit	54813	-	PredHel=12	763	8	0.0104849	61	43	35	28	24	21	118.793	G2WYZ0#red vir	Verticillium dahliae	IPR003674;IPR003674	Oligosaccharyl transferase, STT3 subunit;Oligosaccharyl transferase, STT3 subunit;Oligosaccharyl transferase, STT3 subunit	WideEffHunter	[LI]xAR	-	GO:0003723;GO:0004579;GO:0005886;GO:0018193;GO:0018279;GO:0043687;GO:0044249;GO:0046872	RNA binding;dolichyl-diphosphooligosaccharide-protein glycotransferase activity;plasma membrane;peptidyl-amino acid modification;protein N-linked glycosylation via asparagine;post-translational protein modification;cellular biosynthetic process;metal ion binding	Molecular Function;Molecular Function;Cellular Component;Biological Process;Biological Process;Biological Process;Biological Process;Molecular Function	EC:2.4.99.18;EC:2.4.1	Dolichyl-diphosphooligosaccharide--protein glycotransferase;Glycosyltransferases
Pfijiensis_422	XP 007929756.1 hypothetical protein MYCFIDRAFT 57809 [Pseudocercospora fijiensis CIRAD86]	gb|KXT05045.1|hypothetical protein AC578 10341 [Pseudocercospora eumusae];ref|XP 007929756.1|uncharacterized protein MYCFIDRAFT 57809 [Pseudocercospora fijiensis CIRAD86]/gb|EME79133.1|hypothetical protein MYCFIDRAFT 57809 [Pseudocercospora fijiensis CIRAD86];gb|KAF7186237.1|Inorganic pyrophosphatase [Pseudocercospora fuligena];ref|XP 033665102.1|uncharacterized protein M409DRAFT 68084 [Zasmidium…	Inorganic pyrophosphatase	57809	-	PredHel=0	304	4	0.0131579	11	14	27	27	17	7	118.793	Q4WX65#lethal	Aspergillus fumigatus	IPR036649;IPR008162;IPR008162;IPR008162;IPR036649	Inorganic pyrophosphatase superfamily;Inorganic pyrophosphatase;Inorganic pyrophosphatase;Inorganic pyrophosphatase;Inorganic pyrophosphatase;Inorganic pyrophosphatase superfamily	WideEffHunter	LysM	-	GO:0000287;GO:0004427;GO:0005730;GO:0005737;GO:0006796;GO:0016020;GO:0042254	magnesium ion binding;inorganic diphosphate phosphatase activity;nucleolus;cytoplasm;phosphate-containing compound metabolic process;membrane;ribosome biogenesis	Molecular Function;Molecular Function;Cellular Component;Cellular Component;Biological Process;Cellular Component;Biological Process	EC:3.6.1.1	Inorganic diphosphatase
Pfijiensis_893	XP 007919711.1 uncharacterized protein MYCFIDRAFT 25669 [Pseudocercospora fijiensis CIRAD86]	ref|XP 007919711.1|uncharacterized protein MYCFIDRAFT 25669 [Pseudocercospora fijiensis CIRAD86]/gb|EME89048.1|hypothetical protein MYCFIDRAFT 25669 [Pseudocercospora fijiensis CIRAD86];gb|KXT00267.1|hypothetical protein AC578 1233 [Pseudocercospora eumusae];gb|KAF7197068.1|Type-1 glutamine synthetase 2 [Pseudocercospora fuligena];gb|KXT17200.1|hypothetical protein AC579 329 [Pseudocercospora mus…	glutamine synthetase/guanido kinase	25669	-	PredHel=0	489	7	0.0143149	32	23	28	30	14	8	118.793	G5EHD8#unaf patho	Magnaporthe oryzae	IPR008146;IPR036651;IPR008146;IPR014746	Glutamine synthetase, catalytic domain;Glutamine synthetase, N-terminal domain superfamily;Glutamine synthetase, N-terminal domain superfamily;Glutamine synthetase, N-terminal domain superfamily;Glutamine synthetase, catalytic domain;Glutamine synthetase/guanido kinase, catalytic domain	-	-	-	GO:0004356;GO:0006542;GO:0016020;GO:0016301;GO:0016310	glutamate-ammonia ligase activity;glutamine biosynthetic process;membrane;kinase activity;phosphorylation	Molecular Function;Biological Process;Cellular Component;Molecular Function;Biological Process	EC:2.7;EC:6.3.1.2	Transferring phosphorus-containing groups;Glutamine synthetase
Pfijiensis_957	XP 007921772.1 hypothetical protein MYCFIDRAFT 149523 [Pseudocercospora fijiensis CIRAD86]	ref|XP 007921772.1|uncharacterized protein MYCFIDRAFT 149523 [Pseudocercospora fijiensis CIRAD86]/gb|EME88936.1|hypothetical protein MYCFIDRAFT 149523 [Pseudocercospora fijiensis CIRAD86];gb|KXT12757.1|hypothetical protein AC579 673 [Pseudocercospora musae];gb|KAF7192555.1|General transcriptional corepressor ssn6 [Pseudocercospora fuligena];gb|KXT06393.1|hypothetical protein AC578 6002 [Pseudocer…	TPR-like protein	149523	-	PredHel=0	872	6	0.00688073	71	29	127	26	37	12	117.832	G2XAE9#red vir	Verticillium dahliae	IPR011990;IPR001440;IPR011990;IPR019734;IPR019734;IPR019734;IPR019734;IPR019734;IPR019734;IPR011990	L-Aspartase-like;Tetratricopeptide-like helical domain superfamily;Tetratricopeptide repeat 1;Tetratricopeptide-like helical domain superfamily;Tetratricopeptide-like helical domain superfamily;Tetratricopeptide-like helical domain superfamily;Tetratricopeptide-like helical domain superfamily;Tetratricopeptide-like helical domain superfamily;Tetratricopeptide-like helical domain superfamily;Tetra…	-	-	-	GO:0000122;GO:0000785;GO:0000978;GO:0005515;GO:0031490	negative regulation of transcription by RNA polymerase II;chromatin;RNA polymerase II cis-regulatory region sequence-specific DNA binding;protein binding;chromatin DNA binding	Biological Process;Cellular Component;Molecular Function;Molecular Function;Molecular Function	-	-
Pfijiensis_1445	KXT08574.1 hypothetical protein AC579 10426 [Pseudocercospora musae]	ref|XP 007930461.1|glycosyltransferase family 2 protein [Pseudocercospora fijiensis CIRAD86]/gb|EME79843.1|glycosyltransferase family 2 protein [Pseudocercospora fijiensis CIRAD86];gb|KAF7198389.1|Chitin synthase 4 [Pseudocercospora fuligena];gb|KXT01626.1|hypothetical protein AC578 8025 [Pseudocercospora eumusae];gb|KXT08574.1|hypothetical protein AC579 10426 [Pseudocercospora musae];gb|KAI53660…	Chitin synthase	167636	-	PredHel=6	1163	21	0.0180567	95	72	66	64	44	20	117.516	Q4WC58#red vir	Aspergillus fumigatus	IPR004835;IPR029044	5'-3' exoribonuclease;5'-3' exoribonuclease;5'-3' exoribonuclease;5'-3' exoribonuclease;5'-3' exoribonuclease;Chitin synthase;Chitin synthase;Nucleotide-diphospho-sugar transferases	-	-	-	GO:0000131;GO:0003677;GO:0003916;GO:0004100;GO:0005727;GO:0005886;GO:0005935;GO:0006260;GO:0030428;GO:0030476;GO:0034221;GO:0045009;GO:0048315;GO:0097271	incipient cellular bud site;DNA binding;DNA topoisomerase activity;chitin synthase activity;extrachromosomal circular DNA;plasma membrane;cellular bud neck;DNA replication;cell septum;ascospore wall assembly;fungal-type cell wall chitin biosynthetic process;chitosome;conidium formation;protein localization to bud neck	Cellular Component;Molecular Function;Molecular Function;Molecular Function;Cellular Component;Cellular Component;Cellular Component;Biological Process;Cellular Component;Biological Process;Biological Process;Cellular Component;Biological Process;Biological Process	EC:2.4.1.16;EC:5	Chitin synthase;Isomerases
Pfijiensis_187	XP 007924167.1 protein kinase ATM/Tel1 [Pseudocercospora fijiensis CIRAD86]	ref|XP 007924167.1|protein kinase ATM/Tel1 [Pseudocercospora fijiensis CIRAD86]/gb|EME87131.1|protein kinase ATM/Tel1 [Pseudocercospora fijiensis CIRAD86];gb|KAF7194796.1|Serine/threonine-protein kinase tel1 [Pseudocercospora fuligena];gb|KXT14037.1|hypothetical protein AC579 10022 [Pseudocercospora musae];gb|KXT05379.1|hypothetical protein AC578 10985 [Pseudocercospora eumusae];ref|XP 033662261.…	Serine/threonine-protein kinase tel1	130796	-	PredHel=0	2913	54	0.0185376	263	167	111	129	99	40	117.201	Q4IB89#lethal	Fusarium graminearum	IPR003152;IPR036940;IPR000403;IPR021668;IPR038980;IPR018936;IPR018936;IPR000403;IPR003152;IPR014009;IPR044107;IPR011009	Tubulin/FtsZ, C-terminal;Tubulin/FtsZ, C-terminal;FATC domain;FATC domain;Phosphatidylinositol 3-/4-kinase, catalytic domain superfamily;Phosphatidylinositol 3-/4-kinase, catalytic domain;Telomere-length maintenance and DNA damage repair;Telomere-length maintenance and DNA damage repair;Serine/threonine-protein kinase ATM, plant;Phosphatidylinositol 3/4-kinase, conserved site;Phosphatidylinositol…	WideEffHunter	YFWxC	-	GO:0000781;GO:0004674;GO:0005515;GO:0005524;GO:0006281;GO:0006325;GO:0016310;GO:0106310	chromosome, telomeric region;protein serine/threonine kinase activity;protein binding;ATP binding;DNA repair;chromatin organization;phosphorylation;protein serine kinase activity	Cellular Component;Molecular Function;Molecular Function;Molecular Function;Biological Process;Biological Process;Biological Process;Molecular Function	EC:2.7.1	Transferring phosphorus-containing groups
Pfijiensis_2170	XP 007923690.1 hypothetical protein MYCFIDRAFT 131283 [Pseudocercospora fijiensis CIRAD86]	ref|XP 007923690.1|uncharacterized protein MYCFIDRAFT 131283 [Pseudocercospora fijiensis CIRAD86]/gb|EME86404.1|hypothetical protein MYCFIDRAFT 131283 [Pseudocercospora fijiensis CIRAD86];gb|KAF7189037.1|putative transcriptional regulatory protein [Pseudocercospora fuligena];gb|KXT14409.1|hypothetical protein AC579 8369 [Pseudocercospora musae];gb|KXT06737.1|hypothetical protein AC578 8485 [Pseud…	putative transcriptional regulatory protein	131283	-	PredHel=0	631	10	0.0158479	51	38	37	30	26	9	116.887	Q0WXM3#loss patho;red vir	Fusarium oxysporum	IPR007219;IPR036864;IPR001138;IPR001138;IPR001138;IPR036864	Acyl transferase/acyl hydrolase/lysophospholipase;Transcription factor domain, fungi;Zn(2)-C6 fungal-type DNA-binding domain superfamily;Zn(2)Cys(6) fungal-type DNA-binding domain;Zn(2)Cys(6) fungal-type DNA-binding domain;Zn(2)Cys(6) fungal-type DNA-binding domain;Zn(2)Cys(6) fungal-type DNA-binding domain;Zn(2)Cys(6) fungal-type DNA-binding domain;Zn(2)Cys(6) fungal-type DNA-binding domain;Zn(2…	-	-	-	GO:0000981;GO:0003677;GO:0005634;GO:0006357;GO:0008270;GO:0016020	DNA-binding transcription factor activity, RNA polymerase II-specific;DNA binding;nucleus;regulation of transcription by RNA polymerase II;zinc ion binding;membrane	Molecular Function;Molecular Function;Cellular Component;Biological Process;Molecular Function;Cellular Component	-	-
Pfijiensis_737	XP 007932369.1 hypothetical protein MYCFIDRAFT 84724 [Pseudocercospora fijiensis CIRAD86]	ref|XP 007926797.1|uncharacterized protein MYCFIDRAFT 203694 [Pseudocercospora fijiensis CIRAD86]/gb|EME83628.1|hypothetical protein MYCFIDRAFT 203694 [Pseudocercospora fijiensis CIRAD86];gb|KXT10203.1|hypothetical protein AC579 438 [Pseudocercospora musae]/gb|KXT10204.1|hypothetical protein AC579 438 [Pseudocercospora musae];gb|KXS93560.1|hypothetical protein AC578 1710 [Pseudocercospora eumusae…	uncharacterized protein MYCFIDRAFT 203694	84724	Signal peptide	PredHel=0	176	6	0.0340909	10	16	10	8	11	2	116.887	Q4X132#lethal	Aspergillus fumigatus	-	-	-	-	-	-	-	-	-	-
Pfijiensis_1384	AAF81900.1 beta-actin [Aspergillus terreus]	ref|XP 001270073.1|actin [Aspergillus clavatus NRRL 1]/ref|XP 007923998.1|uncharacterized protein MYCFIDRAFT 194801 [Pseudocercospora fijiensis CIRAD86]/ref|XP 024704791.1|Actin/actin-like protein [Aspergillus steynii IBT 23096]/ref|XP 033651749.1|Actin/actin-like protein [Westerdykella ornata]/ref|XP 040692167.1|uncharacterized protein ASPWEDRAFT 168397 [Aspergillus wentii DTO 134E9]/ref|XP 0406…	actin, gamma	194801	-	PredHel=0	376	4	0.0106383	29	22	19	18	9	4	116.266	Q4X132#lethal	Botrytis cinerea	IPR004000;IPR004000;IPR004000;IPR004001;IPR004001;IPR020902;IPR043129;IPR043129	Actin family;Actin family;Actin family;Actin family;Actin family;Actin family;Actin, conserved site;Actin, conserved site;Actin/actin-like conserved site;Actin/actin-like conserved site;ATPase, nucleotide binding domain;ATPase, nucleotide binding domain	-	-	-	GO:0000011;GO:0000142;GO:0000812;GO:0001411;GO:0005200;GO:0005524;GO:0005884;GO:0006281;GO:0006338;GO:0006897;GO:0009306;GO:0016573;GO:0030010;GO:0030476;GO:0031011;GO:0032432;GO:0034599;GO:0035267;GO:0042802;GO:1902404	vacuole inheritance;cellular bud neck contractile ring;Swr1 complex;hyphal tip;structural constituent of cytoskeleton;ATP binding;actin filament;DNA repair;chromatin remodeling;endocytosis;protein secretion;histone acetylation;establishment of cell polarity;ascospore wall assembly;Ino80 complex;actin filament bundle;cellular response to oxidative stress;NuA4 histone acetyltransferase complex;iden…	Biological Process;Cellular Component;Cellular Component;Cellular Component;Molecular Function;Molecular Function;Cellular Component;Biological Process;Biological Process;Biological Process;Biological Process;Biological Process;Biological Process;Biological Process;Cellular Component;Cellular Component;Biological Process;Cellular Component;Molecular Function;Biological Process	-	-
Pfijiensis_2018	CRK16989.1 hypothetical protein BN1723 011176 [Verticillium longisporum]	ref|XP 007927800.1|calcineurin A [Pseudocercospora fijiensis CIRAD86]/gb|EME82431.1|calcineurin A [Pseudocercospora fijiensis CIRAD86];gb|KAF7185653.1|Serine/threonine-protein phosphatase 2B catalytic subunit [Pseudocercospora fuligena];gb|KXT03476.1|hypothetical protein AC578 1568 [Pseudocercospora eumusae];gb|KXT03477.1|hypothetical protein AC578 1568 [Pseudocercospora eumusae];gb|KXT09548.1|hy…	Serine/threonine-protein phosphatase 2B catalytic subunit	204014	-	PredHel=0	560	13	0.0232143	36	31	30	27	26	7	116.266	Q4X132#lethal	Fusarium oxysporum	IPR006186;IPR029052;IPR004843;IPR043360;IPR006186;IPR041751;IPR029052	Serine/threonine-specific protein phosphatase/bis(5-nucleosyl)-tetraphosphatase;Metallo-dependent phosphatase-like;Calcineurin-like phosphoesterase domain, ApaH type;Calcineurin-like phosphoesterase domain, ApaH type;Calcineurin-like phosphoesterase domain, ApaH type;Calcineurin-like phosphoesterase domain, ApaH type;Calcineurin-like phosphoesterase domain, ApaH type;PP2B;Serine/threonine-specifi…	-	-	-	GO:0005516;GO:0005576;GO:0005955;GO:0016020;GO:0017018;GO:0022604;GO:0031505;GO:0033192;GO:0071277;GO:0097720;GO:0120105;GO:0140281;GO:1903473;GO:1905949	calmodulin binding;extracellular region;calcineurin complex;membrane;myosin phosphatase activity;regulation of cell morphogenesis;fungal-type cell wall organization;calmodulin-dependent protein phosphatase activity;cellular response to calcium ion;calcineurin-mediated signaling;mitotic actomyosin contractile ring, intermediate layer;positive regulation of mitotic division septum assembly;positive…	Molecular Function;Cellular Component;Cellular Component;Cellular Component;Molecular Function;Biological Process;Biological Process;Molecular Function;Biological Process;Biological Process;Cellular Component;Biological Process;Biological Process;Biological Process	EC:3.1.3.16	Protein-serine/threonine phosphatase
Pfijiensis_211	XP 013273224.1 calmodulin [Rhinocladiella mackenziei CBS 650.93]	gb|KAF9638635.1|EF-hand [Lasiodiplodia theobromae];gb|KAF2107167.1|hypothetical protein BDV96DRAFT 589806 [Lophiotrema nucula];gb|KAH7152973.1|hypothetical protein EDB81DRAFT 790161 [Dactylonectria macrodidyma];ref|XP 013426777.1|EF-hand [Aureobasidium namibiae CBS 147.97]/gb|KEQ72355.1|EF-hand [Aureobasidium namibiae CBS 147.97];ref|XP 016236340.1|calmodulin [Exophiala spinifera]/gb|KIW16124.1|c…	calmodulin	163418	-	PredHel=0	150	0	0	9	9	2	8	7	0	116.266	Q4X132#lethal	Magnaporthe oryzae	IPR002048;IPR018247;IPR018247;IPR018247;IPR018247;IPR002048;IPR002048;IPR002048;IPR002048;IPR002048;IPR002048;IPR011992	D-amino-acid oxidase;D-amino-acid oxidase;D-amino-acid oxidase;EF-hand domain;EF-hand domain;EF-hand domain;EF-Hand 1, calcium-binding site;EF-Hand 1, calcium-binding site;EF-Hand 1, calcium-binding site;EF-Hand 1, calcium-binding site;EF-hand domain;EF-hand domain;EF-hand domain;EF-hand domain;EF-hand domain;EF-hand domain;EF-hand domain pair	-	-	-	GO:0001411;GO:0003746;GO:0003824;GO:0005509;GO:0005515;GO:0005823;GO:0006414;GO:0009847;GO:0019722;GO:0022402;GO:0030234;GO:0031023;GO:0050790;GO:0051726	hyphal tip;translation elongation factor activity;catalytic activity;calcium ion binding;protein binding;central plaque of spindle pole body;translational elongation;spore germination;calcium-mediated signaling;cell cycle process;enzyme regulator activity;microtubule organizing center organization;regulation of catalytic activity;regulation of cell cycle	Cellular Component;Molecular Function;Molecular Function;Molecular Function;Molecular Function;Cellular Component;Biological Process;Biological Process;Biological Process;Biological Process;Molecular Function;Biological Process;Biological Process;Biological Process	-	-
Pfijiensis_2120	XP 007928116.1 hypothetical protein MYCFIDRAFT 140524 [Pseudocercospora fijiensis CIRAD86]	ref|XP 007928116.1|uncharacterized protein MYCFIDRAFT 140524 [Pseudocercospora fijiensis CIRAD86]/gb|EME80708.1|hypothetical protein MYCFIDRAFT 140524 [Pseudocercospora fijiensis CIRAD86];gb|KAF7195056.1|putative transporter [Pseudocercospora fuligena];gb|KXT10404.1|hypothetical protein AC579 7845 [Pseudocercospora musae];gb|KXS99892.1|hypothetical protein AC578 4483 [Pseudocercospora eumusae];re…	MFS general substrate transporter	140524	-	PredHel=10	544	6	0.0110294	40	26	17	24	19	11	116.266	I1RDG6#unaf patho	Fusarium graminearum	IPR011701;IPR036259;IPR036259;IPR020846;IPR036259	Major facilitator superfamily;MFS transporter superfamily;MFS transporter superfamily;MFS transporter superfamily;Major facilitator superfamily domain;MFS transporter superfamily	-	-	-	GO:0016020;GO:0022857;GO:0055085	membrane;transmembrane transporter activity;transmembrane transport	Cellular Component;Molecular Function;Biological Process	-	-
Pfijiensis_264	KXH62158.1 hypothetical protein CNYM01 09292 [Colletotrichum nymphaeae SA-01]	ref|XP 007928279.1|uncharacterized protein MYCFIDRAFT 211705 [Pseudocercospora fijiensis CIRAD86]/gb|EME80934.1|hypothetical protein MYCFIDRAFT 211705 [Pseudocercospora fijiensis CIRAD86];gb|KAF7185604.1|60S ribosomal protein L19-2 [Pseudocercospora fuligena];ref|XP 023454454.1|60S ribosomal protein L19-A [Cercospora beticola]/gb|PIA95887.1|60S ribosomal protein L19-A [Cercospora beticola];ref|XP…	60S ribosomal protein L19	211705	-	PredHel=0	195	1	0.00512821	5	10	4	21	8	2	116.266	Q4X132#lethal	Aspergillus fumigatus	IPR000196;IPR015972;IPR039547;IPR023638;IPR000196;IPR033935;IPR035970	Chaperone J-domain superfamily;Ribosomal protein L19/L19e;Ribosomal protein L19/L19e;Ribosomal protein L19/L19e, domain 1;Ribosomal protein L19/L19e, domain 1;Ribosomal protein L19/L19e, domain 1;60S ribosomal protein L19;Ribosomal protein L19/L19e conserved site;Ribosomal protein L19/L19e;Ribosomal protein L19, eukaryotic;Ribosomal protein L19/L19e superfamily	-	-	-	GO:0003723;GO:0003735;GO:0004354;GO:0004386;GO:0005524;GO:0006412;GO:0006537;GO:0016787;GO:0022625	RNA binding;structural constituent of ribosome;glutamate dehydrogenase (NADP+) activity;helicase activity;ATP binding;translation;glutamate biosynthetic process;hydrolase activity;cytosolic large ribosomal subunit	Molecular Function;Molecular Function;Molecular Function;Molecular Function;Molecular Function;Biological Process;Biological Process;Molecular Function;Cellular Component	EC:3;EC:1.4.1.3;EC:1.4.1.4	Hydrolases;Glutamate dehydrogenase (NAD(P)(+));Glutamate dehydrogenase (NADP(+))
Pfijiensis_345	XP 014076173.1 hypothetical protein COCC4DRAFT 74412 [Bipolaris maydis ATCC 48331]	gb|KAF7189445.1|Glucose-6-phosphate isomerase [Pseudocercospora fuligena]/gb|KAF7198589.1|Glucose-6-phosphate isomerase [Pseudocercospora fuligena];ref|XP 007930226.1|uncharacterized protein MYCFIDRAFT 87318 [Pseudocercospora fijiensis CIRAD86]/gb|EME79532.1|hypothetical protein MYCFIDRAFT 87318 [Pseudocercospora fijiensis CIRAD86];gb|KXT08063.1|hypothetical protein AC579 7984 [Pseudocercospora m…	Glucose-6-phosphate isomerase	87318	-	PredHel=0	553	1	0.00180832	35	34	20	42	31	8	116.266	Q4X132#lethal	Aspergillus fumigatus	IPR001672;IPR001672;IPR023096;IPR001672;IPR018189;IPR018189;IPR001672;IPR001672;IPR035482;IPR035476;IPR046348	Phosphoglucose isomerase (PGI);Phosphoglucose isomerase (PGI);Phosphoglucose isomerase, C-terminal;Phosphoglucose isomerase, C-terminal;Phosphoglucose isomerase, C-terminal;Phosphoglucose isomerase (PGI);Phosphoglucose isomerase, conserved site;Phosphoglucose isomerase, conserved site;Phosphoglucose isomerase (PGI);Phosphoglucose isomerase (PGI);Phosphoglucose isomerase, SIS domain 2;Phosphogluco…	-	-	-	GO:0004347;GO:0005615;GO:0005829;GO:0006091;GO:0006094;GO:0006096;GO:0016310;GO:0030246;GO:0035821;GO:0036094;GO:0046031;GO:0046034;GO:0051156;GO:0090729;GO:0097367	glucose-6-phosphate isomerase activity;extracellular space;cytosol;generation of precursor metabolites and energy;gluconeogenesis;glycolytic process;phosphorylation;carbohydrate binding;modulation of process of another organism;small molecule binding;ADP metabolic process;ATP metabolic process;glucose 6-phosphate metabolic process;toxin activity;carbohydrate derivative binding	Molecular Function;Cellular Component;Cellular Component;Biological Process;Biological Process;Biological Process;Biological Process;Molecular Function;Biological Process;Molecular Function;Biological Process;Biological Process;Biological Process;Molecular Function;Molecular Function	EC:5.3.1.9	Glucose-6-phosphate isomerase
Pfijiensis_378	KRH17852.1 hypothetical protein GLYMA 13G021700, partial [Glycine max]	gb|EME80503.1|hypothetical protein MYCFIDRAFT 141529 [Pseudocercospora fijiensis CIRAD86];gb|EGP86029.1|hypothetical protein MYCGRDRAFT 74252 [Zymoseptoria tritici IPO323]/gb|EMC90810.1|hypothetical protein BAUCODRAFT 99518 [Baudoinia panamericana UAMH 10762]/gb|KAF2206166.1|hypothetical protein CERZMDRAFT 53928 [Cercospora zeae-maydis SCOH1-5];gb|KXL43867.1|MAG: hypothetical protein FE78DRAFT 15…	senescence-associated protein	141529	-	PredHel=0	127	3	0.023622	13	6	11	7	9	2	116.266	Q4X132#lethal	Aspergillus fumigatus	-	-	-	-	-	-	-	-	-	-
Pfijiensis_572	KMU85040.1 hydroxymethylglutaryl-CoA synthase [Coccidioides immitis H538.4]	ref|XP 007932486.1|uncharacterized protein MYCFIDRAFT 60568 [Pseudocercospora fijiensis CIRAD86]/gb|EME76888.1|hypothetical protein MYCFIDRAFT 60568 [Pseudocercospora fijiensis CIRAD86];gb|KAF7192326.1|Hydroxymethylglutaryl-CoA synthase-like protein AKT4-1 [Pseudocercospora fuligena];gb|KXS97208.1|hypothetical protein AC578 864 [Pseudocercospora eumusae];gb|KXT15096.1|hypothetical protein AC579 6…	Hydroxymethylglutaryl-CoA synthase	60568	-	PredHel=0	459	10	0.0217865	32	24	19	37	19	2	116.266	Q4X132#lethal	Aspergillus fumigatus	IPR016039;IPR010122;IPR013746;IPR013528;IPR000590;IPR016039;IPR016039	Thiolase-like;Hydroxymethylglutaryl-CoA synthase, eukaryotic;Hydroxymethylglutaryl-coenzyme A synthase, C-terminal domain;Hydroxymethylglutaryl-coenzyme A synthase, N-terminal;Hydroxymethylglutaryl-coenzyme A synthase, N-terminal;Hydroxymethylglutaryl-coenzyme A synthase, active site;Hydroxymethylglutaryl-coenzyme A synthase, active site;Thiolase-like;Thiolase-like	WideEffHunter	RXLR,LysM	-	GO:0004421;GO:0006084;GO:0006696;GO:0010142	hydroxymethylglutaryl-CoA synthase activity;acetyl-CoA metabolic process;ergosterol biosynthetic process;farnesyl diphosphate biosynthetic process, mevalonate pathway	Molecular Function;Biological Process;Biological Process;Biological Process	EC:2.3.3.10	Hydroxymethylglutaryl-CoA synthase
Pfijiensis_2186	XP 007920297.1 hypothetical protein MYCFIDRAFT 70402 [Pseudocercospora fijiensis CIRAD86]	ref|XP 007920297.1|uncharacterized protein MYCFIDRAFT 70402 [Pseudocercospora fijiensis CIRAD86]/gb|EME88058.1|hypothetical protein MYCFIDRAFT 70402 [Pseudocercospora fijiensis CIRAD86];gb|KXT12790.1|hypothetical protein AC579 1809, partial [Pseudocercospora musae];gb|KAF7190008.1|Endoplasmic reticulum chaperone BiP [Pseudocercospora fuligena];gb|KXT07290.1|hypothetical protein AC578 409 [Pseudoc…	78 kDa glucose-regulated	70402	Signal peptide	PredHel=1	682	2	0.00293255	37	42	25	59	28	4	116.111	A7U5U4#red vir	Magnaporthe oryzae	IPR013126;IPR029048;IPR029047;IPR013126;IPR018181;IPR018181;IPR018181;IPR042050;IPR043129;IPR029047;IPR043129;IPR029048	Extracellular membrane protein, CFEM domain;Extracellular membrane protein, CFEM domain;Extracellular membrane protein, CFEM domain;Extracellular membrane protein, CFEM domain;Heat shock protein 70 family;Heat shock protein 70 family;Heat shock protein 70 family;Heat shock protein 70 family;Heat shock protein 70kD, C-terminal domain superfamily;Heat shock protein 70kD, peptide-binding domain supe…	WideEffHunter	YFWxC	-	GO:0000742;GO:0005524;GO:0005773;GO:0005886;GO:0006616;GO:0016887;GO:0030433;GO:0031072;GO:0031204;GO:0031965;GO:0034099;GO:0036498;GO:0044248;GO:0051082;GO:0051085;GO:0051787;GO:0070880;GO:0099020;GO:0099021;GO:0140662	karyogamy involved in conjugation with cellular fusion;ATP binding;vacuole;plasma membrane;SRP-dependent cotranslational protein targeting to membrane, translocation;ATP hydrolysis activity;ubiquitin-dependent ERAD pathway;heat shock protein binding;post-translational protein targeting to membrane, translocation;nuclear membrane;luminal surveillance complex;IRE1-mediated unfolded protein response…	Biological Process;Molecular Function;Cellular Component;Cellular Component;Biological Process;Molecular Function;Biological Process;Molecular Function;Biological Process;Cellular Component;Cellular Component;Biological Process;Biological Process;Molecular Function;Biological Process;Molecular Function;Biological Process;Cellular Component;Cellular Component;Molecular Function	EC:3.6.1.15	Nucleoside-triphosphate phosphatase
Pfijiensis_1083	XP 007931346.1 hypothetical protein MYCFIDRAFT 65591 [Pseudocercospora fijiensis CIRAD86]	ref|XP 007931346.1|uncharacterized protein MYCFIDRAFT 65591 [Pseudocercospora fijiensis CIRAD86]/gb|EME77729.1|hypothetical protein MYCFIDRAFT 65591 [Pseudocercospora fijiensis CIRAD86];gb|KAF7198110.1|Zinc finger protein [Pseudocercospora fuligena];gb|KXT03783.1|hypothetical protein AC578 758 [Pseudocercospora eumusae];gb|KXT15499.1|hypothetical protein AC579 3396 [Pseudocercospora musae];ref|XP…	Zinc finger protein bud20	65591	-	PredHel=0	118	2	0.0169492	6	7	4	17	1	1	115.957	I1RUQ2#unaf patho	Fusarium graminearum	IPR022755;IPR013087;IPR013087;IPR036236	Zinc finger, double-stranded RNA binding;Zinc finger, double-stranded RNA binding;Zinc finger, double-stranded RNA binding;Zinc finger, double-stranded RNA binding;Zinc finger, double-stranded RNA binding;Zinc finger, double-stranded RNA binding;Zinc finger C2H2-type;Zinc finger C2H2-type;Zinc finger C2H2 superfamily	WideEffHunter	YFWxC	-	GO:0003676;GO:0008270;GO:0097525	nucleic acid binding;zinc ion binding;spliceosomal snRNP complex	Molecular Function;Molecular Function;Cellular Component	-	-
Pfijiensis_1090	XP 007921082.1 hypothetical protein MYCFIDRAFT 148383 [Pseudocercospora fijiensis CIRAD86]	ref|XP 007921082.1|uncharacterized protein MYCFIDRAFT 148383 [Pseudocercospora fijiensis CIRAD86]/gb|EME87756.1|hypothetical protein MYCFIDRAFT 148383 [Pseudocercospora fijiensis CIRAD86];gb|KAF7186820.1|DNA polymerase iota [Pseudocercospora fuligena];gb|KXT03991.1|hypothetical protein AC578 9226 [Pseudocercospora eumusae];gb|KXT13635.1|hypothetical protein AC579 4974 [Pseudocercospora musae];ref…	DNA/RNA polymerase	148383	-	PredHel=0	611	10	0.0163666	38	27	29	37	25	6	115.957	I1RX64#lethal	Fusarium graminearum	IPR043128;IPR036775;IPR017961;IPR001126;IPR001126;IPR043502	Reverse transcriptase/Diguanylate cyclase domain;DNA polymerase, Y-family, little finger domain superfamily;DNA polymerase, Y-family, little finger domain;DNA polymerase, Y-family, little finger domain;UmuC domain;UmuC domain;UmuC domain;DNA/RNA polymerase superfamily	WideEffHunter	YFWxC,[LI]xAR	-	GO:0003684;GO:0003887;GO:0016020;GO:0070987	damaged DNA binding;DNA-directed DNA polymerase activity;membrane;error-free translesion synthesis	Molecular Function;Molecular Function;Cellular Component;Biological Process	EC:2.7.7.7	DNA-directed DNA polymerase
Pfijiensis_1309	XP 007928930.1 hypothetical protein MYCFIDRAFT 78053 [Pseudocercospora fijiensis CIRAD86]	gb|KXS97438.1|hypothetical protein AC579 3832 [Pseudocercospora musae];ref|XP 007928930.1|uncharacterized protein MYCFIDRAFT 78053 [Pseudocercospora fijiensis CIRAD86]/gb|EME80299.1|hypothetical protein MYCFIDRAFT 78053 [Pseudocercospora fijiensis CIRAD86];gb|KAF7188219.1|Sphingolipid C9-methyltransferase 2 [Pseudocercospora fuligena];gb|KXT00079.1|hypothetical protein AC578 5796, partial [Pseudo…	Sphingolipid C9-methyltransferase	78053	-	PredHel=3	518	5	0.00965251	28	29	26	32	23	15	115.957	I1RNL0#red vir	Fusarium graminearum	IPR029063;IPR029063	S-adenosyl-L-methionine-dependent methyltransferase superfamily;S-adenosyl-L-methionine-dependent methyltransferase superfamily;S-adenosyl-L-methionine-dependent methyltransferase superfamily;S-adenosyl-L-methionine-dependent methyltransferase superfamily;S-adenosyl-L-methionine-dependent methyltransferase superfamily;S-adenosyl-L-methionine-dependent methyltransferase superfamily	-	-	-	GO:0000139;GO:0001938;GO:0003925;GO:0005524;GO:0005525;GO:0005886;GO:0006298;GO:0007265;GO:0008168;GO:0030983;GO:0032259;GO:0044877;GO:0071216	Golgi membrane;positive regulation of endothelial cell proliferation;G protein activity;ATP binding;GTP binding;plasma membrane;mismatch repair;Ras protein signal transduction;methyltransferase activity;mismatched DNA binding;methylation;protein-containing complex binding;cellular response to biotic stimulus	Cellular Component;Biological Process;Molecular Function;Molecular Function;Molecular Function;Cellular Component;Biological Process;Biological Process;Molecular Function;Molecular Function;Biological Process;Molecular Function;Biological Process	EC:2.1.1;EC:3.6.1.15	Transferring one-carbon groups;Nucleoside-triphosphate phosphatase
Pfijiensis_2033	XP 007931490.1 hypothetical protein MYCFIDRAFT 216850 [Pseudocercospora fijiensis CIRAD86]	ref|XP 007931490.1|uncharacterized protein MYCFIDRAFT 216850 [Pseudocercospora fijiensis CIRAD86]/gb|EME77701.1|hypothetical protein MYCFIDRAFT 216850 [Pseudocercospora fijiensis CIRAD86];gb|KAF7196198.1|Non-reducing polyketide synthase 1 [Pseudocercospora fuligena];gb|KXS98349.1|hypothetical protein AC578 4652 [Pseudocercospora eumusae];gb|KXT09525.1|hypothetical protein AC579 2844 [Pseudocercos…	polyketide synthase	216850	-	PredHel=0	2212	32	0.0144665	153	121	144	122	90	24	115.957	N1PC72#unaf patho	Passalora fulva	IPR042104;IPR036736;IPR030918;IPR001227;IPR020807;IPR009081;IPR014043;IPR014030;IPR001031;IPR014031;IPR032088;IPR016039;IPR029058;IPR001227;IPR018201;IPR006162;IPR009081;IPR009081;IPR020841;IPR016036;IPR029058;IPR016039;IPR016035;IPR036736;IPR036736	Polyketide synthase, dehydratase domain superfamily;ACP-like superfamily;Polyketide product template domain;Acyl transferase domain superfamily;Polyketide synthase, dehydratase domain;Phosphopantetheine binding ACP domain;Acyl transferase;Beta-ketoacyl synthase, N-terminal;Thioesterase;Beta-ketoacyl synthase, C-terminal;Starter unit:ACP transacylase;Thiolase-like;Alpha/Beta hydrolase fold;Alpha/B…	-	-	-	GO:0004315;GO:0006633;GO:0031177;GO:0042438	3-oxoacyl-[acyl-carrier-protein] synthase activity;fatty acid biosynthetic process;phosphopantetheine binding;melanin biosynthetic process	Molecular Function;Biological Process;Molecular Function;Biological Process	EC:2.3.1.85;EC:2.3.1.41	Fatty-acid synthase system;Beta-ketoacyl-[acyl-carrier-protein] synthase I
Pfijiensis_880	KXS98448.1 hypothetical protein AC578 8052 [Mycosphaerella eumusae]	ref|XP 007920336.1|uncharacterized protein MYCFIDRAFT 71986 [Pseudocercospora fijiensis CIRAD86]/gb|EME88724.1|hypothetical protein MYCFIDRAFT 71986 [Pseudocercospora fijiensis CIRAD86];gb|KAF7192368.1|Argininosuccinate synthase [Pseudocercospora fuligena];gb|KXS98448.1|hypothetical protein AC578 8052 [Pseudocercospora eumusae];gb|KXT18573.1|hypothetical protein AC579 9790 [Pseudocercospora musae…	Argininosuccinate synthase	71986	-	PredHel=0	419	10	0.0238663	26	20	18	33	14	4	115.957	G4MTK2#loss patho	Magnaporthe oryzae	IPR014729;IPR001518;IPR001518;IPR024074;IPR001518;IPR018223;IPR018223;IPR023434;IPR023434;IPR024074	Rossmann-like alpha/beta/alpha sandwich fold;Argininosuccinate synthase;Argininosuccinate synthase;Argininosuccinate synthetase, catalytic/multimerisation domain body;Argininosuccinate synthase;Argininosuccinate synthase, conserved site;Argininosuccinate synthase, conserved site;Argininosuccinate synthase, type 1 subfamily;Argininosuccinate synthase, type 1 subfamily;Argininosuccinate synthase, t…	WideEffHunter	LysM	-	GO:0004055;GO:0005524;GO:0005829;GO:0006526;GO:0006575;GO:0043604	argininosuccinate synthase activity;ATP binding;cytosol;arginine biosynthetic process;cellular modified amino acid metabolic process;amide biosynthetic process	Molecular Function;Molecular Function;Cellular Component;Biological Process;Biological Process;Biological Process	EC:6.3.4.5	Argininosuccinate synthase
[truncated: 492 more rows]
