# Supplementary material for: Pseudocercospora fijiensis Conidial Germination Is Dominated by Pathogenicity Factors and Effectors
Source: J Fungi (Basel). 2023 Sep 27;9(10):970. doi: 10.3390/jof9100970 (PMC10607838; doi:10.3390/jof9100970)
Supplement: Supplementary file 1 [file jof-09-00970-s001.zip › Table S4.Putative effectors_v2.xlsx]

## Sheet: Putative effectors
ID GENE	ID NCBI	BLAST againts NCBI (50 hits)	Sequence description by NCBI (probable function)	Id pt/nt JGI P. fijiensis	Shared with Arango et al., 2016	Shared with Chang et al., 2016	Sgnal Peptide	TMHMM	Length	Cysteine	C %	Serine	Threonine	Proline	Lysine	Asparagine	Tryptophan	RPKM (conidia)	Vegetative mycelia (Noar & Daub, 2016)	P. fijiensis-banana interaccion (Noar & Daub, 2016)	Blast against PHI	Pathogen PHI hit	ID interproscan domain	Interproscan Name	Effector Predictor	Motifs (WideEffHunter)	Know effectors	Annotation GO ID	Annotation GO Term	Mapping GO Category	Enzyme code	Enzyme name
Pfijiensis_2104	XP 007931990.1 hypothetical protein MYCFIDRAFT 42490 [Pseudocercospora fijiensis CIRAD86]	ref|XP 007931990.1|uncharacterized protein MYCFIDRAFT 42490 [Pseudocercospora fijiensis CIRAD86]/gb|EME77346.1|hypothetical protein MYCFIDRAFT 42490 [Pseudocercospora fijiensis CIRAD86];gb|KAF7187884.1|Flavin-containing monooxygenase ustF2 [Pseudocercospora fuligena];gb|KAI5360536.1|putative flavin monooxygenase, FAD/NAD(P)-binding domain superfamily [Septoria linicola];gb|USW55136.1|Putative fla…	monooxygenase	42490	-	-	-	PredHel=0	499	10	0.0200401	35	21	36	37	19	8	412.414	Yes	No	-	-	IPR000960;IPR036188;IPR020946;IPR036188;IPR036188;IPR036188	Nucleotide-diphospho-sugar transferases;Flavin monooxygenase FMO;FAD/NAD(P)-binding domain superfamily;Flavin monooxygenase-like;FAD/NAD(P)-binding domain superfamily;FAD/NAD(P)-binding domain superfamily;FAD/NAD(P)-binding domain superfamily;FAD/NAD(P)-binding domain superfamily	WideEffHunter	YFWxC,LysM	-	GO:0004499;GO:0050660;GO:0050661	N,N-dimethylaniline monooxygenase activity;flavin adenine dinucleotide binding;NADP binding	Molecular Function;Molecular Function;Molecular Function	EC:1.14.13.8	Flavin-containing monooxygenase
Pfijiensis_1181	XP 007930962.1 hypothetical protein MYCFIDRAFT 212439 [Pseudocercospora fijiensis CIRAD86]	ref|XP 007930962.1|uncharacterized protein MYCFIDRAFT 212439 [Pseudocercospora fijiensis CIRAD86]/gb|EME78630.1|hypothetical protein MYCFIDRAFT 212439 [Pseudocercospora fijiensis CIRAD86];gb|KAF7196668.1|hypothetical protein HII31 02038 [Pseudocercospora fuligena];gb|KXT13323.1|hypothetical protein AC579 7249 [Pseudocercospora musae];gb|KXT03231.1|hypothetical protein AC578 4806 [Pseudocercospora…	uncharacterized protein MYCFIDRAFT 212439	212439	-	-	-	PredHel=1	523	3	0.00573614	30	27	36	20	18	15	364.299	Yes	Yes	-	-	-	-	WideEffHunter	EAR 1	-	GO:0016020	membrane	Cellular Component	-	-
Pfijiensis_1742	XP 007923533.1 hypothetical protein MYCFIDRAFT 88290 [Pseudocercospora fijiensis CIRAD86]	ref|XP 007923533.1|uncharacterized protein MYCFIDRAFT 88290 [Pseudocercospora fijiensis CIRAD86]/gb|EME86155.1|hypothetical protein MYCFIDRAFT 88290 [Pseudocercospora fijiensis CIRAD86];gb|KAF7195673.1|hypothetical protein HII31 02991 [Pseudocercospora fuligena];gb|KXT05447.1|hypothetical protein AC578 11040 [Pseudocercospora eumusae];gb|KXT14020.1|hypothetical protein AC579 10033 [Pseudocercospo…	putative mitochondrial recombination protein	88290	-	-	-	PredHel=0	507	1	0.00197239	19	20	25	45	20	8	349.727	Yes	Yes	-	-	IPR024629;IPR024629	Nitronate monooxygenase;Mitochondrial homologous recombination protein 1;Mitochondrial homologous recombination protein 1;Mitochondrial homologous recombination protein 1;Mitochondrial homologous recombination protein 1;Mitochondrial homologous recombination protein 1;Mitochondrial homologous recombination protein 1;Mitochondrial homologous recombination protein 1	WideEffHunter	LysM	-	GO:0000002;GO:0000150;GO:0003697;GO:0003735;GO:0004553;GO:0005634;GO:0005762;GO:0005975;GO:0006261;GO:0006310;GO:0010557;GO:0016020;GO:0031328;GO:0045740;GO:0071897	mitochondrial genome maintenance;DNA strand exchange activity;single-stranded DNA binding;structural constituent of ribosome;hydrolase activity, hydrolyzing O-glycosyl compounds;nucleus;mitochondrial large ribosomal subunit;carbohydrate metabolic process;DNA-templated DNA replication;DNA recombination;positive regulation of macromolecule biosynthetic process;membrane;positive regulation of cellul…	Biological Process;Molecular Function;Molecular Function;Molecular Function;Molecular Function;Cellular Component;Cellular Component;Biological Process;Biological Process;Biological Process;Biological Process;Cellular Component;Biological Process;Biological Process;Biological Process	EC:3.2.1	Glycosylases
Pfijiensis_1371	XP 007923754.1 hypothetical protein MYCFIDRAFT 202529 [Pseudocercospora fijiensis CIRAD86]	ref|XP 007923754.1|uncharacterized protein MYCFIDRAFT 202529 [Pseudocercospora fijiensis CIRAD86]/gb|EME86509.1|hypothetical protein MYCFIDRAFT 202529 [Pseudocercospora fijiensis CIRAD86];gb|KXT04805.1|hypothetical protein AC578 9726 [Pseudocercospora eumusae];gb|KXT16883.1|hypothetical protein AC579 4744 [Pseudocercospora musae];ref|XP 047769497.1|putative metal-nicotianamine transporter [Fulvia…	oligopeptide transporter	202529	-	-	-	PredHel=14	722	13	0.0180055	38	32	37	31	15	20	313.75	No	No	-	-	IPR004813;IPR004813;IPR045035	Oligopeptide transporter, OPT superfamily;Oligopeptide transporter, OPT superfamily;Metal-nicotianamine transporter YSL-like	WideEffHunter	RXLR	-	GO:0000329;GO:0035672;GO:0035673	fungal-type vacuole membrane;oligopeptide transmembrane transport;oligopeptide transmembrane transporter activity	Cellular Component;Biological Process;Molecular Function	-	-
Pfijiensis_1184	XP 007923201.1 hypothetical protein MYCFIDRAFT 181747 [Pseudocercospora fijiensis CIRAD86]	ref|XP 007923201.1|uncharacterized protein MYCFIDRAFT 181747 [Pseudocercospora fijiensis CIRAD86]/gb|EME85669.1|hypothetical protein MYCFIDRAFT 181747 [Pseudocercospora fijiensis CIRAD86];gb|KXS95401.1|hypothetical protein AC578 6775 [Pseudocercospora eumusae];gb|KXT08967.1|hypothetical protein AC579 4017 [Pseudocercospora musae];gb|KAF7194463.1|hypothetical protein HII31 04268 [Pseudocercospora …	uncharacterized protein MYCFIDRAFT 181747	181747	-	-	-	PredHel=0	523	8	0.0152964	43	18	27	19	25	5	303.582	Yes	Yes	-	-	IPR019261;IPR043472;IPR012664;	P-loop containing nucleoside triphosphate hydrolase;Microbial-type PARG, catalytic domain;Macro domain-like;Conserved hypothetical protein CHP02452;Conserved hypothetical protein CHP02452;Conserved hypothetical protein CHP02452	WideEffHunter	RXLR	-	-	-	-	-	-
Pfijiensis_2205	XP 007929246.1 carbohydrate-binding module family 50 protein [Pseudocercospora fijiensis CIRAD86]	ref|XP 007929246.1|carbohydrate-binding module family 50 protein [Pseudocercospora fijiensis CIRAD86]/gb|EME80236.1|carbohydrate-binding module family 50 protein [Pseudocercospora fijiensis CIRAD86];gb|KAF7188290.1|Intracellular hyphae protein 1 [Pseudocercospora fuligena];gb|KXT10116.1|hypothetical protein AC579 9711 [Pseudocercospora musae];gb|EME41175.1|carbohydrate-binding module family 50 pr…	extracellular protein 6	212004	-	Yes	Signal peptide	PredHel=0	413	8	0.0193705	75	38	54	16	25	0	294.053	Yes	Yes	B3VBK9#effector	Fulvia fulva	IPR018392;IPR036779;IPR036779;IPR036779;IPR018392;IPR018392;IPR018392;IPR018392;IPR018392;IPR018392;IPR036779;IPR036779;IPR036779	LysM domain;LysM domain superfamily;LysM domain superfamily;LysM domain superfamily;LysM domain superfamily;LysM domain superfamily;LysM domain superfamily;LysM domain superfamily;LysM domain;LysM domain;LysM domain;LysM domain;LysM domain;LysM domain;LysM domain superfamily;LysM domain superfamily;LysM domain superfamily	WideEffHunter	-	Ecp6	GO:0016998	cell wall macromolecule catabolic process	Biological Process	-	-
Pfijiensis_24	XP 007923973.1 hypothetical protein MYCFIDRAFT 210624 [Pseudocercospora fijiensis CIRAD86]	ref|XP 007923973.1|uncharacterized protein MYCFIDRAFT 210624 [Pseudocercospora fijiensis CIRAD86]/gb|EME86831.1|hypothetical protein MYCFIDRAFT 210624 [Pseudocercospora fijiensis CIRAD86];gb|KXT01546.1|hypothetical protein AC578 6363 [Pseudocercospora eumusae];gb|KAF7189207.1|Serine/threonine-protein kinase ksp1 [Pseudocercospora fuligena];gb|KAI5357735.1|putative serine/threonine-protein kinase,…	kinase-like protein	210624	-	-	-	PredHel=0	692	6	0.00867052	76	48	47	34	29	12	266.56	Yes	Yes	-	-	IPR000719;IPR008271;IPR000719;IPR011009	Protein kinase domain;Protein kinase domain;Protein kinase domain;Protein kinase domain;Protein kinase domain;Serine/threonine-protein kinase, active site;Protein kinase domain;Protein kinase-like domain superfamily	WideEffHunter	[LI]xAR	-	GO:0004672;GO:0005524;GO:0006468	protein kinase activity;ATP binding;protein phosphorylation	Molecular Function;Molecular Function;Biological Process	EC:2.7.1	Transferring phosphorus-containing groups
Pfijiensis_300	XP 007925059.1 hypothetical protein MYCFIDRAFT 163251 [Pseudocercospora fijiensis CIRAD86]	ref|XP 007925059.1|uncharacterized protein MYCFIDRAFT 163251 [Pseudocercospora fijiensis CIRAD86]/gb|EME84435.1|hypothetical protein MYCFIDRAFT 163251 [Pseudocercospora fijiensis CIRAD86];gb|KAF7189399.1|Ferric/cupric reductase transmembrane component 7 [Pseudocercospora fuligena];gb|KXT17614.1|hypothetical protein AC579 10141 [Pseudocercospora musae];gb|KXT03720.1|hypothetical protein AC578 5141…	Ferric/cupric reductase transmembrane component 7	163251	-	-	-	PredHel=6	647	14	0.0216383	58	32	34	31	17	17	266.56	Yes	Yes	T2BNJ5#red vir	Cryptococcus neoformans	IPR039261;IPR013112;IPR013130;IPR013121;IPR017927;IPR017938	Ferredoxin-NADP reductase (FNR), nucleotide-binding domain;FAD-binding 8;Ferric reductase transmembrane component-like domain;Ferric reductase, NAD binding domain;Ferric reductase, NAD binding domain;Ferric reductase, NAD binding domain;Ferric reductase, NAD binding domain;FAD-binding domain, ferredoxin reductase-type;FAD-binding domain, ferredoxin reductase-type;Riboflavin synthase-like beta-bar…	WideEffHunter	YFWxC	-	GO:0000293;GO:0005886;GO:0006826;GO:0006879;GO:0009987;GO:0065008	ferric-chelate reductase activity;plasma membrane;iron ion transport;intracellular iron ion homeostasis;cellular process;regulation of biological quality	Molecular Function;Cellular Component;Biological Process;Biological Process;Biological Process;Biological Process	EC:1.16	Oxidizing metal ions
Pfijiensis_811	XP 007929239.1 hypothetical protein MYCFIDRAFT 204508 [Pseudocercospora fijiensis CIRAD86]	ref|XP 007929239.1|uncharacterized protein MYCFIDRAFT 204508 [Pseudocercospora fijiensis CIRAD86]/gb|EME80225.1|hypothetical protein MYCFIDRAFT 204508 [Pseudocercospora fijiensis CIRAD86];gb|KAF7188318.1|hypothetical protein HII31 10382 [Pseudocercospora fuligena];ref|XP 033665940.1|uncharacterized protein M409DRAFT 55953 [Zasmidium cellare ATCC 36951]/gb|KAF2165051.1|hypothetical protein M409DRA…	transmembrane alpha-helix domain-containing	204508	-	-	Signal peptide	PredHel=1	299	12	0.0401338	46	25	11	9	8	2	90.6968	No	Yes	-	-	-	-	WideEffHunter	YFWxC	-	GO:0000287;GO:0004802;GO:0005509;GO:0005829;GO:0006098;GO:0016020;GO:0016604;GO:0042803;GO:0046166	magnesium ion binding;transketolase activity;calcium ion binding;cytosol;pentose-phosphate shunt;membrane;nuclear body;protein homodimerization activity;glyceraldehyde-3-phosphate biosynthetic process	Molecular Function;Molecular Function;Molecular Function;Cellular Component;Biological Process;Cellular Component;Cellular Component;Molecular Function;Biological Process	EC:2.2.1.1	Transketolase
Pfijiensis_251	XP 007932190.1 hypothetical protein MYCFIDRAFT 89258 [Pseudocercospora fijiensis CIRAD86]	ref|XP 007932190.1|uncharacterized protein MYCFIDRAFT 89258 [Pseudocercospora fijiensis CIRAD86]/gb|EME77442.1|hypothetical protein MYCFIDRAFT 89258 [Pseudocercospora fijiensis CIRAD86];gb|KAF7187828.1|hypothetical protein HII31 10728 [Pseudocercospora fuligena];gb|KXS96997.1|hypothetical protein AC578 1884 [Pseudocercospora eumusae];gb|KXT10194.1|hypothetical protein AC579 8200 [Pseudocercospora…	putative altered inheritance of mitochondria protein	89258	-	-	-	PredHel=0	1012	1	0.000988142	114	61	109	55	29	4	263.348	Yes	Yes	-	-	IPR021582;	Altered inheritance of mitochondria protein 21;Altered inheritance of mitochondria protein 21;Altered inheritance of mitochondria protein 21;Altered inheritance of mitochondria protein 21;Altered inheritance of mitochondria protein 21;Altered inheritance of mitochondria protein 21;Altered inheritance of mitochondria protein 21;Altered inheritance of mitochondria protein 21;Altered inheritance of …	WideEffHunter	PDI	-	-	-	-	-	-
Pfijiensis_191	XP 007928044.1 hypothetical protein MYCFIDRAFT 61304 [Pseudocercospora fijiensis CIRAD86]	ref|XP 007928044.1|uncharacterized protein MYCFIDRAFT 61304 [Pseudocercospora fijiensis CIRAD86]/gb|EME81233.1|hypothetical protein MYCFIDRAFT 61304 [Pseudocercospora fijiensis CIRAD86];gb|KAF7190684.1|Tyrosinase [Pseudocercospora fuligena];gb|KXT05280.1|hypothetical protein AC579 8065 [Pseudocercospora musae];gb|KXS95512.1|hypothetical protein AC578 4625 [Pseudocercospora eumusae];gb|KJY00841.1|…	Di-copper centre-containing protein	61304	-	-	Signal peptide	PredHel=1	635	4	0.00629921	44	33	44	28	36	16	260.731	Yes	Yes	-	-	IPR002227;IPR002227;IPR008922;IPR041640;IPR008922	Tyrosinase copper-binding domain;Tyrosinase copper-binding domain;Di-copper centre-containing domain superfamily;Di-copper centre-containing domain superfamily;Tyosinase, C-terminal;Tyosinase, C-terminal;Tyosinase, C-terminal;Tyosinase, C-terminal;Tyosinase, C-terminal;Di-copper centre-containing domain superfamily	WideEffHunter	[LI]xAR	-	GO:0004503;GO:0042438	tyrosinase activity;melanin biosynthetic process	Molecular Function;Biological Process	EC:1.14.18.1	Tyrosinase
Pfijiensis_1829	XP 007930445.1 hypothetical protein MYCFIDRAFT 157020 [Pseudocercospora fijiensis CIRAD86]	ref|XP 007930445.1|uncharacterized protein MYCFIDRAFT 157020 [Pseudocercospora fijiensis CIRAD86]/gb|EME79822.1|hypothetical protein MYCFIDRAFT 157020 [Pseudocercospora fijiensis CIRAD86];gb|KXT01611.1|hypothetical protein AC578 8017 [Pseudocercospora eumusae];gb|KXT05590.1|hypothetical protein AC579 10108 [Pseudocercospora musae];gb|KAF7198451.1|hypothetical protein HII31 00190 [Pseudocercospora…	aromatic compound dioxygenase	157020	-	-	Signal peptide	PredHel=0	380	4	0.0105263	39	25	19	5	18	3	156.128	Yes	Yes	-	-	IPR015889;IPR000627;IPR015889	Intradiol ring-cleavage dioxygenase, core;Intradiol ring-cleavage dioxygenase, C-terminal;Intradiol ring-cleavage dioxygenase, C-terminal;Intradiol ring-cleavage dioxygenase, C-terminal;Intradiol ring-cleavage dioxygenase, C-terminal;Intradiol ring-cleavage dioxygenase, core	EffHunter	PDI	-	GO:0006725;GO:0008199;GO:0016702	cellular aromatic compound metabolic process;ferric iron binding;oxidoreductase activity, acting on single donors with incorporation of molecular oxygen, incorporation of two atoms of oxygen	Biological Process;Molecular Function;Molecular Function	EC:1.13.11	Acting on single donors with incorporation of molecular oxygen (oxygenases). The oxygen incorporated need not be derived from O(2)
Pfijiensis_166	XP 007929802.1 hypothetical protein MYCFIDRAFT 71172 [Pseudocercospora fijiensis CIRAD86]	ref|XP 007929802.1|uncharacterized protein MYCFIDRAFT 71172 [Pseudocercospora fijiensis CIRAD86]/gb|EME79558.1|hypothetical protein MYCFIDRAFT 71172 [Pseudocercospora fijiensis CIRAD86];gb|KAF7198410.1|AN1-type zinc finger protein 1 [Pseudocercospora fuligena];gb|KAI5366433.1|putative Zinc finger, AN1-type, AN1-like Zinc finger [Septoria linicola]/gb|USW54634.1|Putative Zinc finger, AN1-type, AN1…	an1 zinc finger protein	71172	-	-	-	PredHel=0	316	12	0.0379747	25	26	17	30	12	2	257.911	Yes	Yes	-	-	IPR035896;IPR000058;IPR000058;IPR035896;IPR035896	AN1-like Zinc finger;Zinc finger, AN1-type;Zinc finger, AN1-type;Zinc finger, AN1-type;AN1-like Zinc finger;AN1-like Zinc finger	WideEffHunter	YFWxC	-	GO:0005737;GO:0008270	cytoplasm;zinc ion binding	Cellular Component;Molecular Function	-	-
Pfijiensis_630	XP 007924868.1 hypothetical protein MYCFIDRAFT 106441, partial [Pseudocercospora fijiensis CIRAD86]	ref|XP 007924868.1|uncharacterized protein MYCFIDRAFT 106441, partial [Pseudocercospora fijiensis CIRAD86]/gb|EME84244.1|hypothetical protein MYCFIDRAFT 106441, partial [Pseudocercospora fijiensis CIRAD86];gb|KAF7186364.1|T-complex protein 11-like protein 2 [Pseudocercospora fuligena];gb|KXT10039.1|hypothetical protein AC579 8658 [Pseudocercospora musae];gb|EME44756.1|hypothetical protein DOTSEDR…	Tcp11-domain-containing protein	106441	-	-	-	PredHel=0	923	6	0.00650054	77	53	28	45	30	11	242.193	Yes	No	-	-	IPR008862;IPR008862	Proteasome component (PCI) domain;Proteasome component (PCI) domain;T-complex 11;T-complex 11;T-complex 11;T-complex 11	WideEffHunter	[LI]xAR	-	GO:0010737	protein kinase A signaling	Biological Process	-	-
Pfijiensis_1508	XP 007928338.1 hypothetical protein MYCFIDRAFT 197860 [Pseudocercospora fijiensis CIRAD86]	ref|XP 007928338.1|uncharacterized protein MYCFIDRAFT 197860 [Pseudocercospora fijiensis CIRAD86]/gb|EME81024.1|hypothetical protein MYCFIDRAFT 197860 [Pseudocercospora fijiensis CIRAD86];gb|KAF7190693.1|hypothetical protein HII31 07852 [Pseudocercospora fuligena];gb|KXT04074.1|hypothetical protein AC578 4954 [Pseudocercospora eumusae];gb|KXT04075.1|hypothetical protein AC578 4954 [Pseudocercospo…	Pyruvate carboxylase	197860	-	-	-	PredHel=0	1171	13	0.0111016	117	53	84	55	31	4	230.083	No	No	-	-	IPR024436;	Domain of unknown function DUF3824;Domain of unknown function DUF3824;Domain of unknown function DUF3824;Domain of unknown function DUF3824;Domain of unknown function DUF3824;Domain of unknown function DUF3824;Domain of unknown function DUF3824;Domain of unknown function DUF3824;Domain of unknown function DUF3824;Domain of unknown function DUF3824;Domain of unknown function DUF3824;Domain of unkn…	WideEffHunter	YFWxC	-	GO:0006561;GO:0016491;GO:0046872;GO:0051537	proline biosynthetic process;oxidoreductase activity;metal ion binding;2 iron, 2 sulfur cluster binding	Biological Process;Molecular Function;Molecular Function;Molecular Function	EC:1	Oxidoreductases
Pfijiensis_1124	XP 007926704.1 hypothetical protein MYCFIDRAFT 215335 [Pseudocercospora fijiensis CIRAD86]	ref|XP 007926704.1|uncharacterized protein MYCFIDRAFT 215335 [Pseudocercospora fijiensis CIRAD86]/gb|EME83504.1|hypothetical protein MYCFIDRAFT 215335 [Pseudocercospora fijiensis CIRAD86];gb|KAF7191132.1|hypothetical protein HII31 07492 [Pseudocercospora fuligena];gb|KXT04359.1|hypothetical protein AC579 403 [Pseudocercospora musae];gb|KXS95295.1|hypothetical protein AC578 5983 [Pseudocercospora …	Putative WD40/YVTN repeat-like-containing domain superfamily	215335	-	-	-	PredHel=0	1295	9	0.00694981	152	91	121	25	56	9	228.879	Yes	Yes	-	-	IPR015943;IPR011044	WD40/YVTN repeat-like-containing domain superfamily;WD40/YVTN repeat-like-containing domain superfamily;WD40/YVTN repeat-like-containing domain superfamily;WD40/YVTN repeat-like-containing domain superfamily;WD40/YVTN repeat-like-containing domain superfamily;WD40/YVTN repeat-like-containing domain superfamily;WD40/YVTN repeat-like-containing domain superfamily;WD40/YVTN repeat-like-containing do…	WideEffHunter	RXLR	-	GO:0005515	protein binding	Molecular Function	-	-
Pfijiensis_521	XP 007924430.1 hypothetical protein MYCFIDRAFT 202776 [Pseudocercospora fijiensis CIRAD86]	ref|XP 007924430.1|uncharacterized protein MYCFIDRAFT 202776 [Pseudocercospora fijiensis CIRAD86]/gb|EME83785.1|hypothetical protein MYCFIDRAFT 202776 [Pseudocercospora fijiensis CIRAD86];gb|KAF7188806.1|hypothetical protein HII31 09729 [Pseudocercospora fuligena];gb|KXT02662.1|hypothetical protein AC578 1126 [Pseudocercospora eumusae];gb|USW52719.1|hypothetical protein Slin15195 G060380 [Septori…	transcription factor protein	202776	-	-	-	PredHel=0	1571	3	0.00190961	216	94	56	81	29	17	225.339	No	Yes	-	-	-	-	WideEffHunter	[LI]xAR	-	GO:0015031;GO:0016020	protein transport;membrane	Biological Process;Cellular Component	-	-
Pfijiensis_884	XP 007920915.1 hypothetical protein MYCFIDRAFT 205698 [Pseudocercospora fijiensis CIRAD86]	ref|XP 007920915.1|uncharacterized protein MYCFIDRAFT 205698 [Pseudocercospora fijiensis CIRAD86]/gb|EME87503.1|hypothetical protein MYCFIDRAFT 205698 [Pseudocercospora fijiensis CIRAD86];gb|KAF7185059.1|putative nucleolar protein C2C4.08 [Pseudocercospora fuligena];gb|KXS97529.1|hypothetical protein AC578 4590 [Pseudocercospora eumusae];gb|KXT08723.1|hypothetical protein AC579 1578 [Pseudocercos…	putative ribonuclease H-like superfamily	205698	-	-	-	PredHel=0	683	11	0.0161054	37	32	52	36	26	9	222.473	Yes	No	-	-	IPR036397;IPR040151;IPR012337	PLP-binding barrel;Ribonuclease H superfamily;Ribonuclease H superfamily;Ribonuclease H superfamily;Ribonuclease H superfamily;Gfd2/YDR514C-like;Ribonuclease H-like superfamily	WideEffHunter	RXLR	-	GO:0003676;GO:0005634;GO:0016020	nucleic acid binding;nucleus;membrane	Molecular Function;Cellular Component;Cellular Component	-	-
Pfijiensis_337	KXS97133.1 hypothetical protein AC578 2910 [Mycosphaerella eumusae]	ref|XP 007926693.1|uncharacterized protein MYCFIDRAFT 120723, partial [Pseudocercospora fijiensis CIRAD86]/gb|EME83486.1|hypothetical protein MYCFIDRAFT 120723, partial [Pseudocercospora fijiensis CIRAD86];gb|KXS97133.1|hypothetical protein AC578 2910 [Pseudocercospora eumusae];gb|KAF7190423.1|hypothetical protein HII31 08137 [Pseudocercospora fuligena];gb|KXT07957.1|hypothetical protein AC579 12…	serine/arginine repetitive matrix protein 2-like	120723	-	-	-	PredHel=0	264	2	0.00757576	15	12	20	13	7	5	220.787	Yes	Yes	-	-	-	-	WideEffHunter	RXLR	-	GO:0016491;GO:0016746	oxidoreductase activity;acyltransferase activity	Molecular Function;Molecular Function	EC:2.3;EC:1	Acyltransferases;Oxidoreductases
Pfijiensis_1136	XP 007929580.1 putative ABC transporter [Pseudocercospora fijiensis CIRAD86]	ref|XP 007929580.1|putative ABC transporter [Pseudocercospora fijiensis CIRAD86]/gb|EME80699.1|putative ABC transporter [Pseudocercospora fijiensis CIRAD86];gb|KAF7194987.1|Multidrug resistance protein fer6 [Pseudocercospora fuligena];gb|KXT18138.1|hypothetical protein AC579 7720 [Pseudocercospora musae];gb|KXT01123.1|hypothetical protein AC578 10911 [Pseudocercospora eumusae];gb|PPJ59126.1|hypot…	ABC multidrug transporter-like protein	204465	-	-	-	PredHel=8	1508	14	0.00928382	103	86	57	77	47	23	215.349	No	No	Q9UW87#red vir	Candida albicans	IPR003439;IPR011527;IPR036640;IPR027417;IPR003439;IPR027417;IPR036640;IPR017871;IPR017871;IPR003439;IPR003439;IPR011527;IPR011527;IPR036640;IPR036640;IPR027417;IPR027417	Alpha/Beta hydrolase fold;Alpha/Beta hydrolase fold;ABC transporter-like, ATP-binding domain;ABC transporter type 1, transmembrane domain;ABC transporter type 1, transmembrane domain superfamily;P-loop containing nucleoside triphosphate hydrolase;ABC transporter-like, ATP-binding domain;P-loop containing nucleoside triphosphate hydrolase;ABC transporter type 1, transmembrane domain superfamily;AB…	WideEffHunter	RXLR	-	GO:0005524;GO:0016020;GO:0016887;GO:0055085;GO:0140359	ATP binding;membrane;ATP hydrolysis activity;transmembrane transport;ABC-type transporter activity	Molecular Function;Cellular Component;Molecular Function;Biological Process;Molecular Function	EC:7;EC:3.6.1.15	Translocases;Nucleoside-triphosphate phosphatase
Pfijiensis_1342	XP 007920625.1 hypothetical protein MYCFIDRAFT 85869 [Pseudocercospora fijiensis CIRAD86]	ref|XP 007920625.1|uncharacterized protein MYCFIDRAFT 85869 [Pseudocercospora fijiensis CIRAD86]/gb|EME87888.1|hypothetical protein MYCFIDRAFT 85869 [Pseudocercospora fijiensis CIRAD86];gb|KAF7187247.1|putative transcriptional regulatory protein [Pseudocercospora fuligena];gb|KXT06500.1|hypothetical protein AC578 6072 [Pseudocercospora eumusae];gb|KXT17913.1|hypothetical protein AC579 5948 [Pseud…	putative transcriptional regulatory protein	85869	-	-	-	PredHel=0	1137	17	0.0149516	85	55	87	56	64	15	215.349	No	Yes	G4N8I4#red vir;unaf patho	Magnaporthe oryzae	IPR007219;IPR001138;IPR036864;IPR001138;IPR001138;IPR001138;IPR036864	Ino80 subunit 1;Ino80 subunit 1;Transcription factor domain, fungi;Zn(2)Cys(6) fungal-type DNA-binding domain;Zn(2)-C6 fungal-type DNA-binding domain superfamily;Zn(2)-C6 fungal-type DNA-binding domain superfamily;Zn(2)-C6 fungal-type DNA-binding domain superfamily;Zn(2)-C6 fungal-type DNA-binding domain superfamily;Zn(2)-C6 fungal-type DNA-binding domain superfamily;Zn(2)-C6 fungal-type DNA-bind…	WideEffHunter	EAR 1	-	GO:0000981;GO:0003677;GO:0005634;GO:0006357;GO:0008270;GO:0016020	DNA-binding transcription factor activity, RNA polymerase II-specific;DNA binding;nucleus;regulation of transcription by RNA polymerase II;zinc ion binding;membrane	Molecular Function;Molecular Function;Cellular Component;Biological Process;Molecular Function;Cellular Component	-	-
Pfijiensis_961	XP 007927121.1 uncharacterized protein MYCFIDRAFT 71818 [Pseudocercospora fijiensis CIRAD86]	ref|XP 007927121.1|uncharacterized protein MYCFIDRAFT 71818 [Pseudocercospora fijiensis CIRAD86]/gb|EME81627.1|hypothetical protein MYCFIDRAFT 71818 [Pseudocercospora fijiensis CIRAD86];gb|KXT14095.1|hypothetical protein AC579 794 [Pseudocercospora musae];gb|KAF7191778.1|Signal recognition particle 54 kDa protein-like [Pseudocercospora fuligena];gb|QIX01786.1|hypothetical protein AMS68 007303 [Pe…	uncharacterized protein MYCFIDRAFT 71818 [Pseudocercospora fijiensis CIRAD86]	71818	-	-	-	PredHel=0	522	4	0.00766284	23	27	14	44	20	1	215.349	Yes	Yes	-	-	IPR006325;IPR013822;IPR004125;IPR027417;IPR000897;IPR036891;IPR042101;IPR022941;IPR000897;IPR022941;IPR027417;IPR036891	Signal recognition particle, SRP54 subunit, eukaryotic;Signal recognition particle SRP54, helical bundle;Signal recognition particle, SRP54 subunit, M-domain;P-loop containing nucleoside triphosphate hydrolase;Signal recognition particle, SRP54 subunit, GTPase domain;Signal recognition particle, SRP54 subunit, M-domain superfamily;Signal recognition particle SRP54, N-terminal domain superfamily;S…	WideEffHunter	RXLR	-	GO:0003924;GO:0005048;GO:0005525;GO:0005829;GO:0006414;GO:0006614;GO:0008312;GO:0048500;GO:0065002	GTPase activity;signal sequence binding;GTP binding;cytosol;translational elongation;SRP-dependent cotranslational protein targeting to membrane;7S RNA binding;signal recognition particle;intracellular protein transmembrane transport	Molecular Function;Molecular Function;Molecular Function;Cellular Component;Biological Process;Biological Process;Molecular Function;Cellular Component;Biological Process	EC:3.6.1.15	Nucleoside-triphosphate phosphatase
Pfijiensis_832	XP 007924870.1 hypothetical protein MYCFIDRAFT 152505 [Pseudocercospora fijiensis CIRAD86]	ref|XP 007924870.1|uncharacterized protein MYCFIDRAFT 152505 [Pseudocercospora fijiensis CIRAD86]/gb|EME84246.1|hypothetical protein MYCFIDRAFT 152505 [Pseudocercospora fijiensis CIRAD86];gb|KXT06852.1|hypothetical protein AC578 7189 [Pseudocercospora eumusae];gb|KAF7186360.1|Transporter aclS [Pseudocercospora fuligena];gb|KAF2770845.1|hypothetical protein EJ03DRAFT 269933 [Teratosphaeria nubilos…	permease for cytosine/purines, uracil, thiamine, allantoin-domain-containing protein	152505	-	-	-	PredHel=12	557	9	0.016158	43	31	27	15	15	20	214.293	Yes	Yes	G2X1K9#red vir	Verticillium dahliae	IPR001248;IPR045225	MFS transporter superfamily;Purine-cytosine permease;Purine-cytosine permease;Purine-cytosine permease;Uracil/uridine/allantoin permease	WideEffHunter	YFWxC,LysM	-	GO:0005886;GO:0015205;GO:0055085;GO:0071702;GO:0071705	plasma membrane;nucleobase transmembrane transporter activity;transmembrane transport;organic substance transport;nitrogen compound transport	Cellular Component;Molecular Function;Biological Process;Biological Process;Biological Process	-	-
Pfijiensis_2167	XP 007922523.1 hypothetical protein MYCFIDRAFT 45451 [Pseudocercospora fijiensis CIRAD86]	ref|XP 007922523.1|uncharacterized protein MYCFIDRAFT 45451 [Pseudocercospora fijiensis CIRAD86]/gb|EME86366.1|hypothetical protein MYCFIDRAFT 45451 [Pseudocercospora fijiensis CIRAD86];gb|KAF7189155.1|GPI inositol-deacylase [Pseudocercospora fuligena];gb|KXT06695.1|hypothetical protein AC578 8538 [Pseudocercospora eumusae];gb|KXT14208.1|hypothetical protein AC579 7553 [Pseudocercospora musae];gb…	GPI inositol-deacylase-like protein	45451	-	-	-	PredHel=9	1052	12	0.0114068	97	80	61	35	38	14	212.729	No	Yes	-	-	IPR012908;IPR029058;IPR039529;IPR029058	GPI inositol-deacylase PGAP1-like;Alpha/Beta hydrolase fold;GPI inositol-deacylase;Alpha/Beta hydrolase fold	WideEffHunter	YFWxC	-	GO:0005773;GO:0005789;GO:0005886;GO:0006505;GO:0006888;GO:0015031;GO:0016829;GO:0052689	vacuole;endoplasmic reticulum membrane;plasma membrane;GPI anchor metabolic process;endoplasmic reticulum to Golgi vesicle-mediated transport;protein transport;lyase activity;carboxylic ester hydrolase activity	Cellular Component;Cellular Component;Cellular Component;Biological Process;Biological Process;Biological Process;Molecular Function;Molecular Function	EC:4;EC:3.1.1	Lyases;Acting on ester bonds
Pfijiensis_1678	XP 007920328.1 hypothetical protein MYCFIDRAFT 71489 [Pseudocercospora fijiensis CIRAD86]	ref|XP 007920328.1|uncharacterized protein MYCFIDRAFT 71489 [Pseudocercospora fijiensis CIRAD86]/gb|EME89373.1|hypothetical protein MYCFIDRAFT 71489 [Pseudocercospora fijiensis CIRAD86];gb|KAF7191277.1|2-methylcitrate synthase, mitochondrial [Pseudocercospora fuligena];gb|KXT04665.1|hypothetical protein AC578 2124 [Pseudocercospora eumusae];gb|KXT09079.1|hypothetical protein AC579 10043 [Pseudoce…	2-methylcitrate synthase	71489	-	-	-	PredHel=0	473	5	0.0105708	29	22	24	36	22	7	212.213	No	Yes	-	-	IPR002020;IPR002020;IPR016142;IPR016143;IPR002020;IPR019810;IPR036969	Citrate synthase;Citrate synthase;Citrate synthase-like, large alpha subdomain;Citrate synthase-like, small alpha subdomain;Citrate synthase;Citrate synthase active site;Citrate synthase superfamily	WideEffHunter	[LI]xAR	-	GO:0004108;GO:0005759;GO:0005975;GO:0006099;GO:0006101;GO:0016020;GO:0019629;GO:0050440	citrate (Si)-synthase activity;mitochondrial matrix;carbohydrate metabolic process;tricarboxylic acid cycle;citrate metabolic process;membrane;propionate catabolic process, 2-methylcitrate cycle;2-methylcitrate synthase activity	Molecular Function;Cellular Component;Biological Process;Biological Process;Biological Process;Cellular Component;Biological Process;Molecular Function	EC:2.3.3.5;EC:2.3.3.16	2-methylcitrate synthase;Citrate synthase (unknown stereospecificity)
Pfijiensis_1708	XP 007919943.1 hypothetical protein MYCFIDRAFT 35369 [Pseudocercospora fijiensis CIRAD86]	ref|XP 007919943.1|uncharacterized protein MYCFIDRAFT 35369 [Pseudocercospora fijiensis CIRAD86]/gb|EME88865.1|hypothetical protein MYCFIDRAFT 35369 [Pseudocercospora fijiensis CIRAD86];gb|KAF7192575.1|hypothetical protein HII31 06084 [Pseudocercospora fuligena];gb|KXS94246.1|hypothetical protein AC578 8816 [Pseudocercospora eumusae];ref|XP 033668588.1|uncharacterized protein M409DRAFT 21852 [Zas…	chaps-domain-containing protein	35369	-	-	-	PredHel=0	684	12	0.0175439	50	38	39	32	22	11	212.213	No	Yes	-	-	IPR015374;IPR011990;IPR015374;IPR011990	Chs5p-Arf1p binding;Tetratricopeptide-like helical domain superfamily;Tetratricopeptide-like helical domain superfamily;Tetratricopeptide-like helical domain superfamily;Tetratricopeptide-like helical domain superfamily;Chs5p-Arf1p binding;Tetratricopeptide-like helical domain superfamily	WideEffHunter	LysM	-	GO:0005515;GO:0005773;GO:0005886;GO:0006896;GO:0034044;GO:0043001	protein binding;vacuole;plasma membrane;Golgi to vacuole transport;exomer complex;Golgi to plasma membrane protein transport	Molecular Function;Cellular Component;Cellular Component;Biological Process;Cellular Component;Biological Process	-	-
Pfijiensis_1165	XP 007931309.1 glycoside hydrolase family 17 protein [Pseudocercospora fijiensis CIRAD86]	ref|XP 007931309.1|glycoside hydrolase family 17 protein [Pseudocercospora fijiensis CIRAD86]/gb|EME77716.1|glycoside hydrolase family 17 protein [Pseudocercospora fijiensis CIRAD86];gb|KXT03776.1|hypothetical protein AC578 770 [Pseudocercospora eumusae];gb|KAF7198222.1|putative family 17 glucosidase SCW4 [Pseudocercospora fuligena];gb|KXT15534.1|hypothetical protein AC579 3405 [Pseudocercospora …	glycoside hydrolase	54124	-	-	Signal peptide	PredHel=0	373	6	0.0160858	22	24	28	24	16	4	56.8477	No	Yes	G4MRS8#red vir	Magnaporthe oryzae	IPR017853	PIG-P;PIG-P;PIG-P;PIG-P;PIG-P;Glycoside hydrolase superfamily	EffHunter	LysM	-	GO:0005576;GO:0005975;GO:0009277;GO:0009986;GO:0015926;GO:0016491;GO:0016740;GO:0030096;GO:0042651;GO:0071555	extracellular region;carbohydrate metabolic process;fungal-type cell wall;cell surface;glucosidase activity;oxidoreductase activity;transferase activity;plasma membrane-derived thylakoid photosystem II;thylakoid membrane;cell wall organization	Cellular Component;Biological Process;Cellular Component;Cellular Component;Molecular Function;Molecular Function;Molecular Function;Cellular Component;Cellular Component;Biological Process	EC:1;EC:2;EC:3.2.1	Oxidoreductases;Transferases;Glycosylases
Pfijiensis_639	XP 007920040.1 hypothetical protein MYCFIDRAFT 48511 [Pseudocercospora fijiensis CIRAD86]	ref|XP 007920040.1|uncharacterized protein MYCFIDRAFT 48511 [Pseudocercospora fijiensis CIRAD86]/gb|EME88333.1|hypothetical protein MYCFIDRAFT 48511 [Pseudocercospora fijiensis CIRAD86];gb|KXS99627.1|hypothetical protein AC578 9934 [Pseudocercospora eumusae];gb|KXT08788.1|hypothetical protein AC579 7665 [Pseudocercospora musae];gb|KAI5370891.1|hypothetical protein Slin14017 G017700 [Septoria lini…	uncharacterized protein MYCFIDRAFT 48511	48511	-	-	-	PredHel=6	443	9	0.020316	36	31	22	18	11	14	212.213	Yes	Yes	I1RJX5#unaf patho	Fusarium graminearum	-	-	WideEffHunter	ToxA	-	GO:0000166;GO:0003677;GO:0006259;GO:0006974;GO:0016020	nucleotide binding;DNA binding;DNA metabolic process;DNA damage response;membrane	Molecular Function;Molecular Function;Biological Process;Biological Process;Cellular Component	-	-
Pfijiensis_871	XP 007922974.1 hypothetical protein MYCFIDRAFT 160995 [Pseudocercospora fijiensis CIRAD86]	ref|XP 007922974.1|uncharacterized protein MYCFIDRAFT 160995 [Pseudocercospora fijiensis CIRAD86]/gb|EME85319.1|hypothetical protein MYCFIDRAFT 160995 [Pseudocercospora fijiensis CIRAD86];gb|KXT17372.1|hypothetical protein AC579 3878 [Pseudocercospora musae];gb|KAF7194285.1|putative mitochondrial carrier [Pseudocercospora fuligena];gb|KXT05967.1|hypothetical protein AC578 329 [Pseudocercospora eu…	putative mitochondrial carrier	160995	-	-	-	PredHel=0	259	0	0	15	11	10	19	10	4	212.213	Yes	Yes	-	-	IPR023395;IPR018108;IPR018108;IPR023395	Mitochondrial carrier domain superfamily;Mitochondrial substrate/solute carrier;Mitochondrial substrate/solute carrier;Mitochondrial substrate/solute carrier;Mitochondrial carrier domain superfamily	WideEffHunter	-	-	GO:0000002;GO:0001409;GO:0005743;GO:0006879;GO:0016836;GO:0019685;GO:0036070;GO:1903790	mitochondrial genome maintenance;guanine nucleotide transmembrane transporter activity;mitochondrial inner membrane;intracellular iron ion homeostasis;hydro-lyase activity;photosynthesis, dark reaction;light-independent bacteriochlorophyll biosynthetic process;guanine nucleotide transmembrane transport	Biological Process;Molecular Function;Cellular Component;Biological Process;Molecular Function;Biological Process;Biological Process;Biological Process	EC:4.2.1	Carbon-oxygen lyases
Pfijiensis_45	XP 007929773.1 hypothetical protein MYCFIDRAFT 58795 [Pseudocercospora fijiensis CIRAD86]	ref|XP 007929773.1|uncharacterized protein MYCFIDRAFT 58795 [Pseudocercospora fijiensis CIRAD86]/gb|EME79826.1|hypothetical protein MYCFIDRAFT 58795 [Pseudocercospora fijiensis CIRAD86];gb|KAF7198337.1|Peroxisomal hydratase-dehydrogenase-epimerase [Pseudocercospora fuligena];gb|KXT01639.1|hypothetical protein AC578 8008 [Pseudocercospora eumusae];gb|KXT05586.1|hypothetical protein AC579 10106 [Ps…	multifunctional beta-oxidation protein-like protein	58795	-	-	-	PredHel=0	905	8	0.00883978	53	50	43	69	47	11	210.679	No	Yes	G4MZY1#red vir	Magnaporthe oryzae	IPR002347;IPR002347;IPR002539;IPR002347;IPR036291;IPR029069;IPR036291;IPR029069	Short-chain dehydrogenase/reductase SDR;Short-chain dehydrogenase/reductase SDR;Short-chain dehydrogenase/reductase SDR;Short-chain dehydrogenase/reductase SDR;MaoC-like dehydratase domain;Short-chain dehydrogenase/reductase SDR;Short-chain dehydrogenase/reductase SDR;Short-chain dehydrogenase/reductase SDR;Short-chain dehydrogenase/reductase SDR;Short-chain dehydrogenase/reductase SDR;Short-chai…	WideEffHunter	LysM	-	GO:0000287;GO:0004176;GO:0004252;GO:0004335;GO:0005524;GO:0005759;GO:0005777;GO:0006012;GO:0006515;GO:0006633;GO:0006635;GO:0016491;GO:0016887;GO:0034599;GO:0043565;GO:0046835;GO:0051131;GO:0070407	magnesium ion binding;ATP-dependent peptidase activity;serine-type endopeptidase activity;galactokinase activity;ATP binding;mitochondrial matrix;peroxisome;galactose metabolic process;protein quality control for misfolded or incompletely synthesized proteins;fatty acid biosynthetic process;fatty acid beta-oxidation;oxidoreductase activity;ATP hydrolysis activity;cellular response to oxidative st…	Molecular Function;Molecular Function;Molecular Function;Molecular Function;Molecular Function;Cellular Component;Cellular Component;Biological Process;Biological Process;Biological Process;Biological Process;Molecular Function;Molecular Function;Biological Process;Molecular Function;Biological Process;Biological Process;Biological Process	EC:3.4.21;EC:2.7.1.6;EC:1;EC:3.6.1.15	Acting on peptide bonds (peptidases);Galactokinase;Oxidoreductases;Nucleoside-triphosphate phosphatase
Pfijiensis_790	XP 007930148.1 uncharacterized protein MYCFIDRAFT 216443 [Pseudocercospora fijiensis CIRAD86]	ref|XP 007930148.1|uncharacterized protein MYCFIDRAFT 216443 [Pseudocercospora fijiensis CIRAD86]/gb|EME79434.1|hypothetical protein MYCFIDRAFT 216443 [Pseudocercospora fijiensis CIRAD86];gb|KXS98901.1|hypothetical protein AC578 7463 [Pseudocercospora eumusae];gb|KXT15923.1|hypothetical protein AC579 1435 [Pseudocercospora musae];gb|EME38740.1|hypothetical protein DOTSEDRAFT 83448 [Dothistroma se…	uncharacterized protein MYCFIDRAFT 216443 [Pseudocercospora fijiensis CIRAD86]	216443	-	-	-	PredHel=1	491	5	0.0101833	24	25	35	24	21	16	209.167	No	No	-	-	-	-	WideEffHunter	RXLR	-	GO:0016020	membrane	Cellular Component	-	-
Pfijiensis_1857	XP 007924688.1 uncharacterized protein MYCFIDRAFT 162925 [Pseudocercospora fijiensis CIRAD86]	ref|XP 007924688.1|uncharacterized protein MYCFIDRAFT 162925 [Pseudocercospora fijiensis CIRAD86]/gb|EME84064.1|hypothetical protein MYCFIDRAFT 162925 [Pseudocercospora fijiensis CIRAD86];gb|KXT10505.1|hypothetical protein AC579 4264 [Pseudocercospora musae];gb|KXT06943.1|hypothetical protein AC578 7100 [Pseudocercospora eumusae];gb|KAF7194532.1|54S ribosomal protein L27, mitochondrial [Pseudocer…	54S ribosomal protein L27, mitochondrial	162925	-	-	-	PredHel=0	105	1	0.00952381	5	8	6	11	5	1	204.28	Yes	Yes	-	-	IPR019189;IPR019189	Ribosomal protein L27/L41, mitochondrial;Ribosomal protein L27/L41, mitochondrial	WideEffHunter	YFWxC	-	GO:0003735;GO:0005762;GO:0006414;GO:0016020	structural constituent of ribosome;mitochondrial large ribosomal subunit;translational elongation;membrane	Molecular Function;Cellular Component;Biological Process;Cellular Component	-	-
Pfijiensis_2141	XP 007922610.1 hypothetical protein MYCFIDRAFT 56345 [Pseudocercospora fijiensis CIRAD86]	ref|XP 007922610.1| uncharacterized protein MYCFIDRAFT 56345 [Pseudocercospora fijiensis CIRAD86];gb|KXS96716.1| hypothetical protein AC578 161 [Pseudocercospora eumusae];gb|KXT09951.1| hypothetical protein AC579 9734 [Pseudocercospora musae];gb|KAF7187604.1| Peroxisomal membrane protein PMP47B [Pseudocercospora fuligena];gb|KXS96717.1| hypothetical protein AC578 161 [Pseudocercospora eumusae];gb…	peroxisomal membrane protein-like protein	56345	-	-	-	PredHel=4	318	0	0	23	32	10	27	8	2	203.33	Yes	Yes	Q4X022#red vir	Aspergillus fumigatus	IPR023395;IPR018108;IPR018108;IPR018108;IPR018108;IPR023395	Mitochondrial carrier domain superfamily;Mitochondrial substrate/solute carrier;Mitochondrial substrate/solute carrier;Mitochondrial substrate/solute carrier;Mitochondrial substrate/solute carrier;Mitochondrial substrate/solute carrier;Mitochondrial carrier domain superfamily	WideEffHunter	-	-	GO:0005778;GO:0008324;GO:0008509;GO:0008514;GO:0015101;GO:0015216;GO:1901505	peroxisomal membrane;monoatomic cation transmembrane transporter activity;monoatomic anion transmembrane transporter activity;organic anion transmembrane transporter activity;organic cation transmembrane transporter activity;purine nucleotide transmembrane transporter activity;carbohydrate derivative transmembrane transporter activity	Cellular Component;Molecular Function;Molecular Function;Molecular Function;Molecular Function;Molecular Function;Molecular Function	-	-
Pfijiensis_563	XP 007922608.1 uncharacterized protein MYCFIDRAFT 56329 [Pseudocercospora fijiensis CIRAD86]	ref|XP 007922608.1|uncharacterized protein MYCFIDRAFT 56329 [Pseudocercospora fijiensis CIRAD86]/gb|EME86675.1|hypothetical protein MYCFIDRAFT 56329 [Pseudocercospora fijiensis CIRAD86];gb|KAF7187607.1|Cytosolic phospholipase A2 zeta [Pseudocercospora fuligena];gb|KXS97498.1|hypothetical protein AC578 9080 [Pseudocercospora eumusae];gb|KXT15859.1|hypothetical protein AC579 10413 [Pseudocercospora…	Cytosolic phospholipase A2 zeta	56329	-	-	-	PredHel=1	804	7	0.00870647	64	38	47	37	26	24	202.388	Yes	No	-	-	IPR002642;IPR002642;IPR016035	Lysophospholipase, catalytic domain;Lysophospholipase, catalytic domain;Lysophospholipase, catalytic domain;Lysophospholipase, catalytic domain;Lysophospholipase, catalytic domain;Lysophospholipase, catalytic domain;Lysophospholipase, catalytic domain;Acyl transferase/acyl hydrolase/lysophospholipase	WideEffHunter	[LI]xAR	-	GO:0004622;GO:0004623;GO:0005829;GO:0016020;GO:0046475;GO:0102545	lysophospholipase activity;phospholipase A2 activity;cytosol;membrane;glycerophospholipid catabolic process;phosphatidyl phospholipase B activity	Molecular Function;Molecular Function;Cellular Component;Cellular Component;Biological Process;Molecular Function	EC:3.1.1.5;EC:3.1.1.4	Lysophospholipase;Phospholipase A(2)
Pfijiensis_2282	XP 007931158.1 hypothetical protein MYCFIDRAFT 144069 [Pseudocercospora fijiensis CIRAD86]	ref|XP 007931158.1|uncharacterized protein MYCFIDRAFT 144069 [Pseudocercospora fijiensis CIRAD86]/gb|EME78913.1|hypothetical protein MYCFIDRAFT 144069 [Pseudocercospora fijiensis CIRAD86];gb|KAF7187456.1|Ethionine resistance-conferring protein 1 [Pseudocercospora fuligena];gb|KXT03352.1|hypothetical protein AC578 3952 [Pseudocercospora eumusae];gb|KXT04713.1|hypothetical protein AC579 617 [Pseudo…	MATE efflux family protein	144069	-	-	-	PredHel=10	594	5	0.00841751	40	34	29	22	14	12	200.531	Yes	No	-	-	IPR002528;IPR002528;IPR045069	Multi antimicrobial extrusion protein;Multi antimicrobial extrusion protein;Multi antimicrobial extrusion protein;Multi antimicrobial extrusion protein;Multi antimicrobial extrusion protein;Multidrug and toxic compound extrusion family, eukaryotic	WideEffHunter	RXLR	-	GO:0003824;GO:0006886;GO:0009966;GO:0015297;GO:0016020;GO:0016192;GO:0033263;GO:0042910;GO:0046872;GO:1990961	catalytic activity;intracellular protein transport;regulation of signal transduction;antiporter activity;membrane;vesicle-mediated transport;CORVET complex;xenobiotic transmembrane transporter activity;metal ion binding;xenobiotic detoxification by transmembrane export across the plasma membrane	Molecular Function;Biological Process;Biological Process;Molecular Function;Cellular Component;Biological Process;Cellular Component;Molecular Function;Molecular Function;Biological Process	-	-
Pfijiensis_1481	XP 007926119.1 hypothetical protein MYCFIDRAFT 114686, partial [Pseudocercospora fijiensis CIRAD86]	ref|XP 007926119.1|uncharacterized protein MYCFIDRAFT 114686, partial [Pseudocercospora fijiensis CIRAD86]/gb|EME82650.1|hypothetical protein MYCFIDRAFT 114686, partial [Pseudocercospora fijiensis CIRAD86];gb|KAF7197887.1|hypothetical protein HII31 00976 [Pseudocercospora fuligena];gb|KXT15184.1|hypothetical protein AC579 3931 [Pseudocercospora musae];gb|KXT03022.1|hypothetical protein AC578 685 …	Putative Zinc finger, ZZ-type, immunoglobulin-like, Next to BRCA1, central domain-containing protein	114686	-	-	-	PredHel=0	909	27	0.029703	60	49	66	64	38	7	199.161	No	Yes	-	-	IPR013783;IPR000433;IPR032350;IPR043145;IPR043145;IPR043145;IPR032350;	Citrate synthase superfamily;Immunoglobulin-like fold;Zinc finger, ZZ-type;Next to BRCA1, central domain;Zinc finger, ZZ-type superfamily;Zinc finger, ZZ-type superfamily;Zinc finger, ZZ-type superfamily;Zinc finger, ZZ-type superfamily;Zinc finger, ZZ-type superfamily;Zinc finger, ZZ-type superfamily;Zinc finger, ZZ-type superfamily;Zinc finger, ZZ-type superfamily;Zinc finger, ZZ-type superfami…	WideEffHunter	EAR 1	-	GO:0008270	zinc ion binding	Molecular Function	-	-
Pfijiensis_1717	XP 007932022.1 hypothetical protein MYCFIDRAFT 212667 [Pseudocercospora fijiensis CIRAD86]	ref|XP 007932022.1|uncharacterized protein MYCFIDRAFT 212667 [Pseudocercospora fijiensis CIRAD86]/gb|EME77231.1|hypothetical protein MYCFIDRAFT 212667 [Pseudocercospora fijiensis CIRAD86];gb|KXT05101.1|hypothetical protein AC578 7569 [Pseudocercospora eumusae];gb|KAF7185747.1|Fatty acid synthase subunit alpha [Pseudocercospora fuligena];gb|KXT10303.1|hypothetical protein AC579 271 [Pseudocercospo…	Fatty acid synthase subunit	212667	-	-	-	PredHel=0	1514	16	0.010568	91	84	60	113	70	20	197.809	No	Yes	P43098#loss patho	Candida albicans	IPR014031;IPR002347;IPR004568;IPR016039;IPR008278;IPR014030;IPR041550;IPR037143;IPR026025;IPR018201;IPR020841;IPR047224;IPR016039;IPR016039;IPR037143;IPR036291	Bromodomain-like superfamily;Bromodomain-like superfamily;Bromodomain-like superfamily;Bromodomain-like superfamily;Bromodomain-like superfamily;Beta-ketoacyl synthase, C-terminal;Short-chain dehydrogenase/reductase SDR;Phosphopantetheine-protein transferase domain;Thiolase-like;Thiolase-like;4'-phosphopantetheinyl transferase domain;Beta-ketoacyl synthase, N-terminal;Fatty acid synthase type I, …	WideEffHunter	[LI]xAR	-	GO:0000287;GO:0004315;GO:0004316;GO:0004321;GO:0005524;GO:0005829;GO:0005835;GO:0005886;GO:0008897;GO:0015986;GO:0018215;GO:0042759;GO:0044550;GO:0045261;GO:0046933;GO:0046961;GO:1902600	magnesium ion binding;3-oxoacyl-[acyl-carrier-protein] synthase activity;3-oxoacyl-[acyl-carrier-protein] reductase (NADPH) activity;fatty-acyl-CoA synthase activity;ATP binding;cytosol;fatty acid synthase complex;plasma membrane;holo-[acyl-carrier-protein] synthase activity;proton motive force-driven ATP synthesis;protein phosphopantetheinylation;long-chain fatty acid biosynthetic process;second…	Molecular Function;Molecular Function;Molecular Function;Molecular Function;Molecular Function;Cellular Component;Cellular Component;Cellular Component;Molecular Function;Biological Process;Biological Process;Biological Process;Biological Process;Cellular Component;Molecular Function;Molecular Function;Biological Process	EC:7.1.3.1;EC:2.3.1.85;EC:7.1.2.2;EC:2.3.1.41;EC:2.3.1.86;EC:1.1.1.100;EC:6;EC:2.7.8.7	H(+)-exporting diphosphatase;Fatty-acid synthase system;H(+)-transporting two-sector ATPase;Beta-ketoacyl-[acyl-carrier-protein] synthase I;Fatty-acyl-CoA synthase system;3-oxoacyl-[acyl-carrier-protein] reductase;Ligases;Holo-[acyl-carrier-protein] synthase
Pfijiensis_655	XP 007924727.1 hypothetical protein MYCFIDRAFT 133333 [Pseudocercospora fijiensis CIRAD86]	ref|XP 007924727.1|uncharacterized protein MYCFIDRAFT 133333 [Pseudocercospora fijiensis CIRAD86]/gb|EME84103.1|hypothetical protein MYCFIDRAFT 133333 [Pseudocercospora fijiensis CIRAD86];gb|USW52208.1|Putative zinc/iron permease [Septoria linicola];ref|XP 044659901.1|uncharacterized protein CKM354 000858100 [Cercospora kikuchii]/dbj|GIZ45414.1|hypothetical protein CKM354 000858100 [Cercospora ki…	ZIP zinc/iron transport family	133333	-	-	-	PredHel=7	382	3	0.0078534	28	24	16	11	14	4	197.809	No	Yes	Q6IZ78#red vir;loss patho	Aspergillus fumigatus	IPR004698;IPR003689;	Zinc/iron permease, fungal/plant;Zinc/iron permease;Zinc/iron permease	WideEffHunter	LysM	-	GO:0000166;GO:0003677;GO:0005385;GO:0005886;GO:0006259;GO:0006974;GO:0008094;GO:0071577	nucleotide binding;DNA binding;zinc ion transmembrane transporter activity;plasma membrane;DNA metabolic process;DNA damage response;ATP-dependent activity, acting on DNA;zinc ion transmembrane transport	Molecular Function;Molecular Function;Molecular Function;Cellular Component;Biological Process;Biological Process;Molecular Function;Biological Process	-	-
Pfijiensis_973	XP 007929248.1 hypothetical protein MYCFIDRAFT 86820 [Pseudocercospora fijiensis CIRAD86]	gb|KXT06284.1|hypothetical protein AC578 9136 [Pseudocercospora eumusae];gb|KXT10115.1|hypothetical protein AC579 9697 [Pseudocercospora musae];ref|XP 007929248.1|uncharacterized protein MYCFIDRAFT 86820 [Pseudocercospora fijiensis CIRAD86]/gb|EME80242.1|hypothetical protein MYCFIDRAFT 86820 [Pseudocercospora fijiensis CIRAD86];gb|KAF7188306.1|Cytochrome c1, heme protein, mitochondrial [Pseudocer…	Cytochrome c1, heme protein	86820	-	-	-	PredHel=0	329	3	0.00911854	24	18	23	18	15	7	196.918	Yes	Yes	-	-	IPR002326;IPR002326;IPR036909;IPR002326;IPR009056;IPR021157;IPR036909	Cytochrome c1;Cytochrome c1;Cytochrome c1;Cytochrome c-like domain superfamily;Cytochrome c-like domain superfamily;Cytochrome c1;Cytochrome c-like domain;Cytochrome c1, transmembrane anchor, C-terminal;Cytochrome c-like domain superfamily	WideEffHunter	LysM	-	GO:0005750;GO:0006122;GO:0008121;GO:0015985;GO:0015986;GO:0020037;GO:0046872;GO:0071949	mitochondrial respiratory chain complex III;mitochondrial electron transport, ubiquinol to cytochrome c;ubiquinol-cytochrome-c reductase activity;energy coupled proton transport, down electrochemical gradient;proton motive force-driven ATP synthesis;heme binding;metal ion binding;FAD binding	Cellular Component;Biological Process;Molecular Function;Biological Process;Biological Process;Molecular Function;Molecular Function;Molecular Function	EC:1.10;EC:7.1.1.8	Acting on diphenols and related substances as donors;Quinol--cytochrome-c reductase
Pfijiensis_2321	XP 007925385.1 hypothetical protein MYCFIDRAFT 123999, partial [Pseudocercospora fijiensis CIRAD86]	ref|XP 007925385.1|uncharacterized protein MYCFIDRAFT 123999, partial [Pseudocercospora fijiensis CIRAD86]/gb|EME84800.1|hypothetical protein MYCFIDRAFT 123999, partial [Pseudocercospora fijiensis CIRAD86];ref|XP 033661623.1|uncharacterized protein M409DRAFT 70265 [Zasmidium cellare ATCC 36951]/gb|KAF2160734.1|hypothetical protein M409DRAFT 70265 [Zasmidium cellare ATCC 36951];gb|KAI1105978.1|hyp…	Transcription factor	123999	-	-	-	PredHel=0	634	17	0.0268139	54	24	29	18	16	11	195.16	Yes	Yes	I1REW1#lethal	Fusarium graminearum	IPR001138;IPR036864;IPR001138;IPR001138;IPR001138;IPR036864	Zn(2)Cys(6) fungal-type DNA-binding domain;Zn(2)-C6 fungal-type DNA-binding domain superfamily;Zn(2)-C6 fungal-type DNA-binding domain superfamily;Zn(2)-C6 fungal-type DNA-binding domain superfamily;Zn(2)-C6 fungal-type DNA-binding domain superfamily;Zn(2)Cys(6) fungal-type DNA-binding domain;Zn(2)Cys(6) fungal-type DNA-binding domain;Zn(2)Cys(6) fungal-type DNA-binding domain;Zn(2)Cys(6) fungal-…	WideEffHunter	YFWxC	-	GO:0000981;GO:0003677;GO:0006357;GO:0008270	DNA-binding transcription factor activity, RNA polymerase II-specific;DNA binding;regulation of transcription by RNA polymerase II;zinc ion binding	Molecular Function;Molecular Function;Biological Process;Molecular Function	-	-
Pfijiensis_2192	XP 007921856.1 hypothetical protein MYCFIDRAFT 149663 [Pseudocercospora fijiensis CIRAD86]	ref|XP 007921856.1|uncharacterized protein MYCFIDRAFT 149663 [Pseudocercospora fijiensis CIRAD86]/gb|EME89077.1|hypothetical protein MYCFIDRAFT 149663 [Pseudocercospora fijiensis CIRAD86];gb|KXT00280.1|hypothetical protein AC578 1216 [Pseudocercospora eumusae];gb|KXT11482.1|hypothetical protein AC579 2421 [Pseudocercospora musae];gb|KAF7197108.1|Fumarate hydratase, mitochondrial [Pseudocercospora…	fumarate hydratase	149663	-	-	-	PredHel=0	491	5	0.0101833	39	28	24	31	23	2	194.725	Yes	Yes	Q8ZPL7#red vir	Salmonella enterica	IPR000362;IPR022761;IPR024083;IPR018951;IPR005677;IPR005677;IPR020557;IPR005677;IPR005677;IPR008948	Basic-leucine zipper domain superfamily;Fumarate lyase family;Fumarate lyase, N-terminal;Fumarase/histidase, N-terminal;Fumarase/histidase, N-terminal;Fumarase C, C-terminal;Fumarase C, C-terminal;Fumarate hydratase, class II;Fumarate hydratase, class II;Fumarate hydratase, class II;Fumarate lyase, conserved site;Fumarate hydratase, class II;Fumarate hydratase, class II;L-Aspartase-like	WideEffHunter	RXLR	-	GO:0004333;GO:0005524;GO:0005739;GO:0006099;GO:0006106;GO:0016020;GO:0016301;GO:0016310;GO:0045239;GO:0046677	fumarate hydratase activity;ATP binding;mitochondrion;tricarboxylic acid cycle;fumarate metabolic process;membrane;kinase activity;phosphorylation;tricarboxylic acid cycle enzyme complex;response to antibiotic	Molecular Function;Molecular Function;Cellular Component;Biological Process;Biological Process;Cellular Component;Molecular Function;Biological Process;Cellular Component;Biological Process	EC:4.2.1.2;EC:2.7	Fumarate hydratase;Transferring phosphorus-containing groups
Pfijiensis_1772	XP 007932080.1 hypothetical protein MYCFIDRAFT 205464 [Pseudocercospora fijiensis CIRAD86]	ref|XP 007932080.1|uncharacterized protein MYCFIDRAFT 205464 [Pseudocercospora fijiensis CIRAD86]/gb|EME77313.1|hypothetical protein MYCFIDRAFT 205464 [Pseudocercospora fijiensis CIRAD86];gb|KAF7187895.1|Lysophospholipase NTE1 [Pseudocercospora fuligena];gb|KXS94162.1|hypothetical protein AC578 7671 [Pseudocercospora eumusae];gb|KAI5360697.1|putative cyclic nucleotide-binding domain, patatin-like…	lysophospholipase	205464	-	-	-	PredHel=1	1438	12	0.00834492	121	86	70	63	48	11	193.862	No	No	-	-	IPR014710;IPR014710;IPR002641;IPR000595;IPR014710;IPR002641;IPR000595;IPR000595;IPR000595;IPR000595;IPR018490;IPR016035;IPR018490;IPR018490	RmlC-like jelly roll fold;RmlC-like jelly roll fold;Patatin-like phospholipase domain;Patatin-like phospholipase domain;Cyclic nucleotide-binding domain;RmlC-like jelly roll fold;RmlC-like jelly roll fold;RmlC-like jelly roll fold;RmlC-like jelly roll fold;RmlC-like jelly roll fold;RmlC-like jelly roll fold;Patatin-like phospholipase domain;Cyclic nucleotide-binding domain;Cyclic nucleotide-bindi…	WideEffHunter	EAR 1	-	GO:0000981;GO:0003677;GO:0004622;GO:0005773;GO:0005789;GO:0005886;GO:0006357;GO:0008270;GO:0034638;GO:0071071;GO:0102545	DNA-binding transcription factor activity, RNA polymerase II-specific;DNA binding;lysophospholipase activity;vacuole;endoplasmic reticulum membrane;plasma membrane;regulation of transcription by RNA polymerase II;zinc ion binding;phosphatidylcholine catabolic process;regulation of phospholipid biosynthetic process;phosphatidyl phospholipase B activity	Molecular Function;Molecular Function;Molecular Function;Cellular Component;Cellular Component;Cellular Component;Biological Process;Molecular Function;Biological Process;Biological Process;Molecular Function	EC:3.1.1.5	Lysophospholipase
Pfijiensis_536	XP 007927548.1 hypothetical protein MYCFIDRAFT 215584 [Pseudocercospora fijiensis CIRAD86]	ref|XP 007927548.1|uncharacterized protein MYCFIDRAFT 215584 [Pseudocercospora fijiensis CIRAD86]/gb|EME82110.1|hypothetical protein MYCFIDRAFT 215584 [Pseudocercospora fijiensis CIRAD86];gb|KAF7191859.1|H/ACA ribonucleoprotein complex subunit cbf5 [Pseudocercospora fuligena];gb|KXT15784.1|hypothetical protein AC579 1521 [Pseudocercospora musae];gb|KXT01437.1|hypothetical protein AC578 9545 [Pseu…	Centromere/microtubule-binding protein	215584	-	-	-	PredHel=0	509	10	0.0196464	28	31	20	54	11	7	192.158	No	Yes	-	-	IPR002501;IPR002478;IPR004802;IPR036974;IPR004521;IPR012960;IPR032819;IPR004802;IPR015947;IPR020103	Aminotransferase-like, PLP-dependent enzymes;Pseudouridine synthase II, N-terminal;PUA domain;tRNA pseudouridine synthase B family;PUA domain superfamily;Uncharacterised domain CHP00451;Uncharacterised domain CHP00451;Dyskerin-like;tRNA pseudouridylate synthase B, C-terminal;tRNA pseudouridylate synthase B, C-terminal;tRNA pseudouridylate synthase B, C-terminal;tRNA pseudouridine synthase B famil…	WideEffHunter	Crinkler	-	GO:0000454;GO:0000495;GO:0003723;GO:0009982;GO:0016020;GO:0031120;GO:0031429;GO:0046982;GO:1990481	snoRNA guided rRNA pseudouridine synthesis;box H/ACA RNA 3'-end processing;RNA binding;pseudouridine synthase activity;membrane;snRNA pseudouridine synthesis;box H/ACA snoRNP complex;protein heterodimerization activity;mRNA pseudouridine synthesis	Biological Process;Biological Process;Molecular Function;Molecular Function;Cellular Component;Biological Process;Cellular Component;Molecular Function;Biological Process	EC:5.4	Intramolecular transferases
Pfijiensis_369	XP 007924013.1 uncharacterized protein MYCFIDRAFT 202689 [Pseudocercospora fijiensis CIRAD86]	ref|XP 007924013.1|uncharacterized protein MYCFIDRAFT 202689 [Pseudocercospora fijiensis CIRAD86]/gb|EME86891.1|hypothetical protein MYCFIDRAFT 202689 [Pseudocercospora fijiensis CIRAD86];gb|KAF7196916.1|hypothetical protein HII31 01834 [Pseudocercospora fuligena];gb|KXT08759.1|hypothetical protein AC579 6434 [Pseudocercospora musae];gb|KAF2212971.1|hypothetical protein CERZMDRAFT 96645 [Cercospo…	uncharacterized protein MYCFIDRAFT 202689 [Pseudocercospora fijiensis CIRAD86]	202689	-	-	-	PredHel=0	347	0	0	52	33	36	2	14	0	191.736	Yes	Yes	-	-	-	-	WideEffHunter	EAR 2	-	GO:0016020	membrane	Cellular Component	-	-
Pfijiensis_311	XP 007925339.1 hypothetical protein MYCFIDRAFT 152946 [Pseudocercospora fijiensis CIRAD86]	ref|XP 007925339.1|uncharacterized protein MYCFIDRAFT 152946 [Pseudocercospora fijiensis CIRAD86]/gb|EME84734.1|hypothetical protein MYCFIDRAFT 152946 [Pseudocercospora fijiensis CIRAD86];gb|KAF7196263.1|Woronin body major protein [Pseudocercospora fuligena];gb|KXT01346.1|hypothetical protein AC578 6640, partial [Pseudocercospora eumusae];gb|KXT16662.1|hypothetical protein AC579 8029 [Pseudocerco…	Woronin body major	152946	-	-	-	PredHel=0	220	2	0.00909091	16	11	10	5	5	0	190.483	Yes	Yes	E9EN82#red vir	Metarhizium robertsii	IPR014722;IPR012340;IPR020189;IPR001884;IPR037318;IPR008991;IPR012340	Ribosomal protein L2, domain 2;Nucleic acid-binding, OB-fold;Translation elongation factor, IF5A C-terminal;Translation elongation factor IF5A-like;Hex1, S1 domain;Translation protein SH3-like domain superfamily;Nucleic acid-binding, OB-fold	WideEffHunter	LysM	-	GO:0003723;GO:0003746;GO:0043022;GO:0045901;GO:0045905	RNA binding;translation elongation factor activity;ribosome binding;positive regulation of translational elongation;positive regulation of translational termination	Molecular Function;Molecular Function;Molecular Function;Biological Process;Biological Process	-	-
Pfijiensis_1567	XP 007921737.1 hypothetical protein MYCFIDRAFT 114276, partial [Pseudocercospora fijiensis CIRAD86]	ref|XP 007921737.1|uncharacterized protein MYCFIDRAFT 114276, partial [Pseudocercospora fijiensis CIRAD86]/gb|EME88869.1|hypothetical protein MYCFIDRAFT 114276, partial [Pseudocercospora fijiensis CIRAD86];gb|KAF7195550.1|Pre-mRNA-processing ATP-dependent RNA helicase prp5, partial [Pseudocercospora fuligena];gb|KXT03599.1|hypothetical protein AC578 9975 [Pseudocercospora eumusae];gb|KXT03600.1|h…	P-loop containing nucleoside triphosphate hydrolase protein	114276	-	-	-	PredHel=0	1111	5	0.00450045	60	72	64	74	37	3	190.069	No	Yes	-	-	IPR027417;IPR001650;IPR011545;IPR027417;IPR000629;IPR001650;IPR014014;IPR014001;IPR027417	Flavoprotein-like superfamily;Flavoprotein-like superfamily;Flavoprotein-like superfamily;P-loop containing nucleoside triphosphate hydrolase;Helicase, C-terminal;DEAD/DEAH box helicase domain;P-loop containing nucleoside triphosphate hydrolase;P-loop containing nucleoside triphosphate hydrolase;P-loop containing nucleoside triphosphate hydrolase;P-loop containing nucleoside triphosphate hydrolas…	WideEffHunter	RXLR	-	GO:0003723;GO:0003724;GO:0005524;GO:0016887;GO:0071004;GO:1903241;GO:1990446;GO:1990447	RNA binding;RNA helicase activity;ATP binding;ATP hydrolysis activity;U2-type prespliceosome;U2-type prespliceosome assembly;U1 snRNP binding;U2 snRNP binding	Molecular Function;Molecular Function;Molecular Function;Molecular Function;Cellular Component;Biological Process;Molecular Function;Molecular Function	EC:3.6.4.13;EC:3.6.1.15	RNA helicase;Nucleoside-triphosphate phosphatase
Pfijiensis_739	XP 007920316.1 hypothetical protein MYCFIDRAFT 71317 [Pseudocercospora fijiensis CIRAD86]	ref|XP 007920316.1|uncharacterized protein MYCFIDRAFT 71317 [Pseudocercospora fijiensis CIRAD86]/gb|EME88028.1|hypothetical protein MYCFIDRAFT 71317 [Pseudocercospora fijiensis CIRAD86];gb|KXT07447.1|hypothetical protein AC578 455 [Pseudocercospora eumusae];gb|KAF7190153.1|V-type proton ATPase subunit B [Pseudocercospora fuligena];gb|KXT11890.1|hypothetical protein AC579 10489 [Pseudocercospora m…	V-type proton ATPase subunit	71317	-	-	-	PredHel=0	516	2	0.00387597	34	28	24	28	27	1	190.069	Yes	Yes	Q9I4N1#red vir	Pseudomonas aeruginosa	IPR005723;IPR022879;IPR000194;IPR004100;IPR022879;IPR020003;IPR022879;IPR027417	ATPase, V1 complex, subunit B;V-type ATP synthase regulatory subunit B/beta;ATPase, F1/V1/A1 complex, alpha/beta subunit, nucleotide-binding domain;ATPase, F1/V1/A1 complex, alpha/beta subunit, N-terminal domain;ATPase, F1/V1/A1 complex, alpha/beta subunit, N-terminal domain;ATPase, F1/V1/A1 complex, alpha/beta subunit, N-terminal domain;ATPase, F1/V1/A1 complex, alpha/beta subunit, N-terminal do…	WideEffHunter	LysM	-	GO:0000162;GO:0000221;GO:0000425;GO:0004049;GO:0005524;GO:0006874;GO:0007035;GO:0016787;GO:0046034;GO:0046961;GO:1902600;GO:1902906;GO:1990816	tryptophan biosynthetic process;vacuolar proton-transporting V-type ATPase, V1 domain;pexophagy;anthranilate synthase activity;ATP binding;intracellular calcium ion homeostasis;vacuolar acidification;hydrolase activity;ATP metabolic process;proton-transporting ATPase activity, rotational mechanism;proton transmembrane transport;proteasome storage granule assembly;vacuole-mitochondrion membrane co…	Biological Process;Cellular Component;Biological Process;Molecular Function;Molecular Function;Biological Process;Biological Process;Molecular Function;Biological Process;Molecular Function;Biological Process;Biological Process;Cellular Component	EC:7.1.3.1;EC:4.1.3.27;EC:3	H(+)-exporting diphosphatase;Anthranilate synthase;Hydrolases
Pfijiensis_2287	XP 007920775.1 hypothetical protein MYCFIDRAFT 209464 [Pseudocercospora fijiensis CIRAD86]	ref|XP 007920775.1|uncharacterized protein MYCFIDRAFT 209464 [Pseudocercospora fijiensis CIRAD86]/gb|EME87275.1|hypothetical protein MYCFIDRAFT 209464 [Pseudocercospora fijiensis CIRAD86];gb|KAF7186274.1|Tyrosine-protein phosphatase pmp1 [Pseudocercospora fuligena];gb|KXT04266.1|hypothetical protein AC578 7893 [Pseudocercospora eumusae];gb|KXT18875.1|hypothetical protein AC579 3578 [Pseudocercosp…	Tyrosine-protein phosphatase pmp1	209464	-	-	-	PredHel=0	606	6	0.00990099	68	31	63	21	22	4	189.657	No	Yes	G4N549#red vir;unaf patho	Magnaporthe oryzae	IPR029021;IPR000340;IPR016130;IPR020422;IPR000387;IPR029021	Protein-tyrosine phosphatase-like;Dual specificity phosphatase, catalytic domain;Dual specificity phosphatase, catalytic domain;Dual specificity phosphatase, catalytic domain;Dual specificity phosphatase, catalytic domain;Dual specificity phosphatase, catalytic domain;Dual specificity phosphatase, catalytic domain;Protein-tyrosine phosphatase, active site;Dual specificity protein phosphatase doma…	WideEffHunter	RXLR	-	GO:0004725;GO:0005634;GO:0005829;GO:0006470;GO:0008138;GO:0016020;GO:0043409	protein tyrosine phosphatase activity;nucleus;cytosol;protein dephosphorylation;protein tyrosine/serine/threonine phosphatase activity;membrane;negative regulation of MAPK cascade	Molecular Function;Cellular Component;Cellular Component;Biological Process;Molecular Function;Cellular Component;Biological Process	EC:3.1.3.48	Protein-tyrosine-phosphatase
Pfijiensis_847	XP 007924091.1 hypothetical protein MYCFIDRAFT 210671 [Pseudocercospora fijiensis CIRAD86]	ref|XP 007924091.1|uncharacterized protein MYCFIDRAFT 210671 [Pseudocercospora fijiensis CIRAD86]/gb|EME87021.1|hypothetical protein MYCFIDRAFT 210671 [Pseudocercospora fijiensis CIRAD86];gb|KXS95276.1|hypothetical protein AC578 2574 [Pseudocercospora eumusae];gb|KAF7196849.1|Benzoylformate decarboxylase [Pseudocercospora fuligena];gb|KXT07999.1|hypothetical protein AC579 5161 [Pseudocercospora m…	thiamine diphosphate-binding protein	210671	-	-	-	PredHel=0	542	10	0.0184502	27	29	33	24	20	9	189.657	Yes	Yes	-	-	IPR011766;IPR012000;IPR012001;IPR045229;IPR029035;IPR029061;IPR029061	Aminopeptidase N-like , N-terminal domain superfamliy;Aminopeptidase N-like , N-terminal domain superfamliy;Thiamine pyrophosphate enzyme, TPP-binding;Thiamine pyrophosphate enzyme, TPP-binding;Thiamine pyrophosphate enzyme, central domain;Thiamine pyrophosphate enzyme, N-terminal TPP-binding domain;Thiamine pyrophosphate enzyme;Thiamine pyrophosphate enzyme;DHS-like NAD/FAD-binding domain superf…	WideEffHunter	G[IFY][ALST]R	-	GO:0000287;GO:0004737;GO:0005739;GO:0009082;GO:0016020;GO:0016740;GO:0030976;GO:0050660;GO:1901607;GO:1990234	magnesium ion binding;pyruvate decarboxylase activity;mitochondrion;branched-chain amino acid biosynthetic process;membrane;transferase activity;thiamine pyrophosphate binding;flavin adenine dinucleotide binding;alpha-amino acid biosynthetic process;transferase complex	Molecular Function;Molecular Function;Cellular Component;Biological Process;Cellular Component;Molecular Function;Molecular Function;Molecular Function;Biological Process;Cellular Component	EC:4.1.1.1;EC:2	Pyruvate decarboxylase;Transferases
Pfijiensis_449	KXS97929.1 hypothetical protein AC578 4385 [Mycosphaerella eumusae]	ref|XP 007924315.1|uncharacterized protein MYCFIDRAFT 60058 [Pseudocercospora fijiensis CIRAD86]/gb|EME85140.1|hypothetical protein MYCFIDRAFT 60058 [Pseudocercospora fijiensis CIRAD86];gb|KAF7193341.1|Mitochondrial phosphate carrier protein 2 [Pseudocercospora fuligena];gb|KXS97929.1|hypothetical protein AC578 4385 [Pseudocercospora eumusae];gb|OTA20266.1|hypothetical protein BTJ68 14934 [Hortae…	Mitochondrial phosphate carrier protein 2	60058	-	-	-	PredHel=1	307	6	0.019544	16	25	15	22	4	6	189.246	Yes	Yes	G4MQZ2#unaf patho	Magnaporthe oryzae	IPR023395;IPR018108;IPR044677;IPR018108;IPR018108;IPR018108;IPR023395	Mitochondrial carrier domain superfamily;Mitochondrial substrate/solute carrier;Mitochondrial phosphate carrier protein Pic2/Mir1-like;Mitochondrial substrate/solute carrier;Mitochondrial substrate/solute carrier;Mitochondrial substrate/solute carrier;Mitochondrial substrate/solute carrier;Mitochondrial carrier domain superfamily	WideEffHunter	-	-	GO:0005315;GO:0005375;GO:0005743;GO:0006878;GO:0035434;GO:0098656;GO:1990547	inorganic phosphate transmembrane transporter activity;copper ion transmembrane transporter activity;mitochondrial inner membrane;intracellular copper ion homeostasis;copper ion transmembrane transport;monoatomic anion transmembrane transport;mitochondrial phosphate ion transmembrane transport	Molecular Function;Molecular Function;Cellular Component;Biological Process;Biological Process;Biological Process;Biological Process	-	-
Pfijiensis_1911	XP 007930972.1 uncharacterized protein MYCFIDRAFT 212443 [Pseudocercospora fijiensis CIRAD86]	ref|XP 007930972.1| uncharacterized protein MYCFIDRAFT 212443 [Pseudocercospora fijiensis CIRAD86];gb|KAF7186171.1| hypothetical protein HII31 12508 [Pseudocercospora fuligena];gb|KXT13322.1| hypothetical protein AC579 7243 [Pseudocercospora musae];gb|KXT03236.1| hypothetical protein AC578 4774 [Pseudocercospora eumusae];gb|KAF7190488.1| hypothetical protein HII31 08202 [Pseudocercospora fuligena…	hypothetical protein	212443	-	-	Signal peptide	PredHel=0	338	7	0.0207101	26	22	23	7	17	1	173.476	Yes	Yes	-	-	IPR002918;IPR029058;IPR002918;IPR029058	Lipase EstA/Esterase EstB;Alpha/Beta hydrolase fold;Lipase EstA/Esterase EstB;Alpha/Beta hydrolase fold	EffHunter	YFWxC	-	GO:0016042;GO:0016298	lipid catabolic process;lipase activity	Biological Process;Molecular Function	EC:3.1	Acting on ester bonds
Pfijiensis_1623	XP 007931419.1 hypothetical protein MYCFIDRAFT 216824 [Pseudocercospora fijiensis CIRAD86]	ref|XP 007931419.1|uncharacterized protein MYCFIDRAFT 216824 [Pseudocercospora fijiensis CIRAD86]/gb|EME77607.1|hypothetical protein MYCFIDRAFT 216824 [Pseudocercospora fijiensis CIRAD86];gb|KXT03144.1|hypothetical protein AC578 7729 [Pseudocercospora eumusae];gb|KAF7191454.1|Proline iminopeptidase aneH [Pseudocercospora fuligena];gb|KXT16103.1|hypothetical protein AC579 7130 [Pseudocercospora mu…	alpha/beta-hydrolase	216824	-	-	-	PredHel=0	459	6	0.0130719	29	21	29	20	14	6	186.025	Yes	Yes	-	-	IPR002410;IPR029058;IPR000073;IPR029058	Peptidase S33;Alpha/Beta hydrolase fold;Alpha/beta hydrolase fold-1;Alpha/beta hydrolase fold-1;Alpha/Beta hydrolase fold	WideEffHunter	[LI]xAR	-	GO:0006508;GO:0008233	proteolysis;peptidase activity	Biological Process;Molecular Function	EC:3.4	Acting on peptide bonds (peptidases)
Pfijiensis_1343	KXS98471.1 hypothetical protein AC578 8067 [Mycosphaerella eumusae]	ref|XP 007919948.1|uncharacterized protein MYCFIDRAFT 35446 [Pseudocercospora fijiensis CIRAD86]/gb|EME88711.1|hypothetical protein MYCFIDRAFT 35446 [Pseudocercospora fijiensis CIRAD86];gb|KAF7192282.1|hypothetical protein HII31 06314, partial [Pseudocercospora fuligena];gb|KXS98471.1|hypothetical protein AC578 8067 [Pseudocercospora eumusae];gb|KXT18638.1|hypothetical protein AC579 9800 [Pseudoc…	NIC-domain-containing protein	35446	-	-	-	PredHel=0	957	7	0.00731452	64	49	34	51	38	10	185.237	Yes	No	-	-	IPR007231;IPR007231	Nucleoporin interacting component Nup93/Nic96;Nucleoporin interacting component Nup93/Nic96;Nucleoporin interacting component Nup93/Nic96;Nucleoporin interacting component Nup93/Nic96	WideEffHunter	EAR 1	-	GO:0005643;GO:0005773;GO:0005886;GO:0006606;GO:0016973;GO:0017038;GO:0017056	nuclear pore;vacuole;plasma membrane;protein import into nucleus;poly(A)+ mRNA export from nucleus;protein import;structural constituent of nuclear pore	Cellular Component;Cellular Component;Cellular Component;Biological Process;Biological Process;Biological Process;Molecular Function	-	-
Pfijiensis_651	XP 007922052.1 hypothetical protein MYCFIDRAFT 150023 [Pseudocercospora fijiensis CIRAD86]	ref|XP 007922052.1|uncharacterized protein MYCFIDRAFT 150023 [Pseudocercospora fijiensis CIRAD86]/gb|EME89415.1|hypothetical protein MYCFIDRAFT 150023 [Pseudocercospora fijiensis CIRAD86];gb|KAF7193008.1|Eukaryotic translation initiation factor 3 subunit A [Pseudocercospora fuligena];gb|KXT04366.1|hypothetical protein AC578 3610 [Pseudocercospora eumusae];gb|KXT13022.1|hypothetical protein AC579 …	Eukaryotic translation initiation factor 3 subunit	150023	-	-	-	PredHel=0	1080	5	0.00462963	73	43	49	71	32	6	183.68	Yes	Yes	-	-	IPR000717;IPR027512;IPR027512;IPR000717	Aminoacid dehydrogenase-like, N-terminal domain superfamily;Aminoacid dehydrogenase-like, N-terminal domain superfamily;Aminoacid dehydrogenase-like, N-terminal domain superfamily;Aminoacid dehydrogenase-like, N-terminal domain superfamily;Aminoacid dehydrogenase-like, N-terminal domain superfamily;Aminoacid dehydrogenase-like, N-terminal domain superfamily;Aminoacid dehydrogenase-like, N-termina…	WideEffHunter	PDI	-	GO:0001732;GO:0003729;GO:0003743;GO:0005852;GO:0006414;GO:0016282;GO:0033290	formation of cytoplasmic translation initiation complex;mRNA binding;translation initiation factor activity;eukaryotic translation initiation factor 3 complex;translational elongation;eukaryotic 43S preinitiation complex;eukaryotic 48S preinitiation complex	Biological Process;Molecular Function;Molecular Function;Cellular Component;Biological Process;Cellular Component;Cellular Component	-	-
Pfijiensis_1680	XP 007926266.1 hypothetical protein MYCFIDRAFT 211184 [Pseudocercospora fijiensis CIRAD86]	ref|XP 007926266.1|uncharacterized protein MYCFIDRAFT 211184 [Pseudocercospora fijiensis CIRAD86]/gb|EME82875.1|hypothetical protein MYCFIDRAFT 211184 [Pseudocercospora fijiensis CIRAD86];gb|KAF7192883.1|putative eukaryotic translation initiation factor 2 subunit beta [Pseudocercospora fuligena];gb|KXS96643.1|hypothetical protein AC578 6911 [Pseudocercospora eumusae];gb|KXT17260.1|hypothetical pr…	putative eukaryotic translation initiation factor 2 subunit beta	211184	-	-	-	PredHel=0	320	6	0.01875	22	18	9	41	9	1	182.911	No	Yes	-	-	IPR002735;IPR045196;IPR016190;IPR016189	F/V-ATP synthase subunit C superfamily;F/V-ATP synthase subunit C superfamily;Translation initiation factor IF2/IF5 domain;Translation initiation factor IF2/IF5 domain;Translation initiation factor IF2/IF5 domain;Translation initiation factor IF2/IF5 domain;Translation initiation factor IF2/IF5 domain;Translation initiation factor IF2/IF5 domain;Translation initiation factor IF2/IF5 domain;Transl…	WideEffHunter	RXLR	-	GO:0001731;GO:0003729;GO:0003743;GO:0005525;GO:0005840;GO:0005850;GO:0006414;GO:0016282;GO:0031369;GO:0043614;GO:1990856	formation of translation preinitiation complex;mRNA binding;translation initiation factor activity;GTP binding;ribosome;eukaryotic translation initiation factor 2 complex;translational elongation;eukaryotic 43S preinitiation complex;translation initiation factor binding;multi-eIF complex;methionyl-initiator methionine tRNA binding	Biological Process;Molecular Function;Molecular Function;Molecular Function;Cellular Component;Cellular Component;Biological Process;Cellular Component;Molecular Function;Cellular Component;Molecular Function	-	-
Pfijiensis_2334	XP 007924533.1 hypothetical protein MYCFIDRAFT 119762, partial [Pseudocercospora fijiensis CIRAD86]	ref|XP 007924533.1|uncharacterized protein MYCFIDRAFT 119762, partial [Pseudocercospora fijiensis CIRAD86]/gb|EME83909.1|hypothetical protein MYCFIDRAFT 119762, partial [Pseudocercospora fijiensis CIRAD86];gb|KAF7186711.1|Rho GTPase-activating protein gacZ, partial [Pseudocercospora fuligena];gb|KXS99799.1|hypothetical protein AC578 8883 [Pseudocercospora eumusae];ref|XP 044660109.1|uncharacteriz…	Rho GTPase-activating protein gacZ	119762	-	-	-	PredHel=0	320	7	0.021875	14	11	15	25	11	7	182.911	Yes	Yes	-	-	IPR002893;IPR002893;IPR003124;	Zinc finger, MYND-type;Zinc finger, MYND-type;Zinc finger, MYND-type;Zinc finger, MYND-type;Zinc finger, MYND-type;WH2 domain;WH2 domain	WideEffHunter	RXLR	-	GO:0003779;GO:0046872	actin binding;metal ion binding	Molecular Function;Molecular Function	-	-
Pfijiensis_564	XP 007924697.1 uncharacterized protein MYCFIDRAFT 214605 [Pseudocercospora fijiensis CIRAD86]	ref|XP 007924697.1|uncharacterized protein MYCFIDRAFT 214605 [Pseudocercospora fijiensis CIRAD86]/gb|EME84073.1|hypothetical protein MYCFIDRAFT 214605 [Pseudocercospora fijiensis CIRAD86];gb|KXT06812.1|hypothetical protein AC578 7106 [Pseudocercospora eumusae];gb|KAF7194538.1|Phosphatidylinositol 3-kinase catalytic subunit type 3 [Pseudocercospora fuligena];gb|KXT08092.1|hypothetical protein AC57…	uncharacterized protein MYCFIDRAFT 214605 [Pseudocercospora fijiensis CIRAD86]	214605	-	-	-	PredHel=0	948	8	0.00843882	55	44	62	55	31	13	182.149	Yes	No	Q6FSR7#red vir	Candida glabrata	-	-	WideEffHunter	RXLR	-	-	-	-	-	-
Pfijiensis_397	XP 007927359.1 hypothetical protein MYCFIDRAFT 197104 [Pseudocercospora fijiensis CIRAD86]	ref|XP 007927359.1|uncharacterized protein MYCFIDRAFT 197104 [Pseudocercospora fijiensis CIRAD86]/gb|EME81803.1|hypothetical protein MYCFIDRAFT 197104 [Pseudocercospora fijiensis CIRAD86];gb|KAI4134876.1|MAG: hypothetical protein LQ347 001158 [Umbilicaria vellea];gb|ORY07686.1|hypothetical protein BCR34DRAFT 489323 [Clohesyomyces aquaticus];gb|TKA40266.1|hypothetical protein B0A54 10872 [Friedman…	serine/threonine protein kinase	197104	-	-	-	PredHel=0	505	3	0.00594059	36	28	17	24	17	4	179.531	Yes	No	-	-	IPR000719;IPR011009	NAD(P)-binding domain superfamily;NAD(P)-binding domain superfamily;Protein kinase domain;Protein kinase-like domain superfamily	WideEffHunter	EAR 1	-	GO:0004672;GO:0005524;GO:0006468	protein kinase activity;ATP binding;protein phosphorylation	Molecular Function;Molecular Function;Biological Process	EC:2.7.1	Transferring phosphorus-containing groups
Pfijiensis_907	XP 007931571.1 hypothetical protein MYCFIDRAFT 205303 [Pseudocercospora fijiensis CIRAD86]	ref|XP 007931571.1|uncharacterized protein MYCFIDRAFT 205303 [Pseudocercospora fijiensis CIRAD86]/gb|EME77800.1|hypothetical protein MYCFIDRAFT 205303 [Pseudocercospora fijiensis CIRAD86];gb|KXT00367.1|hypothetical protein AC579 3813 [Pseudocercospora musae];gb|KXT03762.1|hypothetical protein AC578 726 [Pseudocercospora eumusae];gb|KAF7191583.1|Phosphatidylinositol 4,5-bisphosphate-binding protei…	Phosphatidylinositol 4,5-bisphosphate-binding protein SLM1	205303	-	-	-	PredHel=0	842	0	0	80	44	55	42	33	7	179.163	No	No	-	-	IPR011993;IPR046868;IPR046869;IPR001849;IPR043453;	Alpha/Beta hydrolase fold;PH-like domain superfamily;SLM1/RGC1-like, BAR-like domain;SLM1/RGC1-like, PH domain;SLM1/RGC1-like, PH domain;SLM1/RGC1-like, PH domain;SLM1/RGC1-like, PH domain;SLM1/RGC1-like, PH domain;SLM1/RGC1-like, PH domain;SLM1/RGC1-like, PH domain;Pleckstrin homology domain;Slm1, PH domain;Slm1, PH domain	WideEffHunter	Crinkler	-	GO:0004672;GO:0005524;GO:0005546;GO:0006468;GO:0016197;GO:0030036;GO:0031932;GO:0038203	protein kinase activity;ATP binding;phosphatidylinositol-4,5-bisphosphate binding;protein phosphorylation;endosomal transport;actin cytoskeleton organization;TORC2 complex;TORC2 signaling	Molecular Function;Molecular Function;Molecular Function;Biological Process;Biological Process;Biological Process;Cellular Component;Biological Process	EC:2.7.1	Transferring phosphorus-containing groups
Pfijiensis_2176	XP 007924014.1 hypothetical protein MYCFIDRAFT 172586 [Pseudocercospora fijiensis CIRAD86]	ref|XP 007924014.1|uncharacterized protein MYCFIDRAFT 172586 [Pseudocercospora fijiensis CIRAD86]/gb|EME86892.1|hypothetical protein MYCFIDRAFT 172586 [Pseudocercospora fijiensis CIRAD86];gb|KAF7196900.1|hypothetical protein HII31 01818 [Pseudocercospora fuligena];gb|KXS95915.1|hypothetical protein AC578 5204 [Pseudocercospora eumusae];gb|KXT08757.1|hypothetical protein AC579 6438 [Pseudocercospo…	uncharacterized protein MYCFIDRAFT 172586	172586	-	-	-	PredHel=0	1082	4	0.00369686	136	90	129	40	30	5	178.432	Yes	No	-	-	-	-	WideEffHunter	EAR 1	-	-	-	-	-	-
Pfijiensis_89	KXT13141.1 hypothetical protein AC579 5633 [Pseudocercospora musae]	ref|XP 007928840.1|uncharacterized protein MYCFIDRAFT 49947 [Pseudocercospora fijiensis CIRAD86]/gb|EME80377.1|hypothetical protein MYCFIDRAFT 49947 [Pseudocercospora fijiensis CIRAD86];gb|KXT13141.1|hypothetical protein AC579 5633 [Pseudocercospora musae];gb|KAF7193048.1|Actin-related protein 2/3 complex subunit 1 [Pseudocercospora fuligena];gb|KXS93696.1|hypothetical protein AC578 3847 [Pseudoc…	actin-related protein 2/3 complex, subunit 1	49947	-	-	-	PredHel=0	369	6	0.0162602	44	19	17	13	15	11	176.987	Yes	Yes	-	-	IPR015943;IPR017383;IPR001680;IPR017383;IPR001680;IPR036322	WD40/YVTN repeat-like-containing domain superfamily;Actin-related protein 2/3 complex subunit 1;WD40 repeat;Actin-related protein 2/3 complex subunit 1;WD40 repeat;WD40 repeat;WD40-repeat-containing domain superfamily	WideEffHunter	PDI	-	GO:0005885;GO:0030833;GO:0043130;GO:0044396;GO:0051015;GO:2000601	Arp2/3 protein complex;regulation of actin filament polymerization;ubiquitin binding;actin cortical patch organization;actin filament binding;positive regulation of Arp2/3 complex-mediated actin nucleation	Cellular Component;Biological Process;Molecular Function;Biological Process;Molecular Function;Biological Process	-	-
Pfijiensis_2370	EME41892.1 hypothetical protein DOTSEDRAFT 90615 [Dothistroma septosporum NZE10]	ref|XP 007929641.1|uncharacterized protein MYCFIDRAFT 34621 [Pseudocercospora fijiensis CIRAD86]/gb|EME79409.1|hypothetical protein MYCFIDRAFT 34621 [Pseudocercospora fijiensis CIRAD86];gb|KAF7189309.1|Carnitine monooxygenase oxygenase subunit [Pseudocercospora fuligena];gb|EME41892.1|hypothetical protein DOTSEDRAFT 90615 [Dothistroma septosporum NZE10];ref|XP 047764563.1|Carnitine monooxygenase …	ISP domain-containing protein	34621	-	-	-	PredHel=0	412	10	0.0242718	23	15	15	27	30	7	174.167	No	Yes	T2C913#unaf patho	Penicillium digitatum	IPR001663;IPR036922;IPR017941;IPR015879;IPR001663;IPR015881;IPR017941;IPR036922;	Aromatic-ring-hydroxylating dioxygenase, alpha subunit;Rieske [2Fe-2S] iron-sulphur domain superfamily;Rieske [2Fe-2S] iron-sulphur domain superfamily;Rieske [2Fe-2S] iron-sulphur domain;Rieske [2Fe-2S] iron-sulphur domain;Aromatic-ring-hydroxylating dioxygenase, alpha subunit, C-terminal domain;Aromatic-ring-hydroxylating dioxygenase, alpha subunit;Aromatic-ring-hydroxylating dioxygenase, 2Fe-2S…	WideEffHunter	-	-	GO:0005506;GO:0019133;GO:0019285;GO:0051537	iron ion binding;choline monooxygenase activity;glycine betaine biosynthetic process from choline;2 iron, 2 sulfur cluster binding	Molecular Function;Molecular Function;Biological Process;Molecular Function	EC:1.14.15.7	Choline monooxygenase
Pfijiensis_1305	XP 007920153.1 glycoside hydrolase family 17 protein [Pseudocercospora fijiensis CIRAD86]	ref|XP 007920153.1|glycoside hydrolase family 17 protein [Pseudocercospora fijiensis CIRAD86]/gb|EME88882.1|glycoside hydrolase family 17 protein [Pseudocercospora fijiensis CIRAD86];gb|KAF7195492.1|Glucan 1,3-beta-glucosidase [Pseudocercospora fuligena];gb|KXT16307.1|hypothetical protein AC579 3768 [Pseudocercospora musae];gb|KXT03572.1|hypothetical protein AC578 10009 [Pseudocercospora eumusae]…	putative glucan 1,3-beta-glucosidase	55415	-	-	Signal peptide	PredHel=0	308	6	0.0194805	12	22	8	27	13	9	44.4719	Yes	Yes	P43070#red vir	Candida albicans	IPR000490;IPR017853	S-adenosyl-L-methionine-dependent methyltransferase superfamily;S-adenosyl-L-methionine-dependent methyltransferase superfamily;Glycoside hydrolase family 17;Glycoside hydrolase family 17;Glycoside hydrolase superfamily	EffHunter	-	-	GO:0005576;GO:0005886;GO:0005975;GO:0009277;GO:0009986;GO:0015986;GO:0016740;GO:0042973;GO:0045261;GO:0046933;GO:0071555;GO:1902600	extracellular region;plasma membrane;carbohydrate metabolic process;fungal-type cell wall;cell surface;proton motive force-driven ATP synthesis;transferase activity;glucan endo-1,3-beta-D-glucosidase activity;proton-transporting ATP synthase complex, catalytic core F(1);proton-transporting ATP synthase activity, rotational mechanism;cell wall organization;proton transmembrane transport	Cellular Component;Cellular Component;Biological Process;Cellular Component;Cellular Component;Biological Process;Molecular Function;Molecular Function;Cellular Component;Molecular Function;Biological Process;Biological Process	EC:7.1.2.2;EC:3.2.1.21;EC:2;EC:6;EC:3.2.1.39	H(+)-transporting two-sector ATPase;Beta-glucosidase;Transferases;Ligases;Glucan endo-1,3-beta-D-glucosidase
Pfijiensis_650	XP 007922357.1 hypothetical protein MYCFIDRAFT 29867 [Pseudocercospora fijiensis CIRAD86]	ref|XP 007922357.1|uncharacterized protein MYCFIDRAFT 29867 [Pseudocercospora fijiensis CIRAD86]/gb|EME86739.1|hypothetical protein MYCFIDRAFT 29867 [Pseudocercospora fijiensis CIRAD86];gb|KAF7187634.1|Highly reducing polyketide synthase alnA [Pseudocercospora fuligena];gb|KXT11738.1|hypothetical protein AC579 5038 [Pseudocercospora musae];gb|KXT02132.1|hypothetical protein AC578 5930 [Pseudocerc…	ketoacyl-synt-domain-containing protein	29867	-	-	-	PredHel=0	2235	26	0.0116331	190	128	112	103	65	27	173.476	No	No	A0A0D2YG10#red vir	Fusarium oxysporum	IPR020807;IPR013968;IPR036736;IPR009081;IPR042104;IPR014043;IPR014030;IPR014031;IPR032821;IPR016039;IPR001227;IPR018201;IPR006162;IPR009081;IPR020841;IPR016039;IPR016035;IPR016036;IPR011032;IPR036291;IPR036736;IPR036291	Immunoglobulin E-set;Polyketide synthase, dehydratase domain;Polyketide synthase, ketoreductase domain;ACP-like superfamily;Phosphopantetheine binding ACP domain;Phosphopantetheine binding ACP domain;Phosphopantetheine binding ACP domain;Polyketide synthase, dehydratase domain superfamily;Acyl transferase;Beta-ketoacyl synthase, N-terminal;Beta-ketoacyl synthase, C-terminal;Polyketide synthase, C…	WideEffHunter	RXLR	-	GO:0004315;GO:0006633;GO:0006807;GO:0016491;GO:0031177;GO:0044550	3-oxoacyl-[acyl-carrier-protein] synthase activity;fatty acid biosynthetic process;nitrogen compound metabolic process;oxidoreductase activity;phosphopantetheine binding;secondary metabolite biosynthetic process	Molecular Function;Biological Process;Biological Process;Molecular Function;Molecular Function;Biological Process	EC:2.3.1.41;EC:2.3.1.85;EC:1	Beta-ketoacyl-[acyl-carrier-protein] synthase I;Fatty-acid synthase system;Oxidoreductases
Pfijiensis_1634	KXT10215.1 hypothetical protein AC579 3741 [Pseudocercospora musae]	ref|XP 007928820.1|uncharacterized protein MYCFIDRAFT 37953 [Pseudocercospora fijiensis CIRAD86]/gb|EME79946.1|hypothetical protein MYCFIDRAFT 37953 [Pseudocercospora fijiensis CIRAD86];gb|KXT10215.1|hypothetical protein AC579 3741 [Pseudocercospora musae];gb|KAF7188170.1|Rho-GTPase-activating protein 8 [Pseudocercospora fuligena];gb|KXS95962.1|hypothetical protein AC578 8098 [Pseudocercospora eu…	Rho-GTPase-activating protein RGD2	37953	-	-	-	PredHel=0	865	5	0.00578035	69	62	44	43	36	5	172.11	Yes	No	I1RTD1#unaf patho	Fusarium graminearum	IPR036388;IPR027267;IPR000591;IPR001060;IPR008936;IPR000198;IPR027267;IPR000198;IPR000591;IPR031160;IPR027267;IPR008936;IPR036390	Alpha/Beta hydrolase fold;Winged helix-like DNA-binding domain superfamily;AH/BAR domain superfamily;DEP domain;FCH domain;Rho GTPase activation protein;Rho GTPase-activating protein domain;AH/BAR domain superfamily;AH/BAR domain superfamily;AH/BAR domain superfamily;AH/BAR domain superfamily;AH/BAR domain superfamily;AH/BAR domain superfamily;AH/BAR domain superfamily;AH/BAR domain superfamily;A…	WideEffHunter	LysM	-	GO:0003924;GO:0005096;GO:0005515;GO:0005737;GO:0005886;GO:0007010;GO:0007264;GO:0030428;GO:0032153;GO:0050790	GTPase activity;GTPase activator activity;protein binding;cytoplasm;plasma membrane;cytoskeleton organization;small GTPase mediated signal transduction;cell septum;cell division site;regulation of catalytic activity	Molecular Function;Molecular Function;Molecular Function;Cellular Component;Cellular Component;Biological Process;Biological Process;Cellular Component;Cellular Component;Biological Process	EC:3.6.1.15	Nucleoside-triphosphate phosphatase
Pfijiensis_1856	XP 007922993.1 hypothetical protein MYCFIDRAFT 210209 [Pseudocercospora fijiensis CIRAD86]	ref|XP 007922993.1| uncharacterized protein MYCFIDRAFT 210209 [Pseudocercospora fijiensis CIRAD86];gb|KAF7194362.1| putative pathogenesis-related protein [Pseudocercospora fuligena];gb|KXS98711.1| hypothetical protein AC578 10490 [Pseudocercospora eumusae];ref|XP 047758105.1| Ecp57-1 [Fulvia fulva];gb|EME47364.1| hypothetical protein DOTSEDRAFT 69335 [Dothistroma septosporum NZE10];ref|XP 0236269…	CAP domain-containing protein	210209	-	-	Signal peptide	PredHel=0	301	5	0.0166113	29	26	30	7	21	5	166.22	Yes	Yes	W7M3S4#red vir	Fusarium verticillioides	IPR001283;IPR014044;IPR035940;IPR001283;IPR018244;IPR035940	Cysteine-rich secretory protein-related;CAP domain;CAP superfamily;CAP superfamily;CAP superfamily;CAP superfamily;Cysteine-rich secretory protein-related;Allergen V5/Tpx-1-related, conserved site;Allergen V5/Tpx-1-related, conserved site;CAP superfamily	EffHunter	-	-	GO:0005615	extracellular space	Cellular Component	-	-
Pfijiensis_1354	XP 007931809.1 hypothetical protein MYCFIDRAFT 87296 [Pseudocercospora fijiensis CIRAD86]	ref|XP 007931809.1|uncharacterized protein MYCFIDRAFT 87296 [Pseudocercospora fijiensis CIRAD86]/gb|EME78116.1|hypothetical protein MYCFIDRAFT 87296 [Pseudocercospora fijiensis CIRAD86];gb|KAF7198170.1|Linear gramicidin synthase subunit B [Pseudocercospora fuligena];gb|KXS95578.1|hypothetical protein AC578 3265 [Pseudocercospora eumusae];gb|KXT12429.1|hypothetical protein AC579 697 [Pseudocercosp…	Non-ribosomal peptide synthetase C-terminal	87296	-	-	-	PredHel=7	1448	22	0.0151934	102	79	92	45	24	19	168.787	Yes	Yes	S3MF12#red vir	Pseudomonas syringae	IPR012728;IPR009081;IPR025110;IPR045851;IPR000873;IPR042099;IPR010071;IPR036736;IPR020845;IPR009081;IPR011004;IPR011004;IPR011004	Non-ribosomal peptide synthetase, C-terminal;Phosphopantetheine binding ACP domain;Phosphopantetheine binding ACP domain;AMP-binding enzyme, C-terminal domain;AMP-binding enzyme, C-terminal domain;AMP-binding enzyme, C-terminal domain superfamily;AMP-dependent synthetase/ligase domain;ANL, N-terminal domain;Amino acid adenylation domain;ACP-like superfamily;ACP-like superfamily;ACP-like superfami…	WideEffHunter	YFWxC	-	GO:0003677;GO:0004475;GO:0005737;GO:0006096;GO:0006098;GO:0006520;GO:0009102;GO:0016020;GO:0016987;GO:0019288;GO:0033218;GO:0036094;GO:0043043;GO:0044550;GO:2000142	DNA binding;mannose-1-phosphate guanylyltransferase (GTP) activity;cytoplasm;glycolytic process;pentose-phosphate shunt;amino acid metabolic process;biotin biosynthetic process;membrane;sigma factor activity;isopentenyl diphosphate biosynthetic process, methylerythritol 4-phosphate pathway;amide binding;small molecule binding;peptide biosynthetic process;secondary metabolite biosynthetic process;…	Molecular Function;Molecular Function;Cellular Component;Biological Process;Biological Process;Biological Process;Biological Process;Cellular Component;Molecular Function;Biological Process;Molecular Function;Molecular Function;Biological Process;Biological Process;Biological Process	EC:2.7.7.13	Mannose-1-phosphate guanylyltransferase
Pfijiensis_1509	XP 007932203.1 uncharacterized protein MYCFIDRAFT 180017 [Pseudocercospora fijiensis CIRAD86]	ref|XP 007932203.1|uncharacterized protein MYCFIDRAFT 180017 [Pseudocercospora fijiensis CIRAD86]/gb|EME77458.1|hypothetical protein MYCFIDRAFT 180017 [Pseudocercospora fijiensis CIRAD86];gb|KXS97017.1|hypothetical protein AC578 1894 [Pseudocercospora eumusae];gb|KXT08111.1|hypothetical protein AC579 1906 [Pseudocercospora musae]	uncharacterized protein MYCFIDRAFT 180017	180017	-	-	Signal peptide	PredHel=0	273	3	0.010989	33	11	11	14	10	3	168.787	Yes	No	-	-	-	-	WideEffHunter	YFWxC	-	-	-	-	-	-
Pfijiensis_2363	XP 007930040.1 hypothetical protein MYCFIDRAFT 79616 [Pseudocercospora fijiensis CIRAD86]	ref|XP 007930040.1|uncharacterized protein MYCFIDRAFT 79616 [Pseudocercospora fijiensis CIRAD86]/gb|EME79282.1|hypothetical protein MYCFIDRAFT 79616 [Pseudocercospora fijiensis CIRAD86];gb|KAF7193462.1|putative transporter [Pseudocercospora fuligena];gb|KAF1966847.1|MFS general substrate transporter [Bimuria novae-zelandiae CBS 107.79];gb|USW54319.1|Putative major facilitator superfamily, MFS tra…	putative transporter	79616	-	-	-	PredHel=9	557	9	0.016158	38	30	20	26	31	22	167.494	Yes	Yes	I1RDG6#unaf patho	Fusarium graminearum	IPR011701;IPR036259;IPR036259	Major facilitator superfamily;MFS transporter superfamily;MFS transporter superfamily;MFS transporter superfamily;MFS transporter superfamily	WideEffHunter	RXLR	-	GO:0016020;GO:0022857;GO:0055085	membrane;transmembrane transporter activity;transmembrane transport	Cellular Component;Molecular Function;Biological Process	-	-
Pfijiensis_25	XP 007926138.1 hypothetical protein MYCFIDRAFT 211124 [Pseudocercospora fijiensis CIRAD86]	ref|XP 007926138.1|uncharacterized protein MYCFIDRAFT 211124 [Pseudocercospora fijiensis CIRAD86]/gb|EME82687.1|hypothetical protein MYCFIDRAFT 211124 [Pseudocercospora fijiensis CIRAD86];dbj|GJC88614.1|hypothetical protein ColSpa 11452 [Colletotrichum liriopes];ref|XP 018156884.1|hypothetical protein CH63R 07131 [Colletotrichum higginsianum IMI 349063]/gb|OBR08366.1|hypothetical protein CH63R 07…	uncharacterized protein MYCFIDRAFT 211124	211124	-	-	Signal peptide	PredHel=0	201	0	0	2	7	5	19	10	1	167.494	Yes	Yes	-	-	-	-	WideEffHunter	RXLR	-	-	-	-	-	-
Pfijiensis_1016	XP 007928846.1 hypothetical protein MYCFIDRAFT 51786 [Pseudocercospora fijiensis CIRAD86]	ref|XP 007928846.1|uncharacterized protein MYCFIDRAFT 51786 [Pseudocercospora fijiensis CIRAD86]/gb|EME79903.1|hypothetical protein MYCFIDRAFT 51786 [Pseudocercospora fijiensis CIRAD86];gb|KAF7190984.1|putative clathrin heavy chain [Pseudocercospora fuligena];gb|KXS95108.1|hypothetical protein AC578 7424 [Pseudocercospora eumusae];gb|KXT09995.1|hypothetical protein AC579 3976 [Pseudocercospora mu…	clathrin heavy chain	51786	-	-	-	PredHel=0	1681	19	0.0113028	89	74	64	94	90	15	166.854	No	Yes	-	-	IPR000547;IPR016025;IPR016341;IPR011990;IPR022365;IPR000547;IPR000547;IPR000547;IPR000547;IPR000547;IPR000547;IPR000547;IPR016024;IPR016025;IPR016024;IPR016024;IPR016024;IPR016024;IPR016024	Ubiquitin-like domain superfamily;Clathrin, heavy chain/VPS, 7-fold repeat;Clathrin heavy chain, N-terminal;Clathrin, heavy chain;Clathrin, heavy chain;Tetratricopeptide-like helical domain superfamily;Clathrin, heavy chain, propeller repeat;Clathrin, heavy chain, propeller repeat;Clathrin, heavy chain, propeller repeat;Clathrin, heavy chain, propeller repeat;Clathrin, heavy chain/VPS, 7-fold rep…	WideEffHunter	YFWxC	-	GO:0005198;GO:0006886;GO:0006895;GO:0006898;GO:0006900;GO:0010324;GO:0030130;GO:0030132;GO:0030479;GO:0032051;GO:0071439	structural molecule activity;intracellular protein transport;Golgi to endosome transport;receptor-mediated endocytosis;vesicle budding from membrane;membrane invagination;clathrin coat of trans-Golgi network vesicle;clathrin coat of coated pit;actin cortical patch;clathrin light chain binding;clathrin complex	Molecular Function;Biological Process;Biological Process;Biological Process;Biological Process;Biological Process;Cellular Component;Cellular Component;Cellular Component;Molecular Function;Cellular Component	-	-
Pfijiensis_236	XP 007927473.1 hypothetical protein MYCFIDRAFT 211515 [Pseudocercospora fijiensis CIRAD86]	ref|XP 007927473.1|uncharacterized protein MYCFIDRAFT 211515 [Pseudocercospora fijiensis CIRAD86]/gb|EME81988.1|hypothetical protein MYCFIDRAFT 211515 [Pseudocercospora fijiensis CIRAD86];gb|KAF7192606.1|Cell wall protein phiA [Pseudocercospora fuligena];gb|KXS99074.1|hypothetical protein AC578 6972 [Pseudocercospora eumusae];gb|KAI5357099.1|hypothetical protein Slin14017 G124200 [Septoria linico…	Cell wall protein phiA	211515	Yes	-	Signal peptide	PredHel=0	296	10	0.0337838	25	26	15	20	12	5	153.659	Yes	Yes	-	-	-	-	EffHunter	-	-	GO:0000905;GO:0005576;GO:0043935;GO:0070790	sporocarp development involved in asexual reproduction;extracellular region;sexual sporulation resulting in formation of a cellular spore;phialide development	Biological Process;Cellular Component;Biological Process;Biological Process	-	-
Pfijiensis_954	XP 007926004.1 hypothetical protein MYCFIDRAFT 80594 [Pseudocercospora fijiensis CIRAD86]	ref|XP 007926004.1|uncharacterized protein MYCFIDRAFT 80594 [Pseudocercospora fijiensis CIRAD86]/gb|EME83029.1|hypothetical protein MYCFIDRAFT 80594 [Pseudocercospora fijiensis CIRAD86];gb|KAF7188013.1|hypothetical protein HII31 10685 [Pseudocercospora fuligena];gb|KXT05164.1|hypothetical protein AC578 8341 [Pseudocercospora eumusae];gb|KXT16777.1|hypothetical protein AC579 5482 [Pseudocercospora…	Sfi1-domain-containing protein	80594	-	-	-	PredHel=0	1055	7	0.00663507	71	65	39	52	34	18	164.965	Yes	No	-	-	IPR013665;	DNA-directed RNA polymerase III subunit RPC1, N-terminal;DNA-directed RNA polymerase III subunit RPC1, N-terminal;Sfi1 spindle body;Sfi1 spindle body;Sfi1 spindle body;Sfi1 spindle body;Sfi1 spindle body;Sfi1 spindle body	WideEffHunter	RXLR	-	-	-	-	-	-
Pfijiensis_2108	XP 007928958.1 uncharacterized protein MYCFIDRAFT 78235 [Pseudocercospora fijiensis CIRAD86]	ref|XP 007928958.1|uncharacterized protein MYCFIDRAFT 78235 [Pseudocercospora fijiensis CIRAD86]/gb|EME80525.1|hypothetical protein MYCFIDRAFT 78235 [Pseudocercospora fijiensis CIRAD86];gb|KAF7192179.1|hypothetical protein HII31 06565 [Pseudocercospora fuligena];gb|KXS96589.1|hypothetical protein AC578 11131 [Pseudocercospora eumusae]	uncharacterized protein MYCFIDRAFT 78235 [Pseudocercospora fijiensis CIRAD86]	78235	-	-	-	PredHel=13	133	0	0	9	2	5	18	4	1	164.345	Yes	Yes	-	-	-	-	WideEffHunter	LysM	-	-	-	-	-	-
Pfijiensis_2152	XP 007919736.1 hypothetical protein MYCFIDRAFT 26178 [Pseudocercospora fijiensis CIRAD86]	ref|XP 007919736.1|uncharacterized protein MYCFIDRAFT 26178 [Pseudocercospora fijiensis CIRAD86]/gb|EME89319.1|hypothetical protein MYCFIDRAFT 26178 [Pseudocercospora fijiensis CIRAD86];gb|KAF7191283.1|putative importin subunit beta-4 [Pseudocercospora fuligena];gb|KXT04641.1|hypothetical protein AC578 2104 [Pseudocercospora eumusae];gb|KXT15791.1|hypothetical protein AC579 6257 [Pseudocercospora…	ARM repeat-containing protein	26178	-	-	-	PredHel=0	1104	10	0.00905797	71	59	47	60	31	10	163.73	Yes	Yes	-	-	IPR011989;IPR001494;IPR040122;IPR001494;IPR021133;IPR016024;IPR016024	Armadillo-like helical;Importin-beta, N-terminal domain;Importin-beta, N-terminal domain;Importin beta family;Importin-beta, N-terminal domain;HEAT, type 2;Armadillo-type fold;Armadillo-type fold	WideEffHunter	[LI]xAR	-	GO:0003677;GO:0005737;GO:0006607;GO:0008139;GO:0016020;GO:0017038;GO:0031267;GO:0034399;GO:0045892;GO:0046677;GO:0061608;GO:2000220	DNA binding;cytoplasm;NLS-bearing protein import into nucleus;nuclear localization sequence binding;membrane;protein import;small GTPase binding;nuclear periphery;negative regulation of DNA-templated transcription;response to antibiotic;nuclear import signal receptor activity;regulation of pseudohyphal growth	Molecular Function;Cellular Component;Biological Process;Molecular Function;Cellular Component;Biological Process;Molecular Function;Cellular Component;Biological Process;Biological Process;Molecular Function;Biological Process	-	-
Pfijiensis_2086	KXS97494.1 hypothetical protein AC578 9068 [Mycosphaerella eumusae]	ref|XP 007923869.1|uncharacterized protein MYCFIDRAFT 206908 [Pseudocercospora fijiensis CIRAD86]/gb|EME86678.1|hypothetical protein MYCFIDRAFT 206908 [Pseudocercospora fijiensis CIRAD86]	uncharacterized protein MYCFIDRAFT 206908	206908	-	-	-	PredHel=0	310	8	0.0258065	43	16	22	11	10	6	163.424	Yes	No	Q4WGK7#unaf patho;incr vir	Aspergillus fumigatus	-	-	WideEffHunter	EAR 1	-	-	-	-	-	-
Pfijiensis_1720	XP 007927207.1 hypothetical protein MYCFIDRAFT 107046, partial [Pseudocercospora fijiensis CIRAD86]	ref|XP 007927207.1|uncharacterized protein MYCFIDRAFT 107046, partial [Pseudocercospora fijiensis CIRAD86]/gb|EME81574.1|hypothetical protein MYCFIDRAFT 107046, partial [Pseudocercospora fijiensis CIRAD86];gb|KXT16133.1|hypothetical protein AC579 5078 [Pseudocercospora musae];gb|KXT03511.1|hypothetical protein AC578 1641 [Pseudocercospora eumusae];gb|KAF7189288.1|Low-affinity potassium transport …	potassium transport protein TRK1/TRK2	107046	-	-	-	PredHel=8	758	4	0.00527704	53	47	37	26	24	14	162.512	Yes	Yes	-	-	IPR015958;IPR003445;IPR004773;	Potassium transporter Trk, fungi;Cation transporter;Potassium/sodium transporter Trk/HKT;Potassium/sodium transporter Trk/HKT;Potassium/sodium transporter Trk/HKT;Potassium/sodium transporter Trk/HKT;Potassium/sodium transporter Trk/HKT;Potassium/sodium transporter Trk/HKT;Potassium/sodium transporter Trk/HKT	WideEffHunter	LysM	-	GO:0005886;GO:0005975;GO:0015079;GO:0030007;GO:0065008;GO:0071805	plasma membrane;carbohydrate metabolic process;potassium ion transmembrane transporter activity;intracellular potassium ion homeostasis;regulation of biological quality;potassium ion transmembrane transport	Cellular Component;Biological Process;Molecular Function;Biological Process;Biological Process;Biological Process	-	-
Pfijiensis_851	KXT05435.1 hypothetical protein AC578 11114 [Mycosphaerella eumusae]	ref|XP 007922562.1| uncharacterized protein MYCFIDRAFT 52553 [Pseudocercospora fijiensis CIRAD86];gb|KAF7195619.1| Target of rapamycin complex 1 subunit mip1 [Pseudocercospora fuligena];gb|KXT05435.1| hypothetical protein AC578 11114 [Pseudocercospora eumusae];gb|KXT13411.1| hypothetical protein AC579 9916 [Pseudocercospora musae];ref|XP 044653297.1| ubiquitin-binding TORC1 subunit KOG1 [Cercospo…	Putative regulatory associated protein of TOR	52553	-	-	-	PredHel=0	1395	25	0.0179211	100	66	92	61	64	27	162.512	No	No	-	-	IPR029347;IPR015943;IPR015943;IPR011989;IPR004083;IPR019775;IPR016024;IPR036322	WD40-repeat-containing domain superfamily;Raptor, N-terminal CASPase-like domain;WD40/YVTN repeat-like-containing domain superfamily;WD40/YVTN repeat-like-containing domain superfamily;Armadillo-like helical;Armadillo-like helical;Armadillo-like helical;Armadillo-like helical;Armadillo-like helical;Armadillo-like helical;Regulatory associated protein of TOR;WD40 repeat, conserved site;Armadillo-t…	WideEffHunter	RXLR	-	GO:0005515;GO:0005737;GO:0009267;GO:0010506;GO:0030307;GO:0030674;GO:0031929;GO:0031931;GO:0071417;GO:0071902;GO:1901701	protein binding;cytoplasm;cellular response to starvation;regulation of autophagy;positive regulation of cell growth;protein-macromolecule adaptor activity;TOR signaling;TORC1 complex;cellular response to organonitrogen compound;positive regulation of protein serine/threonine kinase activity;cellular response to oxygen-containing compound	Molecular Function;Cellular Component;Biological Process;Biological Process;Biological Process;Molecular Function;Biological Process;Cellular Component;Biological Process;Biological Process;Biological Process	-	-
Pfijiensis_284	XP 007920527.1 hypothetical protein MYCFIDRAFT 79970 [Pseudocercospora fijiensis CIRAD86]	ref|XP 007920527.1|uncharacterized protein MYCFIDRAFT 79970 [Pseudocercospora fijiensis CIRAD86]/gb|EME88615.1|hypothetical protein MYCFIDRAFT 79970 [Pseudocercospora fijiensis CIRAD86];gb|KXT10883.1|hypothetical protein AC579 9856 [Pseudocercospora musae];gb|KAF7192381.1|hypothetical protein HII31 06413 [Pseudocercospora fuligena];gb|KAI5356978.1|putative leucine-rich repeat domain superfamily […	putative leucine-rich repeat domain superfamily	79970	-	-	-	PredHel=0	495	7	0.0141414	41	17	29	19	15	13	162.211	Yes	No	-	-	IPR001810;IPR036047	WD40-repeat-containing domain superfamily;F-box domain;F-box-like domain superfamily	WideEffHunter	G[IFY][ALST]R	-	GO:0005515	protein binding	Molecular Function	-	-
Pfijiensis_2177	XP 007926650.1 ABC transporter, PDR-type [Pseudocercospora fijiensis CIRAD86]	ref|XP 007926650.1|ABC transporter, PDR-type [Pseudocercospora fijiensis CIRAD86]/gb|EME83431.1|ABC transporter, PDR-type [Pseudocercospora fijiensis CIRAD86];gb|KAF7188471.1|ABC multidrug transporter atrF [Pseudocercospora fuligena];gb|KXS99283.1|hypothetical protein AC578 6204 [Pseudocercospora eumusae];gb|KXT14830.1|hypothetical protein AC579 4072 [Pseudocercospora musae];ref|XP 016762813.1|AB…	putative ABC transporter	88143	-	-	-	PredHel=14	1563	17	0.0108765	106	113	67	75	52	33	160.72	Yes	No	O60034#unaf patho	Botrytis cinerea	IPR029481;IPR003439;IPR003439;IPR027417;IPR010929;IPR027417;IPR013525;IPR017871;IPR003439;IPR003439;IPR034001;IPR034003;IPR027417;IPR027417	Ribosomal protein S26e;ABC-transporter, N-terminal domain;ABC transporter-like, ATP-binding domain;ABC transporter-like, ATP-binding domain;P-loop containing nucleoside triphosphate hydrolase;CDR ABC transporter;P-loop containing nucleoside triphosphate hydrolase;ABC-2 type transporter;ABC-2 type transporter;ABC-2 type transporter;ABC-2 type transporter;ABC-2 type transporter;ABC-2 type transport…	WideEffHunter	RXLR	-	GO:0005515;GO:0005524;GO:0008940;GO:0009055;GO:0016887;GO:0019645;GO:0042128;GO:0043546;GO:0044799;GO:0046872;GO:0051539;GO:0055085;GO:0140359	protein binding;ATP binding;nitrate reductase activity;electron transfer activity;ATP hydrolysis activity;anaerobic electron transport chain;nitrate assimilation;molybdopterin cofactor binding;NarGHI complex;metal ion binding;4 iron, 4 sulfur cluster binding;transmembrane transport;ABC-type transporter activity	Molecular Function;Molecular Function;Molecular Function;Molecular Function;Molecular Function;Biological Process;Biological Process;Molecular Function;Cellular Component;Molecular Function;Molecular Function;Biological Process;Molecular Function	EC:1.7.99.4;EC:7;EC:3.6.1.15	Nitrate reductase;Translocases;Nucleoside-triphosphate phosphatase
Pfijiensis_917	XP 007930868.1 hypothetical protein MYCFIDRAFT 212402 [Pseudocercospora fijiensis CIRAD86]	ref|XP 007930868.1|uncharacterized protein MYCFIDRAFT 212402 [Pseudocercospora fijiensis CIRAD86]/gb|EME78502.1|hypothetical protein MYCFIDRAFT 212402 [Pseudocercospora fijiensis CIRAD86];gb|KAF7196739.1|Zinc finger protein [Pseudocercospora fuligena];gb|KXS99751.1|hypothetical protein AC578 10425 [Pseudocercospora eumusae];gb|KAI5362621.1|putative Zinc finger, ZPR1-type, ZPR1, A/B domain, ZPR1, …	zf-ZPR1-domain-containing protein	212402	-	-	-	PredHel=0	472	11	0.0233051	30	26	27	25	18	2	159.547	No	Yes	-	-	IPR042452;IPR004457;IPR004457;IPR042451;IPR040141	ZPR1, zinc finger domain;Zinc finger, ZPR1-type;Zinc finger, ZPR1-type;ZPR1, A/B domain;ZPR1, A/B domain;ZPR1, A/B domain;ZPR1 family	WideEffHunter	YFWxC	-	GO:0003677;GO:0005634;GO:0005737;GO:0008270;GO:0016020;GO:0051301	DNA binding;nucleus;cytoplasm;zinc ion binding;membrane;cell division	Molecular Function;Cellular Component;Cellular Component;Molecular Function;Cellular Component;Biological Process	-	-
Pfijiensis_854	XP 007930669.1 glycoside hydrolase family 92 protein [Pseudocercospora fijiensis CIRAD86]	ref|XP 007930669.1|glycoside hydrolase family 92 protein [Pseudocercospora fijiensis CIRAD86]/gb|EME78260.1|glycoside hydrolase family 92 protein [Pseudocercospora fijiensis CIRAD86];gb|KAF7192751.1|putative secreted glycosidase [Pseudocercospora fuligena];gb|KXS94270.1|hypothetical protein AC578 9656 [Pseudocercospora eumusae];ref|XP 016757834.1|glycoside hydrolase family 92 protein [Sphaerulina…	glycoside hydrolase family 92 protein	144702	-	-	Signal peptide	PredHel=0	780	11	0.0141026	75	55	40	40	36	11	158.967	Yes	Yes	-	-	IPR014718;IPR005887;IPR041371;IPR012939;IPR008928	Glycoside hydrolase-type carbohydrate-binding;Glycoside hydrolase-type carbohydrate-binding;Glycoside hydrolase-type carbohydrate-binding;Alpha-1,2-mannosidase, putative;Glycosyl hydrolase family 92 N-terminal domain;Glycosyl hydrolase family 92;Glycosyl hydrolase family 92;Glycosyl hydrolase family 92;Six-hairpin glycosidase superfamily	WideEffHunter	EAR 1	-	GO:0005634;GO:0005829;GO:0005975;GO:0006515;GO:0009100;GO:0016020;GO:0016798;GO:0016811;GO:0030246;GO:0036211;GO:0044248;GO:1901136	nucleus;cytosol;carbohydrate metabolic process;protein quality control for misfolded or incompletely synthesized proteins;glycoprotein metabolic process;membrane;hydrolase activity, acting on glycosyl bonds;hydrolase activity, acting on carbon-nitrogen (but not peptide) bonds, in linear amides;carbohydrate binding;protein modification process;cellular catabolic process;carbohydrate derivative cat…	Cellular Component;Cellular Component;Biological Process;Biological Process;Biological Process;Cellular Component;Molecular Function;Molecular Function;Molecular Function;Biological Process;Biological Process;Biological Process	EC:3.5.1;EC:3.2	Acting on carbon-nitrogen bonds, other than peptide bonds;Glycosylases
Pfijiensis_866	XP 007923101.1 hypothetical protein MYCFIDRAFT 213894 [Pseudocercospora fijiensis CIRAD86]	ref|XP 007923101.1|uncharacterized protein MYCFIDRAFT 213894 [Pseudocercospora fijiensis CIRAD86]/gb|EME85516.1|hypothetical protein MYCFIDRAFT 213894 [Pseudocercospora fijiensis CIRAD86];gb|KXT18517.1|hypothetical protein AC579 2231 [Pseudocercospora musae]/gb|KXT18518.1|hypothetical protein AC579 2231 [Pseudocercospora musae]/gb|KXT18519.1|hypothetical protein AC579 2231 [Pseudocercospora musae…	putative oxysterol-binding protein	213894	-	-	-	PredHel=0	1237	4	0.00323363	88	77	63	79	47	20	158.967	Yes	Yes	-	-	IPR011993;IPR001849;IPR036770;IPR002110;IPR000648;IPR000648;IPR018494;IPR002110;IPR001849;IPR002110;IPR037239;IPR036770	Translation protein, beta-barrel domain superfamily;Translation protein, beta-barrel domain superfamily;Translation protein, beta-barrel domain superfamily;PH-like domain superfamily;Pleckstrin homology domain;Ankyrin repeat-containing domain superfamily;Ankyrin repeat;Ankyrin repeat;Ankyrin repeat;Oxysterol-binding protein;Oxysterol-binding protein;Oxysterol-binding protein;Oxysterol-binding pro…	WideEffHunter	ToxA	-	GO:0005319;GO:0005515;GO:0005635;GO:0005773;GO:0005829;GO:0005886;GO:0006869;GO:0006897;GO:0006900;GO:0006997;GO:0007163;GO:0010324;GO:0032934;GO:0034727;GO:0099500;GO:1903008	lipid transporter activity;protein binding;nuclear envelope;vacuole;cytosol;plasma membrane;lipid transport;endocytosis;vesicle budding from membrane;nucleus organization;establishment or maintenance of cell polarity;membrane invagination;sterol binding;piecemeal microautophagy of the nucleus;vesicle fusion to plasma membrane;organelle disassembly	Molecular Function;Molecular Function;Cellular Component;Cellular Component;Cellular Component;Cellular Component;Biological Process;Biological Process;Biological Process;Biological Process;Biological Process;Biological Process;Molecular Function;Biological Process;Biological Process;Biological Process	-	-
Pfijiensis_1816	XP 007927441.1 hypothetical protein MYCFIDRAFT 175517 [Pseudocercospora fijiensis CIRAD86]	ref|XP 007927441.1| uncharacterized protein MYCFIDRAFT 175517 [Pseudocercospora fijiensis CIRAD86];gb|KXS99073.1| hypothetical protein AC578 6973 [Pseudocercospora eumusae];gb|KXT11507.1| hypothetical protein AC579 8524 [Pseudocercospora musae];gb|KAF7187014.1| hypothetical protein HII31 11623 [Pseudocercospora fuligena];gb|USW51627.1| hypothetical protein Slin15195 G049460 [Septoria linicola];gb…	hypothetical protein	175517	-	-	-	PredHel=0	560	6	0.0107143	55	33	30	30	22	11	158.391	No	No	-	-	IPR038883	Uncharacterized protein AN11006-like	WideEffHunter	LysM	-	-	-	-	-	-
Pfijiensis_520	KXT13078.1 hypothetical protein AC579 4903 [Pseudocercospora musae]	ref|XP 007928839.1|glycoside hydrolase family 3 protein [Pseudocercospora fijiensis CIRAD86]/gb|EME80364.1|glycoside hydrolase family 3 protein [Pseudocercospora fijiensis CIRAD86];gb|KXS97079.1|hypothetical protein AC578 10779 [Pseudocercospora eumusae];gb|KXT13078.1|hypothetical protein AC579 4903 [Pseudocercospora musae];gb|KXS97080.1|hypothetical protein AC578 10779 [Pseudocercospora eumusae]…	putative glycosyl hydrolase	49936	-	-	-	PredHel=1	814	11	0.0135135	56	50	44	32	55	15	157.251	Yes	Yes	Q00903#unaf patho;loss patho	Gaeumannomyces graminis	IPR001764;IPR026891;IPR013783;IPR001764;IPR002772;IPR036881;IPR036962;IPR019800;IPR036881;IPR017853	Glycoside hydrolase, family 3, N-terminal;Fibronectin type III-like domain;Immunoglobulin-like fold;Glycoside hydrolase, family 3, N-terminal;Glycoside hydrolase family 3 C-terminal domain;Glycoside hydrolase family 3 C-terminal domain superfamily;Glycoside hydrolase, family 3, N-terminal domain superfamily;Glycoside hydrolase, family 3, N-terminal domain superfamily;Glycoside hydrolase, family 3…	WideEffHunter	RXLR	-	GO:0008422;GO:0016020;GO:0030245;GO:0102483	beta-glucosidase activity;membrane;cellulose catabolic process;scopolin beta-glucosidase activity	Molecular Function;Cellular Component;Biological Process;Molecular Function	EC:3.2.1.21	Beta-glucosidase
Pfijiensis_510	KXS96296.1 hypothetical protein AC578 7473 [Mycosphaerella eumusae]	ref|XP 007926900.1|uncharacterized protein MYCFIDRAFT 7253, partial [Pseudocercospora fijiensis CIRAD86]/ref|XP 007930934.1|uncharacterized protein MYCFIDRAFT 121888, partial [Pseudocercospora fijiensis CIRAD86]/gb|EME78586.1|hypothetical protein MYCFIDRAFT 121888, partial [Pseudocercospora fijiensis CIRAD86]/gb|EME82397.1|hypothetical protein MYCFIDRAFT 7253, partial [Pseudocercospora fijiensis …	Double-strand-specific pac1 ribonuclease	7253	-	-	-	PredHel=0	129	0	0	7	8	2	14	7	3	156.688	Yes	No	Q8DT66#red vir;unaf patho	Streptococcus mutans	IPR036389;IPR000999;IPR011907;IPR000999;IPR000999;IPR036389	Centrosomin, N-terminal motif 1;Ribonuclease III, endonuclease domain superfamily;Ribonuclease III domain;Ribonuclease III domain;Ribonuclease III domain;Ribonuclease III domain;Ribonuclease III domain;Ribonuclease III;Ribonuclease III domain;Ribonuclease III domain;Ribonuclease III, endonuclease domain superfamily	WideEffHunter	LysM	-	GO:0003725;GO:0004525;GO:0005634;GO:0006364;GO:0016020;GO:0035195;GO:0035196;GO:0090502	double-stranded RNA binding;ribonuclease III activity;nucleus;rRNA processing;membrane;miRNA-mediated gene silencing;miRNA processing;RNA phosphodiester bond hydrolysis, endonucleolytic	Molecular Function;Molecular Function;Cellular Component;Biological Process;Cellular Component;Biological Process;Biological Process;Biological Process	EC:3.1.30;EC:3.1.26.3	Acting on ester bonds;Ribonuclease III
Pfijiensis_392	XP 007924114.1 hypothetical protein MYCFIDRAFT 210680 [Pseudocercospora fijiensis CIRAD86]	ref|XP 007924114.1|uncharacterized protein MYCFIDRAFT 210680 [Pseudocercospora fijiensis CIRAD86]/gb|EME87061.1|hypothetical protein MYCFIDRAFT 210680 [Pseudocercospora fijiensis CIRAD86];gb|KAF7186597.1|hypothetical protein HII31 12006 [Pseudocercospora fuligena];gb|KXT12289.1|hypothetical protein AC579 5657 [Pseudocercospora musae];gb|KXS99093.1|hypothetical protein AC578 3523 [Pseudocercospora…	uncharacterized protein MYCFIDRAFT 210680	210680	Yes	-	Signal peptide	PredHel=0	295	4	0.0135593	30	24	17	10	23	1	188.837	Yes	No	-	-	-	-	EffHunter	-	-	-	-	-	-	-
Pfijiensis_740	XP 007926606.1 hypothetical protein MYCFIDRAFT 174809 [Pseudocercospora fijiensis CIRAD86]	ref|XP 007926606.1|uncharacterized protein MYCFIDRAFT 174809 [Pseudocercospora fijiensis CIRAD86]/gb|EME83353.1|hypothetical protein MYCFIDRAFT 174809 [Pseudocercospora fijiensis CIRAD86];gb|KAF7188532.1|D-lactate dehydrogenase [cytochrome] 1, mitochondrial [Pseudocercospora fuligena];gb|KXS94964.1|hypothetical protein AC578 3833 [Pseudocercospora eumusae];gb|KXT16621.1|hypothetical protein AC579…	FAD-binding domain-containing protein	174809	-	-	-	PredHel=0	634	11	0.0173502	55	43	27	39	11	12	155.572	Yes	Yes	-	-	IPR016169;IPR004113;IPR006094;IPR016166;IPR016164;IPR036318	S-adenosyl-L-methionine-dependent methyltransferase superfamily;FAD-binding, type PCMH, subdomain 2;FAD-linked oxidase, C-terminal;FAD linked oxidase, N-terminal;FAD linked oxidase, N-terminal;FAD-binding domain, PCMH-type;FAD-linked oxidase-like, C-terminal;FAD-binding, type PCMH-like superfamily	WideEffHunter	RXLR	-	GO:0003700;GO:0005739;GO:0006355;GO:0016020;GO:0016616;GO:0071949;GO:0072329;GO:1901615	DNA-binding transcription factor activity;mitochondrion;regulation of DNA-templated transcription;membrane;oxidoreductase activity, acting on the CH-OH group of donors, NAD or NADP as acceptor;FAD binding;monocarboxylic acid catabolic process;organic hydroxy compound metabolic process	Molecular Function;Cellular Component;Biological Process;Cellular Component;Molecular Function;Molecular Function;Biological Process;Biological Process	EC:1.1.1	Acting on the CH-OH group of donors
Pfijiensis_1582	OBW68192.1 Uncharacterized protein AUREO 017380 [Aureobasidium pullulans]	ref|XP 007921997.1|uncharacterized protein MYCFIDRAFT 201879 [Pseudocercospora fijiensis CIRAD86]/gb|EME89315.1|hypothetical protein MYCFIDRAFT 201879 [Pseudocercospora fijiensis CIRAD86];gb|KAF7191351.1|NPC intracellular sterol transporter 1-related protein 1 [Pseudocercospora fuligena];gb|KXT04707.1|hypothetical protein AC578 2077 [Pseudocercospora eumusae];gb|KXT15816.1|hypothetical protein AC…	multidrug efflux transporter AcrB transmembrane domain-containing protein	201879	-	-	-	PredHel=11	1273	35	0.0274941	84	65	60	53	50	17	153.929	No	No	I1RY25#red vir	Fusarium graminearum	IPR003392;IPR032190;IPR000731;	Protein of unknown function DUF3431;Protein patched/dispatched;Niemann-Pick C1, N-terminal;Niemann-Pick C1, N-terminal;Niemann-Pick C1, N-terminal;Niemann-Pick C1, N-terminal;Sterol-sensing domain;Sterol-sensing domain;Sterol-sensing domain	WideEffHunter	RXLR	-	GO:0005319;GO:0006665;GO:0015918;GO:0016020;GO:0032934	lipid transporter activity;sphingolipid metabolic process;sterol transport;membrane;sterol binding	Molecular Function;Biological Process;Biological Process;Cellular Component;Molecular Function	-	-
Pfijiensis_1718	XP 007924880.1 hypothetical protein MYCFIDRAFT 210832 [Pseudocercospora fijiensis CIRAD86]	ref|XP 007924880.1|uncharacterized protein MYCFIDRAFT 210832 [Pseudocercospora fijiensis CIRAD86]/gb|EME84256.1|hypothetical protein MYCFIDRAFT 210832 [Pseudocercospora fijiensis CIRAD86];gb|KXT07017.1|hypothetical protein AC578 7201 [Pseudocercospora eumusae];gb|KAF7186384.1|Papain inhibitor [Pseudocercospora fuligena];gb|KXT10047.1|hypothetical protein AC579 8655 [Pseudocercospora musae];gb|EME…	Putative RlpA-like domain superfamily protein	210832	Yes	-	Signal peptide	PredHel=0	289	5	0.017301	35	28	38	11	10	4	212.213	No	No	G4YNY4#red vir	Phytophthora sojae	IPR036908;IPR036908	WD40-repeat-containing domain superfamily;RlpA-like domain superfamily;RlpA-like domain superfamily;RlpA-like domain superfamily;RlpA-like domain superfamily;RlpA-like domain superfamily;RlpA-like domain superfamily;RlpA-like domain superfamily;RlpA-like domain superfamily	EffHunter	-	-	-	-	-	-	-
Pfijiensis_137	XP 007924316.1 uncharacterized protein MYCFIDRAFT 60072 [Pseudocercospora fijiensis CIRAD86]	ref|XP 007924316.1|uncharacterized protein MYCFIDRAFT 60072 [Pseudocercospora fijiensis CIRAD86]/gb|EME85151.1|hypothetical protein MYCFIDRAFT 60072 [Pseudocercospora fijiensis CIRAD86];gb|KXT11287.1|hypothetical protein AC579 1671 [Pseudocercospora musae]/gb|KXT11291.1|hypothetical protein AC579 1671 [Pseudocercospora musae];gb|KXS97918.1|hypothetical protein AC578 4379 [Pseudocercospora eumusae…	PLAC8 family-domain-containing protein	60072	-	-	-	PredHel=0	170	14	0.0823529	14	9	7	5	10	5	152.853	Yes	Yes	-	-	IPR006461;IPR006461;IPR006461	PLAC8 motif-containing protein;PLAC8 motif-containing protein;PLAC8 motif-containing protein;PLAC8 motif-containing protein;PLAC8 motif-containing protein	WideEffHunter	YFWxC	-	GO:0006793;GO:0009058;GO:0016829	phosphorus metabolic process;biosynthetic process;lyase activity	Biological Process;Biological Process;Molecular Function	EC:4	Lyases
Pfijiensis_1040	XP 007930611.1 hypothetical protein MYCFIDRAFT 58545 [Pseudocercospora fijiensis CIRAD86]	ref|XP 007930611.1|uncharacterized protein MYCFIDRAFT 58545 [Pseudocercospora fijiensis CIRAD86]/gb|EME78489.1|hypothetical protein MYCFIDRAFT 58545 [Pseudocercospora fijiensis CIRAD86];gb|KXT11331.1|hypothetical protein AC579 303 [Pseudocercospora musae]/gb|KXT11971.1|hypothetical protein AC579 3090 [Pseudocercospora musae];gb|KAF7196607.1|hypothetical protein HII31 01977 [Pseudocercospora fulig…	DUF221-domain-containing protein	58545	-	-	-	PredHel=11	886	14	0.0158014	65	47	44	40	32	15	152.586	Yes	Yes	-	-	IPR022257;IPR003864;IPR027815;IPR032880;IPR045122	Citrate synthase superfamily;10TM putative phosphate transporter, extracellular tail;CSC1/OSCA1-like, 7TM region;CSC1/OSCA1-like, cytosolic domain;CSC1/OSCA1-like, N-terminal transmembrane domain;Calcium permeable stress-gated cation channel 1-like	WideEffHunter	EAR 1	-	GO:0005227;GO:0005886;GO:0009279;GO:0015562;GO:0022890;GO:0098655	calcium activated cation channel activity;plasma membrane;cell outer membrane;efflux transmembrane transporter activity;inorganic cation transmembrane transporter activity;monoatomic cation transmembrane transport	Molecular Function;Cellular Component;Cellular Component;Molecular Function;Molecular Function;Biological Process	-	-
Pfijiensis_2375	KXL46266.1 hypothetical protein FE78DRAFT 31050 [Acidomyces richmondensis]	ref|XP 007920003.1|serine/threonine protein kinase, CMGC family [Pseudocercospora fijiensis CIRAD86]/gb|EME89788.1|serine/threonine protein kinase, CMGC family [Pseudocercospora fijiensis CIRAD86];gb|KAF7185043.1|Sporulation protein kinase pit1 [Pseudocercospora fuligena];gb|KXT03947.1|hypothetical protein AC578 9313 [Pseudocercospora eumusae];gb|KXT12494.1|hypothetical protein AC579 7347 [Pseudo…	Pkinase-domain-containing protein	47863	-	-	-	PredHel=0	790	7	0.00886076	70	50	70	40	34	14	151.791	Yes	Yes	I1RKK7#unaf patho	Fusarium graminearum	IPR000719;IPR008271;IPR017441;IPR000719;IPR011009	Alpha/Beta hydrolase fold;Protein kinase domain;Protein kinase domain;Protein kinase domain;Protein kinase domain;Protein kinase domain;Protein kinase domain;Protein kinase domain;Protein kinase domain;Protein kinase domain;Protein kinase domain;Protein kinase domain;Protein kinase domain;Serine/threonine-protein kinase, active site;Protein kinase, ATP binding site;Protein kinase domain;Protein k…	WideEffHunter	RXLR	-	GO:0004674;GO:0005201;GO:0005524;GO:0005634;GO:0005737;GO:0006468;GO:0008360;GO:0009279;GO:0035556;GO:0070403	protein serine/threonine kinase activity;extracellular matrix structural constituent;ATP binding;nucleus;cytoplasm;protein phosphorylation;regulation of cell shape;cell outer membrane;intracellular signal transduction;NAD+ binding	Molecular Function;Molecular Function;Molecular Function;Cellular Component;Cellular Component;Biological Process;Biological Process;Cellular Component;Biological Process;Molecular Function	EC:2.7.1	Transferring phosphorus-containing groups
Pfijiensis_1085	XP 007928509.1 hypothetical protein MYCFIDRAFT 211800 [Pseudocercospora fijiensis CIRAD86]	ref|XP 007928509.1|uncharacterized protein MYCFIDRAFT 211800 [Pseudocercospora fijiensis CIRAD86]/gb|EME81280.1|hypothetical protein MYCFIDRAFT 211800 [Pseudocercospora fijiensis CIRAD86];gb|KAF7197499.1|Alternative oxidase, mitochondrial [Pseudocercospora fuligena];gb|KXT13564.1|hypothetical protein AC579 8082 [Pseudocercospora musae];gb|KXT00857.1|hypothetical protein AC578 969 [Pseudocercospor…	Putative alternative oxidase	211800	-	-	-	PredHel=2	341	3	0.00879765	19	22	20	22	14	9	151.005	Yes	Yes	B0XVF7#unaf patho	Aspergillus fumigatus	IPR002680;IPR038659;IPR002680;IPR002680;IPR002680	Alternative oxidase;Alternative oxidase;Alternative oxidase superfamily;Alternative oxidase superfamily;Alternative oxidase superfamily;Alternative oxidase;Alternative oxidase	WideEffHunter	[LI]xAR	-	GO:0003746;GO:0005525;GO:0005743;GO:0006414;GO:0009060;GO:0009916;GO:0046872;GO:0070469	translation elongation factor activity;GTP binding;mitochondrial inner membrane;translational elongation;aerobic respiration;alternative oxidase activity;metal ion binding;respirasome	Molecular Function;Molecular Function;Cellular Component;Biological Process;Biological Process;Molecular Function;Molecular Function;Cellular Component	EC:1.10.3	Acting on diphenols and related substances as donors
Pfijiensis_1334	XP 007925842.1 hypothetical protein MYCFIDRAFT 51295 [Pseudocercospora fijiensis CIRAD86]	ref|XP 007925842.1|uncharacterized protein MYCFIDRAFT 51295 [Pseudocercospora fijiensis CIRAD86]/gb|EME82611.1|hypothetical protein MYCFIDRAFT 51295 [Pseudocercospora fijiensis CIRAD86];gb|KAF7197850.1|Eukaryotic translation initiation factor 3 subunit I [Pseudocercospora fuligena];gb|KXT07808.1|hypothetical protein AC579 10179 [Pseudocercospora musae];gb|PPJ51567.1|hypothetical protein CBER1 098…	Eukaryotic translation initiation factor 3 subunit	51295	-	-	-	PredHel=0	338	2	0.00591716	20	28	12	21	8	5	150.744	Yes	Yes	A0AUJ1#red vir	Cryptococcus neoformans	IPR001680;IPR015943;IPR019775;IPR001680;IPR027525;IPR001680;IPR036322	WD40 repeat;WD40/YVTN repeat-like-containing domain superfamily;WD40/YVTN repeat-like-containing domain superfamily;WD40 repeat, conserved site;WD40 repeat, conserved site;WD40 repeat;Eukaryotic translation initiation factor 3 subunit I;WD40 repeat;WD40 repeat;WD40-repeat-containing domain superfamily	WideEffHunter	LysM	-	GO:0001732;GO:0003723;GO:0003743;GO:0005515;GO:0006414;GO:0016282;GO:0033290;GO:0034399;GO:0071540;GO:0071541	formation of cytoplasmic translation initiation complex;RNA binding;translation initiation factor activity;protein binding;translational elongation;eukaryotic 43S preinitiation complex;eukaryotic 48S preinitiation complex;nuclear periphery;eukaryotic translation initiation factor 3 complex, eIF3e;eukaryotic translation initiation factor 3 complex, eIF3m	Biological Process;Molecular Function;Molecular Function;Molecular Function;Biological Process;Cellular Component;Cellular Component;Cellular Component;Cellular Component;Cellular Component	-	-
Pfijiensis_1659	XP 007926658.1 hypothetical protein MYCFIDRAFT 154038 [Pseudocercospora fijiensis CIRAD86]	ref|XP 007926658.1|uncharacterized protein MYCFIDRAFT 154038 [Pseudocercospora fijiensis CIRAD86]/gb|EME83441.1|hypothetical protein MYCFIDRAFT 154038 [Pseudocercospora fijiensis CIRAD86];gb|KXT16360.1|hypothetical protein AC579 5573 [Pseudocercospora musae]/gb|KXT16361.1|hypothetical protein AC579 5573 [Pseudocercospora musae]/gb|KXT16364.1|hypothetical protein AC579 5573 [Pseudocercospora musae…	uncharacterized protein MYCFIDRAFT 154038	154038	-	-	-	PredHel=7	631	9	0.0142631	62	37	48	15	14	9	150.744	No	Yes	I1RI51#unaf patho	Fusarium graminearum	-	-	WideEffHunter	YFWxC	-	GO:0000049;GO:0016020;GO:0016428;GO:0030488	tRNA binding;membrane;tRNA (cytosine-5-)-methyltransferase activity;tRNA methylation	Molecular Function;Cellular Component;Molecular Function;Biological Process	EC:2.1.1.202	Multisite-specific tRNA:(cytosine-C(5))-methyltransferase
Pfijiensis_1884	XP 007931590.1 hypothetical protein MYCFIDRAFT 87211 [Pseudocercospora fijiensis CIRAD86]	ref|XP 007931590.1|uncharacterized protein MYCFIDRAFT 87211 [Pseudocercospora fijiensis CIRAD86]/gb|EME77828.1|hypothetical protein MYCFIDRAFT 87211 [Pseudocercospora fijiensis CIRAD86];gb|KAF7191666.1|GPI transamidase component GAA1 [Pseudocercospora fuligena];gb|KXT16433.1|hypothetical protein AC579 5140 [Pseudocercospora musae];gb|KXS97729.1|hypothetical protein AC578 8854 [Pseudocercospora eu…	Glycosylphosphatidylinositol:protein transamidase, GAA1 component	87211	-	-	-	PredHel=6	700	4	0.00571429	58	35	29	30	23	19	150.226	Yes	No	E3QI05#loss patho	Colletotrichum graminicola	IPR007246;IPR007246;IPR007246	GPI transamidase component Gaa1;GPI transamidase component Gaa1;GPI transamidase component Gaa1;GPI transamidase component Gaa1	WideEffHunter	RXLR	-	GO:0005773;GO:0005886;GO:0006506;GO:0042765	vacuole;plasma membrane;GPI anchor biosynthetic process;GPI-anchor transamidase complex	Cellular Component;Cellular Component;Biological Process;Cellular Component	-	-
Pfijiensis_765	XP 007931289.1 hypothetical protein MYCFIDRAFT 45820 [Pseudocercospora fijiensis CIRAD86]	ref|XP 007931289.1|uncharacterized protein MYCFIDRAFT 45820 [Pseudocercospora fijiensis CIRAD86]/gb|EME77679.1|hypothetical protein MYCFIDRAFT 45820 [Pseudocercospora fijiensis CIRAD86];gb|KAF7196172.1|U3 small nucleolar RNA-associated protein 6 [Pseudocercospora fuligena];gb|KXS94205.1|hypothetical protein AC578 9962 [Pseudocercospora eumusae];gb|KXS95546.1|hypothetical protein AC579 707 [Pseudo…	U3 small nucleolar RNA-associated protein 6	45820	-	-	-	PredHel=0	443	4	0.00902935	35	20	16	38	14	4	150.226	Yes	No	-	-	IPR013949;IPR011990;IPR013949;IPR011990	U3 small nucleolar RNA-associated protein 6;Tetratricopeptide-like helical domain superfamily;Tetratricopeptide-like helical domain superfamily;Tetratricopeptide-like helical domain superfamily;U3 small nucleolar RNA-associated protein 6;Tetratricopeptide-like helical domain superfamily	WideEffHunter	[LI]xAR	-	GO:0000462;GO:0005515;GO:0016020;GO:0030515;GO:0030686;GO:0032040;GO:0034455	maturation of SSU-rRNA from tricistronic rRNA transcript (SSU-rRNA, 5.8S rRNA, LSU-rRNA);protein binding;membrane;snoRNA binding;90S preribosome;small-subunit processome;t-UTP complex	Biological Process;Molecular Function;Cellular Component;Molecular Function;Cellular Component;Cellular Component;Cellular Component	-	-
Pfijiensis_1459	XP 007921393.1 hypothetical protein MYCFIDRAFT 209767 [Pseudocercospora fijiensis CIRAD86]	ref|XP 007921393.1|uncharacterized protein MYCFIDRAFT 209767 [Pseudocercospora fijiensis CIRAD86]/gb|EME88292.1|hypothetical protein MYCFIDRAFT 209767 [Pseudocercospora fijiensis CIRAD86];gb|KAF7196474.1|hypothetical protein HII31 02202 [Pseudocercospora fuligena];gb|KXT02717.1|hypothetical protein AC578 5456 [Pseudocercospora eumusae];gb|KXT10434.1|hypothetical protein AC579 7877 [Pseudocercospo…	putative mitochondrial mRNA-processing protein COX24	209767	-	-	-	PredHel=0	397	4	0.0100756	45	24	32	30	9	2	149.969	Yes	Yes	-	-	IPR013177;	Mitochondrial mRNA-processing protein COX24, C-terminal;Mitochondrial mRNA-processing protein COX24, C-terminal;Mitochondrial mRNA-processing protein COX24, C-terminal;Mitochondrial mRNA-processing protein COX24, C-terminal;Mitochondrial mRNA-processing protein COX24, C-terminal	WideEffHunter	[LI]xAR	-	GO:0005739;GO:0006397;GO:0016020	mitochondrion;mRNA processing;membrane	Cellular Component;Biological Process;Cellular Component	-	-
Pfijiensis_654	XP 007924646.1 hypothetical protein MYCFIDRAFT 162874 [Pseudocercospora fijiensis CIRAD86]	ref|XP 007924646.1|uncharacterized protein MYCFIDRAFT 162874 [Pseudocercospora fijiensis CIRAD86]/gb|EME84022.1|hypothetical protein MYCFIDRAFT 162874 [Pseudocercospora fijiensis CIRAD86];gb|KXT18225.1|hypothetical protein AC579 2896 [Pseudocercospora musae];gb|KAF7194518.1|Branched-chain-amino-acid aminotransferase, mitochondrial [Pseudocercospora fuligena];gb|KXT06883.1|hypothetical protein AC5…	branched-chain amino acid aminotransferase II	162874	-	-	-	PredHel=0	428	6	0.0140187	19	32	27	26	9	8	148.693	Yes	Yes	I1RYQ4#unaf patho	Fusarium graminearum	IPR001544;IPR005786;IPR043131;IPR043132;IPR005786;IPR018300;IPR036038	Aminotransferase class IV;Branched-chain amino acid aminotransferase II;Branched-chain-amino-acid aminotransferase-like, N-terminal;Branched-chain-amino-acid aminotransferase-like, C-terminal;Branched-chain-amino-acid aminotransferase-like, C-terminal;Branched-chain-amino-acid aminotransferase-like, C-terminal;Branched-chain amino acid aminotransferase II;Aminotransferase, class IV, conserved sit…	WideEffHunter	-	-	GO:0003735;GO:0005739;GO:0006412;GO:0009098;GO:0015934;GO:0016020;GO:0019843;GO:0050048;GO:0052654;GO:0052655;GO:0052656	structural constituent of ribosome;mitochondrion;translation;leucine biosynthetic process;large ribosomal subunit;membrane;rRNA binding;L-leucine:2-oxoglutarate aminotransferase activity;L-leucine transaminase activity;L-valine transaminase activity;L-isoleucine transaminase activity	Molecular Function;Cellular Component;Biological Process;Biological Process;Cellular Component;Cellular Component;Molecular Function;Molecular Function;Molecular Function;Molecular Function;Molecular Function	EC:2.6.1.6;EC:2.6.1.42	Leucine transaminase;Branched-chain-amino-acid transaminase
Pfijiensis_613	XP 007929944.1 glycoside hydrolase family 17 protein [Pseudocercospora fijiensis CIRAD86]	ref|XP 007929944.1|glycoside hydrolase family 17 protein [Pseudocercospora fijiensis CIRAD86]/gb|EME79147.1|glycoside hydrolase family 17 protein [Pseudocercospora fijiensis CIRAD86];gb|KAF7195255.1|putative beta-glucosidase btgE [Pseudocercospora fuligena];gb|KXT13276.1|hypothetical protein AC579 2493 [Pseudocercospora musae];gb|KXS98598.1|hypothetical protein AC578 4299 [Pseudocercospora eumusa…	glycoside hydrolase family 17 protein	212146	-	-	Signal peptide	PredHel=0	441	8	0.0181406	34	33	39	21	20	6	147.191	Yes	Yes	G4MRS8#red vir	Magnaporthe oryzae	IPR017853	P-loop containing nucleoside triphosphate hydrolase;P-loop containing nucleoside triphosphate hydrolase;P-loop containing nucleoside triphosphate hydrolase;P-loop containing nucleoside triphosphate hydrolase;P-loop containing nucleoside triphosphate hydrolase;Glycoside hydrolase superfamily	WideEffHunter	-	-	GO:0005576;GO:0009277;GO:0009986;GO:0015926;GO:0016740;GO:0071555	extracellular region;fungal-type cell wall;cell surface;glucosidase activity;transferase activity;cell wall organization	Cellular Component;Cellular Component;Cellular Component;Molecular Function;Molecular Function;Biological Process	EC:2;EC:3.2.1	Transferases;Glycosylases
Pfijiensis_1125	KXS96179.1 hypothetical protein AC578 2659 [Mycosphaerella eumusae]	gb|KXS96179.1|hypothetical protein AC578 2659 [Pseudocercospora eumusae];gb|KXT14314.1|hypothetical protein AC579 8409 [Pseudocercospora musae];gb|KXT14316.1|hypothetical protein AC579 8409 [Pseudocercospora musae];gb|KAF7185867.1|Notoamide biosynthesis cluster transcriptional coactivator notQ' [Pseudocercospora fuligena];ref|XP 007929824.1|uncharacterized protein MYCFIDRAFT 79880 [Pseudocercospo…	Notoamide biosynthesis cluster transcriptional coactivator	79880	-	-	-	PredHel=0	523	9	0.0172084	34	34	33	9	16	12	146.207	Yes	No	G4MWV1#unaf patho	Magnaporthe oryzae	IPR007219;	Histone chaperone RTT106/FACT complex subunit SPT16-like, middle domain;Transcription factor domain, fungi;Transcription factor domain, fungi;Transcription factor domain, fungi;Transcription factor domain, fungi	WideEffHunter	YFWxC	-	GO:0000981;GO:0003677;GO:0005634;GO:0006357;GO:0008270;GO:0016020	DNA-binding transcription factor activity, RNA polymerase II-specific;DNA binding;nucleus;regulation of transcription by RNA polymerase II;zinc ion binding;membrane	Molecular Function;Molecular Function;Cellular Component;Biological Process;Molecular Function;Cellular Component	-	-
Pfijiensis_2352	XP 007920681.1 hypothetical protein MYCFIDRAFT 86408 [Pseudocercospora fijiensis CIRAD86]	ref|XP 007920681.1|uncharacterized protein MYCFIDRAFT 86408 [Pseudocercospora fijiensis CIRAD86]/gb|EME89554.1|hypothetical protein MYCFIDRAFT 86408 [Pseudocercospora fijiensis CIRAD86];gb|KAF7189781.1|putative phospholipid-transporting ATPase DNF3 [Pseudocercospora fuligena];gb|KXT16872.1|hypothetical protein AC579 6803 [Pseudocercospora musae];gb|PPJ54462.1|hypothetical protein CBER1 06935 [Cer…	phospholipid-translocating P-type ATPase	86408	-	-	-	PredHel=5	1339	17	0.012696	88	79	54	61	52	25	146.207	No	No	I1RAR0#unaf patho	Fusarium graminearum	IPR006539;IPR001757;IPR032631;IPR032630;IPR023214;IPR023299;IPR044492;IPR018303;IPR008250;IPR023299;IPR023298;IPR036412	C2 domain superfamily;C2 domain superfamily;C2 domain superfamily;P-type ATPase, subfamily IV;P-type ATPase;P-type ATPase, N-terminal;P-type ATPase, N-terminal;P-type ATPase, N-terminal;P-type ATPase, C-terminal;P-type ATPase, C-terminal;HAD superfamily;P-type ATPase, cytoplasmic domain N;P-type ATPase, haloacid dehalogenase domain;P-type ATPase, haloacid dehalogenase domain;P-type ATPase, haloac…	WideEffHunter	RXLR	-	GO:0000287;GO:0003684;GO:0005524;GO:0005886;GO:0006284;GO:0006886;GO:0006892;GO:0008270;GO:0008534;GO:0016887;GO:0032456;GO:0045332;GO:0140078;GO:0140326	magnesium ion binding;damaged DNA binding;ATP binding;plasma membrane;base-excision repair;intracellular protein transport;post-Golgi vesicle-mediated transport;zinc ion binding;oxidized purine nucleobase lesion DNA N-glycosylase activity;ATP hydrolysis activity;endocytic recycling;phospholipid translocation;class I DNA-(apurinic or apyrimidinic site) endonuclease activity;ATPase-coupled intramem…	Molecular Function;Molecular Function;Molecular Function;Cellular Component;Biological Process;Biological Process;Biological Process;Molecular Function;Molecular Function;Molecular Function;Biological Process;Biological Process;Molecular Function;Molecular Function	EC:4.2.99.18;EC:7.6.2.1;EC:3.2.2.23;EC:3.6.1.15	DNA-(apurinic or apyrimidinic site) lyase;P-type phospholipid transporter;DNA-formamidopyrimidine glycosylase;Nucleoside-triphosphate phosphatase
Pfijiensis_540	XP 007920936.1 uncharacterized protein MYCFIDRAFT 118732, partial [Pseudocercospora fijiensis CIRAD86]	ref|XP 007920936.1|uncharacterized protein MYCFIDRAFT 118732, partial [Pseudocercospora fijiensis CIRAD86]/gb|EME87534.1|hypothetical protein MYCFIDRAFT 118732, partial [Pseudocercospora fijiensis CIRAD86];gb|KAF7185082.1|Oxidoreductase phnG [Pseudocercospora fuligena];gb|KXS96211.1|hypothetical protein AC578 2824 [Pseudocercospora eumusae];gb|KXT08302.1|hypothetical protein AC579 2474 [Pseudocer…	Oxidoreductase phnG	118732	-	-	-	PredHel=1	381	2	0.00524934	18	30	18	34	12	4	146.207	Yes	Yes	-	-	IPR023753;IPR036188	Peptidase S8/S53 domain superfamily;Peptidase S8/S53 domain superfamily;Peptidase S8/S53 domain superfamily;FAD/NAD(P)-binding domain;FAD/NAD(P)-binding domain;FAD/NAD(P)-binding domain superfamily	WideEffHunter	YFWxC	-	GO:0005737;GO:0009055;GO:0016020;GO:0050660	cytoplasm;electron transfer activity;membrane;flavin adenine dinucleotide binding	Cellular Component;Molecular Function;Cellular Component;Molecular Function	EC:1	Oxidoreductases
Pfijiensis_813	XP 007924063.1 uncharacterized protein MYCFIDRAFT 172648 [Pseudocercospora fijiensis CIRAD86]	ref|XP 007924063.1|uncharacterized protein MYCFIDRAFT 172648 [Pseudocercospora fijiensis CIRAD86]/gb|EME86973.1|hypothetical protein MYCFIDRAFT 172648 [Pseudocercospora fijiensis CIRAD86]	uncharacterized protein MYCFIDRAFT 172648	172648	-	-	-	PredHel=0	304	7	0.0230263	27	15	20	12	7	6	146.207	No	No	-	-	-	-	WideEffHunter	RXLR	-	-	-	-	-	-
Pfijiensis_1423	XP 007922859.1 hypothetical protein MYCFIDRAFT 82597 [Pseudocercospora fijiensis CIRAD86]	ref|XP 007922859.1|uncharacterized protein MYCFIDRAFT 82597 [Pseudocercospora fijiensis CIRAD86]/gb|EME85664.1|hypothetical protein MYCFIDRAFT 82597 [Pseudocercospora fijiensis CIRAD86];gb|KAF7194443.1|hypothetical protein HII31 04248 [Pseudocercospora fuligena];gb|KXT08973.1|hypothetical protein AC579 4036 [Pseudocercospora musae];gb|KXS95413.1|hypothetical protein AC578 6757 [Pseudocercospora e…	uncharacterized protein MYCFIDRAFT 82597	82597	-	-	-	PredHel=2	229	2	0.00873362	13	8	14	19	4	4	145.719	Yes	Yes	-	-	-	-	WideEffHunter	RXLR	-	GO:0016020	membrane	Cellular Component	-	-
Pfijiensis_358	XP 007929054.1 hypothetical protein MYCFIDRAFT 211921 [Pseudocercospora fijiensis CIRAD86]	ref|XP 007929054.1|uncharacterized protein MYCFIDRAFT 211921 [Pseudocercospora fijiensis CIRAD86]/gb|EME79961.1|hypothetical protein MYCFIDRAFT 211921 [Pseudocercospora fijiensis CIRAD86];gb|KAF7188153.1|Vacuole-localized protein 4 [Pseudocercospora fuligena];gb|KXS95983.1|hypothetical protein AC578 8080 [Pseudocercospora eumusae];gb|KXS95982.1|hypothetical protein AC578 8080 [Pseudocercospora eu…	Vacuole-localized protein 4	211921	-	-	Signal peptide	PredHel=1	286	15	0.0524476	35	38	32	0	11	0	52.7332	No	No	J4KLP6#red vir	Beauveria bassiana	-	-	WideEffHunter	YFWxC	-	GO:0016020	membrane	Cellular Component	-	-
Pfijiensis_522	XP 007927721.1 hypothetical protein MYCFIDRAFT 88365 [Pseudocercospora fijiensis CIRAD86]	ref|XP 007927721.1|uncharacterized protein MYCFIDRAFT 88365 [Pseudocercospora fijiensis CIRAD86]/gb|EME82332.1|hypothetical protein MYCFIDRAFT 88365 [Pseudocercospora fijiensis CIRAD86];gb|KAF7185373.1|Alpha-actinin-like protein 1 [Pseudocercospora fuligena];gb|KXS99143.1|hypothetical protein AC578 9812 [Pseudocercospora eumusae];gb|KAI5365275.1|putative actinin-type actin-binding domain, calponi…	alpha-actinin-2	88365	-	-	-	PredHel=0	643	4	0.00622084	40	25	15	33	36	10	144.754	Yes	Yes	-	-	IPR036872;IPR036872;IPR001715;IPR014837;IPR001589;IPR001589;IPR001715;IPR002048;IPR001715;IPR002048;IPR036872;IPR011992;	MFS transporter superfamily;MFS transporter superfamily;CH domain superfamily;CH domain superfamily;CH domain superfamily;CH domain superfamily;CH domain superfamily;Calponin homology domain;EF-hand, Ca insensitive;EF-hand, Ca insensitive;Actinin-type actin-binding domain, conserved site;Actinin-type actin-binding domain, conserved site;Calponin homology domain;EF-hand domain;Calponin homology do…	WideEffHunter	[LI]xAR	-	GO:0005509;GO:0005826;GO:0005884;GO:0005886;GO:0030054;GO:0032432;GO:0042995;GO:0051015;GO:0051017;GO:0090148;GO:0140014;GO:1903475	calcium ion binding;actomyosin contractile ring;actin filament;plasma membrane;cell junction;actin filament bundle;cell projection;actin filament binding;actin filament bundle assembly;membrane fission;mitotic nuclear division;mitotic actomyosin contractile ring assembly	Molecular Function;Cellular Component;Cellular Component;Cellular Component;Cellular Component;Cellular Component;Cellular Component;Molecular Function;Biological Process;Biological Process;Biological Process;Biological Process	-	-
Pfijiensis_2095	XP 007922009.1 hypothetical protein MYCFIDRAFT 149938 [Pseudocercospora fijiensis CIRAD86]	ref|XP 007922009.1|uncharacterized protein MYCFIDRAFT 149938 [Pseudocercospora fijiensis CIRAD86]/gb|EME89339.1|hypothetical protein MYCFIDRAFT 149938 [Pseudocercospora fijiensis CIRAD86];gb|KXT08858.1|hypothetical protein AC579 6759 [Pseudocercospora musae];gb|KAF7191397.1|hypothetical protein HII31 07420 [Pseudocercospora fuligena];gb|KXT04687.1|hypothetical protein AC578 2111 [Pseudocercospora…	major facilitator superfamily MFS-1	149938	-	-	-	PredHel=11	596	8	0.0134228	49	31	30	15	18	5	143.331	Yes	Yes	-	-	IPR036259;IPR036259;IPR011701;IPR036259;IPR036259	MFS transporter superfamily;MFS transporter superfamily;Major facilitator superfamily;Major facilitator superfamily;Major facilitator superfamily;MFS transporter superfamily;MFS transporter superfamily	WideEffHunter	PDI	-	GO:0005975;GO:0016020;GO:0016829;GO:0022857;GO:0055085	carbohydrate metabolic process;membrane;lyase activity;transmembrane transporter activity;transmembrane transport	Biological Process;Cellular Component;Molecular Function;Molecular Function;Biological Process	EC:4	Lyases
Pfijiensis_634	XP 007924610.1 hypothetical protein MYCFIDRAFT 187191 [Pseudocercospora fijiensis CIRAD86]	ref|XP 007924610.1|uncharacterized protein MYCFIDRAFT 187191 [Pseudocercospora fijiensis CIRAD86]/gb|EME83986.1|hypothetical protein MYCFIDRAFT 187191 [Pseudocercospora fijiensis CIRAD86];gb|KXT04170.1|hypothetical protein AC578 67 [Pseudocercospora eumusae];gb|KAF7194688.1|Ornithine decarboxylase [Pseudocercospora fuligena];gb|KXT17059.1|hypothetical protein AC579 4321 [Pseudocercospora musae]/g…	ornithine decarboxylase-like protein	187191	-	-	-	PredHel=0	383	14	0.0365535	16	22	16	19	14	4	143.331	Yes	Yes	Q9UVG2#red vir	Parastagonospora nodorum	IPR000183;IPR002433;IPR022644;IPR029066;IPR009006;IPR022643;IPR002433;IPR022653;IPR009006;IPR029066	Ornithine/DAP/Arg decarboxylase;Ornithine decarboxylase;Orn/DAP/Arg decarboxylase 2, N-terminal;PLP-binding barrel;Alanine racemase/group IV decarboxylase, C-terminal;Orn/DAP/Arg decarboxylase 2, C-terminal;Ornithine decarboxylase;Orn/DAP/Arg decarboxylase 2, pyridoxal-phosphate binding site;Orn/DAP/Arg decarboxylase 2, pyridoxal-phosphate binding site;Alanine racemase/group IV decarboxylase, C-t…	WideEffHunter	YFWxC	-	GO:0004586;GO:0005737;GO:0006596;GO:0016020;GO:0022857;GO:0055085;GO:1901605	ornithine decarboxylase activity;cytoplasm;polyamine biosynthetic process;membrane;transmembrane transporter activity;transmembrane transport;alpha-amino acid metabolic process	Molecular Function;Cellular Component;Biological Process;Cellular Component;Molecular Function;Biological Process;Biological Process	EC:4.1.1.17	Ornithine decarboxylase
Pfijiensis_2164	XP 007929368.1 hypothetical protein MYCFIDRAFT 216226 [Pseudocercospora fijiensis CIRAD86]	ref|XP 007929368.1|uncharacterized protein MYCFIDRAFT 216226 [Pseudocercospora fijiensis CIRAD86]/gb|EME80436.1|hypothetical protein MYCFIDRAFT 216226 [Pseudocercospora fijiensis CIRAD86];gb|KAF7196028.1|hypothetical protein HII31 02654 [Pseudocercospora fuligena];gb|KXT00984.1|hypothetical protein AC578 8194 [Pseudocercospora eumusae];gb|KXT15036.1|hypothetical protein AC579 4877 [Pseudocercospo…	uncharacterized protein MYCFIDRAFT 216226	216226	-	-	Signal peptide	PredHel=0	511	7	0.0136986	42	29	28	17	15	16	142.397	Yes	No	-	-	-	-	WideEffHunter	EAR 1	-	GO:0006487;GO:0008417;GO:0016020;GO:0044249	protein N-linked glycosylation;fucosyltransferase activity;membrane;cellular biosynthetic process	Biological Process;Molecular Function;Cellular Component;Biological Process	EC:2.4.1	Glycosyltransferases
Pfijiensis_1213	XP 007927353.1 hypothetical protein MYCFIDRAFT 188727 [Pseudocercospora fijiensis CIRAD86]	ref|XP 007927353.1|uncharacterized protein MYCFIDRAFT 188727 [Pseudocercospora fijiensis CIRAD86]/gb|EME81794.1|hypothetical protein MYCFIDRAFT 188727 [Pseudocercospora fijiensis CIRAD86];gb|KXT07741.1|hypothetical protein AC579 4700 [Pseudocercospora musae];gb|KAF7186685.1|Peptidase S41 family protein ustP [Pseudocercospora fuligena];gb|KAF2218099.1|hypothetical protein CERZMDRAFT 30950 [Cercosp…	peptidase s41 family protein	188727	-	-	-	PredHel=0	485	5	0.0103093	38	28	30	15	22	8	141.475	Yes	Yes	-	-	IPR005151;IPR029045	Tail specific protease;Tail specific protease;Tail specific protease;ClpP/crotonase-like domain superfamily	WideEffHunter	-	-	GO:0006508;GO:0008236	proteolysis;serine-type peptidase activity	Biological Process;Molecular Function	EC:3.4	Acting on peptide bonds (peptidases)
Pfijiensis_1381	XP 007931021.1 hypothetical protein MYCFIDRAFT 86968 [Pseudocercospora fijiensis CIRAD86]	ref|XP 007931021.1|uncharacterized protein MYCFIDRAFT 86968 [Pseudocercospora fijiensis CIRAD86]/gb|EME78724.1|hypothetical protein MYCFIDRAFT 86968 [Pseudocercospora fijiensis CIRAD86];gb|KXS98324.1|hypothetical protein AC578 6852 [Pseudocercospora eumusae];gb|KAF7189618.1|Protein pyrABCN [Pseudocercospora fuligena];gb|KXT06008.1|hypothetical protein AC579 848 [Pseudocercospora musae];ref|XP 033…	carbamoyl-phosphate synth	86968	-	-	-	PredHel=0	1820	26	0.0142857	129	101	90	105	82	10	141.475	No	No	-	-	IPR006130;IPR005483;IPR011607;IPR002082;IPR006274;IPR005480;IPR036897;IPR017926;IPR036914;IPR036480;IPR029062;IPR002474;IPR006131;IPR006132;IPR036901;IPR005479;IPR036901;IPR006275;IPR013815;IPR006130;IPR005479;IPR005479;IPR005479;IPR005479;IPR002082;IPR006274;IPR011607;IPR011761;IPR011761;IPR035686;IPR016185;IPR036480;IPR029062;IPR036914;IPR036897;IPR016185;IPR036901	Aspartate/ornithine carbamoyltransferase;Aspartate/ornithine carbamoyltransferase;Aspartate/ornithine carbamoyltransferase;Carbamoyl-phosphate synthase large subunit, CPSase domain;Methylglyoxal synthase-like domain;Methylglyoxal synthase-like domain;Aspartate carbamoyltransferase;Carbamoyl-phosphate synthase, small subunit;Carbamoyl-phosphate synthetase, large subunit oligomerisation domain;Carb…	WideEffHunter	RXLR	-	GO:0003922;GO:0004070;GO:0004088;GO:0005524;GO:0005829;GO:0006177;GO:0006207;GO:0006541;GO:0009201;GO:0016597;GO:0016812;GO:0044205;GO:0045984;GO:0046872;GO:1901607	GMP synthase (glutamine-hydrolyzing) activity;aspartate carbamoyltransferase activity;carbamoyl-phosphate synthase (glutamine-hydrolyzing) activity;ATP binding;cytosol;GMP biosynthetic process;'de novo' pyrimidine nucleobase biosynthetic process;glutamine metabolic process;ribonucleoside triphosphate biosynthetic process;amino acid binding;hydrolase activity, acting on carbon-nitrogen (but not pe…	Molecular Function;Molecular Function;Molecular Function;Molecular Function;Cellular Component;Biological Process;Biological Process;Biological Process;Biological Process;Molecular Function;Molecular Function;Biological Process;Biological Process;Molecular Function;Biological Process	EC:6.3.5.5;EC:3.5.2;EC:2.1.3.2;EC:6.3.5.2	Carbamoyl-phosphate synthase (glutamine-hydrolyzing);Acting on carbon-nitrogen bonds, other than peptide bonds;Aspartate carbamoyltransferase;GMP synthase (glutamine-hydrolyzing)
Pfijiensis_2045	KXT01348.1 hypothetical protein AC578 6642 [Mycosphaerella eumusae]	ref|XP 007925340.1|uncharacterized protein MYCFIDRAFT 210964 [Pseudocercospora fijiensis CIRAD86]/gb|EME84736.1|hypothetical protein MYCFIDRAFT 210964 [Pseudocercospora fijiensis CIRAD86]	uncharacterized protein MYCFIDRAFT 210964	210964	-	-	-	PredHel=0	95	1	0.0105263	7	9	4	2	0	6	141.475	Yes	Yes	-	-	-	-	WideEffHunter	-	-	-	-	-	-	-
Pfijiensis_603	XP 007930236.1 uncharacterized protein MYCFIDRAFT 178132 [Pseudocercospora fijiensis CIRAD86]	ref|XP 007930236.1|uncharacterized protein MYCFIDRAFT 178132 [Pseudocercospora fijiensis CIRAD86]/gb|EME79544.1|hypothetical protein MYCFIDRAFT 178132 [Pseudocercospora fijiensis CIRAD86]	uncharacterized protein MYCFIDRAFT 178132	178132	-	-	-	PredHel=0	136	3	0.0220588	8	9	7	4	0	2	141.475	No	No	-	-	-	-	WideEffHunter	YFWxC	-	-	-	-	-	-
Pfijiensis_1955	XP 007927636.1 hypothetical protein MYCFIDRAFT 197410 [Pseudocercospora fijiensis CIRAD86]	ref|XP 007927636.1|uncharacterized protein MYCFIDRAFT 197410 [Pseudocercospora fijiensis CIRAD86]/gb|EME82231.1|hypothetical protein MYCFIDRAFT 197410 [Pseudocercospora fijiensis CIRAD86];gb|KXT12909.1|hypothetical protein AC579 10455 [Pseudocercospora musae];gb|KAF7187080.1|GTP cyclohydrolase 1 [Pseudocercospora fuligena];gb|KXT02259.1|hypothetical protein AC578 5055 [Pseudocercospora eumusae];r…	GTP cyclohydrolase	197410	-	-	-	PredHel=0	345	4	0.0115942	26	15	26	16	6	1	141.019	Yes	Yes	-	-	IPR043133;IPR020602;IPR001474;IPR043134;IPR001474;IPR018234;IPR001474;	GTP cyclohydrolase I, C-terminal/NADPH-dependent 7-cyano-7-deazaguanine reductase;GTP cyclohydrolase I domain;GTP cyclohydrolase I;GTP cyclohydrolase I, N-terminal domain;GTP cyclohydrolase I, N-terminal domain;GTP cyclohydrolase I, N-terminal domain;GTP cyclohydrolase I, N-terminal domain;GTP cyclohydrolase I;GTP cyclohydrolase I, conserved site;GTP cyclohydrolase I;GTP cyclohydrolase I;GTP cycl…	WideEffHunter	RXLR	-	GO:0003934;GO:0005525;GO:0005737;GO:0008270;GO:0035998;GO:0046165;GO:0046654;GO:0046656	GTP cyclohydrolase I activity;GTP binding;cytoplasm;zinc ion binding;7,8-dihydroneopterin 3'-triphosphate biosynthetic process;alcohol biosynthetic process;tetrahydrofolate biosynthetic process;folic acid biosynthetic process	Molecular Function;Molecular Function;Cellular Component;Molecular Function;Biological Process;Biological Process;Biological Process;Biological Process	EC:3.5.4.16	GTP cyclohydrolase I
Pfijiensis_1698	KXL47840.1 hypothetical protein FE78DRAFT 182137 [Acidomyces richmondensis]	ref|XP 007928067.1|uncharacterized protein MYCFIDRAFT 72190 [Pseudocercospora fijiensis CIRAD86]/gb|EME81514.1|hypothetical protein MYCFIDRAFT 72190 [Pseudocercospora fijiensis CIRAD86];gb|KXT01304.1|hypothetical protein AC578 2697 [Pseudocercospora eumusae];gb|KAF7190858.1|60S ribosomal protein L27a [Pseudocercospora fuligena];ref|XP 047766348.1|60S ribosomal protein L27a [Fulvia fulva]/gb|EME42…	60S ribosomal protein L27a	72190	-	-	-	PredHel=0	150	0	0	5	5	9	16	3	2	139.667	Yes	Yes	-	-	IPR021131;IPR001196;IPR030878;IPR036227	Ubiquitin-conjugating enzyme/RWD-like;Ribosomal protein L18e/L15P;Ribosomal protein L18e/L15P;Ribosomal protein L18e/L15P;Ribosomal protein L18e/L15P;Ribosomal protein L15, conserved site;Ribosomal protein L15;Ribosomal L18e/L15P superfamily	WideEffHunter	LysM	-	GO:0000976;GO:0003700;GO:0003723;GO:0003735;GO:0006412;GO:0006552;GO:0006970;GO:0016874;GO:0019285;GO:0022625;GO:0045892	transcription cis-regulatory region binding;DNA-binding transcription factor activity;RNA binding;structural constituent of ribosome;translation;leucine catabolic process;response to osmotic stress;ligase activity;glycine betaine biosynthetic process from choline;cytosolic large ribosomal subunit;negative regulation of DNA-templated transcription	Molecular Function;Molecular Function;Molecular Function;Molecular Function;Biological Process;Biological Process;Biological Process;Molecular Function;Biological Process;Cellular Component;Biological Process	EC:6	Ligases
Pfijiensis_1560	XP 007931481.1 uncharacterized protein MYCFIDRAFT 212534 [Pseudocercospora fijiensis CIRAD86]	ref|XP 007931481.1|uncharacterized protein MYCFIDRAFT 212534 [Pseudocercospora fijiensis CIRAD86]/gb|EME77692.1|hypothetical protein MYCFIDRAFT 212534 [Pseudocercospora fijiensis CIRAD86]	uncharacterized protein MYCFIDRAFT 212534	212534	-	-	-	PredHel=0	68	1	0.0147059	2	1	5	2	2	4	139.222	Yes	Yes	-	-	-	-	WideEffHunter	PDI	-	-	-	-	-	-
Pfijiensis_1997	XP 007931230.1 hypothetical protein MYCFIDRAFT 33466 [Pseudocercospora fijiensis CIRAD86]	ref|XP 007931230.1|uncharacterized protein MYCFIDRAFT 33466 [Pseudocercospora fijiensis CIRAD86]/gb|EME78079.1|hypothetical protein MYCFIDRAFT 33466 [Pseudocercospora fijiensis CIRAD86];gb|KXS97049.1|hypothetical protein AC578 2869 [Pseudocercospora eumusae];gb|KAF7198204.1|Lipase 4 [Pseudocercospora fuligena];gb|KXT08594.1|hypothetical protein AC579 7063 [Pseudocercospora musae];gb|KAF2502928.1|…	alpha/beta-hydrolase	33466	-	-	Signal peptide	PredHel=0	548	7	0.0127737	39	36	33	15	30	14	139.222	Yes	No	I1RHI8#red vir	Fusarium graminearum	IPR002018;IPR029058;IPR019826;IPR029058	Carboxylesterase, type B;Alpha/Beta hydrolase fold;Alpha/Beta hydrolase fold;Carboxylesterase type B, active site;Alpha/Beta hydrolase fold	WideEffHunter	EAR 1	-	GO:0004601;GO:0006865;GO:0016787;GO:0030288;GO:0046872;GO:0098869	peroxidase activity;amino acid transport;hydrolase activity;outer membrane-bounded periplasmic space;metal ion binding;cellular oxidant detoxification	Molecular Function;Biological Process;Molecular Function;Cellular Component;Molecular Function;Biological Process	EC:3;EC:1.11.1	Hydrolases;Acting on a peroxide as acceptor
Pfijiensis_1044	KXS99136.1 hypothetical protein AC578 9814 [Mycosphaerella eumusae]	ref|XP 007927745.1|uncharacterized protein MYCFIDRAFT 203991 [Pseudocercospora fijiensis CIRAD86]/gb|EME82360.1|hypothetical protein MYCFIDRAFT 203991 [Pseudocercospora fijiensis CIRAD86];gb|KAF7185331.1|Quinate permease [Pseudocercospora fuligena];gb|KXS93558.1|hypothetical protein AC579 1418 [Pseudocercospora musae];gb|KXS99136.1|hypothetical protein AC578 9814 [Pseudocercospora eumusae];ref|XP…	general substrate transporter	203991	-	-	-	PredHel=12	513	9	0.0175439	25	34	20	23	14	12	138.78	Yes	Yes	G4N740#unaf patho	Magnaporthe oryzae	IPR003663;IPR036259;IPR005828;IPR003663;IPR005829;IPR005829;IPR005829;IPR020846;IPR036259	Sugar/inositol transporter;MFS transporter superfamily;Major facilitator, sugar transporter-like;Sugar/inositol transporter;Sugar/inositol transporter;Sugar transporter, conserved site;Sugar transporter, conserved site;Sugar transporter, conserved site;Major facilitator superfamily domain;MFS transporter superfamily	WideEffHunter	YFWxC	-	GO:0003959;GO:0008643;GO:0010181;GO:0015144;GO:0015295;GO:0016020;GO:0050661;GO:0055085	NADPH dehydrogenase activity;carbohydrate transport;FMN binding;carbohydrate transmembrane transporter activity;solute:proton symporter activity;membrane;NADP binding;transmembrane transport	Molecular Function;Biological Process;Molecular Function;Molecular Function;Molecular Function;Cellular Component;Molecular Function;Biological Process	EC:1.6.99.1	NADPH dehydrogenase
Pfijiensis_1138	XP 007923021.1 hypothetical protein MYCFIDRAFT 114224, partial [Pseudocercospora fijiensis CIRAD86]	ref|XP 007923021.1|uncharacterized protein MYCFIDRAFT 114224, partial [Pseudocercospora fijiensis CIRAD86]/gb|EME85399.1|hypothetical protein MYCFIDRAFT 114224, partial [Pseudocercospora fijiensis CIRAD86];ref|XP 033666078.1|uncharacterized protein M409DRAFT 24573 [Zasmidium cellare ATCC 36951]/gb|KAF2165189.1|hypothetical protein M409DRAFT 24573 [Zasmidium cellare ATCC 36951];ref|XP 047757655.1|…	DUF221-domain-containing protein	114224	-	-	-	PredHel=12	1181	6	0.00508044	74	55	58	70	45	26	138.341	Yes	No	-	-	IPR032880;IPR003864;IPR022257;IPR027815;IPR045122	Glycoside hydrolase superfamily;Glycoside hydrolase superfamily;Glycoside hydrolase superfamily;CSC1/OSCA1-like, N-terminal transmembrane domain;CSC1/OSCA1-like, 7TM region;10TM putative phosphate transporter, extracellular tail;CSC1/OSCA1-like, cytosolic domain;CSC1/OSCA1-like, cytosolic domain;CSC1/OSCA1-like, cytosolic domain;CSC1/OSCA1-like, cytosolic domain;CSC1/OSCA1-like, cytosolic domain;…	WideEffHunter	EAR 1	-	GO:0005227;GO:0005886;GO:0022890;GO:0098655	calcium activated cation channel activity;plasma membrane;inorganic cation transmembrane transporter activity;monoatomic cation transmembrane transport	Molecular Function;Cellular Component;Molecular Function;Biological Process	-	-
Pfijiensis_1190	WP 072056632.1 MULTISPECIES: hypothetical protein [Bacteria]	gb|EME80498.1|hypothetical protein MYCFIDRAFT 208605 [Pseudocercospora fijiensis CIRAD86]	hypothetical protein MYCFIDRAFT 208605 [Pseudocercospora fijiensis CIRAD86]	208605	-	-	-	PredHel=0	210	2	0.00952381	12	13	22	8	11	3	138.341	Yes	Yes	-	-	-	-	WideEffHunter	RXLR	-	-	-	-	-	-
Pfijiensis_1541	XP 007920621.1 hypothetical protein MYCFIDRAFT 85811 [Pseudocercospora fijiensis CIRAD86]	ref|XP 007920621.1|uncharacterized protein MYCFIDRAFT 85811 [Pseudocercospora fijiensis CIRAD86]/gb|EME87729.1|hypothetical protein MYCFIDRAFT 85811 [Pseudocercospora fijiensis CIRAD86];gb|KAF7186317.1|MICOS complex subunit mic10 [Pseudocercospora fuligena]/gb|KXT02837.1|hypothetical protein AC578 5383 [Pseudocercospora eumusae];gb|KXT18982.1|hypothetical protein AC579 8731 [Pseudocercospora musa…	DUF543-domain-containing protein	85811	-	-	-	PredHel=1	99	2	0.020202	13	3	7	4	2	3	137.04	Yes	Yes	-	-	IPR007512;IPR007512	MICOS complex subunit Mic10;MICOS complex subunit Mic10;MICOS complex subunit Mic10	WideEffHunter	Crinkler	-	GO:0061617	MICOS complex	Cellular Component	-	-
Pfijiensis_60	XP 007921167.1 hypothetical protein MYCFIDRAFT 159082 [Pseudocercospora fijiensis CIRAD86]	ref|XP 007921167.1|uncharacterized protein MYCFIDRAFT 159082 [Pseudocercospora fijiensis CIRAD86]/gb|EME87885.1|hypothetical protein MYCFIDRAFT 159082 [Pseudocercospora fijiensis CIRAD86];gb|KAF7187286.1|Ferric reductase transmembrane component 3 [Pseudocercospora fuligena];gb|KXT06474.1|hypothetical protein AC578 6093 [Pseudocercospora eumusae];gb|KXT17897.1|hypothetical protein AC579 5909 [Pseu…	ferric reductase like transmembrane component	159082	-	-	Signal peptide	PredHel=7	600	6	0.01	38	38	23	23	15	19	137.04	Yes	Yes	G2X8Y4#red vir	Verticillium dahliae	IPR013112;IPR013130;IPR013121;IPR039261;IPR017927;IPR039261;IPR017938	FAD-binding 8;Ferric reductase transmembrane component-like domain;Ferric reductase, NAD binding domain;Ferredoxin-NADP reductase (FNR), nucleotide-binding domain;Ferredoxin-NADP reductase (FNR), nucleotide-binding domain;Ferredoxin-NADP reductase (FNR), nucleotide-binding domain;Ferredoxin-NADP reductase (FNR), nucleotide-binding domain;FAD-binding domain, ferredoxin reductase-type;FAD-binding d…	WideEffHunter	YFWxC	-	GO:0000293;GO:0005886;GO:0006826;GO:0006879;GO:0009987;GO:0065008	ferric-chelate reductase activity;plasma membrane;iron ion transport;intracellular iron ion homeostasis;cellular process;regulation of biological quality	Molecular Function;Cellular Component;Biological Process;Biological Process;Biological Process;Biological Process	EC:1.16	Oxidizing metal ions
Pfijiensis_1322	XP 007928540.1 hypothetical protein MYCFIDRAFT 208321 [Pseudocercospora fijiensis CIRAD86]	ref|XP 007928540.1|uncharacterized protein MYCFIDRAFT 208321 [Pseudocercospora fijiensis CIRAD86]/gb|EME81316.1|hypothetical protein MYCFIDRAFT 208321 [Pseudocercospora fijiensis CIRAD86];gb|KAF7197407.1|C2H2 finger domain transcription factor dvrA [Pseudocercospora fuligena];gb|KXS94829.1|hypothetical protein AC578 3657 [Pseudocercospora eumusae]/gb|KXS94830.1|hypothetical protein AC578 3657 [Ps…	C2H2 finger domain transcription factor dvrA	208321	-	-	-	PredHel=0	989	15	0.0151668	115	93	115	21	28	7	135.763	No	Yes	I1RUM9#red vir	Candida albicans	IPR013087;IPR036236	Mitochondrial homologous recombination protein 1;Mitochondrial homologous recombination protein 1;Mitochondrial homologous recombination protein 1;Mitochondrial homologous recombination protein 1;Mitochondrial homologous recombination protein 1;Mitochondrial homologous recombination protein 1;Mitochondrial homologous recombination protein 1;Mitochondrial homologous recombination protein 1;Mitocho…	WideEffHunter	YFWxC	-	GO:0000978;GO:0000981;GO:0006357	RNA polymerase II cis-regulatory region sequence-specific DNA binding;DNA-binding transcription factor activity, RNA polymerase II-specific;regulation of transcription by RNA polymerase II	Molecular Function;Molecular Function;Biological Process	-	-
Pfijiensis_1864	XP 007922636.1 uncharacterized protein MYCFIDRAFT 59463 [Pseudocercospora fijiensis CIRAD86]	ref|XP 007922636.1|uncharacterized protein MYCFIDRAFT 59463 [Pseudocercospora fijiensis CIRAD86]/gb|EME86289.1|hypothetical protein MYCFIDRAFT 59463 [Pseudocercospora fijiensis CIRAD86];gb|KAF7194101.1|CDP-diacylglycerol--inositol 3-phosphatidyltransferase [Pseudocercospora fuligena];gb|KXT06717.1|hypothetical protein AC578 8609 [Pseudocercospora eumusae]/gb|KXT06718.1|hypothetical protein AC578 …	uncharacterized protein MYCFIDRAFT 59463 [Pseudocercospora fijiensis CIRAD86]	59463	-	-	-	PredHel=3	308	7	0.0227273	18	20	18	19	12	4	135.763	Yes	Yes	-	-	-	-	WideEffHunter	RXLR	-	-	-	-	-	-
Pfijiensis_1418	XP 007922044.1 hypothetical protein MYCFIDRAFT 97362, partial [Pseudocercospora fijiensis CIRAD86]	ref|XP 007922044.1|uncharacterized protein MYCFIDRAFT 97362, partial [Pseudocercospora fijiensis CIRAD86]/gb|EME89402.1|hypothetical protein MYCFIDRAFT 97362, partial [Pseudocercospora fijiensis CIRAD86];gb|KAF7193017.1|hypothetical protein HII31 05662 [Pseudocercospora fuligena];gb|KXS98107.1|hypothetical protein AC579 9000 [Pseudocercospora musae];gb|KXT04408.1|hypothetical protein AC578 3595 […	putative corA, cytoplasmic domain-containing protein	97362	-	-	-	PredHel=0	488	5	0.0102459	58	29	23	18	20	9	135.343	Yes	No	-	-	-	-	WideEffHunter	YFWxC	-	GO:0000287;GO:0005886;GO:0046873;GO:0046914	magnesium ion binding;plasma membrane;metal ion transmembrane transporter activity;transition metal ion binding	Molecular Function;Cellular Component;Molecular Function;Molecular Function	-	-
Pfijiensis_82	XP 007928427.1 calcium-binding EF-hand [Pseudocercospora fijiensis CIRAD86]	ref|XP 007928427.1|calcium-binding EF-hand [Pseudocercospora fijiensis CIRAD86]/gb|EME81167.1|calcium-binding EF-hand [Pseudocercospora fijiensis CIRAD86];gb|KAF2773624.1|EF-hand [Teratosphaeria nubilosa];ref|XP 047766412.1|Calcium-binding protein NCS-1 [Fulvia fulva]/gb|EME42365.1|hypothetical protein DOTSEDRAFT 73253 [Dothistroma septosporum NZE10]/gb|UJO22046.1|Calcium-binding protein NCS-1 [F…	neuronal calcium sensor 1	211774	-	-	-	PredHel=0	190	2	0.0105263	18	5	5	23	2	2	134.925	Yes	Yes	Q6FLU4#red vir	Candida glabrata	IPR002048;IPR002048;IPR028846;IPR018247;IPR018247;IPR018247;IPR002048;IPR002048;IPR002048;IPR002048;IPR002048;IPR011992	Protein kinase-like domain superfamily;Protein kinase-like domain superfamily;EF-hand domain;EF-hand domain;Recoverin family;EF-Hand 1, calcium-binding site;EF-Hand 1, calcium-binding site;EF-Hand 1, calcium-binding site;EF-hand domain;EF-hand domain;EF-hand domain;EF-hand domain;EF-hand domain;EF-hand domain pair	WideEffHunter	PDI	-	GO:0005509;GO:0005829;GO:0016020;GO:0016301;GO:0016310;GO:0043231	calcium ion binding;cytosol;membrane;kinase activity;phosphorylation;intracellular membrane-bounded organelle	Molecular Function;Cellular Component;Cellular Component;Molecular Function;Biological Process;Cellular Component	EC:2.7	Transferring phosphorus-containing groups
Pfijiensis_881	XP 007929369.1 hypothetical protein MYCFIDRAFT 198667 [Pseudocercospora fijiensis CIRAD86]	ref|XP 007929369.1|uncharacterized protein MYCFIDRAFT 198667 [Pseudocercospora fijiensis CIRAD86]/gb|EME80438.1|hypothetical protein MYCFIDRAFT 198667 [Pseudocercospora fijiensis CIRAD86];gb|KAF7196047.1|putative ATP-dependent helicase, partial [Pseudocercospora fuligena];gb|KXT00986.1|hypothetical protein AC578 8198 [Pseudocercospora eumusae];gb|KXT15030.1|hypothetical protein AC579 4881 [Pseudo…	putative ATP-dependent helicase	198667	-	-	-	PredHel=0	1417	18	0.0127029	101	84	69	70	37	16	134.925	Yes	No	-	-	IPR013083;IPR038718;IPR000330;IPR027417;IPR017907;IPR001841;IPR001650;IPR014001;IPR027417;IPR027417	Transketolase C-terminal/Pyruvate-ferredoxin oxidoreductase domain II;Transketolase C-terminal/Pyruvate-ferredoxin oxidoreductase domain II;Zinc finger, RING/FYVE/PHD-type;SNF2-like, N-terminal domain superfamily;SNF2, N-terminal;P-loop containing nucleoside triphosphate hydrolase;P-loop containing nucleoside triphosphate hydrolase;P-loop containing nucleoside triphosphate hydrolase;P-loop contai…	WideEffHunter	EAR 1	-	GO:0000209;GO:0004386;GO:0005524;GO:0005634;GO:0006338;GO:0006974;GO:0016020;GO:0016787;GO:0044237;GO:0046872;GO:0061630;GO:0140658	protein polyubiquitination;helicase activity;ATP binding;nucleus;chromatin remodeling;DNA damage response;membrane;hydrolase activity;cellular metabolic process;metal ion binding;ubiquitin protein ligase activity;ATP-dependent chromatin remodeler activity	Biological Process;Molecular Function;Molecular Function;Cellular Component;Biological Process;Biological Process;Cellular Component;Molecular Function;Biological Process;Molecular Function;Molecular Function;Molecular Function	EC:3;EC:2.3.2	Hydrolases;Acyltransferases
Pfijiensis_2294	XP 007924288.1 hypothetical protein MYCFIDRAFT 53167 [Pseudocercospora fijiensis CIRAD86]	gb|KAF7194738.1|DNA replication complex GINS protein PSF2 [Pseudocercospora fuligena];gb|KXT04164.1|hypothetical protein AC578 60 [Pseudocercospora eumusae];ref|XP 007924288.1|uncharacterized protein MYCFIDRAFT 53167 [Pseudocercospora fijiensis CIRAD86]/gb|EME85006.1|hypothetical protein MYCFIDRAFT 53167 [Pseudocercospora fijiensis CIRAD86];gb|KXT17072.1|hypothetical protein AC579 4341 [Pseudocer…	DNA replication complex GINS protein PSF2	53167	-	-	-	PredHel=0	254	2	0.00787402	24	8	23	7	6	3	134.51	Yes	Yes	-	-	IPR021151;IPR007257;IPR007257;IPR036224	GINS subunit, domain A;GINS subunit, domain A;DNA replication complex GINS protein Psf2;DNA replication complex GINS protein Psf2;DNA replication complex GINS protein Psf2;DNA replication complex GINS protein Psf2;DNA replication complex GINS protein Psf2;DNA replication complex GINS protein Psf2;DNA replication complex GINS protein Psf2;GINS, helical bundle-like domain superfamily	WideEffHunter	YFWxC,EAR 1	-	GO:0000727;GO:0000808;GO:0000811;GO:0005656;GO:0006260;GO:0007059;GO:0016020;GO:0042555;GO:0097373	double-strand break repair via break-induced replication;origin recognition complex;GINS complex;nuclear pre-replicative complex;DNA replication;chromosome segregation;membrane;MCM complex;MCM core complex	Biological Process;Cellular Component;Cellular Component;Cellular Component;Biological Process;Biological Process;Cellular Component;Cellular Component;Cellular Component	-	-
Pfijiensis_409	KXS95942.1 hypothetical protein AC578 7984 [Mycosphaerella eumusae]	ref|XP 007922645.1|uncharacterized protein MYCFIDRAFT 59730 [Pseudocercospora fijiensis CIRAD86]/gb|EME85646.1|hypothetical protein MYCFIDRAFT 59730 [Pseudocercospora fijiensis CIRAD86];gb|KAF7194397.1|Membrane protein PTM1 [Pseudocercospora fuligena];gb|KXS95942.1|hypothetical protein AC578 7984 [Pseudocercospora eumusae];gb|KXT12593.1|hypothetical protein AC579 376 [Pseudocercospora musae]/gb|K…	putative integral membrane protein	59730	-	-	Signal peptide	PredHel=7	545	6	0.0110092	34	28	27	22	22	14	134.51	No	Yes	-	-	IPR009637;IPR009637	Transmembrane protein GPR107/GPR108-like;Transmembrane protein GPR107/GPR108-like;Transmembrane protein GPR107/GPR108-like	WideEffHunter	EAR 1	-	GO:0005773;GO:0005794;GO:0005886;GO:0042147	vacuole;Golgi apparatus;plasma membrane;retrograde transport, endosome to Golgi	Cellular Component;Cellular Component;Cellular Component;Biological Process	-	-
Pfijiensis_2222	XP 007923478.1 hypothetical protein MYCFIDRAFT 90342 [Pseudocercospora fijiensis CIRAD86]	ref|XP 007923478.1|uncharacterized protein MYCFIDRAFT 90342 [Pseudocercospora fijiensis CIRAD86]/gb|EME86077.1|hypothetical protein MYCFIDRAFT 90342 [Pseudocercospora fijiensis CIRAD86];gb|KAF7190042.1|putative RING finger protein P32A8.03c [Pseudocercospora fuligena];gb|KXS95348.1|hypothetical protein AC578 5286 [Pseudocercospora eumusae];gb|KXT18014.1|hypothetical protein AC579 9602 [Pseudocerc…	E3 ubiquitin-protein ligase	90342	-	-	-	PredHel=0	406	10	0.0246305	19	19	41	6	19	4	134.098	Yes	No	-	-	IPR001841;IPR013083;IPR001841;	Zinc finger, RING-type;Zinc finger, RING/FYVE/PHD-type;Zinc finger, RING/FYVE/PHD-type;Zinc finger, RING/FYVE/PHD-type;Zinc finger, RING/FYVE/PHD-type;Zinc finger, RING/FYVE/PHD-type;Zinc finger, RING-type;Zinc finger, RING-type	WideEffHunter	LysM,CHxC	-	GO:0005654;GO:0005737;GO:0016020	nucleoplasm;cytoplasm;membrane	Cellular Component;Cellular Component;Cellular Component	-	-
Pfijiensis_2229	XP 007922800.1 hypothetical protein MYCFIDRAFT 81842 [Pseudocercospora fijiensis CIRAD86]	ref|XP 007922800.1|uncharacterized protein MYCFIDRAFT 81842 [Pseudocercospora fijiensis CIRAD86]/gb|EME85872.1|hypothetical protein MYCFIDRAFT 81842 [Pseudocercospora fijiensis CIRAD86];gb|KAF7198003.1|Transport protein particle subunit [Pseudocercospora fuligena];gb|KXT14864.1|hypothetical protein AC579 743 [Pseudocercospora musae]/gb|KXT14865.1|hypothetical protein AC579 743 [Pseudocercospora m…	hypercellular protein-like protein HypA	81842	-	-	-	PredHel=0	1280	11	0.00859375	129	82	74	43	30	9	133.688	Yes	Yes	-	-	IPR013935;IPR013935	Di-copper centre-containing domain superfamily;TRAPP II complex, Trs120;TRAPP II complex, Trs120;TRAPP II complex, Trs120;TRAPP II complex, Trs120;TRAPP II complex, Trs120;TRAPP II complex, Trs120	WideEffHunter	EAR 1	-	GO:0005576;GO:0005774;GO:0005802;GO:0005886;GO:0008810;GO:0030245;GO:0030248	extracellular region;vacuolar membrane;trans-Golgi network;plasma membrane;cellulase activity;cellulose catabolic process;cellulose binding	Cellular Component;Cellular Component;Cellular Component;Cellular Component;Molecular Function;Biological Process;Molecular Function	EC:3.2.1.4	Cellulase
Pfijiensis_2379	XP 007926538.1 hypothetical protein MYCFIDRAFT 196582 [Pseudocercospora fijiensis CIRAD86]	ref|XP 007926538.1|uncharacterized protein MYCFIDRAFT 196582 [Pseudocercospora fijiensis CIRAD86]/gb|EME83249.1|hypothetical protein MYCFIDRAFT 196582 [Pseudocercospora fijiensis CIRAD86];gb|KAF7188499.1|hypothetical protein HII31 10161 [Pseudocercospora fuligena];gb|KXT05762.1|hypothetical protein AC578 1063 [Pseudocercospora eumusae];gb|KXT05760.1|hypothetical protein AC578 1063 [Pseudocercospo…	PSP1-domain-containing protein	196582	-	-	-	PredHel=0	873	2	0.00229095	72	46	75	33	49	10	133.28	Yes	Yes	-	-	IPR007557;IPR007557	PSP1, C-terminal;PSP1, C-terminal;PSP1, C-terminal;PSP1, C-terminal;PSP1, C-terminal;PSP1, C-terminal;PSP1, C-terminal;PSP1, C-terminal;PSP1, C-terminal	WideEffHunter	RXLR	-	GO:0005737	cytoplasm	Cellular Component	-	-
Pfijiensis_1248	XP 007928874.1 hypothetical protein MYCFIDRAFT 63420 [Pseudocercospora fijiensis CIRAD86]	ref|XP 007928874.1|uncharacterized protein MYCFIDRAFT 63420 [Pseudocercospora fijiensis CIRAD86]/gb|EME80161.1|hypothetical protein MYCFIDRAFT 63420 [Pseudocercospora fijiensis CIRAD86];gb|KXS98520.1|hypothetical protein AC578 5511 [Pseudocercospora eumusae];gb|KXT08137.1|hypothetical protein AC579 10560 [Pseudocercospora musae];gb|KAF7194991.1|Adenosine deaminase-like protein [Pseudocercospora f…	Metallo-dependent hydrolase	63420	-	-	-	PredHel=0	342	7	0.0204678	25	26	11	13	9	2	132.875	Yes	Yes	-	-	IPR001365;IPR006330;IPR032466	Adenosine deaminase domain;Adenosine deaminase domain;Adenosine/adenine deaminase;Adenosine/adenine deaminase;Metal-dependent hydrolase	WideEffHunter	[LI]xAR	-	GO:0003756;GO:0004000;GO:0005886;GO:0006154;GO:0008233;GO:0042470;GO:0044283;GO:0070527;GO:1901137	protein disulfide isomerase activity;adenosine deaminase activity;plasma membrane;adenosine catabolic process;peptidase activity;melanosome;small molecule biosynthetic process;platelet aggregation;carbohydrate derivative biosynthetic process	Molecular Function;Molecular Function;Cellular Component;Biological Process;Molecular Function;Cellular Component;Biological Process;Biological Process;Biological Process	EC:5.3.4.1;EC:3.4;EC:3.5.4.4	Protein disulfide-isomerase;Acting on peptide bonds (peptidases);Adenosine deaminase
Pfijiensis_746	XP 007921978.1 hypothetical protein MYCFIDRAFT 149872 [Pseudocercospora fijiensis CIRAD86]	ref|XP 007921978.1|uncharacterized protein MYCFIDRAFT 149872 [Pseudocercospora fijiensis CIRAD86]/gb|EME89282.1|hypothetical protein MYCFIDRAFT 149872 [Pseudocercospora fijiensis CIRAD86];gb|KAF7191217.1|Protein arg-6, mitochondrial [Pseudocercospora fuligena];gb|KXS96057.1|hypothetical protein AC578 2288 [Pseudocercospora eumusae];gb|KXT08610.1|hypothetical protein AC579 4459 [Pseudocercospora m…	Protein arg-6	149872	-	-	-	PredHel=0	879	7	0.00796359	55	43	39	57	43	9	132.472	Yes	Yes	Q4WCZ1#red vir	Aspergillus fumigatus	IPR011241;IPR006855;IPR004662;IPR000706;IPR001048;IPR000534;IPR036393;IPR023013;IPR006855;IPR000706;IPR041734;IPR036393;IPR036291	Bifunctional acetylglutamate kinase/N-acetyl-gamma-glutamyl-phosphate reductase;Vertebrate-like NAGS Gcn5-related N-acetyltransferase (GNAT) domain;Acetylglutamate kinase family;N-acetyl-gamma-glutamyl-phosphate reductase, type 1;Aspartate/glutamate/uridylate kinase;Aspartate/glutamate/uridylate kinase;Semialdehyde dehydrogenase, NAD-binding;Semialdehyde dehydrogenase, NAD-binding;Semialdehyde de…	WideEffHunter	RXLR	-	GO:0003942;GO:0003991;GO:0005524;GO:0005759;GO:0006355;GO:0006526;GO:0008080;GO:0015979;GO:0016310;GO:0030096;GO:0031406;GO:0031676;GO:0042301;GO:0043169;GO:0046983;GO:0050821;GO:0051287;GO:0070401	N-acetyl-gamma-glutamyl-phosphate reductase activity;acetylglutamate kinase activity;ATP binding;mitochondrial matrix;regulation of DNA-templated transcription;arginine biosynthetic process;N-acetyltransferase activity;photosynthesis;phosphorylation;plasma membrane-derived thylakoid photosystem II;carboxylic acid binding;plasma membrane-derived thylakoid membrane;phosphate ion binding;cation bind…	Molecular Function;Molecular Function;Molecular Function;Cellular Component;Biological Process;Biological Process;Molecular Function;Biological Process;Biological Process;Cellular Component;Molecular Function;Cellular Component;Molecular Function;Molecular Function;Molecular Function;Biological Process;Molecular Function;Molecular Function	EC:1.2.1.38;EC:2.7.2.8;EC:2.3.1	N-acetyl-gamma-glutamyl-phosphate reductase;Acetylglutamate kinase;Acyltransferases
Pfijiensis_1633	XP 007920178.1 glycoside hydrolase family 3 protein [Pseudocercospora fijiensis CIRAD86]	ref|XP 007920178.1|glycoside hydrolase family 3 protein [Pseudocercospora fijiensis CIRAD86]/gb|EME89291.1|glycoside hydrolase family 3 protein [Pseudocercospora fijiensis CIRAD86];gb|KAF7191319.1|putative beta-glucosidase A [Pseudocercospora fuligena];gb|KXT08614.1|hypothetical protein AC579 4460 [Pseudocercospora musae];gb|KXS96054.1|hypothetical protein AC578 2283 [Pseudocercospora eumusae];gb…	Beta-glucosidase	55724	-	-	Signal peptide	PredHel=0	878	9	0.0102506	68	57	51	30	57	21	132.072	Yes	Yes	A0A384JWC5#red vir	Botrytis cinerea	IPR001764;IPR036962;IPR013783;IPR036881;IPR002772;IPR026891;IPR001764;IPR019800;IPR017853;IPR036881	Glycoside hydrolase, family 3, N-terminal;Glycoside hydrolase, family 3, N-terminal domain superfamily;Immunoglobulin-like fold;Glycoside hydrolase family 3 C-terminal domain superfamily;Glycoside hydrolase family 3 C-terminal domain;Fibronectin type III-like domain;Glycoside hydrolase, family 3, N-terminal;Glycoside hydrolase, family 3, N-terminal;Glycoside hydrolase, family 3, active site;Glyco…	WideEffHunter	LysM	-	GO:0004177;GO:0005576;GO:0006508;GO:0008235;GO:0008422;GO:0030245;GO:0046872;GO:0102483	aminopeptidase activity;extracellular region;proteolysis;metalloexopeptidase activity;beta-glucosidase activity;cellulose catabolic process;metal ion binding;scopolin beta-glucosidase activity	Molecular Function;Cellular Component;Biological Process;Molecular Function;Molecular Function;Biological Process;Molecular Function;Molecular Function	EC:3.4.11;EC:3.2.1.21	Acting on peptide bonds (peptidases);Beta-glucosidase
Pfijiensis_2369	XP 007920173.1 hypothetical protein MYCFIDRAFT 55669 [Pseudocercospora fijiensis CIRAD86]	ref|XP 007920173.1|uncharacterized protein MYCFIDRAFT 55669 [Pseudocercospora fijiensis CIRAD86]/gb|EME89230.1|hypothetical protein MYCFIDRAFT 55669 [Pseudocercospora fijiensis CIRAD86];gb|KAF7191407.1|Vacuolar protein sorting/targeting protein 10 [Pseudocercospora fuligena];gb|KXT11825.1|hypothetical protein AC579 6070 [Pseudocercospora musae];gb|KXS95151.1|hypothetical protein AC578 5119 [Pseud…	Oligoxyloglucan reducing end-specific cellobiohydrolase	55669	-	-	Signal peptide	PredHel=3	1476	30	0.0203252	101	105	55	113	61	29	132.072	No	Yes	-	-	IPR015943;IPR031777;IPR015943;IPR031778;	EF-hand domain pair;WD40/YVTN repeat-like-containing domain superfamily;Sortilin, C-terminal;Sortilin, C-terminal;Sortilin, C-terminal;Sortilin, C-terminal;WD40/YVTN repeat-like-containing domain superfamily;Sortilin, N-terminal;Sortilin, N-terminal;Sortilin, N-terminal;Sortilin, N-terminal;Sortilin, N-terminal;Sortilin, N-terminal;Sortilin, N-terminal;Sortilin, N-terminal	WideEffHunter	LysM	-	GO:0005515;GO:0005773;GO:0005794;GO:0005886;GO:0006623;GO:0006895;GO:0006896;GO:0016787	protein binding;vacuole;Golgi apparatus;plasma membrane;protein targeting to vacuole;Golgi to endosome transport;Golgi to vacuole transport;hydrolase activity	Molecular Function;Cellular Component;Cellular Component;Cellular Component;Biological Process;Biological Process;Biological Process;Molecular Function	EC:3	Hydrolases
Pfijiensis_293	KXS97372.1 hypothetical protein AC578 9602 [Mycosphaerella eumusae]	gb|KXS97372.1|hypothetical protein AC578 9602 [Pseudocercospora eumusae];ref|XP 007925894.1|uncharacterized protein MYCFIDRAFT 58365 [Pseudocercospora fijiensis CIRAD86]/gb|EME83067.1|hypothetical protein MYCFIDRAFT 58365 [Pseudocercospora fijiensis CIRAD86]/gb|KAF7188077.1|60S ribosomal protein L15 [Pseudocercospora fuligena];gb|KXT14899.1|hypothetical protein AC579 3072 [Pseudocercospora musae]…	60S ribosomal protein L15	58365	-	-	-	PredHel=0	204	2	0.00980392	10	9	8	21	12	5	132.072	Yes	Yes	-	-	IPR024794;IPR000439;IPR000439;IPR020925;IPR012678	Ribosomal protein L15e core domain superfamily;Ribosomal protein L15e;Ribosomal protein L15e;Ribosomal protein L15e, conserved site;Ribosomal protein L23/L15e core domain superfamily	WideEffHunter	LysM	-	GO:0002181;GO:0003723;GO:0003735;GO:0006414;GO:0022625	cytoplasmic translation;RNA binding;structural constituent of ribosome;translational elongation;cytosolic large ribosomal subunit	Biological Process;Molecular Function;Molecular Function;Biological Process;Cellular Component	-	-
Pfijiensis_1027	XP 007930154.1 hypothetical protein MYCFIDRAFT 216449 [Pseudocercospora fijiensis CIRAD86]	ref|XP 007930154.1|uncharacterized protein MYCFIDRAFT 216449 [Pseudocercospora fijiensis CIRAD86]/gb|EME79440.1|hypothetical protein MYCFIDRAFT 216449 [Pseudocercospora fijiensis CIRAD86];gb|KXT15938.1|hypothetical protein AC579 1450 [Pseudocercospora musae];gb|KXS98912.1|hypothetical protein AC578 7450 [Pseudocercospora eumusae];gb|EME38747.1|hypothetical protein DOTSEDRAFT 38975 [Dothistroma se…	uncharacterized protein MYCFIDRAFT 216449	216449	Yes	-	Signal peptide	PredHel=0	289	9	0.0311419	16	34	31	26	6	5	50.3639	Yes	Yes	-	-	IPR008427;	Extracellular membrane protein, CFEM domain;Extracellular membrane protein, CFEM domain;Extracellular membrane protein, CFEM domain;Extracellular membrane protein, CFEM domain;Extracellular membrane protein, CFEM domain;Extracellular membrane protein, CFEM domain	EffHunter	-	-	GO:0016020	membrane	Cellular Component	-	-
Pfijiensis_1082	KXT14523.1 hypothetical protein AC579 9567 [Pseudocercospora musae]	ref|XP 007920646.1|uncharacterized protein MYCFIDRAFT 86029 [Pseudocercospora fijiensis CIRAD86]/gb|EME88220.1|hypothetical protein MYCFIDRAFT 86029 [Pseudocercospora fijiensis CIRAD86];gb|KXT14523.1|hypothetical protein AC579 9567 [Pseudocercospora musae];gb|KAF7196503.1|Repressor of filamentous growth 1 [Pseudocercospora fuligena];gb|KXT07463.1|hypothetical protein AC578 567 [Pseudocercospora e…	Repressor of filamentous growth 1	86029	-	-	-	PredHel=0	760	6	0.00789474	78	39	71	37	23	10	131.674	Yes	No	I1RMG1#unaf patho	Fusarium graminearum	IPR009071;IPR036910;IPR009071;IPR036910	High mobility group box domain;High mobility group box domain superfamily;High mobility group box domain superfamily;High mobility group box domain superfamily;High mobility group box domain superfamily;High mobility group box domain superfamily;High mobility group box domain superfamily;High mobility group box domain superfamily;High mobility group box domain superfamily;High mobility group box …	WideEffHunter	RXLR	-	GO:0000122;GO:0000978;GO:0000981;GO:0009653;GO:0016787;GO:0030154	negative regulation of transcription by RNA polymerase II;RNA polymerase II cis-regulatory region sequence-specific DNA binding;DNA-binding transcription factor activity, RNA polymerase II-specific;anatomical structure morphogenesis;hydrolase activity;cell differentiation	Biological Process;Molecular Function;Molecular Function;Biological Process;Molecular Function;Biological Process	EC:3	Hydrolases
Pfijiensis_463	XP 007926377.1 hypothetical protein MYCFIDRAFT 211227 [Pseudocercospora fijiensis CIRAD86]	ref|XP 007926377.1|uncharacterized protein MYCFIDRAFT 211227 [Pseudocercospora fijiensis CIRAD86]/gb|EME83033.1|hypothetical protein MYCFIDRAFT 211227 [Pseudocercospora fijiensis CIRAD86];gb|KXT05160.1|hypothetical protein AC578 8349 [Pseudocercospora eumusae];gb|KAF7187994.1|Protein UPS1, mitochondrial [Pseudocercospora fuligena];gb|KAI5359474.1|putative PRELI/MSF1 domain, Slowmo/Ups family prot…	Protein UPS1, mitochondrial	211227	-	-	-	PredHel=0	244	0	0	24	17	9	10	8	4	131.674	Yes	Yes	-	-	IPR006797;IPR037365;IPR006797	PRELI/MSF1 domain;Slowmo/Ups family;PRELI/MSF1 domain	WideEffHunter	LysM	-	GO:0004639;GO:0005524;GO:0005543;GO:0005548;GO:0005743;GO:0005758;GO:0005829;GO:0006189;GO:0009236;GO:0015914;GO:0097216	phosphoribosylaminoimidazolesuccinocarboxamide synthase activity;ATP binding;phospholipid binding;phospholipid transporter activity;mitochondrial inner membrane;mitochondrial intermembrane space;cytosol;'de novo' IMP biosynthetic process;cobalamin biosynthetic process;phospholipid transport;guanosine tetraphosphate binding	Molecular Function;Molecular Function;Molecular Function;Molecular Function;Cellular Component;Cellular Component;Cellular Component;Biological Process;Biological Process;Biological Process;Molecular Function	EC:6.3.2.6	Phosphoribosylaminoimidazolesuccinocarboxamide synthase
Pfijiensis_1335	XP 007921994.1 uncharacterized protein MYCFIDRAFT 170781 [Pseudocercospora fijiensis CIRAD86]	ref|XP 007921994.1|uncharacterized protein MYCFIDRAFT 170781 [Pseudocercospora fijiensis CIRAD86]/gb|EME89308.1|hypothetical protein MYCFIDRAFT 170781 [Pseudocercospora fijiensis CIRAD86]	uncharacterized protein MYCFIDRAFT 170781	170781	-	-	-	PredHel=0	276	7	0.0253623	26	16	12	6	3	3	130.886	Yes	No	-	-	-	-	WideEffHunter	ToxA	-	-	-	-	-	-
Pfijiensis_1982	XP 007930908.1 hypothetical protein MYCFIDRAFT 205082 [Pseudocercospora fijiensis CIRAD86]	ref|XP 007930908.1|uncharacterized protein MYCFIDRAFT 205082 [Pseudocercospora fijiensis CIRAD86]/gb|EME78554.1|hypothetical protein MYCFIDRAFT 205082 [Pseudocercospora fijiensis CIRAD86];gb|KAF7196644.1|putative box C/D snoRNA protein [Pseudocercospora fuligena];gb|KXT03299.1|hypothetical protein AC578 4738 [Pseudocercospora eumusae];gb|KXT16507.1|hypothetical protein AC579 1339 [Pseudocercospor…	putative box C/D snoRNA protein	205082	-	-	-	PredHel=0	373	8	0.0214477	37	25	18	26	17	2	130.886	Yes	Yes	-	-	IPR007529;IPR007529;	null;Zinc finger, HIT-type;Zinc finger, HIT-type;Zinc finger, HIT-type;Zinc finger, HIT-type;Zinc finger, HIT-type;Zinc finger, HIT-type;Zinc finger, HIT-type	WideEffHunter	YFWxC,[RK]CxC.{12}H	-	GO:0000463;GO:0005634;GO:0006403;GO:0016020;GO:0022618;GO:1990904	maturation of LSU-rRNA from tricistronic rRNA transcript (SSU-rRNA, 5.8S rRNA, LSU-rRNA);nucleus;RNA localization;membrane;ribonucleoprotein complex assembly;ribonucleoprotein complex	Biological Process;Cellular Component;Biological Process;Cellular Component;Biological Process;Cellular Component	-	-
Pfijiensis_966	XP 007929098.1 hypothetical protein MYCFIDRAFT 86742 [Pseudocercospora fijiensis CIRAD86]	ref|XP 007929098.1|uncharacterized protein MYCFIDRAFT 86742 [Pseudocercospora fijiensis CIRAD86]/gb|EME80025.1|hypothetical protein MYCFIDRAFT 86742 [Pseudocercospora fijiensis CIRAD86];gb|KXS98188.1|hypothetical protein AC578 6415 [Pseudocercospora eumusae];gb|KXS99969.1|hypothetical protein AC578 807 [Pseudocercospora eumusae];gb|KXT11935.1|hypothetical protein AC579 8573 [Pseudocercospora musa…	putative RING finger protein	86742	-	-	-	PredHel=0	461	14	0.0303688	35	22	34	13	15	5	130.886	No	Yes	-	-	IPR013083;IPR001841;IPR017907;IPR001841;	Zinc finger, RING/FYVE/PHD-type;Zinc finger, RING-type;Zinc finger, RING-type;Zinc finger, RING-type, conserved site;Zinc finger, RING-type;Zinc finger, RING-type	WideEffHunter	YFWxC	-	GO:0046872	metal ion binding	Molecular Function	-	-
Pfijiensis_1786	XP 007922618.1 hypothetical protein MYCFIDRAFT 59219 [Pseudocercospora fijiensis CIRAD86]	ref|XP 007922618.1|uncharacterized protein MYCFIDRAFT 59219 [Pseudocercospora fijiensis CIRAD86]/gb|EME85953.1|hypothetical protein MYCFIDRAFT 59219 [Pseudocercospora fijiensis CIRAD86];gb|KAF7190149.1|Mitochondrial magnesium exporter 1 [Pseudocercospora fuligena];gb|KXT07104.1|hypothetical protein AC578 2445 [Pseudocercospora eumusae];gb|KXT17455.1|hypothetical protein AC579 5719 [Pseudocercospo…	mitochondrial carrier	59219	-	-	-	PredHel=1	429	3	0.00699301	30	30	31	22	13	8	130.495	Yes	Yes	Q4X022#red vir	Aspergillus fumigatus	IPR023395;IPR018108;IPR023395;IPR018108;IPR018108;IPR018108;IPR023395	Mitochondrial carrier domain superfamily;Mitochondrial substrate/solute carrier;Mitochondrial carrier domain superfamily;Mitochondrial carrier domain superfamily;Mitochondrial carrier domain superfamily;Mitochondrial carrier domain superfamily;Mitochondrial carrier domain superfamily;Mitochondrial substrate/solute carrier;Mitochondrial substrate/solute carrier;Mitochondrial substrate/solute carri…	WideEffHunter	-	-	GO:0001570;GO:0001843;GO:0001933;GO:0002062;GO:0002244;GO:0002248;GO:0003180;GO:0003823;GO:0005114;GO:0005125;GO:0005615;GO:0005743;GO:0005796;GO:0005902;GO:0006611;GO:0006754;GO:0007173;GO:0007182;GO:0007183;GO:0007435;GO:0008083;GO:0010575;GO:0010716;GO:0010718;GO:0010742;GO:0010763;GO:0010800;GO:0010862;GO:0010936;GO:0014008;GO:0015095;GO:0016202;GO:0017015;GO:0019899;GO:0022408;GO:0030214;GO:…	vasculogenesis;neural tube closure;negative regulation of protein phosphorylation;chondrocyte differentiation;hematopoietic progenitor cell differentiation;connective tissue replacement involved in inflammatory response wound healing;aortic valve morphogenesis;antigen binding;type II transforming growth factor beta receptor binding;cytokine activity;extracellular space;mitochondrial inner membran…	Biological Process;Biological Process;Biological Process;Biological Process;Biological Process;Biological Process;Biological Process;Molecular Function;Molecular Function;Molecular Function;Cellular Component;Cellular Component;Cellular Component;Cellular Component;Biological Process;Biological Process;Biological Process;Biological Process;Biological Process;Biological Process;Molecular Function;…	-	-
Pfijiensis_1526	XP 007919892.1 hypothetical protein MYCFIDRAFT 28820 [Pseudocercospora fijiensis CIRAD86]	ref|XP 007919892.1|uncharacterized protein MYCFIDRAFT 28820 [Pseudocercospora fijiensis CIRAD86]/gb|EME89271.1|hypothetical protein MYCFIDRAFT 28820 [Pseudocercospora fijiensis CIRAD86];gb|KAF7191353.1|Chromatin structure-remodeling complex subunit rsc9 [Pseudocercospora fuligena];gb|KXT09918.1|hypothetical protein AC579 7990 [Pseudocercospora musae];gb|KXS96037.1|hypothetical protein AC578 2270 …	Chromatin structure-remodeling complex subunit rsc9	28820	-	-	-	PredHel=0	936	9	0.00961538	62	59	54	54	33	8	129.721	Yes	No	I1RYN7#unaf patho	Fusarium graminearum	IPR036431;IPR001606;IPR003150;IPR001606;IPR016024;IPR036431	FAD/NAD(P)-binding domain superfamily;ARID DNA-binding domain superfamily;ARID DNA-binding domain;ARID DNA-binding domain;ARID DNA-binding domain;ARID DNA-binding domain;ARID DNA-binding domain;DNA-binding RFX-type winged-helix domain;ARID DNA-binding domain;ARID DNA-binding domain;Armadillo-type fold;ARID DNA-binding domain superfamily	WideEffHunter	LysM	-	GO:0003677;GO:0006355	DNA binding;regulation of DNA-templated transcription	Molecular Function;Biological Process	-	-
Pfijiensis_2237	XP 007924012.1 hypothetical protein MYCFIDRAFT 172584 [Pseudocercospora fijiensis CIRAD86]	ref|XP 007924012.1|uncharacterized protein MYCFIDRAFT 172584 [Pseudocercospora fijiensis CIRAD86]/gb|EME86888.1|hypothetical protein MYCFIDRAFT 172584 [Pseudocercospora fijiensis CIRAD86]	uncharacterized protein MYCFIDRAFT 172584	172584	-	-	-	PredHel=0	324	14	0.0432099	31	18	15	6	12	2	129.721	No	No	-	-	-	-	WideEffHunter	PDI	-	-	-	-	-	-
Pfijiensis_561	XP 007924352.1 ABC transporter, ABC-B family, MDR type [Pseudocercospora fijiensis CIRAD86]	ref|XP 007924352.1|ABC transporter, ABC-B family, MDR type [Pseudocercospora fijiensis CIRAD86]/gb|EME84780.1|ABC transporter, ABC-B family, MDR type [Pseudocercospora fijiensis CIRAD86];gb|KAF7185517.1|ABC multidrug transporter MDR5 [Pseudocercospora fuligena];gb|KXS95170.1|hypothetical protein AC578 11160 [Pseudocercospora eumusae];gb|KXT14144.1|hypothetical protein AC579 9260 [Pseudocercospora…	putative ABC transporter	82870	-	-	-	PredHel=12	1292	15	0.0116099	100	70	37	56	40	16	129.337	No	No	Q3Y5V5#loss patho	Magnaporthe oryzae	IPR036640;IPR003439;IPR011527;IPR027417;IPR003439;IPR027417;IPR039421;IPR017871;IPR017871;IPR003439;IPR011527;IPR003439;IPR011527;IPR036640;IPR036640;IPR027417;IPR027417	ABC transporter type 1, transmembrane domain superfamily;ABC transporter-like, ATP-binding domain;ABC transporter type 1, transmembrane domain;P-loop containing nucleoside triphosphate hydrolase;ABC transporter-like, ATP-binding domain;P-loop containing nucleoside triphosphate hydrolase;P-loop containing nucleoside triphosphate hydrolase;P-loop containing nucleoside triphosphate hydrolase;Type 1 …	WideEffHunter	RXLR	-	GO:0005524;GO:0005886;GO:0016887;GO:0055085;GO:0140359	ATP binding;plasma membrane;ATP hydrolysis activity;transmembrane transport;ABC-type transporter activity	Molecular Function;Cellular Component;Molecular Function;Biological Process;Molecular Function	EC:7;EC:3.6.1.15	Translocases;Nucleoside-triphosphate phosphatase
Pfijiensis_1548	XP 007923900.1 hypothetical protein MYCFIDRAFT 206925 [Pseudocercospora fijiensis CIRAD86]	ref|XP 007923900.1|uncharacterized protein MYCFIDRAFT 206925 [Pseudocercospora fijiensis CIRAD86]/gb|EME86725.1|hypothetical protein MYCFIDRAFT 206925 [Pseudocercospora fijiensis CIRAD86];gb|KAF7187574.1|hypothetical protein HII31 11107 [Pseudocercospora fuligena];gb|KXS99172.1|hypothetical protein AC578 3038 [Pseudocercospora eumusae];ref|XP 047757775.1|uncharacterized protein CLAFUR5 03196 [Ful…	uncharacterized protein MYCFIDRAFT 206925	206925	-	-	-	PredHel=0	785	3	0.00382166	42	55	39	14	28	2	127.824	No	Yes	-	-	IPR018822;	Uncharacterised protein family UPF0646;Uncharacterised protein family UPF0646;Uncharacterised protein family UPF0646;Uncharacterised protein family UPF0646;Uncharacterised protein family UPF0646;Uncharacterised protein family UPF0646;Uncharacterised protein family UPF0646;Uncharacterised protein family UPF0646;Uncharacterised protein family UPF0646;Uncharacterised protein family UPF0646;Uncharact…	WideEffHunter	RXLR	-	GO:0005488	binding	Molecular Function	-	-
Pfijiensis_1629	XP 007928755.1 hypothetical protein MYCFIDRAFT 30851 [Pseudocercospora fijiensis CIRAD86]	ref|XP 007928755.1|uncharacterized protein MYCFIDRAFT 30851 [Pseudocercospora fijiensis CIRAD86]/gb|EME80195.1|hypothetical protein MYCFIDRAFT 30851 [Pseudocercospora fijiensis CIRAD86];gb|KAF7193046.1|Ribosome assembly protein 4 [Pseudocercospora fuligena];gb|KXT06326.1|hypothetical protein AC578 9171 [Pseudocercospora eumusae];gb|KXS95756.1|hypothetical protein AC579 7055 [Pseudocercospora musa…	WD40 repeat-like protein	30851	-	-	-	PredHel=0	516	7	0.0135659	46	43	25	32	11	14	127.824	Yes	No	P83774#loss patho	Candida albicans	IPR001632;IPR020472;IPR015943;IPR001680;IPR019775;IPR001680;IPR001680;IPR001680;IPR001680;IPR001680;IPR001680;IPR001680;IPR011047	G-protein, beta subunit;G-protein beta WD-40 repeat;WD40/YVTN repeat-like-containing domain superfamily;WD40 repeat;WD40 repeat;WD40 repeat, conserved site;WD40 repeat, conserved site;WD40 repeat, conserved site;WD40 repeat;WD40 repeat;WD40 repeat;WD40 repeat;WD40 repeat;WD40 repeat;WD40 repeat;WD40 repeat;WD40 repeat;WD40 repeat;WD40 repeat;WD40 repeat;WD40 repeat;Quinoprotein alcohol dehydrogen…	WideEffHunter	EAR 1	-	GO:0000027;GO:0005515;GO:0005730;GO:0016020;GO:0110136	ribosomal large subunit assembly;protein binding;nucleolus;membrane;protein-RNA complex remodeling	Biological Process;Molecular Function;Cellular Component;Cellular Component;Biological Process	-	-
Pfijiensis_692	XP 007929101.1 hypothetical protein MYCFIDRAFT 189724 [Pseudocercospora fijiensis CIRAD86]	ref|XP 007929101.1|uncharacterized protein MYCFIDRAFT 189724 [Pseudocercospora fijiensis CIRAD86]/gb|EME80028.1|hypothetical protein MYCFIDRAFT 189724 [Pseudocercospora fijiensis CIRAD86];gb|KAF7190389.1|putative 4-coumarate--CoA ligase 1 [Pseudocercospora fuligena];gb|KXT11909.1|hypothetical protein AC579 8581 [Pseudocercospora musae];gb|KXS99946.1|hypothetical protein AC578 787 [Pseudocercospor…	acetyl-CoA synthetase-like protein	189724	-	-	-	PredHel=0	555	6	0.0108108	26	28	40	44	20	11	127.824	No	Yes	Q96VB5#loss patho	Alternaria alternata	IPR042099;IPR000873;IPR045851;IPR025110;IPR020845;	ANL, N-terminal domain;AMP-dependent synthetase/ligase domain;AMP-binding enzyme, C-terminal domain superfamily;AMP-binding enzyme, C-terminal domain;AMP-binding enzyme, C-terminal domain;AMP-binding, conserved site;AMP-binding, conserved site;AMP-binding, conserved site	WideEffHunter	RXLR	-	GO:0005576;GO:0007218;GO:0016877;GO:0019748;GO:0030141;GO:0051082	extracellular region;neuropeptide signaling pathway;ligase activity, forming carbon-sulfur bonds;secondary metabolic process;secretory granule;unfolded protein binding	Cellular Component;Biological Process;Molecular Function;Biological Process;Cellular Component;Molecular Function	EC:6.2	Forming carbon-sulfur bonds
Pfijiensis_1779	XP 007922091.1 hypothetical protein MYCFIDRAFT 213693 [Pseudocercospora fijiensis CIRAD86]	ref|XP 007922091.1|uncharacterized protein MYCFIDRAFT 213693 [Pseudocercospora fijiensis CIRAD86]/gb|EME89489.1|hypothetical protein MYCFIDRAFT 213693 [Pseudocercospora fijiensis CIRAD86];gb|KAF7185217.1|Nascent polypeptide-associated complex subunit beta [Pseudocercospora fuligena];gb|KXT04402.1|hypothetical protein AC578 3568 [Pseudocercospora eumusae];gb|KAF2772571.1|nascent polypeptide-associ…	Nascent polypeptide-associated complex subunit beta	213693	-	-	-	PredHel=0	156	0	0	8	6	7	18	9	0	127.081	Yes	Yes	-	-	IPR038187;IPR002715;IPR039370;IPR002715;	YAP1-binding protein 1/2;NAC A/B domain superfamily;Nascent polypeptide-associated complex NAC domain;Nascent polypeptide-associated complex NAC domain;Nascent polypeptide-associated complex NAC domain;Transcription factor BTF3;Nascent polypeptide-associated complex NAC domain;Nascent polypeptide-associated complex NAC domain	WideEffHunter	RXLR	-	GO:0000166;GO:0004115;GO:0005829;GO:0005840;GO:0005844;GO:0046872	nucleotide binding;3',5'-cyclic-AMP phosphodiesterase activity;cytosol;ribosome;polysome;metal ion binding	Molecular Function;Molecular Function;Cellular Component;Cellular Component;Cellular Component;Molecular Function	EC:3.1.4.17;EC:3.1.4.53	3',5'-cyclic-nucleotide phosphodiesterase;3',5'-cyclic-AMP phosphodiesterase
Pfijiensis_1788	OAL54356.1 MCM-domain-containing protein [Pyrenochaeta sp. DS3sAY3a]	ref|XP 007930465.1|uncharacterized protein MYCFIDRAFT 642, partial [Pseudocercospora fijiensis CIRAD86]/gb|EME78338.1|hypothetical protein MYCFIDRAFT 642, partial [Pseudocercospora fijiensis CIRAD86];gb|KAF7193874.1|DNA replication licensing factor mcm6 [Pseudocercospora fuligena];gb|KXS97858.1|hypothetical protein AC578 7644 [Pseudocercospora eumusae];gb|KXT10369.1|hypothetical protein AC579 915…	MCM-domain-containing protein	642	-	-	-	PredHel=0	924	12	0.012987	58	65	38	41	32	3	127.081	Yes	No	I1RFJ2#lethal	Fusarium graminearum	IPR008049;IPR001208;IPR027925;IPR012340;IPR041562;IPR033762;IPR041024;IPR001208;IPR027417;IPR031327;IPR018525;IPR001208;IPR012340;IPR027417	DNA replication licensing factor Mcm6;MCM domain;MCM N-terminal domain;Nucleic acid-binding, OB-fold;Nucleic acid-binding, OB-fold;MCM, AAA-lid domain;MCM, AAA-lid domain;MCM OB domain;MCM OB domain;Mcm6, C-terminal winged-helix domain;MCM domain;P-loop containing nucleoside triphosphate hydrolase;P-loop containing nucleoside triphosphate hydrolase;P-loop containing nucleoside triphosphate hydrol…	WideEffHunter	-	-	GO:0000727;GO:0000785;GO:0003688;GO:0003697;GO:0003727;GO:0005524;GO:0005656;GO:0005737;GO:0006267;GO:0006268;GO:0006271;GO:0009279;GO:0009378;GO:0016491;GO:0016887;GO:0017018;GO:0019835;GO:0030174;GO:0031298;GO:0033679;GO:0042555;GO:0071162;GO:0071897;GO:0097373;GO:0140014;GO:1902969;GO:1990518	double-strand break repair via break-induced replication;chromatin;DNA replication origin binding;single-stranded DNA binding;single-stranded RNA binding;ATP binding;nuclear pre-replicative complex;cytoplasm;pre-replicative complex assembly involved in nuclear cell cycle DNA replication;DNA unwinding involved in DNA replication;DNA strand elongation involved in DNA replication;cell outer membrane…	Biological Process;Cellular Component;Molecular Function;Molecular Function;Molecular Function;Molecular Function;Cellular Component;Cellular Component;Biological Process;Biological Process;Biological Process;Cellular Component;Molecular Function;Molecular Function;Molecular Function;Molecular Function;Biological Process;Biological Process;Cellular Component;Molecular Function;Cellular Component;…	EC:3.1.3.16;EC:1;EC:5.6.2.4;EC:3.6.1.15	Protein-serine/threonine phosphatase;Oxidoreductases;n/a;Nucleoside-triphosphate phosphatase
Pfijiensis_2004	XP 007925760.1 glycoside hydrolase family 37 protein [Pseudocercospora fijiensis CIRAD86]	ref|XP 007925760.1|glycoside hydrolase family 37 protein [Pseudocercospora fijiensis CIRAD86]/gb|EME82817.1|glycoside hydrolase family 37 protein [Pseudocercospora fijiensis CIRAD86];gb|KXT08429.1|hypothetical protein AC579 5879 [Pseudocercospora musae];gb|KAF7195899.1|Neutral trehalase [Pseudocercospora fuligena];gb|KXT05696.1|hypothetical protein AC578 5637 [Pseudocercospora eumusae];gb|KAI5359…	Neutral	36448	-	-	-	PredHel=0	773	11	0.0142303	40	43	45	38	27	18	127.081	No	Yes	Q8NJR9#unaf patho	Leptosphaeria maculans	IPR001661;IPR001661;IPR012341;IPR011120;IPR001661;IPR018232;IPR018232;IPR008928	Glycoside hydrolase, family 37;Glycoside hydrolase, family 37;Six-hairpin glycosidase-like superfamily;Neutral trehalase Ca2+ binding;Neutral trehalase Ca2+ binding;Neutral trehalase Ca2+ binding;Glycoside hydrolase, family 37;Glycoside hydrolase, family 37, conserved site;Glycoside hydrolase, family 37, conserved site;Six-hairpin glycosidase superfamily	WideEffHunter	YFWxC	-	GO:0004555;GO:0005509;GO:0005737;GO:0005840;GO:0005993;GO:0016407;GO:0044248	alpha,alpha-trehalase activity;calcium ion binding;cytoplasm;ribosome;trehalose catabolic process;acetyltransferase activity;cellular catabolic process	Molecular Function;Molecular Function;Cellular Component;Cellular Component;Biological Process;Molecular Function;Biological Process	EC:3.2.1.28;EC:2.3.1	Alpha,alpha-trehalase;Acyltransferases
Pfijiensis_1500	XP 007932010.1 serine/threonine protein kinase, CMGC family, CDC2/CDK subfamily [Pseudocercospora fijiensis CIRAD86]	ref|XP 007932010.1|serine/threonine protein kinase, CMGC family, CDC2/CDK subfamily [Pseudocercospora fijiensis CIRAD86]/gb|EME77402.1|serine/threonine protein kinase, CMGC family, CDC2/CDK subfamily [Pseudocercospora fijiensis CIRAD86];gb|KXS94696.1|hypothetical protein AC578 10375 [Pseudocercospora eumusae];gb|KAF7187816.1|Serine/threonine-protein kinase ppk23, partial [Pseudocercospora fuligen…	serine/threonine protein kinase, CMGC family, CDC2/CDK subfamily	65164	-	-	-	PredHel=0	460	4	0.00869565	27	19	28	31	17	6	126.713	Yes	No	I1RN43#unaf patho	Fusarium graminearum	IPR000719;IPR008271;IPR000719;IPR011009	NAD(P)-binding domain superfamily;NAD(P)-binding domain superfamily;Protein kinase domain;Protein kinase domain;Protein kinase domain;Protein kinase domain;Protein kinase domain;Protein kinase domain;Protein kinase domain;Serine/threonine-protein kinase, active site;Protein kinase domain;Protein kinase-like domain superfamily	WideEffHunter	RXLR	-	GO:0003676;GO:0004386;GO:0004693;GO:0005524;GO:0005634;GO:0006468;GO:0007346;GO:0016020;GO:0016757;GO:0016787;GO:0030332;GO:0140014;GO:1990904	nucleic acid binding;helicase activity;cyclin-dependent protein serine/threonine kinase activity;ATP binding;nucleus;protein phosphorylation;regulation of mitotic cell cycle;membrane;glycosyltransferase activity;hydrolase activity;cyclin binding;mitotic nuclear division;ribonucleoprotein complex	Molecular Function;Molecular Function;Molecular Function;Molecular Function;Cellular Component;Biological Process;Biological Process;Cellular Component;Molecular Function;Molecular Function;Molecular Function;Biological Process;Cellular Component	EC:2.4;EC:3;EC:2.7.11.22	Glycosyltransferases;Hydrolases;Cyclin-dependent kinase
Pfijiensis_1315	XP 007927575.1 hypothetical protein MYCFIDRAFT 188930 [Pseudocercospora fijiensis CIRAD86]	ref|XP 007927575.1|uncharacterized protein MYCFIDRAFT 188930 [Pseudocercospora fijiensis CIRAD86]/gb|EME82150.1|hypothetical protein MYCFIDRAFT 188930 [Pseudocercospora fijiensis CIRAD86];gb|KXT15618.1|hypothetical protein AC579 5833 [Pseudocercospora musae]/gb|KXT15620.1|hypothetical protein AC579 5833 [Pseudocercospora musae];gb|KAF7191833.1|Malate dehydrogenase, cytoplasmic [Pseudocercospora f…	malate dehydrogenase	188930	-	-	-	PredHel=0	331	3	0.00906344	16	18	22	31	11	0	125.982	Yes	Yes	C5BF98#red vir	Edwardsiella ictaluri	IPR022383;IPR010097;IPR015955;IPR001557;IPR001236;IPR001252;IPR010097;IPR036291;IPR015955	Lactate/malate dehydrogenase, C-terminal;Lactate/malate dehydrogenase, C-terminal;Malate dehydrogenase, type 1;Lactate dehydrogenase/glycoside hydrolase, family 4, C-terminal;L-lactate/malate dehydrogenase;Lactate/malate dehydrogenase, N-terminal;Lactate/malate dehydrogenase, N-terminal;Malate dehydrogenase, active site;Malate dehydrogenase, type 1;NAD(P)-binding domain superfamily;Lactate dehydr…	WideEffHunter	EAR 1	-	GO:0004519;GO:0005576;GO:0005737;GO:0006099;GO:0006108;GO:0006364;GO:0019843;GO:0030060;GO:0046982;GO:0090305	endonuclease activity;extracellular region;cytoplasm;tricarboxylic acid cycle;malate metabolic process;rRNA processing;rRNA binding;L-malate dehydrogenase activity;protein heterodimerization activity;nucleic acid phosphodiester bond hydrolysis	Molecular Function;Cellular Component;Cellular Component;Biological Process;Biological Process;Biological Process;Molecular Function;Molecular Function;Molecular Function;Biological Process	EC:3.1;EC:1.1.1.37	Acting on ester bonds;Malate dehydrogenase
Pfijiensis_1896	XP 007925292.1 uncharacterized protein MYCFIDRAFT 214819 [Pseudocercospora fijiensis CIRAD86]	ref|XP 007925292.1|uncharacterized protein MYCFIDRAFT 214819 [Pseudocercospora fijiensis CIRAD86]/gb|EME84668.1|hypothetical protein MYCFIDRAFT 214819 [Pseudocercospora fijiensis CIRAD86];gb|KAF7196372.1|hypothetical protein HII31 02439 [Pseudocercospora fuligena];gb|KXT00120.1|hypothetical protein AC578 3277 [Pseudocercospora eumusae];gb|KXT11687.1|hypothetical protein AC579 6489 [Pseudocercospo…	Up-regulated during septation-domain-containing protein	214819	-	-	-	PredHel=0	1175	5	0.00425532	86	56	45	60	45	6	125.982	Yes	Yes	I1RML6#red vir	Fusarium graminearum	IPR029191;	Ubiquitin-like domain superfamily;Ubiquitin-like domain superfamily;Ubiquitin-like domain superfamily;Ubiquitin-like domain superfamily;Ubiquitin-like domain superfamily;Ubiquitin-like domain superfamily;Ubiquitin-like domain superfamily;Ubiquitin-like domain superfamily;Ubiquitin-like domain superfamily;Ubiquitin-like domain superfamily;Up-regulated during septation protein 1;Up-regulated during…	WideEffHunter	Crinkler	-	GO:0005737;GO:0006782;GO:0051539;GO:0051989	cytoplasm;protoporphyrinogen IX biosynthetic process;4 iron, 4 sulfur cluster binding;coproporphyrinogen dehydrogenase activity	Cellular Component;Biological Process;Molecular Function;Molecular Function	EC:1.3.98.3	Coproporphyrinogen dehydrogenase
Pfijiensis_1318	XP 007926256.1 hypothetical protein MYCFIDRAFT 98140, partial [Pseudocercospora fijiensis CIRAD86]	ref|XP 007926256.1|uncharacterized protein MYCFIDRAFT 98140, partial [Pseudocercospora fijiensis CIRAD86]/gb|EME82859.1|hypothetical protein MYCFIDRAFT 98140, partial [Pseudocercospora fijiensis CIRAD86];gb|KXS94172.1|hypothetical protein AC578 1510 [Pseudocercospora eumusae]/gb|KXS94173.1|hypothetical protein AC578 1510 [Pseudocercospora eumusae];gb|KXT17262.1|hypothetical protein AC579 5809 [Ps…	uncharacterized protein MYCFIDRAFT 98140, partial	98140	-	-	-	PredHel=0	476	1	0.00210084	46	24	52	22	18	4	125.26	Yes	Yes	-	-	IPR031355;IPR031355	Protein of unknown function DUF5102;Protein of unknown function DUF5102;Protein of unknown function DUF5102;Protein of unknown function DUF5102;Protein of unknown function DUF5102;Protein of unknown function DUF5102;Protein of unknown function DUF5102;Protein of unknown function DUF5102;Protein of unknown function DUF5102	WideEffHunter	RXLR	-	GO:0000028;GO:0003735;GO:0006412;GO:0016798;GO:0019843	ribosomal small subunit assembly;structural constituent of ribosome;translation;hydrolase activity, acting on glycosyl bonds;rRNA binding	Biological Process;Molecular Function;Biological Process;Molecular Function;Molecular Function	EC:3.2	Glycosylases
Pfijiensis_2051	XP 007929195.1 hypothetical protein MYCFIDRAFT 216120 [Pseudocercospora fijiensis CIRAD86]	ref|XP 007929195.1|uncharacterized protein MYCFIDRAFT 216120 [Pseudocercospora fijiensis CIRAD86]/gb|EME80151.1|hypothetical protein MYCFIDRAFT 216120 [Pseudocercospora fijiensis CIRAD86];gb|KAF7194945.1|putative serine/threonine-protein kinase fhkC [Pseudocercospora fuligena];gb|KXT18161.1|hypothetical protein AC579 7686 [Pseudocercospora musae];ref|XP 033669845.1|uncharacterized protein M409DRA…	lanosterol 14-alpha-demethylase	216120	-	-	-	PredHel=0	697	7	0.010043	46	40	50	49	23	8	125.26	Yes	Yes	I1RSK0#unaf patho	Fusarium graminearum	IPR000719;IPR000253;IPR008271;IPR017441;IPR000253;IPR000719;IPR011009;IPR008984	Protein kinase domain;Protein kinase domain;Forkhead-associated (FHA) domain;Forkhead-associated (FHA) domain;Forkhead-associated (FHA) domain;Forkhead-associated (FHA) domain;Forkhead-associated (FHA) domain;Forkhead-associated (FHA) domain;Forkhead-associated (FHA) domain;Forkhead-associated (FHA) domain;Forkhead-associated (FHA) domain;Serine/threonine-protein kinase, active site;Protein kinas…	WideEffHunter	RXLR	-	GO:0004674;GO:0005515;GO:0005524;GO:0005634;GO:0006468;GO:0016020;GO:0044773;GO:0140014	protein serine/threonine kinase activity;protein binding;ATP binding;nucleus;protein phosphorylation;membrane;mitotic DNA damage checkpoint signaling;mitotic nuclear division	Molecular Function;Molecular Function;Molecular Function;Cellular Component;Biological Process;Cellular Component;Biological Process;Biological Process	EC:2.7.1	Transferring phosphorus-containing groups
Pfijiensis_1175	XP 007920755.1 hypothetical protein MYCFIDRAFT 191737 [Pseudocercospora fijiensis CIRAD86]	ref|XP 007920755.1|uncharacterized protein MYCFIDRAFT 191737 [Pseudocercospora fijiensis CIRAD86]/gb|EME87242.1|hypothetical protein MYCFIDRAFT 191737 [Pseudocercospora fijiensis CIRAD86];gb|KAF7187353.1|Maintenance of telomere capping protein 5 [Pseudocercospora fuligena];gb|KXT18867.1|hypothetical protein AC579 3556 [Pseudocercospora musae];gb|KAI5370760.1|putative WD40/YVTN repeat-like-contain…	putative WD40/YVTN repeat-like-containing domain superfamily	191737	-	-	-	PredHel=0	1203	19	0.0157938	148	68	94	48	26	17	124.902	No	No	-	-	IPR015943;IPR001841;IPR001680;IPR036322;	Quinoprotein amine dehydrogenase, beta chain-like;Quinoprotein amine dehydrogenase, beta chain-like;WD40/YVTN repeat-like-containing domain superfamily;WD40/YVTN repeat-like-containing domain superfamily;WD40/YVTN repeat-like-containing domain superfamily;WD40/YVTN repeat-like-containing domain superfamily;WD40/YVTN repeat-like-containing domain superfamily;WD40/YVTN repeat-like-containing domain…	WideEffHunter	RXLR	-	GO:0005515	protein binding	Molecular Function	-	-
Pfijiensis_361	KXT08051.1 hypothetical protein AC579 207 [Pseudocercospora musae]	ref|XP 007924488.1|uncharacterized protein MYCFIDRAFT 102479, partial [Pseudocercospora fijiensis CIRAD86]/gb|EME83862.1|hypothetical protein MYCFIDRAFT 102479, partial [Pseudocercospora fijiensis CIRAD86];gb|KXT08051.1|hypothetical protein AC579 207 [Pseudocercospora musae];gb|KXS98875.1|hypothetical protein AC578 10851 [Pseudocercospora eumusae];gb|KXT02360.1|hypothetical protein AC578 184 [Pse…	RF2-like protein, putative Ecp2 effector protein, putative necrosis-inducing factor-domain-containing protein	102479	-	Yes	-	PredHel=0	89	3	0.0337079	8	4	1	2	8	1	124.724	Yes	Yes	Q00365#red vir;effector;unaf patho	Fulvia fulva	IPR029226	Ecp2 effector protein	WideEffHunter	-	Ecp2-2	-	-	-	-	-
Pfijiensis_1440	XP 007921121.1 glycoside hydrolase family 72 protein [Pseudocercospora fijiensis CIRAD86]	ref|XP 007921121.1|glycoside hydrolase family 72 protein [Pseudocercospora fijiensis CIRAD86]/gb|EME87820.1|glycoside hydrolase family 72 protein [Pseudocercospora fijiensis CIRAD86];gb|KAF7184972.1|1,3-beta-glucanosyltransferase gel1 [Pseudocercospora fuligena];gb|KXT04007.1|hypothetical protein AC578 9260 [Pseudocercospora eumusae];gb|KXT12487.1|hypothetical protein AC579 7368 [Pseudocercospora…	1,3-beta-glucanosyltransferase	209620	-	-	Signal peptide	PredHel=1	451	8	0.0177384	48	28	21	23	22	3	124.547	Yes	Yes	G4MV25#unaf patho;loss patho	Magnaporthe oryzae	IPR004886;IPR004886;IPR017853	Glucanosyltransferase;Glucanosyltransferase;Glucanosyltransferase;Glucanosyltransferase;Glucanosyltransferase;Glycoside hydrolase superfamily	WideEffHunter	[LI]xAR	-	GO:0003677;GO:0005737;GO:0005886;GO:0006260;GO:0009272;GO:0009277;GO:0016740;GO:0016787;GO:0044036;GO:0044038;GO:0044249;GO:0051274	DNA binding;cytoplasm;plasma membrane;DNA replication;fungal-type cell wall biogenesis;fungal-type cell wall;transferase activity;hydrolase activity;cell wall macromolecule metabolic process;cell wall macromolecule biosynthetic process;cellular biosynthetic process;beta-glucan biosynthetic process	Molecular Function;Cellular Component;Cellular Component;Biological Process;Biological Process;Cellular Component;Molecular Function;Molecular Function;Biological Process;Biological Process;Biological Process;Biological Process	EC:2;EC:3	Transferases;Hydrolases
Pfijiensis_1455	XP 007921292.1 hypothetical protein MYCFIDRAFT 184912 [Pseudocercospora fijiensis CIRAD86]	ref|XP 007921292.1|uncharacterized protein MYCFIDRAFT 184912 [Pseudocercospora fijiensis CIRAD86]/gb|EME88123.1|hypothetical protein MYCFIDRAFT 184912 [Pseudocercospora fijiensis CIRAD86];gb|KXT07494.1|hypothetical protein AC578 482 [Pseudocercospora eumusae];gb|KXT14677.1|hypothetical protein AC579 6407 [Pseudocercospora musae];gb|EME50232.1|hypothetical protein DOTSEDRAFT 68942 [Dothistroma sep…	putative basic-leucine zipper domain-containing protein	184912	-	-	-	PredHel=0	425	1	0.00235294	44	23	46	13	14	0	124.547	Yes	Yes	B8N3U5#red vir;unaf patho	Aspergillus flavus	IPR004827;IPR046347	Cytochrome P450 superfamily;Cytochrome P450 superfamily;Cytochrome P450 superfamily;Cytochrome P450 superfamily;Cytochrome P450 superfamily;Cytochrome P450 superfamily;Cytochrome P450 superfamily;Cytochrome P450 superfamily;Cytochrome P450 superfamily;Cytochrome P450 superfamily;Basic-leucine zipper domain;Basic-leucine zipper domain;Basic-leucine zipper domain superfamily	WideEffHunter	RXLR	-	GO:0000977;GO:0001228;GO:0006306;GO:0008168;GO:0016020;GO:0043618;GO:0045944;GO:0090575	RNA polymerase II transcription regulatory region sequence-specific DNA binding;DNA-binding transcription activator activity, RNA polymerase II-specific;DNA methylation;methyltransferase activity;membrane;regulation of transcription from RNA polymerase II promoter in response to stress;positive regulation of transcription by RNA polymerase II;RNA polymerase II transcription regulator complex	Molecular Function;Molecular Function;Biological Process;Molecular Function;Cellular Component;Biological Process;Biological Process;Cellular Component	EC:2.1.1	Transferring one-carbon groups
Pfijiensis_1649	XP 007926953.1 hypothetical protein MYCFIDRAFT 32496 [Pseudocercospora fijiensis CIRAD86]	ref|XP 007926953.1|uncharacterized protein MYCFIDRAFT 32496 [Pseudocercospora fijiensis CIRAD86]/gb|EME81876.1|hypothetical protein MYCFIDRAFT 32496 [Pseudocercospora fijiensis CIRAD86];gb|KAF7189867.1|Pre-rRNA-processing protein rix1 [Pseudocercospora fuligena];gb|KXT15353.1|hypothetical protein AC579 10431 [Pseudocercospora musae];ref|XP 023628782.1|uncharacterized protein RCC 07759 [Ramularia …	Pre-rRNA-processing protein rix1	32496	-	-	-	PredHel=0	762	8	0.0104987	68	50	47	27	25	8	124.547	Yes	No	-	-	IPR012583;IPR016024	Pre-rRNA-processing protein RIX1, N-terminal;Pre-rRNA-processing protein RIX1, N-terminal;Pre-rRNA-processing protein RIX1, N-terminal;Pre-rRNA-processing protein RIX1, N-terminal;Pre-rRNA-processing protein RIX1, N-terminal;Pre-rRNA-processing protein RIX1, N-terminal;Armadillo-type fold	WideEffHunter	YFWxC	-	GO:0005634;GO:0006364;GO:0016020	nucleus;rRNA processing;membrane	Cellular Component;Biological Process;Cellular Component	-	-
Pfijiensis_180	XP 007925917.1 hypothetical protein MYCFIDRAFT 64178 [Pseudocercospora fijiensis CIRAD86]	ref|XP 007925917.1|uncharacterized protein MYCFIDRAFT 64178 [Pseudocercospora fijiensis CIRAD86]/gb|EME82730.1|hypothetical protein MYCFIDRAFT 64178 [Pseudocercospora fijiensis CIRAD86];gb|KXT05687.1|hypothetical protein AC578 5577 [Pseudocercospora eumusae];gb|KXT13325.1|hypothetical protein AC579 6021 [Pseudocercospora musae];gb|KAF7197752.1|hypothetical protein HII31 00841 [Pseudocercospora fu…	MFS general substrate transporter	64178	-	-	Signal peptide	PredHel=2	254	4	0.015748	45	17	10	7	13	3	56.5535	Yes	Yes	-	-	-	-	WideEffHunter	Crinkler	-	GO:0009987;GO:0016020;GO:0043231	cellular process;membrane;intracellular membrane-bounded organelle	Biological Process;Cellular Component;Cellular Component	-	-
Pfijiensis_548	XP 007929409.1 hypothetical protein MYCFIDRAFT 198701 [Pseudocercospora fijiensis CIRAD86]	ref|XP 007929409.1|uncharacterized protein MYCFIDRAFT 198701 [Pseudocercospora fijiensis CIRAD86]/gb|EME80489.1|hypothetical protein MYCFIDRAFT 198701 [Pseudocercospora fijiensis CIRAD86];gb|KAF7196058.1|hypothetical protein HII31 02684 [Pseudocercospora fuligena];gb|KXS95702.1|hypothetical protein AC578 844 [Pseudocercospora eumusae]	uncharacterized protein MYCFIDRAFT 198701	198701	-	-	-	PredHel=0	353	9	0.0254958	24	17	23	21	13	1	124.547	Yes	Yes	-	-	-	-	WideEffHunter	ToxA	-	-	-	-	-	-
Pfijiensis_1346	KXS95545.1 hypothetical protein AC579 706 [Pseudocercospora musae]	ref|XP 007931333.1|uncharacterized protein MYCFIDRAFT 60946 [Pseudocercospora fijiensis CIRAD86]/gb|EME77678.1|hypothetical protein MYCFIDRAFT 60946 [Pseudocercospora fijiensis CIRAD86];gb|KAF7196194.1|Protein CWH43 [Pseudocercospora fuligena];gb|KXS94202.1|hypothetical protein AC578 9960 [Pseudocercospora eumusae];gb|KXS94200.1|hypothetical protein AC578 9960 [Pseudocercospora eumusae];gb|KXS955…	calcofluor white hypersensitive protein	60946	-	-	-	PredHel=17	952	8	0.00840336	64	52	58	32	33	31	123.841	Yes	Yes	E9EHY0#red vir	Metarhizium acridum	IPR019402;IPR036691;IPR036691	Frag1/DRAM/Sfk1;Endonuclease/exonuclease/phosphatase superfamily;Endonuclease/exonuclease/phosphatase superfamily;Endonuclease/exonuclease/phosphatase superfamily	WideEffHunter	LysM	-	GO:0005635;GO:0005773;GO:0005886;GO:0005934;GO:0005935;GO:0006506;GO:0031505;GO:1990578	nuclear envelope;vacuole;plasma membrane;cellular bud tip;cellular bud neck;GPI anchor biosynthetic process;fungal-type cell wall organization;perinuclear endoplasmic reticulum membrane	Cellular Component;Cellular Component;Cellular Component;Cellular Component;Cellular Component;Biological Process;Biological Process;Cellular Component	-	-
Pfijiensis_922	XP 007920563.1 hypothetical protein MYCFIDRAFT 83929 [Pseudocercospora fijiensis CIRAD86]	ref|XP 007920563.1|uncharacterized protein MYCFIDRAFT 83929 [Pseudocercospora fijiensis CIRAD86]/gb|EME88439.1|hypothetical protein MYCFIDRAFT 83929 [Pseudocercospora fijiensis CIRAD86];gb|KAF7192223.1|hypothetical protein HII31 06255 [Pseudocercospora fuligena];gb|KXT18059.1|hypothetical protein AC579 4552 [Pseudocercospora musae];gb|KXS94059.1|hypothetical protein AC578 3373 [Pseudocercospora e…	uncharacterized protein MYCFIDRAFT 83929	83929	-	-	Signal peptide	PredHel=1	246	0	0	19	11	18	5	11	4	123.841	Yes	Yes	-	-	-	-	WideEffHunter	EAR 1	-	GO:0004497;GO:0005506;GO:0016020;GO:0016705;GO:0020037	monooxygenase activity;iron ion binding;membrane;oxidoreductase activity, acting on paired donors, with incorporation or reduction of molecular oxygen;heme binding	Molecular Function;Molecular Function;Cellular Component;Molecular Function;Molecular Function	EC:1.14	Acting on paired donors, with incorporation or reduction of molecular oxygen. The oxygen incorporated need not be derived from O(2)
Pfijiensis_1008	XP 007931177.1 hypothetical protein MYCFIDRAFT 216799 [Pseudocercospora fijiensis CIRAD86]	ref|XP 007931177.1|uncharacterized protein MYCFIDRAFT 216799 [Pseudocercospora fijiensis CIRAD86]/gb|EME78935.1|hypothetical protein MYCFIDRAFT 216799 [Pseudocercospora fijiensis CIRAD86];gb|KAF7187475.1|hypothetical protein HII31 11215 [Pseudocercospora fuligena];gb|KXS93978.1|hypothetical protein AC578 7679 [Pseudocercospora eumusae];gb|KAF7187445.1|putative lactate 2-monooxygenase PB1A11.03, p…	putative lactate 2-monooxygenase PB1A11.03	216799	-	-	-	PredHel=0	1086	14	0.0128913	66	61	50	64	39	25	123.666	Yes	No	-	-	IPR000262;IPR013785;IPR018712;IPR008259;IPR037396;IPR037350;	Nucleus export protein Brl1/Brr6;FMN-dependent dehydrogenase;Aldolase-type TIM barrel;Domain of unknown function DUF2235;Domain of unknown function DUF2235;FMN-dependent alpha-hydroxy acid dehydrogenase, active site;FMN hydroxy acid dehydrogenase domain;Lactate 2-monooxygenase, FMN-binding domain;Lactate 2-monooxygenase, FMN-binding domain	WideEffHunter	LysM	-	GO:0004497;GO:0005886;GO:0010181	monooxygenase activity;plasma membrane;FMN binding	Molecular Function;Cellular Component;Molecular Function	EC:1	Oxidoreductases
Pfijiensis_1103	XP 007930034.1 hypothetical protein MYCFIDRAFT 190243 [Pseudocercospora fijiensis CIRAD86]	ref|XP 007930034.1|uncharacterized protein MYCFIDRAFT 190243 [Pseudocercospora fijiensis CIRAD86]/gb|EME79274.1|hypothetical protein MYCFIDRAFT 190243 [Pseudocercospora fijiensis CIRAD86];gb|KXT10516.1|hypothetical protein AC579 2357 [Pseudocercospora musae];gb|KAF7193431.1|Proliferating cell nuclear antigen [Pseudocercospora fuligena];gb|PPJ61033.1|hypothetical protein CBER1 01984 [Cercospora be…	Proliferating cell nuclear antigen	190243	-	-	-	PredHel=0	276	9	0.0326087	27	12	9	14	15	0	123.491	Yes	Yes	-	-	IPR000730;IPR000730;IPR022648;IPR022649;IPR000730;IPR022659;IPR022659;IPR000730;IPR046938;IPR046938	Proliferating cell nuclear antigen, PCNA;Proliferating cell nuclear antigen, PCNA;Proliferating cell nuclear antigen, PCNA, N-terminal;Proliferating cell nuclear antigen, PCNA, N-terminal;Proliferating cell nuclear antigen, PCNA, C-terminal;Proliferating cell nuclear antigen, PCNA, C-terminal;Proliferating cell nuclear antigen, PCNA;Proliferating cell nuclear antigen, PCNA, conserved site;Prolife…	WideEffHunter	YFWxC,[LI]xAR	-	GO:0000710;GO:0000781;GO:0000785;GO:0003677;GO:0005654;GO:0006272;GO:0006289;GO:0006401;GO:0016020;GO:0018580;GO:0030337;GO:0030466;GO:0031509;GO:0032774;GO:0034061;GO:0034087;GO:0035753;GO:0035861;GO:0042276;GO:0042802;GO:0043596;GO:0043626;GO:0045732;GO:0045739;GO:0045740;GO:0070914;GO:0070987;GO:1900264;GO:1902394;GO:1903022;GO:1903459	meiotic mismatch repair;chromosome, telomeric region;chromatin;DNA binding;nucleoplasm;leading strand elongation;nucleotide-excision repair;RNA catabolic process;membrane;nitronate monooxygenase activity;DNA polymerase processivity factor activity;silent mating-type cassette heterochromatin formation;subtelomeric heterochromatin formation;RNA biosynthetic process;DNA polymerase activity;establish…	Biological Process;Cellular Component;Cellular Component;Molecular Function;Cellular Component;Biological Process;Biological Process;Biological Process;Cellular Component;Molecular Function;Molecular Function;Biological Process;Biological Process;Biological Process;Molecular Function;Biological Process;Biological Process;Cellular Component;Biological Process;Molecular Function;Cellular Component;…	EC:1.13.12.16;EC:2.7.7	Nitronate monooxygenase;Transferring phosphorus-containing groups
Pfijiensis_1038	XP 007923037.1 hypothetical protein MYCFIDRAFT 186050 [Pseudocercospora fijiensis CIRAD86]	ref|XP 007923037.1|uncharacterized protein MYCFIDRAFT 186050 [Pseudocercospora fijiensis CIRAD86]/gb|EME85425.1|hypothetical protein MYCFIDRAFT 186050 [Pseudocercospora fijiensis CIRAD86];gb|KXT05381.1|hypothetical protein AC578 10983 [Pseudocercospora eumusae];ref|XP 047758377.1|uncharacterized protein CLAFUR5 03045 [Fulvia fulva]/gb|UJO14011.1|hypothetical protein CLAFUR5 03045 [Fulvia fulva];g…	MFS general substrate transporter	186050	-	-	-	PredHel=12	511	6	0.0117417	38	30	33	19	18	9	123.143	Yes	No	I1RIT1#red vir	Fusarium graminearum	IPR036259;IPR011701;IPR020846;IPR036259	MFS transporter superfamily;Major facilitator superfamily;Major facilitator superfamily;Major facilitator superfamily;Major facilitator superfamily;Major facilitator superfamily domain;Major facilitator superfamily domain;MFS transporter superfamily	WideEffHunter	RXLR	-	GO:0005886;GO:0019888;GO:0022857;GO:0050790;GO:0055085	plasma membrane;protein phosphatase regulator activity;transmembrane transporter activity;regulation of catalytic activity;transmembrane transport	Cellular Component;Molecular Function;Molecular Function;Biological Process;Biological Process	-	-
Pfijiensis_1715	XP 007923187.1 hypothetical protein MYCFIDRAFT 161290 [Pseudocercospora fijiensis CIRAD86]	ref|XP 007923187.1|uncharacterized protein MYCFIDRAFT 161290 [Pseudocercospora fijiensis CIRAD86]/gb|EME85641.1|hypothetical protein MYCFIDRAFT 161290 [Pseudocercospora fijiensis CIRAD86];gb|KAF7194407.1|putative phospholipid-transporting ATPase NEO1 [Pseudocercospora fuligena];gb|KXS95928.1|hypothetical protein AC578 7996 [Pseudocercospora eumusae];ref|XP 033665928.1|uncharacterized protein M409…	phospholipid-translocating P-type ATPase-like protein	161290	-	-	-	PredHel=5	1122	9	0.00802139	89	75	40	59	35	12	123.143	Yes	Yes	G4NGP6#loss patho	Magnaporthe oryzae	IPR006539;IPR032630;IPR001757;IPR023299;IPR023214;IPR044492;IPR018303;IPR036412;IPR023299;IPR008250;IPR023298	Nascent polypeptide-associated complex NAC domain;Nascent polypeptide-associated complex NAC domain;P-type ATPase, subfamily IV;P-type ATPase, subfamily IV;P-type ATPase, C-terminal;P-type ATPase;P-type ATPase, cytoplasmic domain N;HAD superfamily;HAD superfamily;P-type ATPase, haloacid dehalogenase domain;P-type ATPase, haloacid dehalogenase domain;P-type ATPase, haloacid dehalogenase domain;P-t…	WideEffHunter	PDI	-	GO:0000139;GO:0000287;GO:0005524;GO:0005770;GO:0005773;GO:0005802;GO:0005886;GO:0006890;GO:0006897;GO:0006900;GO:0007033;GO:0010324;GO:0016887;GO:0045332;GO:0140326	Golgi membrane;magnesium ion binding;ATP binding;late endosome;vacuole;trans-Golgi network;plasma membrane;retrograde vesicle-mediated transport, Golgi to endoplasmic reticulum;endocytosis;vesicle budding from membrane;vacuole organization;membrane invagination;ATP hydrolysis activity;phospholipid translocation;ATPase-coupled intramembrane lipid transporter activity	Cellular Component;Molecular Function;Molecular Function;Cellular Component;Cellular Component;Cellular Component;Cellular Component;Biological Process;Biological Process;Biological Process;Biological Process;Biological Process;Molecular Function;Biological Process;Molecular Function	EC:7.6.2.1;EC:3.6.1.15	P-type phospholipid transporter;Nucleoside-triphosphate phosphatase
Pfijiensis_1886	KXT09675.1 hypothetical protein AC579 9978 [Pseudocercospora musae]	ref|XP 007923241.1|uncharacterized protein MYCFIDRAFT 193968 [Pseudocercospora fijiensis CIRAD86]/gb|EME85730.1|hypothetical protein MYCFIDRAFT 193968 [Pseudocercospora fijiensis CIRAD86];gb|KXT09675.1|hypothetical protein AC579 9978 [Pseudocercospora musae];gb|KXT09674.1|hypothetical protein AC579 9978 [Pseudocercospora musae];gb|KAF7186072.1|hypothetical protein HII31 12599 [Pseudocercospora fu…	putative F-box domain-containing protein	193968	-	-	-	PredHel=0	353	5	0.0141643	26	18	27	11	11	6	123.143	Yes	Yes	-	-	IPR001810;IPR036047	Alpha/Beta hydrolase fold;F-box domain;F-box-like domain superfamily	WideEffHunter	RXLR	-	GO:0005515	protein binding	Molecular Function	-	-
Pfijiensis_1393	XP 007928772.1 hypothetical protein MYCFIDRAFT 31239 [Pseudocercospora fijiensis CIRAD86]	ref|XP 007928772.1|uncharacterized protein MYCFIDRAFT 31239 [Pseudocercospora fijiensis CIRAD86]/gb|EME79951.1|hypothetical protein MYCFIDRAFT 31239 [Pseudocercospora fijiensis CIRAD86];gb|KXS95986.1|hypothetical protein AC578 8082 [Pseudocercospora eumusae];gb|KAF7188194.1|ATP phosphoribosyltransferase [Pseudocercospora fuligena];gb|KXS96060.1|hypothetical protein AC579 6357 [Pseudocercospora mu…	ATP phosphoribosyltransferase	31239	-	-	-	PredHel=0	333	4	0.012012	18	27	14	19	13	1	122.797	Yes	Yes	B5QZL1#red vir	Salmonella enterica	IPR013820;IPR013115;IPR013820;IPR015867;IPR013115;IPR001348;IPR018198;IPR020621;IPR011322;	ATP phosphoribosyltransferase, catalytic domain;Histidine biosynthesis HisG, C-terminal;ATP phosphoribosyltransferase, catalytic domain;Nitrogen regulatory protein PII/ATP phosphoribosyltransferase, C-terminal;Nitrogen regulatory protein PII/ATP phosphoribosyltransferase, C-terminal;Nitrogen regulatory protein PII/ATP phosphoribosyltransferase, C-terminal;Histidine biosynthesis HisG, C-terminal;A…	WideEffHunter	EAR 1	-	GO:0000105;GO:0000287;GO:0003879;GO:0005737	histidine biosynthetic process;magnesium ion binding;ATP phosphoribosyltransferase activity;cytoplasm	Biological Process;Molecular Function;Molecular Function;Cellular Component	EC:2.4.2.17	ATP phosphoribosyltransferase
Pfijiensis_188	XP 007930912.1 hypothetical protein MYCFIDRAFT 80960 [Pseudocercospora fijiensis CIRAD86]	ref|XP 007930912.1|uncharacterized protein MYCFIDRAFT 80960 [Pseudocercospora fijiensis CIRAD86]/gb|EME78559.1|hypothetical protein MYCFIDRAFT 80960 [Pseudocercospora fijiensis CIRAD86];gb|KAF7196637.1|hypothetical protein HII31 02007 [Pseudocercospora fuligena];gb|KXT16526.1|hypothetical protein AC579 1329 [Pseudocercospora musae]/gb|KXT16528.1|hypothetical protein AC579 1329 [Pseudocercospora m…	uncharacterized protein MYCFIDRAFT 80960	80960	-	-	-	PredHel=0	496	18	0.0362903	36	28	24	24	15	14	122.797	No	No	-	-	IPR025676	Clr5 domain	WideEffHunter	YFWxC	-	-	-	-	-	-
Pfijiensis_1177	XP 007920096.1 hypothetical protein MYCFIDRAFT 54703 [Pseudocercospora fijiensis CIRAD86]	ref|XP 007920096.1|uncharacterized protein MYCFIDRAFT 54703 [Pseudocercospora fijiensis CIRAD86]/gb|EME87516.1|hypothetical protein MYCFIDRAFT 54703 [Pseudocercospora fijiensis CIRAD86];gb|KAF7186874.1|FACT complex subunit pob3 [Pseudocercospora fuligena];gb|KXS96208.1|hypothetical protein AC578 2833 [Pseudocercospora eumusae];gb|KAF2208819.1|hypothetical protein CERZMDRAFT 48526 [Cercospora zeae…	FACT complex subunit	54703	-	-	-	PredHel=0	567	5	0.00881834	40	26	20	43	23	5	122.453	Yes	Yes	-	-	IPR000969;IPR024954;IPR011993;IPR011993;IPR035417;IPR038167;IPR013719;	FACT complex subunit SSRP1/POB3;SSRP1, dimerization domain;SSRP1, dimerization domain;PH-like domain superfamily;PH-like domain superfamily;FACT complex subunit SSRP1/POB3, N-terminal PH domain;SSRP1 domain superfamily;Histone chaperone RTT106/FACT complex subunit SPT16-like, middle domain;Histone chaperone RTT106/FACT complex subunit SPT16-like, middle domain;Histone chaperone RTT106/FACT comple…	WideEffHunter	[LI]xAR	-	GO:0003677;GO:0003735;GO:0005840;GO:0005886;GO:0006261;GO:0006281;GO:0006412;GO:0008199;GO:0016407;GO:0016702;GO:0031298;GO:0031491;GO:0034728;GO:0035101;GO:0042393;GO:0045899;GO:0140719	DNA binding;structural constituent of ribosome;ribosome;plasma membrane;DNA-templated DNA replication;DNA repair;translation;ferric iron binding;acetyltransferase activity;oxidoreductase activity, acting on single donors with incorporation of molecular oxygen, incorporation of two atoms of oxygen;replication fork protection complex;nucleosome binding;nucleosome organization;FACT complex;histone b…	Molecular Function;Molecular Function;Cellular Component;Cellular Component;Biological Process;Biological Process;Biological Process;Molecular Function;Molecular Function;Molecular Function;Cellular Component;Molecular Function;Biological Process;Cellular Component;Molecular Function;Biological Process;Biological Process	EC:1.13.11;EC:2.3.1	Acting on single donors with incorporation of molecular oxygen (oxygenases). The oxygen incorporated need not be derived from O(2);Acyltransferases
Pfijiensis_827	KXT16772.1 hypothetical protein AC579 5483 [Pseudocercospora musae]	ref|XP 007926390.1|uncharacterized protein MYCFIDRAFT 203494 [Pseudocercospora fijiensis CIRAD86]/gb|EME83052.1|hypothetical protein MYCFIDRAFT 203494 [Pseudocercospora fijiensis CIRAD86];gb|KAF7188046.1|putative phosphoketolase 1 [Pseudocercospora fuligena];gb|KXT05220.1|hypothetical protein AC578 8356 [Pseudocercospora eumusae];gb|KXT16772.1|hypothetical protein AC579 5483 [Pseudocercospora mus…	putative phosphoketolase 1	203494	-	-	-	PredHel=0	808	9	0.0111386	45	42	46	52	41	18	122.111	Yes	Yes	Q9HY13#unaf patho;red vir	Pseudomonas aeruginosa	IPR005593;IPR018969;IPR009014;IPR018970;IPR005593;IPR005593;IPR019789;IPR019790;IPR029061;IPR029061	Xylulose 5-phosphate/Fructose 6-phosphate phosphoketolase;Xylulose 5-phosphate/Fructose 6-phosphate phosphoketolase;Xylulose 5-phosphate/Fructose 6-phosphate phosphoketolase;Xylulose 5-phosphate/Fructose 6-phosphate phosphoketolase, C-terminal;Transketolase C-terminal/Pyruvate-ferredoxin oxidoreductase domain II;Xylulose 5-phosphate/Fructose 6-phosphate phosphoketolase, N-terminal;Xylulose 5-phos…	WideEffHunter	YFWxC,EAR 1,PDI	-	GO:0005975;GO:0016832	carbohydrate metabolic process;aldehyde-lyase activity	Biological Process;Molecular Function	EC:4.1.2	Carbon-carbon lyases
Pfijiensis_879	XP 007926495.1 hypothetical protein MYCFIDRAFT 153813 [Pseudocercospora fijiensis CIRAD86]	ref|XP 007926495.1|uncharacterized protein MYCFIDRAFT 153813 [Pseudocercospora fijiensis CIRAD86]/gb|EME83197.1|hypothetical protein MYCFIDRAFT 153813 [Pseudocercospora fijiensis CIRAD86];gb|KAF7185985.1|Sucrose non-fermenting protein kinase 1 [Pseudocercospora fuligena];gb|KXT13546.1|hypothetical protein AC579 1393 [Pseudocercospora musae];gb|KXT05862.1|hypothetical protein AC578 1111 [Pseudocer…	Pkinase-domain-containing protein	153813	-	-	-	PredHel=0	872	5	0.00573394	72	49	66	49	33	8	121.771	No	Yes	E5ADK1#loss patho	Leptosphaeria maculans	IPR013896;IPR000719;IPR032270;IPR017441;IPR008271;IPR000719;IPR013896;IPR028375;IPR011009	Armadillo-type fold;Armadillo-type fold;Armadillo-type fold;Carbon catabolite-derepressing protein kinase, ubiquitin-associated domain;Protein kinase domain;AMPK, C-terminal adenylate sensor domain;AMPK, C-terminal adenylate sensor domain;AMPK, C-terminal adenylate sensor domain;AMPK, C-terminal adenylate sensor domain;AMPK, C-terminal adenylate sensor domain;AMPK, C-terminal adenylate sensor dom…	WideEffHunter	RXLR	-	GO:0000144;GO:0003723;GO:0004679;GO:0005085;GO:0005524;GO:0005641;GO:0005774;GO:0006468;GO:0006986;GO:0006995;GO:0007155;GO:0016239;GO:0017148;GO:0031588;GO:0034976;GO:0035556;GO:0042802;GO:0045722;GO:0050790;GO:0071940;GO:0090606;GO:0106310;GO:1900436;GO:2000217;GO:2000222	cellular bud neck septin ring;RNA binding;AMP-activated protein kinase activity;guanyl-nucleotide exchange factor activity;ATP binding;nuclear envelope lumen;vacuolar membrane;protein phosphorylation;response to unfolded protein;cellular response to nitrogen starvation;cell adhesion;positive regulation of macroautophagy;negative regulation of translation;nucleotide-activated protein kinase comple…	Cellular Component;Molecular Function;Molecular Function;Molecular Function;Molecular Function;Cellular Component;Cellular Component;Biological Process;Biological Process;Biological Process;Biological Process;Biological Process;Biological Process;Cellular Component;Biological Process;Biological Process;Molecular Function;Biological Process;Biological Process;Biological Process;Biological Process;…	EC:2.7.11.11	cAMP-dependent protein kinase
Pfijiensis_1531	XP 007930335.1 hypothetical protein MYCFIDRAFT 204907 [Pseudocercospora fijiensis CIRAD86]	ref|XP 007930335.1|uncharacterized protein MYCFIDRAFT 204907 [Pseudocercospora fijiensis CIRAD86]/gb|EME79681.1|hypothetical protein MYCFIDRAFT 204907 [Pseudocercospora fijiensis CIRAD86];gb|KAF7192665.1|hypothetical protein HII31 06024 [Pseudocercospora fuligena];gb|KXS98959.1|hypothetical protein AC578 4984 [Pseudocercospora eumusae];ref|XP 033665391.1|uncharacterized protein M409DRAFT 56759 [Z…	uncharacterized protein MYCFIDRAFT 204907	204907	-	-	Signal peptide	PredHel=0	365	2	0.00547945	26	11	21	29	5	8	121.433	Yes	Yes	-	-	-	-	WideEffHunter	[LI]xAR	-	GO:0016020	membrane	Cellular Component	-	-
Pfijiensis_2368	XP 007920880.1 hypothetical protein MYCFIDRAFT 148130 [Pseudocercospora fijiensis CIRAD86]	ref|XP 007920880.1|uncharacterized protein MYCFIDRAFT 148130 [Pseudocercospora fijiensis CIRAD86]/gb|EME87455.1|hypothetical protein MYCFIDRAFT 148130 [Pseudocercospora fijiensis CIRAD86];gb|KAF7185050.1|putative amino-acid permease PB24D3.02c [Pseudocercospora fuligena];gb|KXT12499.1|hypothetical protein AC579 7343 [Pseudocercospora musae];ref|XP 047755511.1|Choline transport protein [Fulvia ful…	amino acid transporter-like protein	148130	-	-	-	PredHel=12	527	11	0.0208729	37	37	28	11	16	17	121.433	Yes	Yes	A0A0H2XHD4#unaf patho;red vir	Staphylococcus aureus	-	-	WideEffHunter	RXLR	-	GO:0016020;GO:0022857;GO:0055085	membrane;transmembrane transporter activity;transmembrane transport	Cellular Component;Molecular Function;Biological Process	-	-
Pfijiensis_1054	XP 007926431.1 hypothetical protein MYCFIDRAFT 164352 [Pseudocercospora fijiensis CIRAD86]	ref|XP 007926431.1|uncharacterized protein MYCFIDRAFT 164352 [Pseudocercospora fijiensis CIRAD86]/gb|EME83114.1|hypothetical protein MYCFIDRAFT 164352 [Pseudocercospora fijiensis CIRAD86];gb|KAF7191063.1|putative GTP-binding protein P8A3.11c, mitochondrial [Pseudocercospora fuligena];gb|KXS96373.1|hypothetical protein AC578 8454 [Pseudocercospora eumusae];ref|XP 047767443.1|GTPase MTG2, mitochond…	GTP-binding protein Obg/CgtA	164352	-	-	-	PredHel=0	589	5	0.00848896	33	39	45	26	17	6	121.097	Yes	No	-	-	IPR006073;IPR027417;IPR006169;IPR006073;IPR036726;IPR045086;IPR031167;IPR006169;IPR031167;IPR036726;IPR027417	GTP binding domain;P-loop containing nucleoside triphosphate hydrolase;GTP1/OBG domain;GTP binding domain;GTP1/OBG domain superfamily;OBG-type GTPase;OBG-type guanine nucleotide-binding (G) domain;GTP1/OBG domain;OBG-type guanine nucleotide-binding (G) domain;GTP1/OBG domain superfamily;P-loop containing nucleoside triphosphate hydrolase	WideEffHunter	YFWxC	-	GO:0000287;GO:0003924;GO:0005525;GO:0005739;GO:0016020;GO:0016491;GO:0016798;GO:0042254;GO:0044249;GO:1901576	magnesium ion binding;GTPase activity;GTP binding;mitochondrion;membrane;oxidoreductase activity;hydrolase activity, acting on glycosyl bonds;ribosome biogenesis;cellular biosynthetic process;organic substance biosynthetic process	Molecular Function;Molecular Function;Molecular Function;Cellular Component;Cellular Component;Molecular Function;Molecular Function;Biological Process;Biological Process;Biological Process	EC:3.2;EC:1;EC:3.6.1.15	Glycosylases;Oxidoreductases;Nucleoside-triphosphate phosphatase
Pfijiensis_774	KXT09391.1 hypothetical protein AC579 4894 [Pseudocercospora musae]	ref|XP 007920665.1|uncharacterized protein MYCFIDRAFT 86240 [Pseudocercospora fijiensis CIRAD86]/gb|EME89163.1|hypothetical protein MYCFIDRAFT 86240 [Pseudocercospora fijiensis CIRAD86];gb|KAF7191255.1|E3 ubiquitin-protein ligase TOM1-like [Pseudocercospora fuligena];gb|KXT03868.1|hypothetical protein AC578 8937 [Pseudocercospora eumusae];gb|KXT09391.1|hypothetical protein AC579 4894 [Pseudocerco…	putative E3 ubiquitin-protein ligase	86240	-	-	-	PredHel=0	3840	25	0.00651042	267	209	202	185	160	25	121.097	No	No	-	-	IPR010314;IPR025527;IPR010309;IPR000569;IPR000569;IPR000569;IPR035983	Nucleic acid-binding, OB-fold;Nucleic acid-binding, OB-fold;Nucleic acid-binding, OB-fold;Nucleic acid-binding, OB-fold;E3 ubiquitin ligase, domain of unknown function DUF913;HUWE1/REV1, ubiquitin-binding motif;HUWE1/REV1, ubiquitin-binding motif;E3 ubiquitin ligase, domain of unknown function DUF908;HECT domain;HECT domain;HECT domain;HECT domain;HECT domain;HECT domain;HECT domain;HECT domain;H…	WideEffHunter	ToxA	-	GO:0000209;GO:0004842;GO:0043161;GO:0044248;GO:0045732	protein polyubiquitination;ubiquitin-protein transferase activity;proteasome-mediated ubiquitin-dependent protein catabolic process;cellular catabolic process;positive regulation of protein catabolic process	Biological Process;Molecular Function;Biological Process;Biological Process;Biological Process	EC:2.3.2	Acyltransferases
Pfijiensis_317	KXT02970.1 hypothetical protein AC578 10618 [Mycosphaerella eumusae]	ref|XP 007931757.1|uncharacterized protein MYCFIDRAFT 212621 [Pseudocercospora fijiensis CIRAD86]/gb|EME78048.1|hypothetical protein MYCFIDRAFT 212621 [Pseudocercospora fijiensis CIRAD86];gb|KXT02970.1|hypothetical protein AC578 10618 [Pseudocercospora eumusae];gb|KAF7198127.1|hypothetical protein HII31 00483 [Pseudocercospora fuligena];gb|KXT11678.1|hypothetical protein AC579 7049 [Pseudocercosp…	hypothetical protein AC578 10618	212621	-	-	-	PredHel=0	161	3	0.0186335	8	7	8	5	6	3	120.762	Yes	Yes	-	-	IPR045518;	2EXR domain;2EXR domain	WideEffHunter	LysM,EAR 1	-	-	-	-	-	-
Pfijiensis_830	XP 007920583.1 hypothetical protein MYCFIDRAFT 84951 [Pseudocercospora fijiensis CIRAD86]	ref|XP 007920583.1|uncharacterized protein MYCFIDRAFT 84951 [Pseudocercospora fijiensis CIRAD86]/gb|EME88504.1|hypothetical protein MYCFIDRAFT 84951 [Pseudocercospora fijiensis CIRAD86];gb|KAF7188754.1|hypothetical protein HII31 10006, partial [Pseudocercospora fuligena]	uncharacterized protein MYCFIDRAFT 84951	84951	-	-	-	PredHel=0	292	4	0.0136986	24	12	17	12	7	4	120.429	Yes	No	-	-	-	-	WideEffHunter	ToxA	-	-	-	-	-	-
Pfijiensis_911	XP 007925330.1 hypothetical protein MYCFIDRAFT 88568 [Pseudocercospora fijiensis CIRAD86]	ref|XP 007925330.1|uncharacterized protein MYCFIDRAFT 88568 [Pseudocercospora fijiensis CIRAD86]/gb|EME84721.1|hypothetical protein MYCFIDRAFT 88568 [Pseudocercospora fijiensis CIRAD86];gb|KAF7196346.1|60S ribosomal protein L43 [Pseudocercospora fuligena]/gb|KXT01353.1|hypothetical protein AC578 6652 [Pseudocercospora eumusae]/gb|KXT01354.1|hypothetical protein AC578 6652 [Pseudocercospora eumusa…	60S ribosomal protein L43	88568	-	-	-	PredHel=0	92	4	0.0434783	4	13	1	10	1	1	120.429	Yes	Yes	-	-	IPR002674;IPR002674;IPR011331;IPR002674;IPR011332	Ribosomal protein L37ae;Ribosomal protein L37ae;Ribosomal protein L37ae/L37e;Ribosomal protein L37ae/L37e;Ribosomal protein L37ae;Zinc-binding ribosomal protein	WideEffHunter	YFWxC,LysM	-	GO:0003735;GO:0004156;GO:0005840;GO:0006412;GO:0046654;GO:0046656;GO:0046872	structural constituent of ribosome;dihydropteroate synthase activity;ribosome;translation;tetrahydrofolate biosynthetic process;folic acid biosynthetic process;metal ion binding	Molecular Function;Molecular Function;Cellular Component;Biological Process;Biological Process;Biological Process;Molecular Function	EC:2.5.1.15	Dihydropteroate synthase
Pfijiensis_862	XP 007927923.1 hypothetical protein MYCFIDRAFT 28954 [Pseudocercospora fijiensis CIRAD86]	ref|XP 007927923.1|uncharacterized protein MYCFIDRAFT 28954 [Pseudocercospora fijiensis CIRAD86]/gb|EME81072.1|hypothetical protein MYCFIDRAFT 28954 [Pseudocercospora fijiensis CIRAD86];gb|KAF7190782.1|hypothetical protein HII31 07941 [Pseudocercospora fuligena];gb|KXS96621.1|hypothetical protein AC578 10433 [Pseudocercospora eumusae];gb|KPM35582.1|hypothetical protein AK830 g10982 [Neonectria di…	thioredoxin-like protein	28954	-	-	-	PredHel=0	425	5	0.0117647	31	21	34	22	10	4	120.264	Yes	No	-	-	-	-	WideEffHunter	[LI]xAR	-	GO:0003677;GO:0006260;GO:0006281;GO:0006310;GO:0046872	DNA binding;DNA replication;DNA repair;DNA recombination;metal ion binding	Molecular Function;Biological Process;Biological Process;Biological Process;Molecular Function	-	-
Pfijiensis_2019	XP 007921886.1 hypothetical protein MYCFIDRAFT 201799 [Pseudocercospora fijiensis CIRAD86]	ref|XP 007921886.1|uncharacterized protein MYCFIDRAFT 201799 [Pseudocercospora fijiensis CIRAD86]/gb|EME89133.1|hypothetical protein MYCFIDRAFT 201799 [Pseudocercospora fijiensis CIRAD86];gb|KAF7191261.1|Protein MAM3 [Pseudocercospora fuligena];gb|KXT08038.1|hypothetical protein AC579 2745 [Pseudocercospora musae];gb|KXT03857.1|hypothetical protein AC578 8956 [Pseudocercospora eumusae];gb|KAI5371…	DUF21-domain-containing protein	201799	-	-	-	PredHel=5	781	5	0.00640205	70	58	45	50	25	5	120.098	No	Yes	-	-	IPR046342;IPR002550;IPR045095;IPR000644;IPR002550;IPR044751;IPR046342	P-loop containing nucleoside triphosphate hydrolase;CBS domain superfamily;CNNM, transmembrane domain;CNNM, transmembrane domain;CNNM, transmembrane domain;CNNM, transmembrane domain;CNNM, transmembrane domain;CNNM, transmembrane domain;CNNM, transmembrane domain;CNNM, transmembrane domain;CNNM, transmembrane domain;CNNM, transmembrane domain;CNNM, transmembrane domain;CNNM, transmembrane domain;…	WideEffHunter	[LI]xAR	-	GO:0007005;GO:0010960;GO:0016020;GO:0030026;GO:0043231	mitochondrion organization;magnesium ion homeostasis;membrane;intracellular manganese ion homeostasis;intracellular membrane-bounded organelle	Biological Process;Biological Process;Cellular Component;Biological Process;Cellular Component	-	-
Pfijiensis_606	XP 007923080.1 hypothetical protein MYCFIDRAFT 171412 [Pseudocercospora fijiensis CIRAD86]	ref|XP 007923080.1|uncharacterized protein MYCFIDRAFT 171412 [Pseudocercospora fijiensis CIRAD86]/gb|EME85484.1|hypothetical protein MYCFIDRAFT 171412 [Pseudocercospora fijiensis CIRAD86]	uncharacterized protein MYCFIDRAFT 171412	171412	-	-	-	PredHel=0	558	18	0.0322581	43	28	36	17	16	12	119.769	No	No	-	-	-	-	WideEffHunter	YFWxC	-	-	-	-	-	-
Pfijiensis_1485	XP 007926582.1 hypothetical protein MYCFIDRAFT 215265 [Pseudocercospora fijiensis CIRAD86]	ref|XP 007926582.1|uncharacterized protein MYCFIDRAFT 215265 [Pseudocercospora fijiensis CIRAD86]/gb|EME83317.1|hypothetical protein MYCFIDRAFT 215265 [Pseudocercospora fijiensis CIRAD86];gb|KAF7188606.1|hypothetical protein HII31 10268 [Pseudocercospora fuligena];gb|KXT08122.1|hypothetical protein AC579 21 [Pseudocercospora musae];gb|KXT05806.1|hypothetical protein AC578 1013 [Pseudocercospora e…	Ser-Thr-rich glycosyl-phosphatidyl-inositol-anchored membrane family	215265	Yes	-	Signal peptide	PredHel=0	288	4	0.0138889	36	41	33	12	10	3	131.873	No	Yes	-	-	IPR018466;	Yeast cell wall synthesis Kre9/Knh1-like, N-terminal;Yeast cell wall synthesis Kre9/Knh1-like, N-terminal;Yeast cell wall synthesis Kre9/Knh1-like, N-terminal	EffHunter	-	-	GO:0000272;GO:0004553;GO:0016020	polysaccharide catabolic process;hydrolase activity, hydrolyzing O-glycosyl compounds;membrane	Biological Process;Molecular Function;Cellular Component	EC:3.2.1	Glycosylases
Pfijiensis_1919	XP 007920105.1 glycosyltransferase family 66 protein [Pseudocercospora fijiensis CIRAD86]	ref|XP 007920105.1|glycosyltransferase family 66 protein [Pseudocercospora fijiensis CIRAD86]/gb|EME87676.1|glycosyltransferase family 66 protein [Pseudocercospora fijiensis CIRAD86];gb|KAF7193135.1|Dolichyl-diphosphooligosaccharide--protein glycosyltransferase subunit stt3 [Pseudocercospora fuligena];gb|KXT18992.1|hypothetical protein AC579 8771 [Pseudocercospora musae];gb|KXT00691.1|hypothetica…	Dolichyl-diphosphooligosaccharide--protein glycosyltransferase subunit	54813	-	-	-	PredHel=12	763	8	0.0104849	61	43	35	28	24	21	118.793	No	Yes	G2WYZ0#red vir	Verticillium dahliae	IPR003674;IPR003674	Oligosaccharyl transferase, STT3 subunit;Oligosaccharyl transferase, STT3 subunit;Oligosaccharyl transferase, STT3 subunit	WideEffHunter	[LI]xAR	-	GO:0003723;GO:0004579;GO:0005886;GO:0018193;GO:0018279;GO:0043687;GO:0044249;GO:0046872	RNA binding;dolichyl-diphosphooligosaccharide-protein glycotransferase activity;plasma membrane;peptidyl-amino acid modification;protein N-linked glycosylation via asparagine;post-translational protein modification;cellular biosynthetic process;metal ion binding	Molecular Function;Molecular Function;Cellular Component;Biological Process;Biological Process;Biological Process;Biological Process;Molecular Function	EC:2.4.99.18;EC:2.4.1	Dolichyl-diphosphooligosaccharide--protein glycotransferase;Glycosyltransferases
Pfijiensis_422	XP 007929756.1 hypothetical protein MYCFIDRAFT 57809 [Pseudocercospora fijiensis CIRAD86]	gb|KXT05045.1|hypothetical protein AC578 10341 [Pseudocercospora eumusae];ref|XP 007929756.1|uncharacterized protein MYCFIDRAFT 57809 [Pseudocercospora fijiensis CIRAD86]/gb|EME79133.1|hypothetical protein MYCFIDRAFT 57809 [Pseudocercospora fijiensis CIRAD86];gb|KAF7186237.1|Inorganic pyrophosphatase [Pseudocercospora fuligena];ref|XP 033665102.1|uncharacterized protein M409DRAFT 68084 [Zasmidium…	Inorganic pyrophosphatase	57809	-	-	-	PredHel=0	304	4	0.0131579	11	14	27	27	17	7	118.793	Yes	Yes	Q4WX65#lethal	Aspergillus fumigatus	IPR036649;IPR008162;IPR008162;IPR008162;IPR036649	Inorganic pyrophosphatase superfamily;Inorganic pyrophosphatase;Inorganic pyrophosphatase;Inorganic pyrophosphatase;Inorganic pyrophosphatase;Inorganic pyrophosphatase superfamily	WideEffHunter	LysM	-	GO:0000287;GO:0004427;GO:0005730;GO:0005737;GO:0006796;GO:0016020;GO:0042254	magnesium ion binding;inorganic diphosphate phosphatase activity;nucleolus;cytoplasm;phosphate-containing compound metabolic process;membrane;ribosome biogenesis	Molecular Function;Molecular Function;Cellular Component;Cellular Component;Biological Process;Cellular Component;Biological Process	EC:3.6.1.1	Inorganic diphosphatase
Pfijiensis_867	XP 007923841.1 uncharacterized protein MYCFIDRAFT 86628 [Pseudocercospora fijiensis CIRAD86]	ref|XP 007923841.1|uncharacterized protein MYCFIDRAFT 86628 [Pseudocercospora fijiensis CIRAD86]/gb|EME86646.1|hypothetical protein MYCFIDRAFT 86628 [Pseudocercospora fijiensis CIRAD86];gb|KAF7187727.1|hypothetical protein HII31 11066 [Pseudocercospora fuligena];gb|KXS96714.1|hypothetical protein AC578 146 [Pseudocercospora eumusae];gb|KXT17674.1|hypothetical protein AC579 9020 [Pseudocercospora …	uncharacterized protein MYCFIDRAFT 86628	86628	-	-	-	PredHel=3	638	3	0.00470219	66	45	51	27	33	8	118.793	Yes	Yes	-	-	-	-	WideEffHunter	[LI]xAR	-	GO:0016020	membrane	Cellular Component	-	-
Pfijiensis_571	XP 007921479.1 hypothetical protein MYCFIDRAFT 126759 [Pseudocercospora fijiensis CIRAD86]	ref|XP 007921479.1|uncharacterized protein MYCFIDRAFT 126759 [Pseudocercospora fijiensis CIRAD86]/gb|EME88447.1|hypothetical protein MYCFIDRAFT 126759 [Pseudocercospora fijiensis CIRAD86];gb|KAF7192278.1|Acyl-coenzyme A thioesterase THEM4 [Pseudocercospora fuligena];gb|KXT05643.1|hypothetical protein AC578 5582 [Pseudocercospora eumusae];gb|KXT18111.1|hypothetical protein AC579 4566 [Pseudocercos…	Acyl-coenzyme A thioesterase THEM4	126759	-	-	-	PredHel=0	215	3	0.0139535	12	9	14	11	7	6	118.471	Yes	Yes	-	-	IPR006683;IPR029069	Thioesterase domain;Thioesterase domain;Thioesterase domain;Thioesterase domain;HotDog domain superfamily	WideEffHunter	ToxA	-	-	-	-	-	-
Pfijiensis_1383	XP 007929074.1 hypothetical protein MYCFIDRAFT 166405 [Pseudocercospora fijiensis CIRAD86]	ref|XP 007929074.1|uncharacterized protein MYCFIDRAFT 166405 [Pseudocercospora fijiensis CIRAD86]/gb|EME79995.1|hypothetical protein MYCFIDRAFT 166405 [Pseudocercospora fijiensis CIRAD86];gb|KAF7188181.1|Ino eighty subunit 1 [Pseudocercospora fuligena];gb|KXS98191.1|hypothetical protein AC578 6418 [Pseudocercospora eumusae];gb|KXT13091.1|hypothetical protein AC579 2147 [Pseudocercospora musae];re…	Ino eighty subunit 1	166405	-	-	-	PredHel=0	689	3	0.00435414	58	33	48	44	19	7	118.151	Yes	No	-	-	IPR038014	Nitrogen regulatory PII-like, alpha/beta;Nitrogen regulatory PII-like, alpha/beta;Nitrogen regulatory PII-like, alpha/beta;Nitrogen regulatory PII-like, alpha/beta;Nitrogen regulatory PII-like, alpha/beta;Nitrogen regulatory PII-like, alpha/beta;Nitrogen regulatory PII-like, alpha/beta;Nitrogen regulatory PII-like, alpha/beta;Nitrogen regulatory PII-like, alpha/beta;Nitrogen regulatory PII-like, …	WideEffHunter	PDI	-	GO:0016020;GO:0031011;GO:0034728;GO:0051276	membrane;Ino80 complex;nucleosome organization;chromosome organization	Cellular Component;Cellular Component;Biological Process;Biological Process	-	-
Pfijiensis_139	XP 007920066.1 hypothetical protein MYCFIDRAFT 49121 [Pseudocercospora fijiensis CIRAD86]	ref|XP 007920066.1|uncharacterized protein MYCFIDRAFT 49121 [Pseudocercospora fijiensis CIRAD86]/gb|EME89555.1|hypothetical protein MYCFIDRAFT 49121 [Pseudocercospora fijiensis CIRAD86];gb|KAI5370172.1|putative ribosomal protein S8e/ribosomal biogenesis NSA2 [Septoria linicola]/gb|USW47731.1|Putative ribosomal protein S8e/ribosomal biogenesis NSA2 [Septoria linicola];ref|XP 044655291.1|uncharacte…	40S ribosomal protein S8-B	49121	-	-	-	PredHel=0	200	0	0	13	7	5	18	6	2	118.151	Yes	Yes	-	-	IPR022309;IPR042563;IPR001047;IPR001047;	P-loop containing nucleoside triphosphate hydrolase;P-loop containing nucleoside triphosphate hydrolase;Ribosomal protein S8e/ribosomal biogenesis NSA2;Ribosomal protein S8e subdomain, eukaryotes;Ribosomal protein S8e;Ribosomal protein S8e;Ribosomal protein S8e	WideEffHunter	G[IFY][ALST]R	-	GO:0000462;GO:0003735;GO:0006412;GO:0022627	maturation of SSU-rRNA from tricistronic rRNA transcript (SSU-rRNA, 5.8S rRNA, LSU-rRNA);structural constituent of ribosome;translation;cytosolic small ribosomal subunit	Biological Process;Molecular Function;Biological Process;Cellular Component	-	-
Pfijiensis_1358	XP 007923306.1 hypothetical protein MYCFIDRAFT 130111, partial [Pseudocercospora fijiensis CIRAD86]	ref|XP 007923306.1|uncharacterized protein MYCFIDRAFT 130111, partial [Pseudocercospora fijiensis CIRAD86]/gb|EME85821.1|hypothetical protein MYCFIDRAFT 130111, partial [Pseudocercospora fijiensis CIRAD86];gb|KXS97736.1|hypothetical protein AC579 3318 [Pseudocercospora musae];gb|KAF7197904.1|Choline transporter-like protein ctl1 [Pseudocercospora fuligena];gb|KXT07128.1|hypothetical protein AC578…	Choline transporter-like protein ctl1	130111	-	-	-	PredHel=10	672	5	0.00744048	65	37	37	14	25	16	117.832	No	Yes	-	-	IPR007603;IPR007603	Choline transporter-like;Choline transporter-like;Choline transporter-like;Choline transporter-like;Choline transporter-like;Choline transporter-like	WideEffHunter	LysM	-	GO:0005886;GO:0022857;GO:0055085	plasma membrane;transmembrane transporter activity;transmembrane transport	Cellular Component;Molecular Function;Biological Process	-	-
Pfijiensis_2373	XP 007928800.1 hypothetical protein MYCFIDRAFT 31880 [Pseudocercospora fijiensis CIRAD86]	ref|XP 007928800.1|uncharacterized protein MYCFIDRAFT 31880 [Pseudocercospora fijiensis CIRAD86]/gb|EME80087.1|hypothetical protein MYCFIDRAFT 31880 [Pseudocercospora fijiensis CIRAD86];gb|KAF7185471.1|hypothetical protein HII31 13168 [Pseudocercospora fuligena];gb|KXT06313.1|hypothetical protein AC578 9198 [Pseudocercospora eumusae]/gb|KXT06314.1|hypothetical protein AC578 9198 [Pseudocercospora…	putative C2 domain, synaptotagmin-like mitochondrial-lipid-binding domain, C2 domain superfamily	31880	-	-	-	PredHel=2	1206	9	0.00746269	76	61	51	90	47	27	117.832	No	No	-	-	IPR035892;IPR000008;IPR035892;IPR000008;IPR000008;IPR031468;IPR037765;IPR037767;IPR035892;IPR035892	P-loop containing nucleoside triphosphate hydrolase;P-loop containing nucleoside triphosphate hydrolase;P-loop containing nucleoside triphosphate hydrolase;C2 domain superfamily;C2 domain;C2 domain superfamily;C2 domain superfamily;C2 domain superfamily;C2 domain superfamily;C2 domain superfamily;C2 domain superfamily;C2 domain superfamily;C2 domain superfamily;C2 domain superfamily;C2 domain sup…	WideEffHunter	RXLR	-	GO:0004360;GO:0005125;GO:0005154;GO:0005615;GO:0005737;GO:0005886;GO:0006048;GO:0006541;GO:0006865;GO:0006869;GO:0007171;GO:0007186;GO:0007417;GO:0008083;GO:0008284;GO:0008289;GO:0014009;GO:0022857;GO:0030297;GO:0031175;GO:0032355;GO:0038134;GO:0042542;GO:0043434;GO:0045668;GO:0045741;GO:0051384;GO:0051591;GO:0055085;GO:0060598;GO:0060744;GO:0060749;GO:0060750;GO:0061817;GO:0097367	glutamine-fructose-6-phosphate transaminase (isomerizing) activity;cytokine activity;epidermal growth factor receptor binding;extracellular space;cytoplasm;plasma membrane;UDP-N-acetylglucosamine biosynthetic process;glutamine metabolic process;amino acid transport;lipid transport;activation of transmembrane receptor protein tyrosine kinase activity;G protein-coupled receptor signaling pathway;ce…	Molecular Function;Molecular Function;Molecular Function;Cellular Component;Cellular Component;Cellular Component;Biological Process;Biological Process;Biological Process;Biological Process;Biological Process;Biological Process;Biological Process;Molecular Function;Biological Process;Molecular Function;Biological Process;Molecular Function;Molecular Function;Biological Process;Biological Process;…	EC:2.6.1.16	Glutamine--fructose-6-phosphate transaminase (isomerizing)
Pfijiensis_582	XP 007924378.1 hypothetical protein MYCFIDRAFT 83076 [Pseudocercospora fijiensis CIRAD86]	ref|XP 007924378.1| uncharacterized protein MYCFIDRAFT 83076 [Pseudocercospora fijiensis CIRAD86];gb|KAF7192985.1| hypothetical protein HII31 05676 [Pseudocercospora fuligena];gb|KAI5362908.1| hypothetical protein Slin14017 G065890 [Septoria linicola];gb|USW56970.1| hypothetical protein Slin15195 G102890 [Septoria linicola];gb|OQN98413.1| hypothetical protein B0A48 15682 [Rachicladosporium antarc…	Homocysteine S-methyltransferase 1	83076	-	-	-	PredHel=3	721	10	0.0138696	48	55	33	30	41	17	117.832	Yes	No	-	-	IPR021514;	Protein of unknown function DUF3176;Protein of unknown function DUF3176	WideEffHunter	RXLR	-	-	-	-	-	-
Pfijiensis_187	XP 007924167.1 protein kinase ATM/Tel1 [Pseudocercospora fijiensis CIRAD86]	ref|XP 007924167.1|protein kinase ATM/Tel1 [Pseudocercospora fijiensis CIRAD86]/gb|EME87131.1|protein kinase ATM/Tel1 [Pseudocercospora fijiensis CIRAD86];gb|KAF7194796.1|Serine/threonine-protein kinase tel1 [Pseudocercospora fuligena];gb|KXT14037.1|hypothetical protein AC579 10022 [Pseudocercospora musae];gb|KXT05379.1|hypothetical protein AC578 10985 [Pseudocercospora eumusae];ref|XP 033662261.…	Serine/threonine-protein kinase tel1	130796	-	-	-	PredHel=0	2913	54	0.0185376	263	167	111	129	99	40	117.201	No	No	Q4IB89#lethal	Fusarium graminearum	IPR003152;IPR036940;IPR000403;IPR021668;IPR038980;IPR018936;IPR018936;IPR000403;IPR003152;IPR014009;IPR044107;IPR011009	Tubulin/FtsZ, C-terminal;Tubulin/FtsZ, C-terminal;FATC domain;FATC domain;Phosphatidylinositol 3-/4-kinase, catalytic domain superfamily;Phosphatidylinositol 3-/4-kinase, catalytic domain;Telomere-length maintenance and DNA damage repair;Telomere-length maintenance and DNA damage repair;Serine/threonine-protein kinase ATM, plant;Phosphatidylinositol 3/4-kinase, conserved site;Phosphatidylinositol…	WideEffHunter	YFWxC	-	GO:0000781;GO:0004674;GO:0005515;GO:0005524;GO:0006281;GO:0006325;GO:0016310;GO:0106310	chromosome, telomeric region;protein serine/threonine kinase activity;protein binding;ATP binding;DNA repair;chromatin organization;phosphorylation;protein serine kinase activity	Cellular Component;Molecular Function;Molecular Function;Molecular Function;Biological Process;Biological Process;Biological Process;Molecular Function	EC:2.7.1	Transferring phosphorus-containing groups
Pfijiensis_720	XP 007928858.1 hypothetical protein MYCFIDRAFT 56678 [Pseudocercospora fijiensis CIRAD86]	ref|XP 007928858.1|uncharacterized protein MYCFIDRAFT 56678 [Pseudocercospora fijiensis CIRAD86]/gb|EME80238.1|hypothetical protein MYCFIDRAFT 56678 [Pseudocercospora fijiensis CIRAD86];gb|KAF7188287.1|Indoleamine 2,3-dioxygenase, partial [Pseudocercospora fuligena];gb|KXT06269.1|hypothetical protein AC578 9151 [Pseudocercospora eumusae];gb|KXT10107.1|hypothetical protein AC579 9703 [Pseudocercos…	indoleamine 2,3-dioxygenase family protein	56678	-	-	-	PredHel=0	499	5	0.01002	30	27	34	26	20	9	116.887	Yes	Yes	-	-	IPR000898;IPR000898;IPR037217	Indoleamine 2,3-dioxygenase;Indoleamine 2,3-dioxygenase;Indoleamine 2,3-dioxygenase;Tryptophan/Indoleamine 2,3-dioxygenase-like	WideEffHunter	RXLR	-	GO:0019441;GO:0020037;GO:0046872;GO:0051213	tryptophan catabolic process to kynurenine;heme binding;metal ion binding;dioxygenase activity	Biological Process;Molecular Function;Molecular Function;Molecular Function	EC:1	Oxidoreductases
Pfijiensis_572	KMU85040.1 hydroxymethylglutaryl-CoA synthase [Coccidioides immitis H538.4]	ref|XP 007932486.1|uncharacterized protein MYCFIDRAFT 60568 [Pseudocercospora fijiensis CIRAD86]/gb|EME76888.1|hypothetical protein MYCFIDRAFT 60568 [Pseudocercospora fijiensis CIRAD86];gb|KAF7192326.1|Hydroxymethylglutaryl-CoA synthase-like protein AKT4-1 [Pseudocercospora fuligena];gb|KXS97208.1|hypothetical protein AC578 864 [Pseudocercospora eumusae];gb|KXT15096.1|hypothetical protein AC579 6…	Hydroxymethylglutaryl-CoA synthase	60568	-	-	-	PredHel=0	459	10	0.0217865	32	24	19	37	19	2	116.266	No	Yes	Q4X132#lethal	Aspergillus fumigatus	IPR016039;IPR010122;IPR013746;IPR013528;IPR000590;IPR016039;IPR016039	Thiolase-like;Hydroxymethylglutaryl-CoA synthase, eukaryotic;Hydroxymethylglutaryl-coenzyme A synthase, C-terminal domain;Hydroxymethylglutaryl-coenzyme A synthase, N-terminal;Hydroxymethylglutaryl-coenzyme A synthase, N-terminal;Hydroxymethylglutaryl-coenzyme A synthase, active site;Hydroxymethylglutaryl-coenzyme A synthase, active site;Thiolase-like;Thiolase-like	WideEffHunter	RXLR,LysM	-	GO:0004421;GO:0006084;GO:0006696;GO:0010142	hydroxymethylglutaryl-CoA synthase activity;acetyl-CoA metabolic process;ergosterol biosynthetic process;farnesyl diphosphate biosynthetic process, mevalonate pathway	Molecular Function;Biological Process;Biological Process;Biological Process	EC:2.3.3.10	Hydroxymethylglutaryl-CoA synthase
Pfijiensis_2186	XP 007920297.1 hypothetical protein MYCFIDRAFT 70402 [Pseudocercospora fijiensis CIRAD86]	ref|XP 007920297.1|uncharacterized protein MYCFIDRAFT 70402 [Pseudocercospora fijiensis CIRAD86]/gb|EME88058.1|hypothetical protein MYCFIDRAFT 70402 [Pseudocercospora fijiensis CIRAD86];gb|KXT12790.1|hypothetical protein AC579 1809, partial [Pseudocercospora musae];gb|KAF7190008.1|Endoplasmic reticulum chaperone BiP [Pseudocercospora fuligena];gb|KXT07290.1|hypothetical protein AC578 409 [Pseudoc…	78 kDa glucose-regulated	70402	-	-	Signal peptide	PredHel=1	682	2	0.00293255	37	42	25	59	28	4	116.111	No	Yes	A7U5U4#red vir	Magnaporthe oryzae	IPR013126;IPR029048;IPR029047;IPR013126;IPR018181;IPR018181;IPR018181;IPR042050;IPR043129;IPR029047;IPR043129;IPR029048	Extracellular membrane protein, CFEM domain;Extracellular membrane protein, CFEM domain;Extracellular membrane protein, CFEM domain;Extracellular membrane protein, CFEM domain;Heat shock protein 70 family;Heat shock protein 70 family;Heat shock protein 70 family;Heat shock protein 70 family;Heat shock protein 70kD, C-terminal domain superfamily;Heat shock protein 70kD, peptide-binding domain supe…	WideEffHunter	YFWxC	-	GO:0000742;GO:0005524;GO:0005773;GO:0005886;GO:0006616;GO:0016887;GO:0030433;GO:0031072;GO:0031204;GO:0031965;GO:0034099;GO:0036498;GO:0044248;GO:0051082;GO:0051085;GO:0051787;GO:0070880;GO:0099020;GO:0099021;GO:0140662	karyogamy involved in conjugation with cellular fusion;ATP binding;vacuole;plasma membrane;SRP-dependent cotranslational protein targeting to membrane, translocation;ATP hydrolysis activity;ubiquitin-dependent ERAD pathway;heat shock protein binding;post-translational protein targeting to membrane, translocation;nuclear membrane;luminal surveillance complex;IRE1-mediated unfolded protein response…	Biological Process;Molecular Function;Cellular Component;Cellular Component;Biological Process;Molecular Function;Biological Process;Molecular Function;Biological Process;Cellular Component;Cellular Component;Biological Process;Biological Process;Molecular Function;Biological Process;Molecular Function;Biological Process;Cellular Component;Cellular Component;Molecular Function	EC:3.6.1.15	Nucleoside-triphosphate phosphatase
Pfijiensis_1083	XP 007931346.1 hypothetical protein MYCFIDRAFT 65591 [Pseudocercospora fijiensis CIRAD86]	ref|XP 007931346.1|uncharacterized protein MYCFIDRAFT 65591 [Pseudocercospora fijiensis CIRAD86]/gb|EME77729.1|hypothetical protein MYCFIDRAFT 65591 [Pseudocercospora fijiensis CIRAD86];gb|KAF7198110.1|Zinc finger protein [Pseudocercospora fuligena];gb|KXT03783.1|hypothetical protein AC578 758 [Pseudocercospora eumusae];gb|KXT15499.1|hypothetical protein AC579 3396 [Pseudocercospora musae];ref|XP…	Zinc finger protein bud20	65591	-	-	-	PredHel=0	118	2	0.0169492	6	7	4	17	1	1	115.957	Yes	Yes	I1RUQ2#unaf patho	Fusarium graminearum	IPR022755;IPR013087;IPR013087;IPR036236	Zinc finger, double-stranded RNA binding;Zinc finger, double-stranded RNA binding;Zinc finger, double-stranded RNA binding;Zinc finger, double-stranded RNA binding;Zinc finger, double-stranded RNA binding;Zinc finger, double-stranded RNA binding;Zinc finger C2H2-type;Zinc finger C2H2-type;Zinc finger C2H2 superfamily	WideEffHunter	YFWxC	-	GO:0003676;GO:0008270;GO:0097525	nucleic acid binding;zinc ion binding;spliceosomal snRNP complex	Molecular Function;Molecular Function;Cellular Component	-	-
Pfijiensis_1090	XP 007921082.1 hypothetical protein MYCFIDRAFT 148383 [Pseudocercospora fijiensis CIRAD86]	ref|XP 007921082.1|uncharacterized protein MYCFIDRAFT 148383 [Pseudocercospora fijiensis CIRAD86]/gb|EME87756.1|hypothetical protein MYCFIDRAFT 148383 [Pseudocercospora fijiensis CIRAD86];gb|KAF7186820.1|DNA polymerase iota [Pseudocercospora fuligena];gb|KXT03991.1|hypothetical protein AC578 9226 [Pseudocercospora eumusae];gb|KXT13635.1|hypothetical protein AC579 4974 [Pseudocercospora musae];ref…	DNA/RNA polymerase	148383	-	-	-	PredHel=0	611	10	0.0163666	38	27	29	37	25	6	115.957	Yes	No	I1RX64#lethal	Fusarium graminearum	IPR043128;IPR036775;IPR017961;IPR001126;IPR001126;IPR043502	Reverse transcriptase/Diguanylate cyclase domain;DNA polymerase, Y-family, little finger domain superfamily;DNA polymerase, Y-family, little finger domain;DNA polymerase, Y-family, little finger domain;UmuC domain;UmuC domain;UmuC domain;DNA/RNA polymerase superfamily	WideEffHunter	YFWxC,[LI]xAR	-	GO:0003684;GO:0003887;GO:0016020;GO:0070987	damaged DNA binding;DNA-directed DNA polymerase activity;membrane;error-free translesion synthesis	Molecular Function;Molecular Function;Cellular Component;Biological Process	EC:2.7.7.7	DNA-directed DNA polymerase
Pfijiensis_1454	XP 007920236.1 hypothetical protein MYCFIDRAFT 62431 [Pseudocercospora fijiensis CIRAD86]	ref|XP 007920236.1|uncharacterized protein MYCFIDRAFT 62431 [Pseudocercospora fijiensis CIRAD86]/gb|EME87466.1|hypothetical protein MYCFIDRAFT 62431 [Pseudocercospora fijiensis CIRAD86];gb|KJX95488.1|DUF1754-domain-containing protein [Zymoseptoria brevis];emb|SMQ45982.1|unnamed protein product [Zymoseptoria tritici ST99CH 3D7]/emb|SMY19660.1|unnamed protein product [Zymoseptoria tritici ST99CH 1A…	DUF1754-domain-containing protein	62431	-	-	-	PredHel=0	135	0	0	11	7	5	22	8	0	115.957	Yes	Yes	-	-	IPR013865;IPR013865	Cupredoxin;Protein FAM32A;Protein FAM32A;Protein FAM32A;Protein FAM32A;Protein FAM32A	WideEffHunter	LysM	-	GO:0005730;GO:0016020	nucleolus;membrane	Cellular Component;Cellular Component	-	-
Pfijiensis_880	KXS98448.1 hypothetical protein AC578 8052 [Mycosphaerella eumusae]	ref|XP 007920336.1|uncharacterized protein MYCFIDRAFT 71986 [Pseudocercospora fijiensis CIRAD86]/gb|EME88724.1|hypothetical protein MYCFIDRAFT 71986 [Pseudocercospora fijiensis CIRAD86];gb|KAF7192368.1|Argininosuccinate synthase [Pseudocercospora fuligena];gb|KXS98448.1|hypothetical protein AC578 8052 [Pseudocercospora eumusae];gb|KXT18573.1|hypothetical protein AC579 9790 [Pseudocercospora musae…	Argininosuccinate synthase	71986	-	-	-	PredHel=0	419	10	0.0238663	26	20	18	33	14	4	115.957	Yes	Yes	G4MTK2#loss patho	Magnaporthe oryzae	IPR014729;IPR001518;IPR001518;IPR024074;IPR001518;IPR018223;IPR018223;IPR023434;IPR023434;IPR024074	Rossmann-like alpha/beta/alpha sandwich fold;Argininosuccinate synthase;Argininosuccinate synthase;Argininosuccinate synthetase, catalytic/multimerisation domain body;Argininosuccinate synthase;Argininosuccinate synthase, conserved site;Argininosuccinate synthase, conserved site;Argininosuccinate synthase, type 1 subfamily;Argininosuccinate synthase, type 1 subfamily;Argininosuccinate synthase, t…	WideEffHunter	LysM	-	GO:0004055;GO:0005524;GO:0005829;GO:0006526;GO:0006575;GO:0043604	argininosuccinate synthase activity;ATP binding;cytosol;arginine biosynthetic process;cellular modified amino acid metabolic process;amide biosynthetic process	Molecular Function;Molecular Function;Cellular Component;Biological Process;Biological Process;Biological Process	EC:6.3.4.5	Argininosuccinate synthase
Pfijiensis_1476	XP 007922724.1 hypothetical protein MYCFIDRAFT 72243 [Pseudocercospora fijiensis CIRAD86]	ref|XP 007922724.1|uncharacterized protein MYCFIDRAFT 72243 [Pseudocercospora fijiensis CIRAD86]/gb|EME85967.1|hypothetical protein MYCFIDRAFT 72243 [Pseudocercospora fijiensis CIRAD86];gb|KAF7190193.1|Carboxypeptidase Y-like A [Pseudocercospora fuligena];gb|KXT17445.1|hypothetical protein AC579 5684, partial [Pseudocercospora musae];gb|KXT17444.1|hypothetical protein AC579 5684, partial [Pseudoc…	Carboxypeptidase Y	72243	-	-	Signal peptide	PredHel=0	549	11	0.0200364	46	16	30	34	31	16	115.65	Yes	Yes	A0A068B0X0#red vir	Radopholus similis	IPR001563;IPR001563;IPR008442;IPR029058;IPR001563;IPR018202;IPR029058	Peptidase S10, serine carboxypeptidase;Peptidase S10, serine carboxypeptidase;Peptidase S10, serine carboxypeptidase;Propeptide, carboxypeptidase Y;Alpha/Beta hydrolase fold;Peptidase S10, serine carboxypeptidase;Serine carboxypeptidase, serine active site;Alpha/Beta hydrolase fold	WideEffHunter	RXLR	-	GO:0000324;GO:0004185;GO:0006508;GO:0008811;GO:0016020;GO:0046677	fungal-type vacuole;serine-type carboxypeptidase activity;proteolysis;chloramphenicol O-acetyltransferase activity;membrane;response to antibiotic	Cellular Component;Molecular Function;Biological Process;Molecular Function;Cellular Component;Biological Process	EC:3.4.16;EC:2.3.1.28	Acting on peptide bonds (peptidases);Chloramphenicol O-acetyltransferase
Pfijiensis_1847	XP 007930515.1 hypothetical protein MYCFIDRAFT 36962 [Pseudocercospora fijiensis CIRAD86]	ref|XP 007930515.1|uncharacterized protein MYCFIDRAFT 36962 [Pseudocercospora fijiensis CIRAD86]/gb|EME78432.1|hypothetical protein MYCFIDRAFT 36962 [Pseudocercospora fijiensis CIRAD86];gb|KAF7194135.1|Norsolorinic acid reductase A [Pseudocercospora fuligena];ref|XP 033665765.1|uncharacterized protein M409DRAFT 24781 [Zasmidium cellare ATCC 36951]/gb|KAF2164876.1|hypothetical protein M409DRAFT 24…	norsolorinic acid reductase	36962	-	-	-	PredHel=0	381	4	0.0104987	26	16	18	27	15	10	115.65	No	No	Q00049#red vir	Aspergillus flavus	IPR036812;IPR023210;IPR036812	Ribosomal protein L11/L12, N-terminal domain superfamily;NADP-dependent oxidoreductase domain superfamily;NADP-dependent oxidoreductase domain;NADP-dependent oxidoreductase domain;NADP-dependent oxidoreductase domain;NADP-dependent oxidoreductase domain superfamily	WideEffHunter	LysM	-	GO:0000287;GO:0004170;GO:0006226;GO:0016491;GO:0046081	magnesium ion binding;dUTP diphosphatase activity;dUMP biosynthetic process;oxidoreductase activity;dUTP catabolic process	Molecular Function;Molecular Function;Biological Process;Molecular Function;Biological Process	EC:3.6.1.23;EC:1;EC:3.6.1.9	dUTP diphosphatase;Oxidoreductases;Nucleotide diphosphatase
Pfijiensis_61	XP 007928380.1 hypothetical protein MYCFIDRAFT 211751 [Pseudocercospora fijiensis CIRAD86]	ref|XP 007928380.1|uncharacterized protein MYCFIDRAFT 211751 [Pseudocercospora fijiensis CIRAD86]/gb|EME81097.1|hypothetical protein MYCFIDRAFT 211751 [Pseudocercospora fijiensis CIRAD86];gb|KXT13047.1|hypothetical protein AC579 3464 [Pseudocercospora musae];gb|KXS99002.1|hypothetical protein AC578 6156 [Pseudocercospora eumusae];ref|XP 023621397.1|related to WW domain protein [Ramularia collo-cy…	related to WW domain protein	211751	-	-	-	PredHel=0	257	0	0	3	3	18	8	7	6	115.65	No	Yes	-	-	-	-	WideEffHunter	LysM	-	GO:0070461	SAGA-type complex	Cellular Component	-	-
Pfijiensis_1032	XP 007922370.1 hypothetical protein MYCFIDRAFT 30220 [Pseudocercospora fijiensis CIRAD86]	ref|XP 007922370.1|uncharacterized protein MYCFIDRAFT 30220 [Pseudocercospora fijiensis CIRAD86]/gb|EME86858.1|hypothetical protein MYCFIDRAFT 30220 [Pseudocercospora fijiensis CIRAD86];gb|KXT12942.1|hypothetical protein AC579 4117 [Pseudocercospora musae];gb|KXT01547.1|hypothetical protein AC578 6360 [Pseudocercospora eumusae];gb|KAF7186519.1|tRNA modification GTPase MSS1, mitochondrial [Pseudoc…	P-loop containing nucleoside triphosphate hydrolase protein	30220	-	-	-	PredHel=0	635	9	0.0141732	43	28	27	22	18	3	115.042	Yes	Yes	A4VWD1#red vir	Streptococcus suis	IPR006073;IPR027417;IPR025867;IPR027266;IPR027368;IPR018948;IPR004520;IPR018948;IPR031168;IPR027417;	GTP binding domain;P-loop containing nucleoside triphosphate hydrolase;MnmE, helical domain;GTP-binding protein TrmE/Aminomethyltransferase GcvT, domain 1;tRNA modification GTPase MnmE domain 2;GTP-binding protein TrmE, N-terminal;GTP-binding protein TrmE, N-terminal;GTP-binding protein TrmE, N-terminal;GTP-binding protein TrmE, N-terminal;tRNA modification GTPase MnmE;GTP-binding protein TrmE, N…	WideEffHunter	[LI]xAR,ToxA	-	GO:0002098;GO:0003924;GO:0005515;GO:0005525;GO:0005739;GO:0016020;GO:0030488	tRNA wobble uridine modification;GTPase activity;protein binding;GTP binding;mitochondrion;membrane;tRNA methylation	Biological Process;Molecular Function;Molecular Function;Molecular Function;Cellular Component;Cellular Component;Biological Process	EC:3.6.1.15	Nucleoside-triphosphate phosphatase
Pfijiensis_1238	XP 007930675.1 hypothetical protein MYCFIDRAFT 190618 [Pseudocercospora fijiensis CIRAD86]	ref|XP 007930675.1|uncharacterized protein MYCFIDRAFT 190618 [Pseudocercospora fijiensis CIRAD86]/gb|EME78268.1|hypothetical protein MYCFIDRAFT 190618 [Pseudocercospora fijiensis CIRAD86];gb|KAF7194143.1|putative transporter [Pseudocercospora fuligena];gb|KXT12062.1|hypothetical protein AC579 1862 [Pseudocercospora musae];gb|KXS94269.1|hypothetical protein AC578 9651 [Pseudocercospora eumusae];re…	pantothenate transporter liz1	190618	-	-	-	PredHel=12	506	7	0.013834	19	32	19	24	17	15	115.042	Yes	Yes	I1RDG6#unaf patho	Fusarium graminearum	IPR036259;IPR011701;IPR036259;IPR020846;IPR036259	MFS transporter superfamily;Major facilitator superfamily;MFS transporter superfamily;MFS transporter superfamily;Major facilitator superfamily domain;MFS transporter superfamily	WideEffHunter	RXLR	-	GO:0004373;GO:0005829;GO:0005978;GO:0006974;GO:0009011;GO:0016020;GO:0022857;GO:0033201;GO:0055085	glycogen (starch) synthase activity;cytosol;glycogen biosynthetic process;DNA damage response;starch synthase activity;membrane;transmembrane transporter activity;alpha-1,4-glucan synthase activity;transmembrane transport	Molecular Function;Cellular Component;Biological Process;Biological Process;Molecular Function;Cellular Component;Molecular Function;Molecular Function;Biological Process	EC:2.4.1.21;EC:2.4.1.11	Starch synthase;Glycogen(starch) synthase
Pfijiensis_1345	XP 007924623.1 hypothetical protein MYCFIDRAFT 173060 [Pseudocercospora fijiensis CIRAD86]	ref|XP 007924623.1|uncharacterized protein MYCFIDRAFT 173060 [Pseudocercospora fijiensis CIRAD86]/gb|EME83999.1|hypothetical protein MYCFIDRAFT 173060 [Pseudocercospora fijiensis CIRAD86];gb|KXS94773.1|hypothetical protein AC578 2994 [Pseudocercospora eumusae];gb|KAF7186230.1|hypothetical protein HII31 12472 [Pseudocercospora fuligena]	uncharacterized protein MYCFIDRAFT 173060	173060	-	-	-	PredHel=0	350	7	0.02	30	19	16	16	7	5	115.042	Yes	No	-	-	-	-	WideEffHunter	YFWxC	-	-	-	-	-	-
Pfijiensis_486	XP 007926657.1 hypothetical protein MYCFIDRAFT 154036 [Pseudocercospora fijiensis CIRAD86]	ref|XP 007926657.1|uncharacterized protein MYCFIDRAFT 154036 [Pseudocercospora fijiensis CIRAD86]/gb|EME83440.1|hypothetical protein MYCFIDRAFT 154036 [Pseudocercospora fijiensis CIRAD86];gb|KAF2211835.1|hypothetical protein CERZMDRAFT 68542 [Cercospora zeae-maydis SCOH1-5];ref|XP 033670214.1|uncharacterized protein M409DRAFT 65027 [Zasmidium cellare ATCC 36951]/gb|KAF2169325.1|hypothetical prote…	Multisite-specific tRNA:(cytosine-C(5))-methyltransferase	154036	-	-	-	PredHel=0	829	10	0.0120627	51	37	47	54	39	13	114.74	Yes	Yes	-	-	IPR023267;IPR023270;IPR029063;IPR001678;IPR023267;IPR018314;IPR001678;IPR029063	P-loop containing nucleoside triphosphate hydrolase;RNA (C5-cytosine) methyltransferase;tRNA (C5-cytosine) methyltransferase, NCL1;S-adenosyl-L-methionine-dependent methyltransferase superfamily;SAM-dependent methyltransferase RsmB/NOP2-type;SAM-dependent methyltransferase RsmB/NOP2-type;SAM-dependent methyltransferase RsmB/NOP2-type;SAM-dependent methyltransferase RsmB/NOP2-type;SAM-dependent me…	WideEffHunter	RXLR	-	GO:0000049;GO:0002127;GO:0005634;GO:0005737;GO:0006417;GO:0016020;GO:0016428;GO:0016787;GO:0070301	tRNA binding;tRNA wobble base cytosine methylation;nucleus;cytoplasm;regulation of translation;membrane;tRNA (cytosine-5-)-methyltransferase activity;hydrolase activity;cellular response to hydrogen peroxide	Molecular Function;Biological Process;Cellular Component;Cellular Component;Biological Process;Cellular Component;Molecular Function;Molecular Function;Biological Process	EC:3;EC:2.1.1.202	Hydrolases;Multisite-specific tRNA:(cytosine-C(5))-methyltransferase
Pfijiensis_770	KXT05831.1 hypothetical protein AC578 1019 [Mycosphaerella eumusae]	ref|XP 007926578.1|uncharacterized protein MYCFIDRAFT 153907 [Pseudocercospora fijiensis CIRAD86]/gb|EME83311.1|hypothetical protein MYCFIDRAFT 153907 [Pseudocercospora fijiensis CIRAD86];gb|KAF7188522.1|Heat shock protein sti1-like [Pseudocercospora fuligena];gb|KXT05831.1|hypothetical protein AC578 1019 [Pseudocercospora eumusae];gb|KAI4145204.1|MAG: hypothetical protein L6R39 003901 [Caloplaca…	Hsp90 cochaperone	153907	-	-	-	PredHel=0	588	6	0.0102041	24	18	27	55	25	4	114.74	No	Yes	-	-	IPR011990;IPR011990;IPR041243;IPR011990;IPR001440;IPR019734;IPR019734;IPR019734;IPR019734;IPR011990;IPR011990;IPR011990	Tetratricopeptide-like helical domain superfamily;Tetratricopeptide-like helical domain superfamily;Tetratricopeptide-like helical domain superfamily;Tetratricopeptide-like helical domain superfamily;Tetratricopeptide-like helical domain superfamily;STI1/HOP, DP domain;Tetratricopeptide-like helical domain superfamily;Tetratricopeptide repeat 1;Tetratricopeptide repeat 1;Tetratricopeptide repeat …	WideEffHunter	LysM,YxSL[RK]	-	GO:0006457;GO:0030544;GO:0051879	protein folding;Hsp70 protein binding;Hsp90 protein binding	Biological Process;Molecular Function;Molecular Function	-	-
Pfijiensis_1001	XP 007931985.1 hypothetical protein MYCFIDRAFT 42420 [Pseudocercospora fijiensis CIRAD86]	ref|XP 007931985.1|uncharacterized protein MYCFIDRAFT 42420 [Pseudocercospora fijiensis CIRAD86]/gb|EME77232.1|hypothetical protein MYCFIDRAFT 42420 [Pseudocercospora fijiensis CIRAD86];gb|KAF7185710.1|Nucleus export protein brr6 [Pseudocercospora fuligena];gb|KXT10298.1|hypothetical protein AC579 277 [Pseudocercospora musae];gb|PPJ60488.1|hypothetical protein CBER1 03203 [Cercospora berteroae];g…	Nucleus export protein brr6	42420	-	-	-	PredHel=2	425	6	0.0141176	43	18	33	25	21	7	114.439	Yes	No	-	-	IPR018767;IPR040202	Brl1/Brr6 domain;Brl1/Brr6 domain;Brl1/Brr6 domain;Brl1/Brr6 domain;Brl1/Brr6 domain;Brl1/Brr6 domain;Brl1/Brr6 domain;Brl1/Brr6 domain;Nucleus export protein Brl1/Brr6	WideEffHunter	RXLR	-	GO:0005773;GO:0005886;GO:0006998;GO:0031965;GO:0055088	vacuole;plasma membrane;nuclear envelope organization;nuclear membrane;lipid homeostasis	Cellular Component;Cellular Component;Biological Process;Cellular Component;Biological Process	-	-
Pfijiensis_1198	XP 007923514.1 hypothetical protein MYCFIDRAFT 131841 [Pseudocercospora fijiensis CIRAD86]	ref|XP 007923514.1|uncharacterized protein MYCFIDRAFT 131841 [Pseudocercospora fijiensis CIRAD86]/gb|EME86127.1|hypothetical protein MYCFIDRAFT 131841 [Pseudocercospora fijiensis CIRAD86];gb|KXT15591.1|hypothetical protein AC579 9960 [Pseudocercospora musae];gb|KAF7187239.1|putative transcriptional regulatory protein C56F2.05c [Pseudocercospora fuligena];gb|KXT04558.1|hypothetical protein AC578 8…	putative transcriptional regulatory protein	131841	-	-	-	PredHel=0	622	6	0.0096463	80	26	53	37	23	1	114.439	Yes	Yes	G4MZS3#red vir;unaf patho	Magnaporthe oryzae	IPR001138;IPR001138	Thiamin diphosphate-binding fold;Thiamin diphosphate-binding fold;Thiamin diphosphate-binding fold;Thiamin diphosphate-binding fold;Thiamin diphosphate-binding fold;Thiamin diphosphate-binding fold;Thiamin diphosphate-binding fold;Thiamin diphosphate-binding fold;Thiamin diphosphate-binding fold;Zn(2)Cys(6) fungal-type DNA-binding domain;Zn(2)Cys(6) fungal-type DNA-binding domain	WideEffHunter	[LI]xAR	-	GO:0000981;GO:0006357;GO:0008270	DNA-binding transcription factor activity, RNA polymerase II-specific;regulation of transcription by RNA polymerase II;zinc ion binding	Molecular Function;Biological Process;Molecular Function	-	-
Pfijiensis_1517	XP 007921596.1 hypothetical protein MYCFIDRAFT 201613 [Pseudocercospora fijiensis CIRAD86]	ref|XP 007921596.1|uncharacterized protein MYCFIDRAFT 201613 [Pseudocercospora fijiensis CIRAD86]/gb|EME88640.1|hypothetical protein MYCFIDRAFT 201613 [Pseudocercospora fijiensis CIRAD86];gb|KAF7192329.1|Seipin [Pseudocercospora fuligena];gb|KXT05134.1|hypothetical protein AC578 7548 [Pseudocercospora eumusae];gb|KXT10279.1|hypothetical protein AC579 1310 [Pseudocercospora musae];gb|KAI5360957.1|…	putative Seipin family protein	201613	-	-	-	PredHel=2	403	2	0.00496278	35	26	24	12	9	6	113.843	No	Yes	-	-	IPR009617;IPR009617;	FKBP-type peptidyl-prolyl cis-trans isomerase domain;Seipin family;Seipin family;Seipin family;Seipin family;Seipin family;Seipin family	WideEffHunter	LysM	-	GO:0005773;GO:0005789;GO:0005886;GO:0006629;GO:0140042	vacuole;endoplasmic reticulum membrane;plasma membrane;lipid metabolic process;lipid droplet formation	Cellular Component;Cellular Component;Cellular Component;Biological Process;Biological Process	-	-
Pfijiensis_1530	XP 007931375.1 hypothetical protein MYCFIDRAFT 200052 [Pseudocercospora fijiensis CIRAD86]	ref|XP 007931375.1|uncharacterized protein MYCFIDRAFT 200052 [Pseudocercospora fijiensis CIRAD86]/gb|EME77553.1|hypothetical protein MYCFIDRAFT 200052 [Pseudocercospora fijiensis CIRAD86];gb|KAF7193210.1|hypothetical protein HII31 05436 [Pseudocercospora fuligena];gb|KXT09321.1|hypothetical protein AC579 6521 [Pseudocercospora musae];gb|KXS98396.1|hypothetical protein AC578 4686 [Pseudocercospora…	uncharacterized protein MYCFIDRAFT 200052	200052	-	-	-	PredHel=0	443	11	0.0248307	36	27	22	25	18	6	113.843	Yes	Yes	-	-	-	-	WideEffHunter	YFWxC	-	-	-	-	-	-
Pfijiensis_2277	XP 007921130.1 hypothetical protein MYCFIDRAFT 148442 [Pseudocercospora fijiensis CIRAD86]	ref|XP 007921130.1|uncharacterized protein MYCFIDRAFT 148442 [Pseudocercospora fijiensis CIRAD86]/gb|EME87831.1|hypothetical protein MYCFIDRAFT 148442 [Pseudocercospora fijiensis CIRAD86];gb|KAF7185002.1|hypothetical protein HII31 13625 [Pseudocercospora fuligena];gb|KXT12488.1|hypothetical protein AC579 7369 [Pseudocercospora musae];gb|KXT03961.1|hypothetical protein AC578 9294 [Pseudocercospora…	acid protease	148442	-	-	Signal peptide	PredHel=1	604	4	0.00662252	62	48	42	22	40	8	113.843	Yes	Yes	G4MVB6#red vir	Magnaporthe oryzae	IPR021109;IPR021109;IPR033121;IPR001461;IPR033121;IPR021109	Heterokaryon incompatibility;Aspartic peptidase domain superfamily;Aspartic peptidase domain superfamily;Peptidase family A1 domain;Peptidase family A1 domain;Peptidase family A1 domain;Peptidase family A1 domain;Aspartic peptidase A1 family;Peptidase family A1 domain;Aspartic peptidase domain superfamily	WideEffHunter	[LI]xAR	-	GO:0000324;GO:0004190;GO:0006508;GO:0016020	fungal-type vacuole;aspartic-type endopeptidase activity;proteolysis;membrane	Cellular Component;Molecular Function;Biological Process;Cellular Component	EC:3.4.23	Acting on peptide bonds (peptidases)
Pfijiensis_948	XP 007922734.1 glycosyltransferase family 39 protein [Pseudocercospora fijiensis CIRAD86]	ref|XP 007922734.1|glycosyltransferase family 39 protein [Pseudocercospora fijiensis CIRAD86]/gb|EME85612.1|glycosyltransferase family 39 protein [Pseudocercospora fijiensis CIRAD86];gb|KAF7190094.1|Dolichyl-phosphate-mannose--protein mannosyltransferase 2 [Pseudocercospora fuligena];gb|KXT18557.1|hypothetical protein AC579 2290 [Pseudocercospora musae];gb|KXT05913.1|hypothetical protein AC578 31…	dolichyl phosphate-D-mannose:protein O-D-mannosyltransferase-like protein	72354	-	-	-	PredHel=8	741	11	0.0148448	38	43	36	39	33	29	113.843	Yes	Yes	G4MTN1#red vir	Magnaporthe oryzae	IPR003342;IPR032421;IPR016093;IPR027005;IPR016093;IPR016093;IPR016093;IPR036300	Glycosyl transferase family 39/83;Glycosyl transferase family 39/83;Protein O-mannosyl-transferase, C-terminal four TM domain;MIR motif;Glycosyltransferase 39-like;MIR motif;MIR motif;MIR motif;Mir domain superfamily	WideEffHunter	RXLR,LysM	-	GO:0004109;GO:0004169;GO:0005773;GO:0005789;GO:0005886;GO:0006782;GO:0035269	coproporphyrinogen oxidase activity;dolichyl-phosphate-mannose-protein mannosyltransferase activity;vacuole;endoplasmic reticulum membrane;plasma membrane;protoporphyrinogen IX biosynthetic process;protein O-linked mannosylation	Molecular Function;Molecular Function;Cellular Component;Cellular Component;Cellular Component;Biological Process;Biological Process	EC:2.4.1.109;EC:1.3.3.3	Dolichyl-phosphate-mannose--protein mannosyltransferase;Coproporphyrinogen oxidase
Pfijiensis_1139	XP 007920296.1 glycoside hydrolase family 13 protein [Pseudocercospora fijiensis CIRAD86]	ref|XP 007920296.1|glycoside hydrolase family 13 protein [Pseudocercospora fijiensis CIRAD86]/gb|EME88001.1|glycoside hydrolase family 13 protein [Pseudocercospora fijiensis CIRAD86];gb|KXS94466.1|hypothetical protein AC578 4501 [Pseudocercospora eumusae];gb|KXS94464.1|hypothetical protein AC578 4501 [Pseudocercospora eumusae];gb|KXT08532.1|hypothetical protein AC579 5407 [Pseudocercospora musae]…	glycoside hydrolase	70392	-	-	-	PredHel=0	593	3	0.00505902	43	29	31	37	33	23	113.548	Yes	Yes	A0A0S4VR07#red vir	Ralstonia solanacearum	IPR006047;IPR013780;IPR045857;IPR017853	Glycosyl hydrolase, family 13, catalytic domain;Glycosyl hydrolase, all-beta;Oligo-1,6-glucosidase, domain 2;Oligo-1,6-glucosidase, domain 2;Oligo-1,6-glucosidase, domain 2;Oligo-1,6-glucosidase, domain 2;Oligo-1,6-glucosidase, domain 2;Glycoside hydrolase superfamily	WideEffHunter	LysM	-	GO:0000023;GO:0016020;GO:0016052;GO:0022857;GO:0055085;GO:0090599	maltose metabolic process;membrane;carbohydrate catabolic process;transmembrane transporter activity;transmembrane transport;alpha-glucosidase activity	Biological Process;Cellular Component;Biological Process;Molecular Function;Biological Process;Molecular Function	EC:3.2.1.20	Alpha-glucosidase
Pfijiensis_1653	XP 007920290.1 hypothetical protein MYCFIDRAFT 70333 [Pseudocercospora fijiensis CIRAD86]	ref|XP 007920290.1|uncharacterized protein MYCFIDRAFT 70333 [Pseudocercospora fijiensis CIRAD86]/gb|EME87395.1|hypothetical protein MYCFIDRAFT 70333 [Pseudocercospora fijiensis CIRAD86];gb|KAF7187366.1|Protein phosphatase PP2A regulatory subunit A [Pseudocercospora fuligena];gb|KXT17863.1|hypothetical protein AC579 5886 [Pseudocercospora musae];gb|KXS95633.1|hypothetical protein AC578 3552 [Pseud…	Protein phosphatase PP2A regulatory subunit A	70333	-	-	-	PredHel=0	620	4	0.00645161	44	25	32	27	17	6	113.548	No	Yes	Q5ADN1#red vir	Candida albicans	IPR011989;IPR021133;IPR021133;IPR021133;IPR021133;IPR021133;IPR021133;IPR021133;IPR021133;IPR021133;IPR021133;IPR016024	Armadillo-like helical;Armadillo-like helical;Armadillo-like helical;HEAT, type 2;HEAT, type 2;HEAT, type 2;HEAT, type 2;HEAT, type 2;HEAT, type 2;HEAT, type 2;HEAT, type 2;HEAT, type 2;HEAT, type 2;Armadillo-type fold	WideEffHunter	PDI	-	GO:0000159;GO:0000775;GO:0004722;GO:0005934;GO:0005935;GO:0006417;GO:0006470;GO:0007094;GO:0019888;GO:0019903;GO:0030952;GO:0031030;GO:0043332;GO:0061509;GO:0090443;GO:0110085;GO:0140535;GO:1990813	protein phosphatase type 2A complex;chromosome, centromeric region;protein serine/threonine phosphatase activity;cellular bud tip;cellular bud neck;regulation of translation;protein dephosphorylation;mitotic spindle assembly checkpoint signaling;protein phosphatase regulator activity;protein phosphatase binding;establishment or maintenance of cytoskeleton polarity;negative regulation of septation…	Cellular Component;Cellular Component;Molecular Function;Cellular Component;Cellular Component;Biological Process;Biological Process;Biological Process;Molecular Function;Molecular Function;Biological Process;Biological Process;Cellular Component;Biological Process;Cellular Component;Cellular Component;Cellular Component;Biological Process	EC:3.1.3.16	Protein-serine/threonine phosphatase
Pfijiensis_1866	XP 022400464.1 hypothetical protein ASPGLDRAFT 171954 [Aspergillus glaucus CBS 516.65]	ref|XP 007928853.1|uncharacterized protein MYCFIDRAFT 56567 [Pseudocercospora fijiensis CIRAD86]/gb|EME80060.1|hypothetical protein MYCFIDRAFT 56567 [Pseudocercospora fijiensis CIRAD86];gb|KXS99951.1|hypothetical protein AC578 818 [Pseudocercospora eumusae];gb|KAF7190384.1|putative proteasome subunit beta type-4, partial [Pseudocercospora fuligena];gb|KXT01765.1|hypothetical protein AC579 8924 [P…	N-terminal nucleophile aminohydrolase	56567	-	-	-	PredHel=0	204	3	0.0147059	14	14	8	12	5	1	113.548	Yes	Yes	-	-	IPR001353;IPR029055;IPR016050;IPR023333;IPR035206;IPR029055	Proteasome, subunit alpha/beta;Nucleophile aminohydrolases, N-terminal;Nucleophile aminohydrolases, N-terminal;Proteasome beta-type subunit, conserved site;Proteasome B-type subunit;Proteasome subunit beta 2;Nucleophile aminohydrolases, N-terminal	WideEffHunter	RXLR	-	GO:0005634;GO:0005789;GO:0005829;GO:0008233;GO:0010499;GO:0010950;GO:0019774;GO:0043161;GO:0061133	nucleus;endoplasmic reticulum membrane;cytosol;peptidase activity;proteasomal ubiquitin-independent protein catabolic process;positive regulation of endopeptidase activity;proteasome core complex, beta-subunit complex;proteasome-mediated ubiquitin-dependent protein catabolic process;endopeptidase activator activity	Cellular Component;Cellular Component;Cellular Component;Molecular Function;Biological Process;Biological Process;Cellular Component;Biological Process;Molecular Function	EC:3.4	Acting on peptide bonds (peptidases)
Pfijiensis_496	XP 007926354.1 hypothetical protein MYCFIDRAFT 215159 [Pseudocercospora fijiensis CIRAD86]	ref|XP 007926354.1|uncharacterized protein MYCFIDRAFT 215159 [Pseudocercospora fijiensis CIRAD86]/gb|EME83000.1|hypothetical protein MYCFIDRAFT 215159 [Pseudocercospora fijiensis CIRAD86];gb|KAF7192730.1|hypothetical protein HII31 05956 [Pseudocercospora fuligena];gb|PPJ51270.1|hypothetical protein CBER1 08917 [Cercospora berteroae];gb|KAF2211794.1|hypothetical protein CERZMDRAFT 98226 [Cercospor…	Meiotically up-regulated protein	215159	-	-	-	PredHel=0	1117	7	0.00626679	125	74	146	61	48	13	113.548	Yes	No	-	-	IPR001623;IPR036869;IPR001623;IPR018253;IPR001623;IPR001623;IPR036869	DnaJ domain;Chaperone J-domain superfamily;DnaJ domain;DnaJ domain;DnaJ domain;DnaJ domain;DnaJ domain;DnaJ domain;DnaJ domain;DnaJ domain;DnaJ domain;DnaJ domain;DnaJ domain;DnaJ domain;DnaJ domain;DnaJ domain;DnaJ domain;DnaJ domain;DnaJ domain;DnaJ domain;DnaJ domain, conserved site;DnaJ domain;DnaJ domain;Chaperone J-domain superfamily	WideEffHunter	-	-	GO:0005737	cytoplasm	Cellular Component	-	-
Pfijiensis_752	XP 007927136.1 hypothetical protein MYCFIDRAFT 77633 [Pseudocercospora fijiensis CIRAD86]	ref|XP 007927136.1|uncharacterized protein MYCFIDRAFT 77633 [Pseudocercospora fijiensis CIRAD86]/gb|EME82066.1|hypothetical protein MYCFIDRAFT 77633 [Pseudocercospora fijiensis CIRAD86];gb|KXT15775.1|hypothetical protein AC579 1529 [Pseudocercospora musae];gb|KAF7194189.1|Esterase [Pseudocercospora fuligena];gb|KXS93807.1|hypothetical protein AC578 9471 [Pseudocercospora eumusae];gb|KAI6807000.1|…	alpha/beta-hydrolase	77633	-	-	-	PredHel=0	331	3	0.00906344	25	12	28	26	9	6	113.548	Yes	No	Q2FV90#red vir;unaf patho	Staphylococcus aureus	IPR013094;IPR029058;IPR033140;IPR029058	Alpha/beta hydrolase fold-3;Alpha/Beta hydrolase fold;Alpha/Beta hydrolase fold;Lipase, GDXG, putative serine active site;Alpha/Beta hydrolase fold	WideEffHunter	EAR 1	-	GO:0016787	hydrolase activity	Molecular Function	EC:3	Hydrolases
Pfijiensis_1415	KXT04313.1 hypothetical protein AC578 7922 [Mycosphaerella eumusae]	ref|XP 007920077.1|uncharacterized protein MYCFIDRAFT 53827 [Pseudocercospora fijiensis CIRAD86]/gb|EME87241.1|hypothetical protein MYCFIDRAFT 53827 [Pseudocercospora fijiensis CIRAD86]/gb|KAF7187385.1|Ubiquitin-conjugating enzyme E2 35 [Pseudocercospora fuligena];gb|KXT04313.1|hypothetical protein AC578 7922 [Pseudocercospora eumusae];ref|XP 023459884.1|Ubiquitin-conjugating enzyme E2 35 [Cercos…	Ubiquitin-conjugating enzyme E2	53827	-	-	-	PredHel=0	154	3	0.0194805	4	5	17	8	8	3	113.253	Yes	Yes	G4MVC5#red vir	Magnaporthe oryzae	IPR000608;IPR016135;IPR023313;IPR000608;IPR000608;IPR016135	Ubiquitin-conjugating enzyme E2;Ubiquitin-conjugating enzyme/RWD-like;Ubiquitin-conjugating enzyme/RWD-like;Ubiquitin-conjugating enzyme, active site;Ubiquitin-conjugating enzyme E2;Ubiquitin-conjugating enzyme E2;Ubiquitin-conjugating enzyme/RWD-like	WideEffHunter	EAR 1	-	GO:0005524;GO:0006301;GO:0010994;GO:0031372;GO:0044395;GO:0061630;GO:0061631;GO:0070534;GO:0070914;GO:0120113	ATP binding;postreplication repair;free ubiquitin chain polymerization;UBC13-MMS2 complex;protein targeting to vacuolar membrane;ubiquitin protein ligase activity;ubiquitin conjugating enzyme activity;protein K63-linked ubiquitination;UV-damage excision repair;cytoplasm to vacuole transport by the NVT pathway	Molecular Function;Biological Process;Biological Process;Cellular Component;Biological Process;Molecular Function;Molecular Function;Biological Process;Biological Process;Biological Process	EC:2.3.2.23	E2 ubiquitin-conjugating enzyme
Pfijiensis_1026	XP 007921547.1 hypothetical protein MYCFIDRAFT 89221 [Pseudocercospora fijiensis CIRAD86]	ref|XP 007921547.1|uncharacterized protein MYCFIDRAFT 89221 [Pseudocercospora fijiensis CIRAD86]/gb|EME88556.1|hypothetical protein MYCFIDRAFT 89221 [Pseudocercospora fijiensis CIRAD86];gb|KAF7188703.1|hypothetical protein HII31 09955 [Pseudocercospora fuligena];gb|KXT00193.1|hypothetical protein AC578 7020 [Pseudocercospora eumusae];gb|USW55791.1|hypothetical protein Slin15195 G091100 [Septoria …	uncharacterized protein MYCFIDRAFT 89221	89221	-	-	-	PredHel=0	691	1	0.00144718	86	39	39	27	33	2	112.67	Yes	Yes	-	-	-	-	WideEffHunter	ToxA	-	-	-	-	-	-
Pfijiensis_1109	XP 007922481.1 hypothetical protein MYCFIDRAFT 42760 [Pseudocercospora fijiensis CIRAD86]	ref|XP 007922481.1|uncharacterized protein MYCFIDRAFT 42760 [Pseudocercospora fijiensis CIRAD86]/gb|EME85382.1|hypothetical protein MYCFIDRAFT 42760 [Pseudocercospora fijiensis CIRAD86];gb|KAF7194355.1|DNA polymerase alpha subunit B [Pseudocercospora fuligena];gb|KXT05382.1|hypothetical protein AC578 11026 [Pseudocercospora eumusae];gb|KXT13932.1|hypothetical protein AC579 2387 [Pseudocercospora …	DNA polymerase alpha 70 kDa subunit	42760	-	-	-	PredHel=0	661	2	0.00302572	51	37	50	32	19	3	112.67	Yes	No	-	-	IPR013627;IPR016722;IPR007185;IPR016722	Pseudouridine synthase, catalytic domain superfamily;DNA polymerase alpha, subunit B, N-terminal;DNA polymerase alpha, subunit B;DNA polymerase alpha/delta/epsilon, subunit B;DNA polymerase alpha/delta/epsilon, subunit B;DNA polymerase alpha/delta/epsilon, subunit B;DNA polymerase alpha/delta/epsilon, subunit B;DNA polymerase alpha, subunit B	WideEffHunter	LysM	-	GO:0000808;GO:0000811;GO:0003677;GO:0003887;GO:0005656;GO:0006270;GO:0008622;GO:0016020;GO:0030894;GO:0033202;GO:0042555;GO:0043596;GO:0055029;GO:0071897;GO:0097373	origin recognition complex;GINS complex;DNA binding;DNA-directed DNA polymerase activity;nuclear pre-replicative complex;DNA replication initiation;epsilon DNA polymerase complex;membrane;replisome;DNA helicase complex;MCM complex;nuclear replication fork;nuclear DNA-directed RNA polymerase complex;DNA biosynthetic process;MCM core complex	Cellular Component;Cellular Component;Molecular Function;Molecular Function;Cellular Component;Biological Process;Cellular Component;Cellular Component;Cellular Component;Cellular Component;Cellular Component;Cellular Component;Cellular Component;Biological Process;Cellular Component	EC:2.7.7.7	DNA-directed DNA polymerase
Pfijiensis_1325	XP 007922991.1 hypothetical protein MYCFIDRAFT 202095 [Pseudocercospora fijiensis CIRAD86]	ref|XP 007922991.1|uncharacterized protein MYCFIDRAFT 202095 [Pseudocercospora fijiensis CIRAD86]/gb|EME85345.1|hypothetical protein MYCFIDRAFT 202095 [Pseudocercospora fijiensis CIRAD86];gb|KAF7194318.1|Homoaconitase, mitochondrial [Pseudocercospora fuligena];gb|KXS98715.1|hypothetical protein AC578 10498 [Pseudocercospora eumusae];gb|KXT14325.1|hypothetical protein AC579 4012 [Pseudocercospora …	homoaconitase	202095	-	-	-	PredHel=0	799	8	0.0100125	55	51	48	49	35	15	112.38	No	No	Q4WUL6#loss patho;lethal	Aspergillus fumigatus	IPR001030;IPR001030;IPR015931;IPR015928;IPR004418;IPR015931;IPR000573;IPR018136;IPR018136;IPR039386;IPR036008;	50S ribosomal protein L30e-like;Aconitase/3-isopropylmalate dehydratase large subunit, alpha/beta/alpha domain;Aconitase/3-isopropylmalate dehydratase large subunit, alpha/beta/alpha domain;Aconitase/3-isopropylmalate dehydratase large subunit, alpha/beta/alpha, subdomain 1/3;Aconitase/3-isopropylmalate dehydratase, swivel;Homoaconitase, mitochondrial;Aconitase/3-isopropylmalate dehydratase large…	WideEffHunter	[LI]xAR	-	GO:0004409;GO:0019878;GO:0046872;GO:0051539	homoaconitate hydratase activity;lysine biosynthetic process via aminoadipic acid;metal ion binding;4 iron, 4 sulfur cluster binding	Molecular Function;Biological Process;Molecular Function;Molecular Function	EC:4.2.1.36	Homoaconitate hydratase
Pfijiensis_1764	KXT04432.1 hypothetical protein AC578 3590 [Mycosphaerella eumusae]	ref|XP 007922096.1|uncharacterized protein MYCFIDRAFT 150111 [Pseudocercospora fijiensis CIRAD86]/gb|EME89497.1|hypothetical protein MYCFIDRAFT 150111 [Pseudocercospora fijiensis CIRAD86];gb|KXT04432.1|hypothetical protein AC578 3590 [Pseudocercospora eumusae];gb|KAF7185290.1|Cytoplasmic 60S subunit biogenesis factor REI1-like [Pseudocercospora fuligena];gb|KXT11179.1|hypothetical protein AC579 6…	Cytoplasmic 60S subunit biogenesis factor REI1	150111	-	-	-	PredHel=0	540	9	0.0166667	42	41	17	23	24	3	112.38	Yes	Yes	I1RQS8#red vir	Fusarium graminearum	IPR041661;IPR040025;IPR013087;IPR013087;IPR013087;IPR036236;IPR036236	von Willebrand factor A-like domain superfamily;ZN622/Rei1/Reh1, zinc finger C2H2-type;ZN622/Rei1/Reh1, zinc finger C2H2-type;ZN622/Rei1/Reh1, zinc finger C2H2-type;ZN622/Rei1/Reh1, zinc finger C2H2-type;ZN622/Rei1/Reh1, zinc finger C2H2-type;ZN622/Rei1/Reh1, zinc finger C2H2-type;ZN622/Rei1/Reh1, zinc finger C2H2-type;ZN622/Rei1/Reh1, zinc finger C2H2-type;ZN622/Rei1/Reh1, zinc finger C2H2-type;…	WideEffHunter	YFWxC	-	GO:0003676;GO:0005737;GO:0008270;GO:0030687;GO:0042273	nucleic acid binding;cytoplasm;zinc ion binding;preribosome, large subunit precursor;ribosomal large subunit biogenesis	Molecular Function;Cellular Component;Molecular Function;Cellular Component;Biological Process	-	-
Pfijiensis_2151	KXT10738.1 hypothetical protein AC579 6837 [Pseudocercospora musae]	ref|XP 007931752.1|uncharacterized protein MYCFIDRAFT 87277 [Pseudocercospora fijiensis CIRAD86]/gb|EME78041.1|hypothetical protein MYCFIDRAFT 87277 [Pseudocercospora fijiensis CIRAD86];ref|XP 007673092.1|uncharacterized protein BAUCODRAFT 63239 [Baudoinia panamericana UAMH 10762]/gb|EMC99640.1|hypothetical protein BAUCODRAFT 63239 [Baudoinia panamericana UAMH 10762];ref|XP 033670598.1|uncharacte…	VHS-domain-containing protein	87277	-	-	-	PredHel=0	583	6	0.0102916	40	30	40	36	25	3	112.092	Yes	Yes	G4NE07#red vir	Magnaporthe oryzae	IPR008152;IPR008942;IPR002014;IPR038425;IPR004152;IPR004152;IPR008153;IPR002014;IPR013041;IPR008942	Protein kinase-like domain superfamily;Clathrin adaptor, alpha/beta/gamma-adaptin, appendage, Ig-like subdomain;ENTH/VHS;VHS domain;GAT domain superfamily;GAT domain superfamily;GAT domain superfamily;GAT domain;GAT domain;GAT domain;GAT domain;GAT domain;Gamma-adaptin ear (GAE) domain;VHS domain;VHS domain;VHS domain;Clathrin adaptor, appendage, Ig-like subdomain superfamily;Clathrin adaptor, ap…	WideEffHunter	EAR 1	-	GO:0005773;GO:0005802;GO:0005829;GO:0005886;GO:0006895;GO:0006896;GO:0007039;GO:0035091;GO:0043130;GO:0043328;GO:0044248	vacuole;trans-Golgi network;cytosol;plasma membrane;Golgi to endosome transport;Golgi to vacuole transport;protein catabolic process in the vacuole;phosphatidylinositol binding;ubiquitin binding;protein transport to vacuole involved in ubiquitin-dependent protein catabolic process via the multivesicular body sorting pathway;cellular catabolic process	Cellular Component;Cellular Component;Cellular Component;Cellular Component;Biological Process;Biological Process;Biological Process;Molecular Function;Molecular Function;Biological Process;Biological Process	-	-
Pfijiensis_2201	XP 007925078.1 hypothetical protein MYCFIDRAFT 203028 [Pseudocercospora fijiensis CIRAD86]	ref|XP 007925078.1|uncharacterized protein MYCFIDRAFT 203028 [Pseudocercospora fijiensis CIRAD86]/gb|EME84454.1|hypothetical protein MYCFIDRAFT 203028 [Pseudocercospora fijiensis CIRAD86];gb|KAF7189427.1|Chorismate synthase [Pseudocercospora fuligena];gb|KXT03657.1|hypothetical protein AC578 5178 [Pseudocercospora eumusae];gb|KXS95240.1|hypothetical protein AC579 878 [Pseudocercospora musae];ref|…	Chorismate synthase	203028	-	-	-	PredHel=0	415	6	0.0144578	28	32	30	20	13	2	112.092	Yes	Yes	Q4WJ77#red vir	Aspergillus fumigatus	IPR000453;IPR000453;IPR035904;IPR000453;IPR000453;IPR020541;IPR020541;IPR020541;IPR000453;IPR000453;IPR035904	Chorismate synthase;Chorismate synthase;Chorismate synthase AroC superfamily;Chorismate synthase;Chorismate synthase;Chorismate synthase;Chorismate synthase;Chorismate synthase, conserved site;Chorismate synthase, conserved site;Chorismate synthase, conserved site;Chorismate synthase;Chorismate synthase;Chorismate synthase AroC superfamily	WideEffHunter	RXLR,LysM	-	GO:0004107;GO:0005829;GO:0008652;GO:0009073;GO:0009423;GO:0032553;GO:0042602;GO:0043168	chorismate synthase activity;cytosol;amino acid biosynthetic process;aromatic amino acid family biosynthetic process;chorismate biosynthetic process;ribonucleotide binding;riboflavin reductase (NADPH) activity;anion binding	Molecular Function;Cellular Component;Biological Process;Biological Process;Biological Process;Molecular Function;Molecular Function;Molecular Function	EC:4.2.3.5;EC:1.5.1.30	Chorismate synthase;Flavin reductase (NADPH)
Pfijiensis_303	XP 007924112.1 hypothetical protein MYCFIDRAFT 172731 [Pseudocercospora fijiensis CIRAD86]	ref|XP 007924112.1|uncharacterized protein MYCFIDRAFT 172731 [Pseudocercospora fijiensis CIRAD86]/gb|EME87059.1|hypothetical protein MYCFIDRAFT 172731 [Pseudocercospora fijiensis CIRAD86]	uncharacterized protein MYCFIDRAFT 172731	172731	-	-	-	PredHel=0	557	12	0.021544	79	33	41	13	19	8	112.092	No	No	-	-	-	-	WideEffHunter	LysM	-	-	-	-	-	-
Pfijiensis_1853	XP 007930258.1 hypothetical protein MYCFIDRAFT 212258 [Pseudocercospora fijiensis CIRAD86]	ref|XP 007930258.1|uncharacterized protein MYCFIDRAFT 212258 [Pseudocercospora fijiensis CIRAD86]/gb|EME79576.1|hypothetical protein MYCFIDRAFT 212258 [Pseudocercospora fijiensis CIRAD86];gb|KAF7198612.1|hypothetical protein HII31 00351 [Pseudocercospora fuligena];gb|KXT13794.1|hypothetical protein AC579 2346 [Pseudocercospora musae];gb|KXT01175.1|hypothetical protein AC578 591 [Pseudocercospora …	uncharacterized protein MYCFIDRAFT 212258	212258	Yes	-	Signal peptide	PredHel=0	254	24	0.0944882	17	25	8	16	14	1	124.547	Yes	Yes	-	-	-	-	EffHunter	-	-	-	-	-	-	-
Pfijiensis_888	XP 007926556.1 hypothetical protein MYCFIDRAFT 89205 [Pseudocercospora fijiensis CIRAD86]	ref|XP 007926556.1|uncharacterized protein MYCFIDRAFT 89205 [Pseudocercospora fijiensis CIRAD86]/gb|EME83279.1|hypothetical protein MYCFIDRAFT 89205 [Pseudocercospora fijiensis CIRAD86];gb|KAF7188539.1|putative D-xylulose reductase A [Pseudocercospora fuligena];gb|KXT05752.1|hypothetical protein AC578 1047 [Pseudocercospora eumusae];ref|XP 047767037.1|D-xylulose reductase A [Fulvia fulva]/gb|UJO2…	putative D-xylulose reductase	89205	-	-	-	PredHel=0	353	10	0.0283286	23	11	16	22	9	1	112.092	Yes	Yes	Q0UA24#unaf patho	Parastagonospora nodorum	IPR013154;IPR013149;IPR002328;IPR045306;IPR011032;IPR036291	Alcohol dehydrogenase-like, N-terminal;Alcohol dehydrogenase-like, N-terminal;Alcohol dehydrogenase-like, C-terminal;Alcohol dehydrogenase-like, C-terminal;Alcohol dehydrogenase-like, C-terminal;Alcohol dehydrogenase, zinc-type, conserved site;Sorbitol dehydrogenase-like;GroES-like superfamily;NAD(P)-binding domain superfamily	WideEffHunter	RXLR,LysM	-	GO:0000050;GO:0000105;GO:0000256;GO:0006066;GO:0006094;GO:0006096;GO:0006099;GO:0006119;GO:0006189;GO:0006486;GO:0006526;GO:0006631;GO:0006747;GO:0008270;GO:0009099;GO:0015940;GO:0016616;GO:0016925;GO:0019288;GO:0035999;GO:0044205;GO:0044208;GO:0046279;GO:0097053;GO:0097171;GO:2001295	urea cycle;histidine biosynthetic process;allantoin catabolic process;alcohol metabolic process;gluconeogenesis;glycolytic process;tricarboxylic acid cycle;oxidative phosphorylation;'de novo' IMP biosynthetic process;protein glycosylation;arginine biosynthetic process;fatty acid metabolic process;FAD biosynthetic process;zinc ion binding;valine biosynthetic process;pantothenate biosynthetic proce…	Biological Process;Biological Process;Biological Process;Biological Process;Biological Process;Biological Process;Biological Process;Biological Process;Biological Process;Biological Process;Biological Process;Biological Process;Biological Process;Molecular Function;Biological Process;Biological Process;Molecular Function;Biological Process;Biological Process;Biological Process;Biological Process;…	EC:1.1.1	Acting on the CH-OH group of donors
Pfijiensis_1379	XP 007926315.1 hypothetical protein MYCFIDRAFT 153654 [Pseudocercospora fijiensis CIRAD86]	ref|XP 007926315.1|uncharacterized protein MYCFIDRAFT 153654 [Pseudocercospora fijiensis CIRAD86]/gb|EME82937.1|hypothetical protein MYCFIDRAFT 153654 [Pseudocercospora fijiensis CIRAD86];gb|KAF7192827.1|Lysine--tRNA ligase, mitochondrial [Pseudocercospora fuligena];gb|KXT05200.1|hypothetical protein AC578 8391 [Pseudocercospora eumusae];gb|KXT15702.1|hypothetical protein AC579 142 [Pseudocercosp…	lysyl-tRNA synthetase-like protein	153654	-	-	-	PredHel=0	469	8	0.0170576	30	28	27	24	11	4	111.805	Yes	No	I1RBF6#unaf patho	Fusarium graminearum	IPR018149;IPR045864;IPR004364;IPR012340;IPR004365;IPR006195;IPR044136;IPR012340;IPR045864	NAD(P)-binding domain superfamily;Lysyl-tRNA synthetase, class II, C-terminal;Class II Aminoacyl-tRNA synthetase/Biotinyl protein ligase (BPL) and lipoyl protein ligase (LPL);Aminoacyl-tRNA synthetase, class II (D/K/N);Nucleic acid-binding, OB-fold;OB-fold nucleic acid binding domain, AA-tRNA synthetase-type;OB-fold nucleic acid binding domain, AA-tRNA synthetase-type;Aminoacyl-tRNA synthetase, c…	WideEffHunter	LysM	-	GO:0000049;GO:0000959;GO:0004824;GO:0005524;GO:0005739;GO:0006414;GO:0006430;GO:0016020;GO:0032543	tRNA binding;mitochondrial RNA metabolic process;lysine-tRNA ligase activity;ATP binding;mitochondrion;translational elongation;lysyl-tRNA aminoacylation;membrane;mitochondrial translation	Molecular Function;Biological Process;Molecular Function;Molecular Function;Cellular Component;Biological Process;Biological Process;Cellular Component;Biological Process	EC:6.1.1.6	Lysine--tRNA ligase
Pfijiensis_1651	KXT07998.1 hypothetical protein AC579 5160 [Pseudocercospora musae]	ref|XP 007924086.1|uncharacterized protein MYCFIDRAFT 151996 [Pseudocercospora fijiensis CIRAD86]/gb|EME87016.1|hypothetical protein MYCFIDRAFT 151996 [Pseudocercospora fijiensis CIRAD86];gb|KAF7196856.1|hypothetical protein HII31 01774 [Pseudocercospora fuligena];gb|KXS95287.1|hypothetical protein AC578 2584 [Pseudocercospora eumusae];gb|KXT07998.1|hypothetical protein AC579 5160 [Pseudocercospo…	Putative sporulation-specific protein	151996	-	-	-	PredHel=0	743	10	0.013459	47	47	28	46	23	16	111.805	Yes	Yes	-	-	IPR039486;IPR011993;IPR040345;IPR001849;	Mug56/Spo71, PH domain;PH-like domain superfamily;PH-like domain superfamily;Mug56/Spo71;Pleckstrin homology domain;Pleckstrin homology domain	WideEffHunter	LysM	-	GO:0016020;GO:0032120;GO:0072657	membrane;ascospore-type prospore membrane formation;protein localization to membrane	Cellular Component;Biological Process;Biological Process	-	-
Pfijiensis_622	XP 007927587.1 uncharacterized protein MYCFIDRAFT 211559 [Pseudocercospora fijiensis CIRAD86]	ref|XP 007927587.1|uncharacterized protein MYCFIDRAFT 211559 [Pseudocercospora fijiensis CIRAD86]/gb|EME82165.1|hypothetical protein MYCFIDRAFT 211559 [Pseudocercospora fijiensis CIRAD86];gb|KAF7191843.1|hypothetical protein HII31 06888 [Pseudocercospora fuligena];gb|KXT01449.1|hypothetical protein AC578 9561 [Pseudocercospora eumusae];gb|KXT15623.1|hypothetical protein AC579 5859 [Pseudocercospo…	uncharacterized protein MYCFIDRAFT 211559	211559	-	-	-	PredHel=0	133	0	0	16	8	10	7	3	2	111.805	Yes	Yes	-	-	-	-	WideEffHunter	RXLR	-	-	-	-	-	-
Pfijiensis_1723	KXT00077.1 hypothetical protein AC578 5804 [Mycosphaerella eumusae]	ref|XP 007929294.1|uncharacterized protein MYCFIDRAFT 198579 [Pseudocercospora fijiensis CIRAD86]/gb|EME80318.1|hypothetical protein MYCFIDRAFT 198579 [Pseudocercospora fijiensis CIRAD86];gb|KXT00077.1|hypothetical protein AC578 5804 [Pseudocercospora eumusae];gb|KAF7194774.1|Transcription factor ZEB2 [Pseudocercospora fuligena];gb|KXS99940.1|hypothetical protein AC579 6233 [Pseudocercospora musa…	putative basic-leucine zipper domain-containing protein	198579	-	-	-	PredHel=0	168	0	0	22	5	10	5	3	4	111.52	Yes	No	-	-	IPR004827;	Cyclic nucleotide-binding domain superfamily;Cyclic nucleotide-binding domain superfamily;Cyclic nucleotide-binding domain superfamily;Cyclic nucleotide-binding domain superfamily;Cyclic nucleotide-binding domain superfamily;Cyclic nucleotide-binding domain superfamily;Cyclic nucleotide-binding domain superfamily;Cyclic nucleotide-binding domain superfamily;Basic-leucine zipper domain;Basic-leuci…	WideEffHunter	RXLR	-	GO:0003700;GO:0006355	DNA-binding transcription factor activity;regulation of DNA-templated transcription	Molecular Function;Biological Process	-	-
Pfijiensis_611	XP 007927121.1 hypothetical protein MYCFIDRAFT 71818 [Pseudocercospora fijiensis CIRAD86]	ref|XP 007927121.1|uncharacterized protein MYCFIDRAFT 71818 [Pseudocercospora fijiensis CIRAD86]/gb|EME81627.1|hypothetical protein MYCFIDRAFT 71818 [Pseudocercospora fijiensis CIRAD86];gb|KXT14095.1|hypothetical protein AC579 794 [Pseudocercospora musae];gb|KAF7191778.1|Signal recognition particle 54 kDa protein-like [Pseudocercospora fuligena];gb|QIX01786.1|hypothetical protein AMS68 007303 [Pe…	Signal recognition particle 54 kDa	71818	-	-	-	PredHel=0	521	4	0.00767754	23	27	14	44	20	1	110.954	Yes	Yes	-	-	IPR006325;IPR013822;IPR004125;IPR027417;IPR000897;IPR036891;IPR042101;IPR022941;IPR000897;IPR022941;IPR027417;IPR036891	Signal recognition particle, SRP54 subunit, eukaryotic;Signal recognition particle SRP54, helical bundle;Signal recognition particle, SRP54 subunit, M-domain;P-loop containing nucleoside triphosphate hydrolase;Signal recognition particle, SRP54 subunit, GTPase domain;Signal recognition particle, SRP54 subunit, M-domain superfamily;Signal recognition particle SRP54, N-terminal domain superfamily;S…	WideEffHunter	RXLR	-	GO:0003924;GO:0005048;GO:0005525;GO:0005829;GO:0006414;GO:0006614;GO:0008312;GO:0048500;GO:0065002	GTPase activity;signal sequence binding;GTP binding;cytosol;translational elongation;SRP-dependent cotranslational protein targeting to membrane;7S RNA binding;signal recognition particle;intracellular protein transmembrane transport	Molecular Function;Molecular Function;Molecular Function;Cellular Component;Biological Process;Biological Process;Molecular Function;Cellular Component;Biological Process	EC:3.6.1.15	Nucleoside-triphosphate phosphatase
Pfijiensis_643	XP 007923105.1 hypothetical protein MYCFIDRAFT 213895 [Pseudocercospora fijiensis CIRAD86]	ref|XP 007923105.1|uncharacterized protein MYCFIDRAFT 213895 [Pseudocercospora fijiensis CIRAD86]/gb|EME85520.1|hypothetical protein MYCFIDRAFT 213895 [Pseudocercospora fijiensis CIRAD86];gb|KXT04574.1|hypothetical protein AC578 8666 [Pseudocercospora eumusae];gb|KAF7186447.1|High affinity iron permease ftrA [Pseudocercospora fuligena];gb|KXT18465.1|hypothetical protein AC579 2247 [Pseudocercospo…	Plasma membrane iron permease	213895	-	-	-	PredHel=7	366	10	0.0273224	23	16	9	21	13	11	110.954	Yes	Yes	N4X9G3#red vir	Bipolaris maydis	IPR004923;IPR004923	Iron permease FTR1/Fip1/EfeU;Iron permease FTR1/Fip1/EfeU;Iron permease FTR1/Fip1/EfeU;Iron permease FTR1/Fip1/EfeU	WideEffHunter	YFWxC	-	GO:0008121;GO:0022904;GO:0033215;GO:0033573;GO:0034755;GO:0045275;GO:0046872;GO:0061840;GO:1902600	ubiquinol-cytochrome-c reductase activity;respiratory electron transport chain;reductive iron assimilation;high-affinity iron permease complex;iron ion transmembrane transport;respiratory chain complex III;metal ion binding;high-affinity ferrous iron transmembrane transporter activity;proton transmembrane transport	Molecular Function;Biological Process;Biological Process;Cellular Component;Biological Process;Cellular Component;Molecular Function;Molecular Function;Biological Process	EC:1.10;EC:7.1.1.8	Acting on diphenols and related substances as donors;Quinol--cytochrome-c reductase
Pfijiensis_1252	XP 007920360.1 hypothetical protein MYCFIDRAFT 75334 [Pseudocercospora fijiensis CIRAD86]	ref|XP 007920360.1|uncharacterized protein MYCFIDRAFT 75334 [Pseudocercospora fijiensis CIRAD86]/gb|EME87482.1|hypothetical protein MYCFIDRAFT 75334 [Pseudocercospora fijiensis CIRAD86];gb|KAF7184960.1|hypothetical protein HII31 13583 [Pseudocercospora fuligena];gb|KXS93684.1|hypothetical protein AC578 8002 [Pseudocercospora eumusae];gb|KXT11787.1|hypothetical protein AC579 9231 [Pseudocercospora…	extracellular matrix protein	75334	-	-	Signal peptide	PredHel=1	231	0	0	29	40	10	5	14	1	110.673	Yes	Yes	-	-	IPR018466;	Yeast cell wall synthesis Kre9/Knh1-like, N-terminal;Yeast cell wall synthesis Kre9/Knh1-like, N-terminal;Yeast cell wall synthesis Kre9/Knh1-like, N-terminal	WideEffHunter	ToxA	-	GO:0016020	membrane	Cellular Component	-	-
Pfijiensis_1646	XP 007924041.1 glycoside hydrolase family 72 protein [Pseudocercospora fijiensis CIRAD86]	ref|XP 007924041.1|glycoside hydrolase family 72 protein [Pseudocercospora fijiensis CIRAD86]/gb|EME86942.1|glycoside hydrolase family 72 protein [Pseudocercospora fijiensis CIRAD86];gb|KAF7196824.1|1,3-beta-glucanosyltransferase gel1 [Pseudocercospora fuligena];gb|KXT09207.1|hypothetical protein AC579 3497 [Pseudocercospora musae];gb|KXS95072.1|hypothetical protein AC578 9573 [Pseudocercospora e…	1,3-beta-glucanosyltransferase	186956	-	-	Signal peptide	PredHel=0	433	5	0.0115473	39	29	19	19	27	6	110.115	Yes	Yes	G4MV25#unaf patho;loss patho	Magnaporthe oryzae	IPR004886;IPR004886;IPR017853	Glucanosyltransferase;Glucanosyltransferase;Glucanosyltransferase;Glucanosyltransferase;Glucanosyltransferase;Glycoside hydrolase superfamily	WideEffHunter	[LI]xAR	-	GO:0005737;GO:0005886;GO:0009272;GO:0009277;GO:0016740;GO:0016787;GO:0044036;GO:0044038;GO:0044249;GO:0051274	cytoplasm;plasma membrane;fungal-type cell wall biogenesis;fungal-type cell wall;transferase activity;hydrolase activity;cell wall macromolecule metabolic process;cell wall macromolecule biosynthetic process;cellular biosynthetic process;beta-glucan biosynthetic process	Cellular Component;Cellular Component;Biological Process;Cellular Component;Molecular Function;Molecular Function;Biological Process;Biological Process;Biological Process;Biological Process	EC:2;EC:3	Transferases;Hydrolases
Pfijiensis_1242	XP 007926418.1 hypothetical protein MYCFIDRAFT 207690 [Pseudocercospora fijiensis CIRAD86]	ref|XP 007926418.1|uncharacterized protein MYCFIDRAFT 207690 [Pseudocercospora fijiensis CIRAD86]/gb|EME83095.1|hypothetical protein MYCFIDRAFT 207690 [Pseudocercospora fijiensis CIRAD86];gb|KXS96374.1|hypothetical protein AC578 8455 [Pseudocercospora eumusae];gb|KXT14939.1|hypothetical protein AC579 3068 [Pseudocercospora musae];gb|KAF7188026.1|Repressible alkaline phosphatase [Pseudocercospora …	alkaline phosphatase-like protein	207690	-	-	-	PredHel=2	1449	20	0.0138026	136	87	75	57	44	21	109.839	No	No	-	-	IPR001952;IPR017850;IPR001952;IPR001952;IPR018299;IPR001952;IPR017850	Band 7/SPFH domain superfamily;Alkaline phosphatase;Alkaline phosphatase;Alkaline-phosphatase-like, core domain superfamily;Alkaline phosphatase;Alkaline phosphatase;Alkaline phosphatase;Alkaline phosphatase;Alkaline phosphatase;Alkaline phosphatase;Alkaline phosphatase;Alkaline phosphatase;Alkaline phosphatase;Alkaline phosphatase;Alkaline phosphatase;Alkaline phosphatase, active site;Alkaline p…	WideEffHunter	YFWxC,EAR 1	-	GO:0000329;GO:0004035;GO:0016311;GO:0046496;GO:0047386;GO:0106219	fungal-type vacuole membrane;alkaline phosphatase activity;dephosphorylation;nicotinamide nucleotide metabolic process;fructose-2,6-bisphosphate 6-phosphatase activity;zinc ion sensor activity	Cellular Component;Molecular Function;Biological Process;Biological Process;Molecular Function;Molecular Function	EC:3.1.3.23;EC:3.1.3.54;EC:3.1.3.1	Sugar-phosphatase;Fructose-2,6-bisphosphate 6-phosphatase;Alkaline phosphatase
Pfijiensis_383	XP 007927148.1 hypothetical protein MYCFIDRAFT 77725 [Pseudocercospora fijiensis CIRAD86]	ref|XP 007927148.1|uncharacterized protein MYCFIDRAFT 77725 [Pseudocercospora fijiensis CIRAD86]/gb|EME81960.1|hypothetical protein MYCFIDRAFT 77725 [Pseudocercospora fijiensis CIRAD86];gb|KXS99371.1|hypothetical protein AC578 8992 [Pseudocercospora eumusae]/gb|KXS99372.1|hypothetical protein AC578 8992 [Pseudocercospora eumusae]/gb|KXS99373.1|hypothetical protein AC578 8992 [Pseudocercospora eum…	uncharacterized protein MYCFIDRAFT 77725	77725	Yes	Yes	Signal peptide	PredHel=0	216	5	0.0231481	15	14	18	10	7	4	55.5475	Yes	Yes	-	-	-	-	EffHunter	-	-	-	-	-	-	-
Pfijiensis_2305	XP 453850.1 uncharacterized protein KLLA0 D17864g [Kluyveromyces lactis]	gb|EME80501.1|hypothetical protein MYCFIDRAFT 54532 [Pseudocercospora fijiensis CIRAD86];gb|KAH9818534.1|hypothetical protein Tdes44962 MAKER10356, partial [Teratosphaeria destructans];gb|TIB97350.1|hypothetical protein E3Q16 04427 [Wallemia mellicola];gb|KAI5193499.1|hypothetical protein E4T38 09949 [Aureobasidium subglaciale]/gb|KAI5193540.1|hypothetical protein E4T39 08880 [Aureobasidium subgl…	protein tar1	54532	-	-	-	PredHel=0	182	6	0.032967	22	15	11	4	8	0	109.839	Yes	Yes	-	-	IPR044792	Protein TAR1	WideEffHunter	LysM	-	GO:0043457	regulation of cellular respiration	Biological Process	-	-
Pfijiensis_451	XP 007931152.1 hypothetical protein MYCFIDRAFT 178988 [Pseudocercospora fijiensis CIRAD86]	ref|XP 007931152.1|uncharacterized protein MYCFIDRAFT 178988 [Pseudocercospora fijiensis CIRAD86]/gb|EME78903.1|hypothetical protein MYCFIDRAFT 178988 [Pseudocercospora fijiensis CIRAD86];gb|KXT04722.1|hypothetical protein AC579 621 [Pseudocercospora musae];gb|KAF7187518.1|hypothetical protein HII31 11142 [Pseudocercospora fuligena];gb|KXT03393.1|hypothetical protein AC578 3966 [Pseudocercospora …	Putative Zinc finger C2H2-type, AT hook, DNA-binding protein	178988	-	-	-	PredHel=0	1267	5	0.00394633	129	77	102	84	67	11	109.839	Yes	Yes	-	-	IPR013087	Dbl homology (DH) domain superfamily;Dbl homology (DH) domain superfamily;Dbl homology (DH) domain superfamily;Dbl homology (DH) domain superfamily;Dbl homology (DH) domain superfamily;Dbl homology (DH) domain superfamily;Dbl homology (DH) domain superfamily;Dbl homology (DH) domain superfamily;Dbl homology (DH) domain superfamily;Dbl homology (DH) domain superfamily;Dbl homology (DH) domain supe…	WideEffHunter	LysM	-	GO:0003677	DNA binding	Molecular Function	-	-
Pfijiensis_1061	XP 007924042.1 hypothetical protein MYCFIDRAFT 151927 [Pseudocercospora fijiensis CIRAD86]	ref|XP 007924042.1|uncharacterized protein MYCFIDRAFT 151927 [Pseudocercospora fijiensis CIRAD86]/gb|EME86943.1|hypothetical protein MYCFIDRAFT 151927 [Pseudocercospora fijiensis CIRAD86];gb|KAF7196908.1|FAD-dependent monooxygenase BOA8 [Pseudocercospora fuligena];gb|KXT09203.1|hypothetical protein AC579 3514 [Pseudocercospora musae];gb|KXS95079.1|hypothetical protein AC578 9584 [Pseudocercospora…	FAD binding domain protein	151927	-	-	-	PredHel=7	796	11	0.0138191	48	45	29	36	24	21	109.564	Yes	No	D2E9W7#red vir;unaf patho	Alternaria brassicicola	IPR002938;IPR036188;IPR036188	High mobility group box domain superfamily;FAD-binding domain;FAD/NAD(P)-binding domain superfamily;FAD/NAD(P)-binding domain superfamily;FAD/NAD(P)-binding domain superfamily	WideEffHunter	[LI]xAR	-	GO:0004497;GO:0016020;GO:0071949	monooxygenase activity;membrane;FAD binding	Molecular Function;Cellular Component;Molecular Function	EC:1	Oxidoreductases
Pfijiensis_1601	KXT02804.1 hypothetical protein AC578 5396 [Mycosphaerella eumusae]	ref|XP 007921074.1|uncharacterized protein MYCFIDRAFT 148374 [Pseudocercospora fijiensis CIRAD86]/gb|EME87745.1|hypothetical protein MYCFIDRAFT 148374 [Pseudocercospora fijiensis CIRAD86];gb|KXT19039.1|hypothetical protein AC579 8725 [Pseudocercospora musae];gb|KXT02804.1|hypothetical protein AC578 5396 [Pseudocercospora eumusae];emb|SMQ46277.1|unnamed protein product [Zymoseptoria tritici ST99CH…	upf1 regulator of nonsense transcripts	148374	-	-	-	PredHel=0	1092	22	0.0201465	85	52	62	56	53	12	109.564	No	Yes	-	-	IPR027417;IPR027417;IPR041677;IPR041679;IPR018999;IPR040812;IPR045055;IPR018999;IPR047187;IPR040812;IPR018999;IPR027417	Pentatricopeptide repeat;P-loop containing nucleoside triphosphate hydrolase;P-loop containing nucleoside triphosphate hydrolase;P-loop containing nucleoside triphosphate hydrolase;DNA2/NAM7 helicase, helicase domain;DNA2/NAM7 helicase-like, C-terminal;RNA helicase UPF1, Cys/His rich zinc-binding domain;RNA helicase UPF1, 1B domain;RNA helicase UPF1, 1B domain;RNA helicase UPF1, 1B domain;RNA hel…	WideEffHunter	LysM	-	GO:0000184;GO:0003677;GO:0003723;GO:0003724;GO:0004816;GO:0005524;GO:0005737;GO:0006421;GO:0008270;GO:0016887	nuclear-transcribed mRNA catabolic process, nonsense-mediated decay;DNA binding;RNA binding;RNA helicase activity;asparagine-tRNA ligase activity;ATP binding;cytoplasm;asparaginyl-tRNA aminoacylation;zinc ion binding;ATP hydrolysis activity	Biological Process;Molecular Function;Molecular Function;Molecular Function;Molecular Function;Molecular Function;Cellular Component;Biological Process;Molecular Function;Molecular Function	EC:3.6.4.13;EC:6.1.1.22;EC:3.6.1.15	RNA helicase;Asparagine--tRNA ligase;Nucleoside-triphosphate phosphatase
Pfijiensis_1770	XP 007924280.1 hypothetical protein MYCFIDRAFT 53074 [Pseudocercospora fijiensis CIRAD86]	ref|XP 007924280.1|uncharacterized protein MYCFIDRAFT 53074 [Pseudocercospora fijiensis CIRAD86]/gb|EME84805.1|hypothetical protein MYCFIDRAFT 53074 [Pseudocercospora fijiensis CIRAD86];gb|KAF7185530.1|CTP synthase [Pseudocercospora fuligena];gb|KXS95313.1|hypothetical protein AC578 10474 [Pseudocercospora eumusae];gb|KXT14157.1|hypothetical protein AC579 9246 [Pseudocercospora musae];ref|XP 0336…	CTP synthase	53074	-	-	-	PredHel=1	571	10	0.0175131	24	29	28	32	26	9	109.29	Yes	Yes	-	-	IPR029062;IPR027417;IPR004468;IPR017456;IPR017926;IPR004468;IPR017456;IPR033828;IPR027417;IPR029062	Class I glutamine amidotransferase-like;P-loop containing nucleoside triphosphate hydrolase;CTP synthase;CTP synthase, N-terminal;Glutamine amidotransferase;CTP synthase;CTP synthase;CTP synthase, N-terminal;CTP synthase GATase domain;P-loop containing nucleoside triphosphate hydrolase;Class I glutamine amidotransferase-like	WideEffHunter	LysM	-	GO:0003883;GO:0005524;GO:0005737;GO:0006206;GO:0006541;GO:0016020;GO:0042802;GO:0044210;GO:0097268	CTP synthase activity;ATP binding;cytoplasm;pyrimidine nucleobase metabolic process;glutamine metabolic process;membrane;identical protein binding;'de novo' CTP biosynthetic process;cytoophidium	Molecular Function;Molecular Function;Cellular Component;Biological Process;Biological Process;Cellular Component;Molecular Function;Biological Process;Cellular Component	EC:6.3.4.2	CTP synthase (glutamine hydrolyzing)
Pfijiensis_2026	XP 007928397.1 hypothetical protein MYCFIDRAFT 204193 [Pseudocercospora fijiensis CIRAD86]	ref|XP 007928397.1|uncharacterized protein MYCFIDRAFT 204193 [Pseudocercospora fijiensis CIRAD86]/gb|EME81123.1|hypothetical protein MYCFIDRAFT 204193 [Pseudocercospora fijiensis CIRAD86];gb|KAF7185759.1|hypothetical protein HII31 12861 [Pseudocercospora fuligena];gb|KXT02076.1|hypothetical protein AC578 6670 [Pseudocercospora eumusae];gb|KXT08440.1|hypothetical protein AC579 3792 [Pseudocercospo…	putative leucine-rich repeat domain superfamily	204193	-	-	-	PredHel=0	843	7	0.00830368	64	48	59	27	29	7	109.29	Yes	No	-	-	IPR032675;	Leucine-rich repeat domain superfamily;Leucine-rich repeat domain superfamily;Leucine-rich repeat domain superfamily;Leucine-rich repeat domain superfamily;Leucine-rich repeat domain superfamily	WideEffHunter	[LI]xAR	-	-	-	-	-	-
Pfijiensis_1146	XP 007926548.1 hypothetical protein MYCFIDRAFT 116328, partial [Pseudocercospora fijiensis CIRAD86]	ref|XP 007926548.1|uncharacterized protein MYCFIDRAFT 116328, partial [Pseudocercospora fijiensis CIRAD86]/gb|EME83266.1|hypothetical protein MYCFIDRAFT 116328, partial [Pseudocercospora fijiensis CIRAD86];gb|KAF7188448.1|putative RNA helicase SDE3 [Pseudocercospora fuligena];gb|KXT05844.1|hypothetical protein AC578 1035 [Pseudocercospora eumusae];gb|KXT13835.1|hypothetical protein AC579 32 [Pseu…	P-loop containing nucleoside triphosphate hydrolase protein	116328	-	-	-	PredHel=0	502	8	0.0159363	28	27	40	20	17	5	108.746	Yes	No	-	-	IPR041679;IPR041677;IPR027417;IPR027417;IPR045055;IPR047187;IPR027417	DNA2/NAM7 helicase-like, C-terminal;DNA2/NAM7 helicase, helicase domain;P-loop containing nucleoside triphosphate hydrolase;P-loop containing nucleoside triphosphate hydrolase;DNA2/NAM7-like helicase;Upf1-like, C-terminal helicase domain;P-loop containing nucleoside triphosphate hydrolase	WideEffHunter	YFWxC	-	GO:0003723;GO:0005829;GO:0032574;GO:0035194;GO:0043186	RNA binding;cytosol;5'-3' RNA helicase activity;ncRNA-mediated post-transcriptional gene silencing;P granule	Molecular Function;Cellular Component;Molecular Function;Biological Process;Cellular Component	EC:3.6.4.13	RNA helicase
Pfijiensis_1658	XP 007930044.1 hypothetical protein MYCFIDRAFT 156582 [Pseudocercospora fijiensis CIRAD86]	ref|XP 007930044.1|uncharacterized protein MYCFIDRAFT 156582 [Pseudocercospora fijiensis CIRAD86]/gb|EME79286.1|hypothetical protein MYCFIDRAFT 156582 [Pseudocercospora fijiensis CIRAD86];gb|KAF7192544.1|hypothetical protein HII31 06135 [Pseudocercospora fuligena];gb|KXT15436.1|hypothetical protein AC579 10614 [Pseudocercospora musae];gb|KXT07677.1|hypothetical protein AC578 10200 [Pseudocercospo…	uncharacterized protein MYCFIDRAFT 156582	156582	-	-	-	PredHel=4	426	1	0.00234742	46	28	33	14	15	9	108.476	Yes	No	-	-	IPR018819;IPR018819	Nur1/Mug154;Nur1/Mug154;Nur1/Mug154;Nur1/Mug154;Nur1/Mug154;Nur1/Mug154	WideEffHunter	EAR 1	-	GO:0006259;GO:0016020;GO:0051276;GO:0140014;GO:1901990	DNA metabolic process;membrane;chromosome organization;mitotic nuclear division;regulation of mitotic cell cycle phase transition	Biological Process;Cellular Component;Biological Process;Biological Process;Biological Process	-	-
Pfijiensis_1073	XP 007922741.1 hypothetical protein MYCFIDRAFT 72600 [Pseudocercospora fijiensis CIRAD86]	ref|XP 007922741.1|uncharacterized protein MYCFIDRAFT 72600 [Pseudocercospora fijiensis CIRAD86]/gb|EME86392.1|hypothetical protein MYCFIDRAFT 72600 [Pseudocercospora fijiensis CIRAD86]/gb|KXT14203.1|hypothetical protein AC579 7559 [Pseudocercospora musae];ref|XP 016763484.1|GTP-binding protein ypt1 [Sphaerulina musiva SO2202]/ref|XP 023458039.1|GTP-binding protein ypt1 [Cercospora beticola]/gb|E…	small GTP-binding protein	72600	-	-	-	PredHel=0	201	4	0.0199005	14	16	3	14	11	2	107.94	Yes	Yes	Q96VL3#red vir	Colletotrichum lindemuthianum	IPR027417;IPR001806;IPR005225;IPR001806;IPR027417	RmlC-like cupin domain superfamily;P-loop containing nucleoside triphosphate hydrolase;Small GTPase;Small GTP-binding protein domain;Small GTP-binding protein domain;Small GTPase;Small GTPase;Small GTPase;Small GTPase;P-loop containing nucleoside triphosphate hydrolase	WideEffHunter	LysM	-	GO:0003924;GO:0005525	GTPase activity;GTP binding	Molecular Function;Molecular Function	EC:3.6.1.15	Nucleoside-triphosphate phosphatase
Pfijiensis_750	XP 007920995.1 hypothetical protein MYCFIDRAFT 212956 [Pseudocercospora fijiensis CIRAD86]	ref|XP 007920995.1|uncharacterized protein MYCFIDRAFT 212956 [Pseudocercospora fijiensis CIRAD86]/gb|EME87611.1|hypothetical protein MYCFIDRAFT 212956 [Pseudocercospora fijiensis CIRAD86];gb|KAF7193974.1|hypothetical protein HII31 04656 [Pseudocercospora fuligena];gb|KAF7194013.1|Lysine-specific demethylase JMJ30 [Pseudocercospora fuligena];gb|KXT00703.1|hypothetical protein AC578 8236 [Pseudocer…	Clavaminate synthase-like protein	212956	-	-	-	PredHel=1	559	14	0.0250447	50	39	38	22	25	14	107.94	Yes	Yes	-	-	IPR041667;IPR003347;	Cupin-like domain 8;Cupin-like domain 8;Cupin-like domain 8;Cupin-like domain 8;Cupin-like domain 8;Cupin-like domain 8;Cupin-like domain 8;JmjC domain;JmjC domain	WideEffHunter	LysM	-	GO:0008168;GO:0016020;GO:0016491;GO:0032259	methyltransferase activity;membrane;oxidoreductase activity;methylation	Molecular Function;Cellular Component;Molecular Function;Biological Process	EC:1;EC:2.1.1	Oxidoreductases;Transferring one-carbon groups
Pfijiensis_938	XP 007923682.1 hypothetical protein MYCFIDRAFT 194462 [Pseudocercospora fijiensis CIRAD86]	ref|XP 007923682.1|uncharacterized protein MYCFIDRAFT 194462 [Pseudocercospora fijiensis CIRAD86]/gb|EME86387.1|hypothetical protein MYCFIDRAFT 194462 [Pseudocercospora fijiensis CIRAD86];gb|KAF7189057.1|GATA type zinc finger protein asd-4 [Pseudocercospora fuligena];gb|KXT06707.1|hypothetical protein AC578 8532 [Pseudocercospora eumusae];gb|KXT14238.1|hypothetical protein AC579 7561 [Pseudocerco…	putative Zinc finger, GATA-type, Zinc finger, NHR/GATA-type, transcription factor GATA	194462	-	-	-	PredHel=0	306	4	0.0130719	36	18	22	11	20	1	107.94	Yes	Yes	E9EB17#red vir	Colletotrichum gloeosporioides	IPR000679;IPR000679;IPR013088;IPR039355;IPR000679;IPR000679;IPR000679;	Glycoside hydrolase family 3 C-terminal domain superfamily;Glycoside hydrolase family 3 C-terminal domain superfamily;Zinc finger, GATA-type;Zinc finger, GATA-type;Zinc finger, NHR/GATA-type;Zinc finger, NHR/GATA-type;Zinc finger, NHR/GATA-type;Zinc finger, NHR/GATA-type;Zinc finger, NHR/GATA-type;Zinc finger, NHR/GATA-type;Zinc finger, NHR/GATA-type;Transcription factor GATA;Zinc finger, GATA-ty…	WideEffHunter	EAR 1	-	GO:0000122;GO:0000978;GO:0000981;GO:0008270;GO:0045944	negative regulation of transcription by RNA polymerase II;RNA polymerase II cis-regulatory region sequence-specific DNA binding;DNA-binding transcription factor activity, RNA polymerase II-specific;zinc ion binding;positive regulation of transcription by RNA polymerase II	Biological Process;Molecular Function;Molecular Function;Molecular Function;Biological Process	-	-
Pfijiensis_2099	XP 007929499.1 hypothetical protein MYCFIDRAFT 177545 [Pseudocercospora fijiensis CIRAD86]	ref|XP 007929499.1|uncharacterized protein MYCFIDRAFT 177545 [Pseudocercospora fijiensis CIRAD86]/gb|EME80613.1|hypothetical protein MYCFIDRAFT 177545 [Pseudocercospora fijiensis CIRAD86];gb|KAF7192081.1|hypothetical protein HII31 06467 [Pseudocercospora fuligena];gb|KXT14579.1|hypothetical protein AC579 9099 [Pseudocercospora musae];ref|XP 047761296.1|uncharacterized protein CLAFUR5 05193 [Fulvi…	uncharacterized protein MYCFIDRAFT 177545	177545	-	-	-	PredHel=0	1158	30	0.0259067	98	72	85	62	20	9	107.674	No	No	-	-	-	-	WideEffHunter	RXLR	-	-	-	-	-	-
Pfijiensis_541	XP 007922588.1 hypothetical protein MYCFIDRAFT 53968 [Pseudocercospora fijiensis CIRAD86]	ref|XP 007922588.1|uncharacterized protein MYCFIDRAFT 53968 [Pseudocercospora fijiensis CIRAD86]/gb|EME86297.1|hypothetical protein MYCFIDRAFT 53968 [Pseudocercospora fijiensis CIRAD86];gb|KXT06664.1|hypothetical protein AC578 8595 [Pseudocercospora eumusae];gb|KAF7194066.1|Heat shock protein hsp98 [Pseudocercospora fuligena];gb|KXT16283.1|hypothetical protein AC579 463 [Pseudocercospora musae];r…	Heat shock protein	53968	-	-	-	PredHel=0	913	6	0.00657174	51	39	38	52	27	1	107.542	No	No	K3W1P7#red vir	Fusarium pseudograminearum	IPR001270;IPR036628;IPR003959;IPR027417;IPR041546;IPR027417;IPR019489;IPR003959;IPR004176;IPR027417;IPR028299;IPR018368;IPR004176;IPR027417;IPR027417;IPR036628	Vps71/ZNHIT1;Vps71/ZNHIT1;ClpA/B family;Clp, N-terminal domain superfamily;ATPase, AAA-type, core;ATPase, AAA-type, core;P-loop containing nucleoside triphosphate hydrolase;ClpA/ClpB, AAA lid domain;P-loop containing nucleoside triphosphate hydrolase;Clp ATPase, C-terminal;ATPase, AAA-type, core;Clp, repeat (R) domain;P-loop containing nucleoside triphosphate hydrolase;P-loop containing nucleosid…	WideEffHunter	EAR 1	-	GO:0004672;GO:0005524;GO:0005829;GO:0006468;GO:0006508;GO:0008233;GO:0015095;GO:0016020;GO:0016887;GO:0042026;GO:0043335;GO:0051787;GO:0070370;GO:0071218;GO:0140453;GO:0140602;GO:1903830	protein kinase activity;ATP binding;cytosol;protein phosphorylation;proteolysis;peptidase activity;magnesium ion transmembrane transporter activity;membrane;ATP hydrolysis activity;protein refolding;protein unfolding;misfolded protein binding;cellular heat acclimation;cellular response to misfolded protein;protein aggregate center;nucleolar ring;magnesium ion transmembrane transport	Molecular Function;Molecular Function;Cellular Component;Biological Process;Biological Process;Molecular Function;Molecular Function;Cellular Component;Molecular Function;Biological Process;Biological Process;Molecular Function;Biological Process;Biological Process;Cellular Component;Cellular Component;Biological Process	EC:2.7.1;EC:3.4;EC:3.6.1.15	Transferring phosphorus-containing groups;Acting on peptide bonds (peptidases);Nucleoside-triphosphate phosphatase
Pfijiensis_58	XP 007929241.1 hypothetical protein MYCFIDRAFT 86816 [Pseudocercospora fijiensis CIRAD86]	ref|XP 007929241.1|uncharacterized protein MYCFIDRAFT 86816 [Pseudocercospora fijiensis CIRAD86]/gb|EME80229.1|hypothetical protein MYCFIDRAFT 86816 [Pseudocercospora fijiensis CIRAD86];gb|KXT07717.1|hypothetical protein AC579 7853 [Pseudocercospora musae];gb|KXT06341.1|hypothetical protein AC578 9147 [Pseudocercospora eumusae];gb|KAF7188291.1|Urea active transporter [Pseudocercospora fuligena];g…	SSS family solute:Na+ symporter	86816	-	-	-	PredHel=15	680	2	0.00294118	59	47	23	20	19	15	107.41	Yes	Yes	-	-	IPR001734;IPR038377;IPR031155;IPR001734;	Sodium/solute symporter;Sodium/glucose symporter superfamily;Urea active transporter;Sodium/solute symporter;Sodium/solute symporter	WideEffHunter	LysM	-	GO:0003677;GO:0005886;GO:0006351;GO:0008270;GO:0015204;GO:0071918	DNA binding;plasma membrane;DNA-templated transcription;zinc ion binding;urea transmembrane transporter activity;urea transmembrane transport	Molecular Function;Cellular Component;Biological Process;Molecular Function;Molecular Function;Biological Process	-	-
Pfijiensis_1466	XP 007924047.1 hypothetical protein MYCFIDRAFT 186963 [Pseudocercospora fijiensis CIRAD86]	ref|XP 007924047.1|uncharacterized protein MYCFIDRAFT 186963 [Pseudocercospora fijiensis CIRAD86]/gb|EME86951.1|hypothetical protein MYCFIDRAFT 186963 [Pseudocercospora fijiensis CIRAD86];gb|KXS97258.1|hypothetical protein AC578 33 [Pseudocercospora eumusae];gb|KAF7196938.1|putative phosphatidate cytidylyltransferase [Pseudocercospora fuligena];ref|XP 033660489.1|uncharacterized protein M409DRAFT…	phosphatidate cytidylyltransferase	186963	-	-	-	PredHel=7	468	6	0.0128205	28	35	20	24	18	7	107.147	Yes	Yes	Q4WJ71#lethal	Aspergillus fumigatus	IPR016720;IPR016720;IPR000374	Peptidase S8/S53 domain superfamily;Phosphatidate cytidylyltransferase, eukaryota;Phosphatidate cytidylyltransferase, eukaryota;Phosphatidate cytidylyltransferase, eukaryota;Phosphatidate cytidylyltransferase	WideEffHunter	RXLR	-	GO:0000105;GO:0004605;GO:0005773;GO:0005789;GO:0005886;GO:0005978;GO:0006065;GO:0006096;GO:0006119;GO:0006189;GO:0006226;GO:0006414;GO:0006545;GO:0006658;GO:0006782;GO:0009089;GO:0009099;GO:0009102;GO:0009231;GO:0009423;GO:0015940;GO:0016024;GO:0019509;GO:0035999;GO:0044210;GO:0045490;GO:0046488;GO:0070319	histidine biosynthetic process;phosphatidate cytidylyltransferase activity;vacuole;endoplasmic reticulum membrane;plasma membrane;glycogen biosynthetic process;UDP-glucuronate biosynthetic process;glycolytic process;oxidative phosphorylation;'de novo' IMP biosynthetic process;dUMP biosynthetic process;translational elongation;glycine biosynthetic process;phosphatidylserine metabolic process;proto…	Biological Process;Molecular Function;Cellular Component;Cellular Component;Cellular Component;Biological Process;Biological Process;Biological Process;Biological Process;Biological Process;Biological Process;Biological Process;Biological Process;Biological Process;Biological Process;Biological Process;Biological Process;Biological Process;Biological Process;Biological Process;Biological Process;…	EC:2.7.7.41	Phosphatidate cytidylyltransferase
Pfijiensis_1546	XP 007930481.1 hypothetical protein MYCFIDRAFT 30809 [Pseudocercospora fijiensis CIRAD86]	ref|XP 007930481.1|uncharacterized protein MYCFIDRAFT 30809 [Pseudocercospora fijiensis CIRAD86]/gb|EME78618.1|hypothetical protein MYCFIDRAFT 30809 [Pseudocercospora fijiensis CIRAD86];gb|KXT13310.1|hypothetical protein AC579 7222 [Pseudocercospora musae];gb|KAF7196628.1|Pre-mRNA-splicing factor cef1 [Pseudocercospora fuligena];gb|KXT03287.1|hypothetical protein AC578 4810 [Pseudocercospora eumu…	Pre-mRNA-splicing factor	30809	-	-	-	PredHel=0	772	2	0.00259067	40	36	33	57	21	8	107.147	Yes	Yes	I1RZG7#unaf patho	Fusarium graminearum	IPR021786;IPR047242;IPR001005;IPR017930;IPR017930;IPR001005;IPR047240;IPR001005;IPR009057	ACP-like superfamily;ACP-like superfamily;ACP-like superfamily;ACP-like superfamily;Pre-mRNA splicing factor component Cdc5p/Cef1, C-terminal;Pre-mRNA splicing factor component Cdc5p/Cef1, C-terminal;Pre-mRNA splicing factor component Cdc5p/Cef1, C-terminal;Pre-mRNA splicing factor component Cdc5p/Cef1, C-terminal;Pre-mRNA splicing factor component Cdc5p/Cef1, C-terminal;Pre-mRNA splicing factor …	WideEffHunter	[LI]xAR	-	GO:0000398;GO:0000974;GO:0003677;GO:0003887;GO:0005681;GO:0006270;GO:0006276;GO:0016020;GO:0051301;GO:0071897	mRNA splicing, via spliceosome;Prp19 complex;DNA binding;DNA-directed DNA polymerase activity;spliceosomal complex;DNA replication initiation;plasmid maintenance;membrane;cell division;DNA biosynthetic process	Biological Process;Cellular Component;Molecular Function;Molecular Function;Cellular Component;Biological Process;Biological Process;Cellular Component;Biological Process;Biological Process	EC:2.7.7.7	DNA-directed DNA polymerase
Pfijiensis_1209	XP 007925628.1 hypothetical protein MYCFIDRAFT 187862 [Pseudocercospora fijiensis CIRAD86]	ref|XP 007925628.1|uncharacterized protein MYCFIDRAFT 187862 [Pseudocercospora fijiensis CIRAD86]/gb|EME85164.1|hypothetical protein MYCFIDRAFT 187862 [Pseudocercospora fijiensis CIRAD86];gb|KAF7197533.1|putative 1-acyl-sn-glycerol-3-phosphate acyltransferase [Pseudocercospora fuligena];gb|KXS97754.1|hypothetical protein AC578 3203 [Pseudocercospora eumusae];gb|KXT11298.1|hypothetical protein AC5…	1-acylglycerol-3-phosphate O	187862	-	-	-	PredHel=1	301	4	0.013289	20	19	14	22	9	5	106.885	Yes	Yes	E9F1A7#red vir	Metarhizium robertsii	IPR004552;IPR002123;	1-acyl-sn-glycerol-3-phosphate acyltransferase;Phospholipid/glycerol acyltransferase;Phospholipid/glycerol acyltransferase;Phospholipid/glycerol acyltransferase;Phospholipid/glycerol acyltransferase	WideEffHunter	YFWxC	-	GO:0003841;GO:0005773;GO:0005783;GO:0005811;GO:0005886;GO:0046474	1-acylglycerol-3-phosphate O-acyltransferase activity;vacuole;endoplasmic reticulum;lipid droplet;plasma membrane;glycerophospholipid biosynthetic process	Molecular Function;Cellular Component;Cellular Component;Cellular Component;Cellular Component;Biological Process	EC:2.3.1.51	1-acylglycerol-3-phosphate O-acyltransferase
Pfijiensis_845	XP 007924433.1 hypothetical protein MYCFIDRAFT 84097 [Pseudocercospora fijiensis CIRAD86]	ref|XP 007924433.1|uncharacterized protein MYCFIDRAFT 84097 [Pseudocercospora fijiensis CIRAD86]/gb|EME83789.1|hypothetical protein MYCFIDRAFT 84097 [Pseudocercospora fijiensis CIRAD86];gb|KAF7188898.1|Nuclear distribution protein PAC1 [Pseudocercospora fuligena];gb|KXT02657.1|hypothetical protein AC578 1146 [Pseudocercospora eumusae];ref|XP 033666214.1|uncharacterized protein M409DRAFT 67194 [Za…	Nuclear distribution protein	84097	-	-	-	PredHel=0	460	14	0.0304348	43	33	19	27	11	11	106.885	Yes	No	G4MUR7#loss patho	Magnaporthe oryzae	IPR020472;IPR015943;IPR001680;IPR017252;IPR019775;IPR019775;IPR017252;IPR001680;IPR001680;IPR001680;IPR001680;IPR001680;IPR037190;IPR036322	SNARE;G-protein beta WD-40 repeat;WD40/YVTN repeat-like-containing domain superfamily;WD40 repeat;Dynein regulator LIS1;Dynein regulator LIS1;Dynein regulator LIS1;WD40 repeat, conserved site;WD40 repeat, conserved site;Dynein regulator LIS1;WD40 repeat;WD40 repeat;WD40 repeat;WD40 repeat;WD40 repeat;WD40 repeat;WD40 repeat;WD40 repeat;WD40 repeat;WD40 repeat;WD40 repeat;LIS1, N-terminal;WD40-rep…	WideEffHunter	PDI	-	GO:0000132;GO:0000776;GO:0000922;GO:0005635;GO:0005773;GO:0005875;GO:0005881;GO:0005886;GO:0007097;GO:0008017;GO:0009279;GO:0015288;GO:0031023;GO:0034220;GO:0047496;GO:0051012;GO:0051301;GO:0070840;GO:0140014	establishment of mitotic spindle orientation;kinetochore;spindle pole;nuclear envelope;vacuole;microtubule associated complex;cytoplasmic microtubule;plasma membrane;nuclear migration;microtubule binding;cell outer membrane;porin activity;microtubule organizing center organization;monoatomic ion transmembrane transport;vesicle transport along microtubule;microtubule sliding;cell division;dynein c…	Biological Process;Cellular Component;Cellular Component;Cellular Component;Cellular Component;Cellular Component;Cellular Component;Cellular Component;Biological Process;Molecular Function;Cellular Component;Molecular Function;Biological Process;Biological Process;Biological Process;Biological Process;Biological Process;Molecular Function;Biological Process	-	-
Pfijiensis_940	XP 007922258.1 hypothetical protein MYCFIDRAFT 128992 [Pseudocercospora fijiensis CIRAD86]	ref|XP 007922258.1|uncharacterized protein MYCFIDRAFT 128992 [Pseudocercospora fijiensis CIRAD86]/gb|EME89752.1|hypothetical protein MYCFIDRAFT 128992 [Pseudocercospora fijiensis CIRAD86];gb|KAF7189666.1|Nicotinamide riboside kinase [Pseudocercospora fuligena];gb|KXT10826.1|hypothetical protein AC579 1944 [Pseudocercospora musae];gb|KXS96518.1|hypothetical protein AC578 5827 [Pseudocercospora eum…	P-loop containing nucleoside triphosphate hydrolase protein	128992	-	-	-	PredHel=0	231	2	0.00865801	16	9	12	15	7	4	106.885	Yes	Yes	-	-	IPR027417;IPR027417	Chloroperoxidase-like superfamily;P-loop containing nucleoside triphosphate hydrolase;P-loop containing nucleoside triphosphate hydrolase;P-loop containing nucleoside triphosphate hydrolase;P-loop containing nucleoside triphosphate hydrolase	WideEffHunter	YFWxC	-	GO:0005737;GO:0016310;GO:0034356;GO:0050262	cytoplasm;phosphorylation;NAD biosynthesis via nicotinamide riboside salvage pathway;ribosylnicotinamide kinase activity	Cellular Component;Biological Process;Biological Process;Molecular Function	EC:2.7.1.22	Ribosylnicotinamide kinase
Pfijiensis_1437	XP 007921944.1 hypothetical protein MYCFIDRAFT 149818 [Pseudocercospora fijiensis CIRAD86]	gb|KAF7191238.1|Ribosome biogenesis protein nsa2 [Pseudocercospora fuligena];ref|XP 007921944.1|uncharacterized protein MYCFIDRAFT 149818 [Pseudocercospora fijiensis CIRAD86]/gb|EME89228.1|hypothetical protein MYCFIDRAFT 149818 [Pseudocercospora fijiensis CIRAD86];gb|EME49783.1|hypothetical protein DOTSEDRAFT 68530 [Dothistroma septosporum NZE10];ref|XP 016764735.1|ribosomal protein S8e [Sphaerul…	Ribosome biogenesis protein nsa2	149818	-	-	-	PredHel=0	257	2	0.0077821	11	15	14	34	18	3	106.624	Yes	Yes	-	-	IPR022309;IPR039411;IPR039411	Ribosomal protein S8e/ribosomal biogenesis NSA2;Ribosomal protein S8e/ribosomal biogenesis NSA2;Ribosomal protein S8e/ribosomal biogenesis NSA2;Ribosomal protein S8e/ribosomal biogenesis NSA2;Ribosomal protein S8e/ribosomal biogenesis NSA2;Ribosomal protein S8e/ribosomal biogenesis NSA2;Ribosomal biogenesis NSA2 family;Ribosomal biogenesis NSA2 family	WideEffHunter	RXLR	-	GO:0000463;GO:0000466;GO:0005730;GO:0005840;GO:0016020;GO:0030687	maturation of LSU-rRNA from tricistronic rRNA transcript (SSU-rRNA, 5.8S rRNA, LSU-rRNA);maturation of 5.8S rRNA from tricistronic rRNA transcript (SSU-rRNA, 5.8S rRNA, LSU-rRNA);nucleolus;ribosome;membrane;preribosome, large subunit precursor	Biological Process;Biological Process;Cellular Component;Cellular Component;Cellular Component;Cellular Component	-	-
Pfijiensis_1492	XP 007920001.1 hypothetical protein MYCFIDRAFT 47812 [Pseudocercospora fijiensis CIRAD86]	ref|XP 007920001.1|uncharacterized protein MYCFIDRAFT 47812 [Pseudocercospora fijiensis CIRAD86]/gb|EME87369.1|hypothetical protein MYCFIDRAFT 47812 [Pseudocercospora fijiensis CIRAD86];gb|KAF7187393.1|13 kDa ribonucleoprotein-associated protein [Pseudocercospora fuligena];gb|KXT18845.1|hypothetical protein AC579 3518 [Pseudocercospora musae];gb|KXT04294.1|hypothetical protein AC578 7965 [Pseudoc…	13 kDa ribonucleoprotein-associated protein	47812	-	-	-	PredHel=0	124	3	0.0241935	11	7	5	7	6	1	106.365	Yes	Yes	-	-	IPR018492;IPR002415;IPR029064;IPR004038;IPR029064	Phosphoenolpyruvate carboxykinase, N-terminal;Ribosomal protein L7Ae/L8/Nhp2 family;H/ACA ribonucleoprotein complex, subunit Nhp2-like;50S ribosomal protein L30e-like;Ribosomal protein L7Ae/L30e/S12e/Gadd45;Ribosomal protein L7Ae/L30e/S12e/Gadd45;50S ribosomal protein L30e-like	WideEffHunter	EAR 1	-	GO:0000398;GO:0003723;GO:0005682;GO:0005687;GO:0005688;GO:0005732;GO:0005840;GO:0016020;GO:0030490;GO:0032040;GO:0034455;GO:0046540;GO:0071011;GO:0120115	mRNA splicing, via spliceosome;RNA binding;U5 snRNP;U4 snRNP;U6 snRNP;sno(s)RNA-containing ribonucleoprotein complex;ribosome;membrane;maturation of SSU-rRNA;small-subunit processome;t-UTP complex;U4/U6 x U5 tri-snRNP complex;precatalytic spliceosome;Lsm2-8 complex	Biological Process;Molecular Function;Cellular Component;Cellular Component;Cellular Component;Cellular Component;Cellular Component;Cellular Component;Biological Process;Cellular Component;Cellular Component;Cellular Component;Cellular Component;Cellular Component	-	-
Pfijiensis_1450	XP 007922443.1 uncharacterized protein MYCFIDRAFT 40745, partial [Pseudocercospora fijiensis CIRAD86]	ref|XP 007922443.1|uncharacterized protein MYCFIDRAFT 40745, partial [Pseudocercospora fijiensis CIRAD86]/gb|EME85771.1|hypothetical protein MYCFIDRAFT 40745, partial [Pseudocercospora fijiensis CIRAD86];gb|KAF7186058.1|DNA-directed RNA polymerase III subunit RPC2 [Pseudocercospora fuligena];gb|KXT05991.1|hypothetical protein AC578 368 [Pseudocercospora eumusae];gb|KAF2213091.1|hypothetical prote…	DNA-directed RNA polymerase III subunit	40745	-	-	-	PredHel=3	1132	17	0.0150177	69	62	51	75	41	6	106.106	Yes	Yes	-	-	IPR014724;IPR007120;IPR037034;IPR007641;IPR007644;IPR007645;IPR007646;IPR007642;IPR007647;IPR037033;IPR015712;IPR007121;IPR015712;	RNA polymerase Rpb2, OB-fold;RNA polymerase Rpb2, OB-fold;DNA-directed RNA polymerase, subunit 2, hybrid-binding domain;DNA-directed RNA polymerase, subunit 2, hybrid-binding domain;RNA polymerase Rpb2, domain 2 superfamily;RNA polymerase Rpb2, domain 7;RNA polymerase, beta subunit, protrusion;RNA polymerase Rpb2, domain 3;RNA polymerase Rpb2, domain 4;RNA polymerase Rpb2, domain 2;RNA polymerase…	WideEffHunter	RXLR	-	GO:0000785;GO:0001056;GO:0003677;GO:0005666;GO:0006384;GO:0006386;GO:0016020;GO:0032549;GO:0042797;GO:0046872	chromatin;RNA polymerase III activity;DNA binding;RNA polymerase III complex;transcription initiation at RNA polymerase III promoter;termination of RNA polymerase III transcription;membrane;ribonucleoside binding;tRNA transcription by RNA polymerase III;metal ion binding	Cellular Component;Molecular Function;Molecular Function;Cellular Component;Biological Process;Biological Process;Cellular Component;Molecular Function;Biological Process;Molecular Function	EC:2.7.7.6	DNA-directed RNA polymerase
Pfijiensis_310	XP 007925260.1 hypothetical protein MYCFIDRAFT 203102 [Pseudocercospora fijiensis CIRAD86]	ref|XP 007925260.1|uncharacterized protein MYCFIDRAFT 203102 [Pseudocercospora fijiensis CIRAD86]/gb|EME84636.1|hypothetical protein MYCFIDRAFT 203102 [Pseudocercospora fijiensis CIRAD86];gb|KXT00127.1|hypothetical protein AC578 3278 [Pseudocercospora eumusae];gb|KAF7196321.1|hypothetical protein HII31 02388, partial [Pseudocercospora fuligena];gb|KXT11085.1|hypothetical protein AC579 8554 [Pseud…	Fungal specific transcription factor domain	203102	-	-	-	PredHel=0	792	19	0.0239899	69	40	62	24	23	14	106.106	Yes	No	-	-	IPR036864;IPR001138;IPR001138;IPR001138;IPR001138;IPR036864	Zn(2)-C6 fungal-type DNA-binding domain superfamily;Zn(2)Cys(6) fungal-type DNA-binding domain;Zn(2)Cys(6) fungal-type DNA-binding domain;Zn(2)Cys(6) fungal-type DNA-binding domain;Zn(2)Cys(6) fungal-type DNA-binding domain;Zn(2)Cys(6) fungal-type DNA-binding domain;Zn(2)Cys(6) fungal-type DNA-binding domain;Zn(2)Cys(6) fungal-type DNA-binding domain;Zn(2)Cys(6) fungal-type DNA-binding domain;Zn(…	WideEffHunter	YFWxC	-	GO:0000981;GO:0003677;GO:0005634;GO:0006357;GO:0008270;GO:0016020	DNA-binding transcription factor activity, RNA polymerase II-specific;DNA binding;nucleus;regulation of transcription by RNA polymerase II;zinc ion binding;membrane	Molecular Function;Molecular Function;Cellular Component;Biological Process;Molecular Function;Cellular Component	-	-
Pfijiensis_1142	XP 007925783.1 hypothetical protein MYCFIDRAFT 38913 [Pseudocercospora fijiensis CIRAD86]	ref|XP 007925783.1|uncharacterized protein MYCFIDRAFT 38913 [Pseudocercospora fijiensis CIRAD86]/gb|EME83394.1|hypothetical protein MYCFIDRAFT 38913 [Pseudocercospora fijiensis CIRAD86];gb|KXT00918.1|hypothetical protein AC578 5692 [Pseudocercospora eumusae];gb|KXT16616.1|hypothetical protein AC579 6672 [Pseudocercospora musae];gb|KAF7188508.1|putative 4-hydroxy-2-oxoglutarate aldolase, mitochond…	aldolase	38913	-	-	-	PredHel=0	340	3	0.00882353	12	19	25	23	7	5	105.594	Yes	Yes	-	-	IPR002220;IPR002220;IPR013785;IPR002220;IPR020624;	DapA-like;DapA-like;Aldolase-type TIM barrel;DapA-like;Schiff base-forming aldolase, conserved site;Schiff base-forming aldolase, conserved site;Schiff base-forming aldolase, conserved site	WideEffHunter	Crinkler	-	GO:0016836	hydro-lyase activity	Molecular Function	EC:4.2.1	Carbon-oxygen lyases
Pfijiensis_1281	XP 007921362.1 hypothetical protein MYCFIDRAFT 209749 [Pseudocercospora fijiensis CIRAD86]	ref|XP 007921362.1|uncharacterized protein MYCFIDRAFT 209749 [Pseudocercospora fijiensis CIRAD86]/gb|EME88237.1|hypothetical protein MYCFIDRAFT 209749 [Pseudocercospora fijiensis CIRAD86];gb|KAF7196475.1|NADP-dependent alcohol dehydrogenase 6 [Pseudocercospora fuligena];gb|KXT07490.1|hypothetical protein AC578 548 [Pseudocercospora eumusae]/gb|KXT07491.1|hypothetical protein AC578 548 [Pseudocerc…	NADPH-dependent medium chain alcohol dehydrogenase	209749	-	-	-	PredHel=0	361	12	0.033241	18	18	15	31	11	4	105.594	No	Yes	G4MS58#red vir	Magnaporthe oryzae	IPR013154;IPR013149;IPR047109;IPR002328;IPR047109;IPR011032;IPR036291	Six-hairpin glycosidase superfamily;Alcohol dehydrogenase-like, N-terminal;Alcohol dehydrogenase-like, N-terminal;Alcohol dehydrogenase-like, C-terminal;Cinnamyl alcohol dehydrogenase-like;Alcohol dehydrogenase, zinc-type, conserved site;Cinnamyl alcohol dehydrogenase-like;GroES-like superfamily;NAD(P)-binding domain superfamily	WideEffHunter	RXLR	-	GO:0000179;GO:0003723;GO:0006066;GO:0008270;GO:0016616;GO:0031167	rRNA (adenine-N6,N6-)-dimethyltransferase activity;RNA binding;alcohol metabolic process;zinc ion binding;oxidoreductase activity, acting on the CH-OH group of donors, NAD or NADP as acceptor;rRNA methylation	Molecular Function;Molecular Function;Biological Process;Molecular Function;Molecular Function;Biological Process	EC:1.1.1;EC:2.1.1	Acting on the CH-OH group of donors;Transferring one-carbon groups
Pfijiensis_1970	XP 007924429.1 hypothetical protein MYCFIDRAFT 187077 [Pseudocercospora fijiensis CIRAD86]	ref|XP 007924429.1|uncharacterized protein MYCFIDRAFT 187077 [Pseudocercospora fijiensis CIRAD86]/gb|EME83784.1|hypothetical protein MYCFIDRAFT 187077 [Pseudocercospora fijiensis CIRAD86];gb|KAF7188910.1|ERAD-associated E3 ubiquitin-protein ligase doa10 [Pseudocercospora fuligena];gb|KXT02682.1|hypothetical protein AC578 1157 [Pseudocercospora eumusae];ref|XP 033660259.1|uncharacterized protein M…	ERAD-associated E3 ubiquitin-protein ligase doa10	187077	-	-	-	PredHel=14	1693	26	0.0153574	124	112	97	51	53	36	105.594	Yes	No	A0A0D1CL60#unaf patho	Ustilago maydis	IPR013083;IPR011016;IPR011016;IPR001841;	Nucleic acid-binding, OB-fold;Zinc finger, RING/FYVE/PHD-type;Zinc finger, RING-CH-type;Zinc finger, RING-CH-type;Zinc finger, RING-CH-type;Zinc finger, RING-CH-type;Zinc finger, RING-CH-type;Zinc finger, RING-CH-type;Zinc finger, RING-CH-type;Zinc finger, RING-CH-type;Zinc finger, RING-CH-type;Zinc finger, RING-CH-type;Zinc finger, RING-CH-type;Zinc finger, RING-type;Zinc finger, RING-type;Zinc …	WideEffHunter	YFWxC	-	GO:0005773;GO:0005789;GO:0005886;GO:0008270;GO:0030433;GO:0044248	vacuole;endoplasmic reticulum membrane;plasma membrane;zinc ion binding;ubiquitin-dependent ERAD pathway;cellular catabolic process	Cellular Component;Cellular Component;Cellular Component;Molecular Function;Biological Process;Biological Process	-	-
Pfijiensis_1929	XP 007925929.1 hypothetical protein MYCFIDRAFT 64696 [Pseudocercospora fijiensis CIRAD86]	ref|XP 007925929.1|uncharacterized protein MYCFIDRAFT 64696 [Pseudocercospora fijiensis CIRAD86]/gb|EME83326.1|hypothetical protein MYCFIDRAFT 64696 [Pseudocercospora fijiensis CIRAD86];gb|KAF7188410.1|Acyl-CoA dehydrogenase family member 11 [Pseudocercospora fuligena];gb|KXS95813.1|hypothetical protein AC578 6263 [Pseudocercospora eumusae];gb|KXS94013.1|hypothetical protein AC579 3743 [Pseudocer…	Acyl-CoA dehydrogenase family member 11	64696	-	-	-	PredHel=0	474	6	0.0126582	26	14	23	25	21	10	105.339	Yes	Yes	G4NFW7#loss patho	Magnaporthe oryzae	IPR037069;IPR009075;IPR013786;IPR006091;IPR046373;IPR036250;IPR009100	P-loop containing nucleoside triphosphate hydrolase;Acyl-CoA dehydrogenase/oxidase, N-terminal domain superfamily;Acyl-CoA dehydrogenase/oxidase C-terminal;Acyl-CoA dehydrogenase/oxidase, N-terminal;Acyl-CoA oxidase/dehydrogenase, middle domain;Acyl-CoA oxidase/dehydrogenase, middle domain;Acyl-CoA oxidase/dehydrogenase, middle domain superfamily;Acyl-CoA oxidase/dehydrogenase, middle domain supe…	WideEffHunter	RXLR	-	GO:0016627;GO:0050660	oxidoreductase activity, acting on the CH-CH group of donors;flavin adenine dinucleotide binding	Molecular Function;Molecular Function	EC:1.3	Acting on the CH-CH group of donors
Pfijiensis_1123	KXT04040.1 hypothetical protein AC578 4941 [Mycosphaerella eumusae]	ref|XP 007927910.1|uncharacterized protein MYCFIDRAFT 27461 [Pseudocercospora fijiensis CIRAD86]/gb|EME81060.1|hypothetical protein MYCFIDRAFT 27461 [Pseudocercospora fijiensis CIRAD86];gb|KAF7190957.1|Cullin-3-B [Pseudocercospora fuligena];gb|KXT04040.1|hypothetical protein AC578 4941 [Pseudocercospora eumusae];ref|XP 016760870.1|SCF ubiquitin ligase subunit CulC [Sphaerulina musiva SO2202]/gb|E…	Cullin-domain-containing protein	27461	-	-	-	PredHel=0	812	6	0.00738916	44	50	30	70	31	7	105.086	Yes	Yes	V6RAN7#unaf patho	Fusarium graminearum	IPR001373;IPR036388;IPR019559;IPR045093;IPR016158;IPR016159;IPR036390;IPR036317	DNA polymerase alpha, subunit B;DNA polymerase alpha, subunit B;DNA polymerase alpha, subunit B;DNA polymerase alpha, subunit B;DNA polymerase alpha, subunit B;Cullin, N-terminal;Winged helix-like DNA-binding domain superfamily;Cullin protein, neddylation domain;Cullin protein, neddylation domain;Cullin;Cullin homology domain;Cullin repeat-like-containing domain superfamily;Winged helix DNA-bindi…	WideEffHunter	RXLR	-	GO:0006511;GO:0016567;GO:0016874;GO:0031461;GO:0031625;GO:0044237	ubiquitin-dependent protein catabolic process;protein ubiquitination;ligase activity;cullin-RING ubiquitin ligase complex;ubiquitin protein ligase binding;cellular metabolic process	Biological Process;Biological Process;Molecular Function;Cellular Component;Molecular Function;Biological Process	EC:6	Ligases
Pfijiensis_1208	KXT11775.1 hypothetical protein AC579 9236 [Pseudocercospora musae]	ref|XP 007920896.1|uncharacterized protein MYCFIDRAFT 123895 [Pseudocercospora fijiensis CIRAD86]/gb|EME87475.1|hypothetical protein MYCFIDRAFT 123895, partial [Pseudocercospora fijiensis CIRAD86];gb|KXT11775.1|hypothetical protein AC579 9236 [Pseudocercospora musae];gb|KAF7185079.1|Actin cytoskeleton-regulatory complex protein sla1 [Pseudocercospora fuligena];gb|KXT03906.1|hypothetical protein A…	Actin cytoskeleton-regulatory complex protein sla1	123895	-	-	-	PredHel=0	1106	3	0.00271248	83	52	134	55	30	9	105.086	Yes	Yes	-	-	IPR001452;IPR001452;IPR013761;IPR036770;IPR007131;IPR036770;IPR002110;IPR001452;IPR001452;IPR001452;IPR002110;IPR001452;IPR002110;IPR035800;IPR035821;IPR036028;IPR036028;IPR036770;IPR036028	ANCHR, B-box-type 1 zinc finger domain;ANCHR, B-box-type 1 zinc finger domain;SH3 domain;SH3 domain;Sterile alpha motif/pointed domain superfamily;Ankyrin repeat-containing domain superfamily;Ankyrin repeat-containing domain superfamily;SLA1 homology domain 1, SHD1;SLA1 homology domain 1, SHD1;Ankyrin repeat-containing domain superfamily;Ankyrin repeat;Ankyrin repeat;SH3 domain;SH3 domain;SH3 dom…	WideEffHunter	YFWxC	-	GO:0003779;GO:0005524;GO:0005634;GO:0005856;GO:0005886;GO:0006897;GO:0009399;GO:0010008;GO:0016163;GO:0016301;GO:0016310;GO:0018697;GO:0030674;GO:0030833;GO:0030866;GO:0042802;GO:0043130;GO:0046872;GO:0051539	actin binding;ATP binding;nucleus;cytoskeleton;plasma membrane;endocytosis;nitrogen fixation;endosome membrane;nitrogenase activity;kinase activity;phosphorylation;carbonyl sulfide nitrogenase activity;protein-macromolecule adaptor activity;regulation of actin filament polymerization;cortical actin cytoskeleton organization;identical protein binding;ubiquitin binding;metal ion binding;4 iron, 4 s…	Molecular Function;Molecular Function;Cellular Component;Cellular Component;Cellular Component;Biological Process;Biological Process;Cellular Component;Molecular Function;Molecular Function;Biological Process;Molecular Function;Molecular Function;Biological Process;Biological Process;Molecular Function;Molecular Function;Molecular Function;Molecular Function	EC:1.18.6.1;EC:2.7	Nitrogenase;Transferring phosphorus-containing groups
Pfijiensis_1240	XP 007920492.1 hypothetical protein MYCFIDRAFT 76824 [Pseudocercospora fijiensis CIRAD86]	ref|XP 007920492.1|uncharacterized protein MYCFIDRAFT 76824 [Pseudocercospora fijiensis CIRAD86]/gb|EME89480.1|hypothetical protein MYCFIDRAFT 76824 [Pseudocercospora fijiensis CIRAD86];gb|KAF7185285.1|Signal recognition particle receptor subunit alpha-like [Pseudocercospora fuligena];gb|KXT04378.1|hypothetical protein AC578 3581 [Pseudocercospora eumusae];gb|USW48573.1|Putative signal recognitio…	P-loop containing nucleoside triphosphate hydrolase protein	76824	-	-	-	PredHel=0	655	3	0.00458015	45	48	26	49	26	4	105.086	Yes	Yes	-	-	IPR000897;IPR042101;IPR007222;IPR013822;IPR027417;IPR000897;IPR027417;IPR036225;IPR011012	Triosephosphate isomerase superfamily;Signal recognition particle, SRP54 subunit, GTPase domain;Signal recognition particle, SRP54 subunit, GTPase domain;Signal recognition particle SRP54, N-terminal domain superfamily;Signal recognition particle receptor, alpha subunit, N-terminal;Signal recognition particle SRP54, helical bundle;P-loop containing nucleoside triphosphate hydrolase;P-loop contain…	WideEffHunter	RXLR	-	GO:0003924;GO:0005047;GO:0005525;GO:0005773;GO:0005785;GO:0005886;GO:0006614	GTPase activity;signal recognition particle binding;GTP binding;vacuole;signal recognition particle receptor complex;plasma membrane;SRP-dependent cotranslational protein targeting to membrane	Molecular Function;Molecular Function;Molecular Function;Cellular Component;Cellular Component;Cellular Component;Biological Process	EC:3.6.1.15	Nucleoside-triphosphate phosphatase
Pfijiensis_1605	XP 007924624.1 hypothetical protein MYCFIDRAFT 214577 [Pseudocercospora fijiensis CIRAD86]	ref|XP 007924624.1|uncharacterized protein MYCFIDRAFT 214577 [Pseudocercospora fijiensis CIRAD86]/gb|EME84000.1|hypothetical protein MYCFIDRAFT 214577 [Pseudocercospora fijiensis CIRAD86];gb|KXS94776.1|hypothetical protein AC578 2991 [Pseudocercospora eumusae];gb|KAF7186210.1|hypothetical protein HII31 12452 [Pseudocercospora fuligena]	uncharacterized protein MYCFIDRAFT 214577	214577	-	-	-	PredHel=0	206	3	0.0145631	17	15	20	5	7	6	105.086	Yes	Yes	-	-	IPR016197	Cytochrome c-like domain superfamily;Cytochrome c-like domain superfamily;Cytochrome c-like domain superfamily;Chromo-like domain superfamily	WideEffHunter	[LI]xAR,PDI	-	-	-	-	-	-
Pfijiensis_1743	XP 007930010.1 hypothetical protein MYCFIDRAFT 167134, partial [Pseudocercospora fijiensis CIRAD86]	ref|XP 007930010.1|uncharacterized protein MYCFIDRAFT 167134, partial [Pseudocercospora fijiensis CIRAD86]/gb|EME79237.1|hypothetical protein MYCFIDRAFT 167134, partial [Pseudocercospora fijiensis CIRAD86];gb|KXT18669.1|hypothetical protein AC579 2669 [Pseudocercospora musae];gb|KAF7195291.1|Protein SKG3 [Pseudocercospora fuligena];gb|KXT18674.1|hypothetical protein AC579 2669 [Pseudocercospora m…	Protein SKG3	167134	-	-	-	PredHel=0	464	4	0.00862069	36	31	35	24	20	8	105.086	Yes	No	-	-	IPR011993;IPR001849;	PH-like domain superfamily;PH-like domain superfamily;PH-like domain superfamily;PH-like domain superfamily;Pleckstrin homology domain;Pleckstrin homology domain	WideEffHunter	RXLR	-	-	-	-	-	-
Pfijiensis_1913	XP 007923718.1 hypothetical protein MYCFIDRAFT 210503 [Pseudocercospora fijiensis CIRAD86]	ref|XP 007923718.1|uncharacterized protein MYCFIDRAFT 210503 [Pseudocercospora fijiensis CIRAD86]/gb|EME86459.1|hypothetical protein MYCFIDRAFT 210503 [Pseudocercospora fijiensis CIRAD86];gb|KAF7189128.1|Serine/threonine-protein kinase Nek7 [Pseudocercospora fuligena];gb|KXS94028.1|hypothetical protein AC578 1701 [Pseudocercospora eumusae];gb|KXT16879.1|hypothetical protein AC579 4740 [Pseudocerc…	kinase-like protein	210503	-	-	-	PredHel=0	277	5	0.0180505	24	12	14	15	9	8	105.086	Yes	No	G4NEB8#loss patho	Magnaporthe oryzae	IPR000719;IPR000719;IPR011009	NAD(P)-binding domain superfamily;Protein kinase domain;Protein kinase domain;Protein kinase domain;Protein kinase domain;Protein kinase-like domain superfamily	WideEffHunter	RXLR,YFWxC	-	GO:0004674;GO:0005524;GO:0006468;GO:0006914;GO:0015031;GO:0034045	protein serine/threonine kinase activity;ATP binding;protein phosphorylation;autophagy;protein transport;phagophore assembly site membrane	Molecular Function;Molecular Function;Biological Process;Biological Process;Biological Process;Cellular Component	EC:2.7.1	Transferring phosphorus-containing groups
Pfijiensis_914	XP 007922157.1 hypothetical protein MYCFIDRAFT 185841 [Pseudocercospora fijiensis CIRAD86]	ref|XP 007922157.1|uncharacterized protein MYCFIDRAFT 185841 [Pseudocercospora fijiensis CIRAD86]/gb|EME89588.1|hypothetical protein MYCFIDRAFT 185841 [Pseudocercospora fijiensis CIRAD86];gb|KXT06141.1|hypothetical protein AC578 1351 [Pseudocercospora eumusae];gb|KAF7189782.1|Fructose-2,6-bisphosphatase [Pseudocercospora fuligena];gb|KXT16847.1|hypothetical protein AC579 6818 [Pseudocercospora mu…	bifunctional 6-phosphofructo-2-kinase/fructose-2,6-bisphosphate 2-phosphatase	185841	-	-	-	PredHel=0	454	8	0.0176211	31	26	19	29	15	8	105.086	Yes	Yes	-	-	IPR003094;IPR027417;IPR013079;IPR013078;IPR029033;IPR003094;IPR001345;IPR013078;IPR027417;IPR029033	L-Aspartase-like;Fructose-2,6-bisphosphatase;P-loop containing nucleoside triphosphate hydrolase;P-loop containing nucleoside triphosphate hydrolase;6-phosphofructo-2-kinase;Histidine phosphatase superfamily, clade-1;Histidine phosphatase superfamily;Histidine phosphatase superfamily;Fructose-2,6-bisphosphatase;Phosphoglycerate/bisphosphoglycerate mutase, active site;Histidine phosphatase superfa…	WideEffHunter	[LI]xAR	-	GO:0003873;GO:0004331;GO:0005524;GO:0005829;GO:0006000;GO:0006003;GO:0006006;GO:0046835	6-phosphofructo-2-kinase activity;fructose-2,6-bisphosphate 2-phosphatase activity;ATP binding;cytosol;fructose metabolic process;fructose 2,6-bisphosphate metabolic process;glucose metabolic process;carbohydrate phosphorylation	Molecular Function;Molecular Function;Molecular Function;Cellular Component;Biological Process;Biological Process;Biological Process;Biological Process	EC:3.1.3.23;EC:3.1.3.46;EC:2.7.1.105	Sugar-phosphatase;Fructose-2,6-bisphosphate 2-phosphatase;6-phosphofructo-2-kinase
Pfijiensis_2311	No hit	No hit	-	203162	-	-	-	PredHel=0	113	1	0.00884956	11	6	14	10	4	0	105.086	Yes	Yes	-	-	-	-	WideEffHunter	PDI	-	-	-	-	-	-
Pfijiensis_1037	KXS98957.1 hypothetical protein AC578 4987 [Mycosphaerella eumusae]	ref|XP 007930348.1|uncharacterized protein MYCFIDRAFT 108102, partial [Pseudocercospora fijiensis CIRAD86]/gb|EME79697.1|hypothetical protein MYCFIDRAFT 108102, partial [Pseudocercospora fijiensis CIRAD86];gb|KAF7198508.1|Origin recognition complex subunit 4 [Pseudocercospora fuligena];gb|KXS98957.1|hypothetical protein AC578 4987 [Pseudocercospora eumusae];gb|KXT02769.1|hypothetical protein AC57…	origin recognition complex, subunit 4	108102	-	-	-	PredHel=0	388	3	0.00773196	33	28	6	22	8	6	104.583	Yes	No	I1RQ92#unaf patho	Fusarium graminearum	IPR041664;IPR027417;IPR016527;IPR032705;IPR016527;IPR027417	Orc1-like, AAA ATPase domain;P-loop containing nucleoside triphosphate hydrolase;Origin recognition complex subunit 4;Origin recognition complex subunit 4, C-terminal;Origin recognition complex subunit 4;P-loop containing nucleoside triphosphate hydrolase	WideEffHunter	[LI]xAR	-	GO:0003688;GO:0005664;GO:0006270;GO:0016020;GO:0071897	DNA replication origin binding;nuclear origin of replication recognition complex;DNA replication initiation;membrane;DNA biosynthetic process	Molecular Function;Cellular Component;Biological Process;Cellular Component;Biological Process	-	-
Pfijiensis_1730	XP 007930525.1 hypothetical protein MYCFIDRAFT 37172 [Pseudocercospora fijiensis CIRAD86]	ref|XP 007930525.1|uncharacterized protein MYCFIDRAFT 37172 [Pseudocercospora fijiensis CIRAD86]/gb|EME78366.1|hypothetical protein MYCFIDRAFT 37172 [Pseudocercospora fijiensis CIRAD86];gb|KAF7193853.1|Pre-mRNA-splicing factor syf1 [Pseudocercospora fuligena];gb|KXS97064.1|hypothetical protein AC578 10803 [Pseudocercospora eumusae];gb|KXT12552.1|hypothetical protein AC579 7474 [Pseudocercospora m…	Pre-mRNA-splicing factor	37172	-	-	-	PredHel=0	827	5	0.00604595	36	32	28	40	38	18	104.583	Yes	No	Q9HF03#red vir	Cryptococcus neoformans	IPR011990;IPR011990;IPR019734;IPR011990;IPR045075;IPR011990;IPR011990;IPR011990;IPR011990	Tetratricopeptide-like helical domain superfamily;Tetratricopeptide-like helical domain superfamily;Tetratricopeptide repeat;Tetratricopeptide-like helical domain superfamily;Tetratricopeptide-like helical domain superfamily;Pre-mRNA-splicing factor Syf1-like;Tetratricopeptide-like helical domain superfamily;Tetratricopeptide-like helical domain superfamily;Tetratricopeptide-like helical domain s…	WideEffHunter	-	-	GO:0000398;GO:0000974;GO:0004363;GO:0005515;GO:0005524;GO:0005682;GO:0005684;GO:0005686;GO:0005688;GO:0006750;GO:0016020;GO:0022618;GO:0046872;GO:0071013;GO:0071014;GO:0120115	mRNA splicing, via spliceosome;Prp19 complex;glutathione synthase activity;protein binding;ATP binding;U5 snRNP;U2-type spliceosomal complex;U2 snRNP;U6 snRNP;glutathione biosynthetic process;membrane;ribonucleoprotein complex assembly;metal ion binding;catalytic step 2 spliceosome;post-mRNA release spliceosomal complex;Lsm2-8 complex	Biological Process;Cellular Component;Molecular Function;Molecular Function;Molecular Function;Cellular Component;Cellular Component;Cellular Component;Cellular Component;Biological Process;Cellular Component;Biological Process;Molecular Function;Cellular Component;Cellular Component;Cellular Component	EC:6.3.2.3	Glutathione synthase
Pfijiensis_1589	KXS98232.1 hypothetical protein AC578 278 [Mycosphaerella eumusae]	ref|XP 007930833.1|uncharacterized protein MYCFIDRAFT 167847 [Pseudocercospora fijiensis CIRAD86]/gb|EME78457.1|hypothetical protein MYCFIDRAFT 167847 [Pseudocercospora fijiensis CIRAD86];gb|KXS98232.1|hypothetical protein AC578 278 [Pseudocercospora eumusae];gb|KAF7193713.1|Low affinity ammonium transporter [Pseudocercospora fuligena];gb|KAI5362823.1|putative major facilitator superfamily, MFS t…	MFS general substrate transporter	167847	-	-	-	PredHel=13	519	10	0.0192678	46	26	25	11	6	14	104.334	Yes	No	-	-	IPR036259;IPR011701;IPR036259;IPR020846;IPR036259	Jlp2/Ccd25;MFS transporter superfamily;Major facilitator superfamily;MFS transporter superfamily;MFS transporter superfamily;MFS transporter superfamily;MFS transporter superfamily;MFS transporter superfamily;MFS transporter superfamily;MFS transporter superfamily;MFS transporter superfamily;Major facilitator superfamily domain;MFS transporter superfamily	WideEffHunter	EAR 1	-	GO:0004852;GO:0006780;GO:0006782;GO:0016020;GO:0022857;GO:0055085	uroporphyrinogen-III synthase activity;uroporphyrinogen III biosynthetic process;protoporphyrinogen IX biosynthetic process;membrane;transmembrane transporter activity;transmembrane transport	Molecular Function;Biological Process;Biological Process;Cellular Component;Molecular Function;Biological Process	EC:4.2.1.75	Uroporphyrinogen-III synthase
Pfijiensis_723	XP 007924950.1 hypothetical protein MYCFIDRAFT 187374 [Pseudocercospora fijiensis CIRAD86]	ref|XP 007924950.1|uncharacterized protein MYCFIDRAFT 187374 [Pseudocercospora fijiensis CIRAD86]/gb|EME84326.1|hypothetical protein MYCFIDRAFT 187374 [Pseudocercospora fijiensis CIRAD86];gb|KAF7185416.1|putative translation initiation factor eIF-2B subunit beta [Pseudocercospora fuligena];gb|KXT06964.1|hypothetical protein AC578 7245 [Pseudocercospora eumusae];gb|KXT09664.1|hypothetical protein …	nagb/rpia/CoA transferase-like protein	187374	-	-	-	PredHel=0	475	2	0.00421053	37	27	31	22	17	2	104.334	Yes	Yes	-	-	IPR042529;IPR000649;IPR037171	Initiation factor 2B-like, C-terminal;Initiation factor 2B-related;Initiation factor 2B-related;Initiation factor 2B-related;Initiation factor 2B-related;NagB/RpiA transferase-like	WideEffHunter	Crinkler,[LI]xAR	-	GO:0003723;GO:0003743;GO:0003924;GO:0005085;GO:0005515;GO:0005525;GO:0005737;GO:0006413;GO:0006414;GO:0019003;GO:0032991	RNA binding;translation initiation factor activity;GTPase activity;guanyl-nucleotide exchange factor activity;protein binding;GTP binding;cytoplasm;translational initiation;translational elongation;GDP binding;protein-containing complex	Molecular Function;Molecular Function;Molecular Function;Molecular Function;Molecular Function;Molecular Function;Cellular Component;Biological Process;Biological Process;Molecular Function;Cellular Component	EC:3.6.1.15	Nucleoside-triphosphate phosphatase
Pfijiensis_1068	XP 007922313.1 hypothetical protein MYCFIDRAFT 14920, partial [Pseudocercospora fijiensis CIRAD86]	ref|XP 007922313.1|uncharacterized protein MYCFIDRAFT 14920, partial [Pseudocercospora fijiensis CIRAD86]/gb|EME86869.1|hypothetical protein MYCFIDRAFT 14920, partial [Pseudocercospora fijiensis CIRAD86];gb|KAF7186551.1|putative oxidoreductase C1F5.03c [Pseudocercospora fuligena];gb|KXT01557.1|hypothetical protein AC578 6346 [Pseudocercospora eumusae];gb|KAI5357969.1|putative FAD dependent oxidor…	fad NAD binding oxidoreductase	14920	-	-	-	PredHel=0	375	7	0.0186667	34	24	26	20	9	6	104.085	Yes	Yes	-	-	IPR036188;IPR006076;IPR036188	Single hybrid motif;FAD/NAD(P)-binding domain superfamily;FAD dependent oxidoreductase;FAD dependent oxidoreductase;FAD/NAD(P)-binding domain superfamily	WideEffHunter	RXLR	-	GO:0005770;GO:0005773;GO:0005886;GO:0016491;GO:0042147	late endosome;vacuole;plasma membrane;oxidoreductase activity;retrograde transport, endosome to Golgi	Cellular Component;Cellular Component;Cellular Component;Molecular Function;Biological Process	EC:1	Oxidoreductases
Pfijiensis_1324	XP 009648555.1 proteasome component C11 [Verticillium dahliae VdLs.17]	ref|XP 007921951.1|uncharacterized protein MYCFIDRAFT 193207 [Pseudocercospora fijiensis CIRAD86]/gb|EME89240.1|hypothetical protein MYCFIDRAFT 193207 [Pseudocercospora fijiensis CIRAD86];gb|KAF7191298.1|Burnettramic acids biosynthesis cluster protein E [Pseudocercospora fuligena];gb|KXS93614.1|hypothetical protein AC578 5919 [Pseudocercospora eumusae];gb|KXT11811.1|hypothetical protein AC579 606…	Burnettramic acids biosynthesis cluster protein E	193207	-	-	-	PredHel=0	549	2	0.00364299	50	34	28	29	13	1	104.085	No	No	Q4X132#lethal	Aspergillus fumigatus	-	-	WideEffHunter	RXLR	-	GO:0008236;GO:0009579	serine-type peptidase activity;thylakoid	Molecular Function;Cellular Component	EC:3.4	Acting on peptide bonds (peptidases)
Pfijiensis_2145	XP 007932188.1 hypothetical protein MYCFIDRAFT 217081 [Pseudocercospora fijiensis CIRAD86]	ref|XP 007932188.1|uncharacterized protein MYCFIDRAFT 217081 [Pseudocercospora fijiensis CIRAD86]/gb|EME77440.1|hypothetical protein MYCFIDRAFT 217081 [Pseudocercospora fijiensis CIRAD86];gb|KAF7187968.1|putative glycine dehydrogenase (decarboxylating), mitochondrial [Pseudocercospora fuligena];gb|KXS96996.1|hypothetical protein AC578 1887 [Pseudocercospora eumusae];gb|KXT10187.1|hypothetical pro…	Glycine dehydrogenase (decarboxylating), mitochondrial	217081	-	-	-	PredHel=0	1129	16	0.0141718	77	64	73	61	43	12	104.085	No	Yes	C5BAT0#red vir	Edwardsiella ictaluri	IPR015422;IPR003437;IPR015421;IPR020581;IPR015422;IPR020581;IPR003437;IPR020581;IPR020581;IPR015424;IPR015424	Pyridoxal phosphate-dependent transferase, small domain;Glycine dehydrogenase (decarboxylating);Pyridoxal phosphate-dependent transferase, major domain;Glycine cleavage system P protein;Pyridoxal phosphate-dependent transferase, small domain;Glycine cleavage system P protein;Glycine dehydrogenase (decarboxylating);Glycine cleavage system P protein;Glycine cleavage system P protein;Pyridoxal phosp…	WideEffHunter	[LI]xAR	-	GO:0004375;GO:0005739;GO:0006546;GO:0016020;GO:0031406;GO:0043169;GO:0097159;GO:1901363;GO:1990204	glycine dehydrogenase (decarboxylating) activity;mitochondrion;glycine catabolic process;membrane;carboxylic acid binding;cation binding;organic cyclic compound binding;heterocyclic compound binding;oxidoreductase complex	Molecular Function;Cellular Component;Biological Process;Cellular Component;Molecular Function;Molecular Function;Molecular Function;Molecular Function;Cellular Component	EC:1.4.4.2	Glycine dehydrogenase (aminomethyl-transferring)
Pfijiensis_412	XP 007924033.1 hypothetical protein MYCFIDRAFT 214424 [Pseudocercospora fijiensis CIRAD86]	ref|XP 007924033.1|uncharacterized protein MYCFIDRAFT 214424 [Pseudocercospora fijiensis CIRAD86]/gb|EME86929.1|hypothetical protein MYCFIDRAFT 214424 [Pseudocercospora fijiensis CIRAD86];gb|KXS97255.1|hypothetical protein AC578 16 [Pseudocercospora eumusae];gb|KXT10660.1|hypothetical protein AC579 6341 [Pseudocercospora musae];gb|KAF7196801.1|putative 1-aminocyclopropane-1-carboxylate deaminase …	putative 1-aminocyclopropane-1-carboxylate	214424	-	-	-	PredHel=0	349	3	0.00859599	20	19	18	27	10	2	104.085	No	Yes	I1S746#unaf patho	Fusarium graminearum	IPR027278;IPR036052;IPR005965;IPR036052;IPR001926;IPR027278;IPR036052	1-aminocyclopropane-1-carboxylate deaminase/D-cysteine desulfhydrase;Tryptophan synthase beta chain-like, PALP domain superfamily;1-aminocyclopropane-1-carboxylate deaminase;Tryptophan synthase beta chain-like, PALP domain superfamily;Tryptophan synthase beta chain-like, PALP domain;1-aminocyclopropane-1-carboxylate deaminase/D-cysteine desulfhydrase;1-aminocyclopropane-1-carboxylate deaminase/D-…	WideEffHunter	LysM	-	GO:0008660;GO:0009310;GO:0016829;GO:0030170	1-aminocyclopropane-1-carboxylate deaminase activity;amine catabolic process;lyase activity;pyridoxal phosphate binding	Molecular Function;Biological Process;Molecular Function;Molecular Function	EC:3.5.99.7;EC:4	1-aminocyclopropane-1-carboxylate deaminase;Lyases
Pfijiensis_1285	XP 007931087.1 hypothetical protein MYCFIDRAFT 157543 [Pseudocercospora fijiensis CIRAD86]	ref|XP 007931087.1|uncharacterized protein MYCFIDRAFT 157543 [Pseudocercospora fijiensis CIRAD86]/gb|EME78816.1|hypothetical protein MYCFIDRAFT 157543 [Pseudocercospora fijiensis CIRAD86];gb|KAF7193274.1|Inositol phosphorylceramide synthase regulatory subunit kei1 [Pseudocercospora fuligena];gb|KXT01798.1|hypothetical protein AC578 2025 [Pseudocercospora eumusae];gb|KXT16569.1|hypothetical protei…	DUF1753-domain-containing protein	157543	-	-	-	PredHel=4	327	1	0.0030581	24	23	22	10	12	5	103.838	Yes	Yes	-	-	IPR013862;IPR013862	Inositolphosphorylceramide synthase subunit Kei1;Inositolphosphorylceramide synthase subunit Kei1;Inositolphosphorylceramide synthase subunit Kei1;Inositolphosphorylceramide synthase subunit Kei1;Inositolphosphorylceramide synthase subunit Kei1	WideEffHunter	EAR 1	-	GO:0000139;GO:0005515;GO:0005773;GO:0005886;GO:0006673;GO:0016758;GO:0022857;GO:0050790;GO:0055085;GO:0070917;GO:1990234	Golgi membrane;protein binding;vacuole;plasma membrane;inositol phosphoceramide metabolic process;hexosyltransferase activity;transmembrane transporter activity;regulation of catalytic activity;transmembrane transport;inositol phosphoceramide synthase regulator activity;transferase complex	Cellular Component;Molecular Function;Cellular Component;Cellular Component;Biological Process;Molecular Function;Molecular Function;Biological Process;Biological Process;Molecular Function;Cellular Component	EC:2.4.1	Glycosyltransferases
Pfijiensis_1673	XP 007928440.1 hypothetical protein MYCFIDRAFT 155406 [Pseudocercospora fijiensis CIRAD86]	ref|XP 007928440.1|uncharacterized protein MYCFIDRAFT 155406 [Pseudocercospora fijiensis CIRAD86]/gb|EME81184.1|hypothetical protein MYCFIDRAFT 155406 [Pseudocercospora fijiensis CIRAD86];gb|KAF7190940.1|Tyrosine--tRNA ligase, cytoplasmic [Pseudocercospora fuligena];gb|KXS96097.1|hypothetical protein AC578 7778 [Pseudocercospora eumusae];gb|KXT13893.1|hypothetical protein AC579 2628 [Pseudocercos…	tyrosyl-tRNA synthetase	155406	-	-	-	PredHel=0	427	4	0.00936768	25	15	31	40	14	2	103.838	Yes	Yes	-	-	IPR002307;IPR002307;IPR014729;IPR023617;IPR002305;	Tyrosine-tRNA ligase;Tyrosine-tRNA ligase;Rossmann-like alpha/beta/alpha sandwich fold;Tyrosine-tRNA ligase, archaeal/eukaryotic-type;Tyrosine-tRNA ligase, archaeal/eukaryotic-type;Aminoacyl-tRNA synthetase, class Ic;Aminoacyl-tRNA synthetase, class Ic;Aminoacyl-tRNA synthetase, class Ic;Aminoacyl-tRNA synthetase, class Ic;Aminoacyl-tRNA synthetase, class Ic	WideEffHunter	RXLR	-	GO:0004831;GO:0005524;GO:0005737;GO:0006437	tyrosine-tRNA ligase activity;ATP binding;cytoplasm;tyrosyl-tRNA aminoacylation	Molecular Function;Molecular Function;Cellular Component;Biological Process	EC:6.1.1.1	Tyrosine--tRNA ligase
Pfijiensis_1861	KXT08592.1 hypothetical protein AC579 7061 [Pseudocercospora musae]	ref|XP 007931785.1|uncharacterized protein MYCFIDRAFT 158026 [Pseudocercospora fijiensis CIRAD86]/gb|EME78087.1|hypothetical protein MYCFIDRAFT 158026 [Pseudocercospora fijiensis CIRAD86];gb|KAF7198200.1|Mitochondrial carrier protein MTM1 [Pseudocercospora fuligena];gb|KXT08592.1|hypothetical protein AC579 7061 [Pseudocercospora musae];gb|KXS97047.1|hypothetical protein AC578 2867 [Pseudocercospo…	Mitochondrial carrier protein MTM1	158026	-	-	-	PredHel=0	411	6	0.0145985	35	23	25	19	11	13	103.838	Yes	Yes	Q4X022#red vir	Aspergillus fumigatus	IPR018108;IPR023395;IPR023395;IPR045315;IPR018108;IPR018108;IPR018108;IPR023395	Mitochondrial substrate/solute carrier;Mitochondrial carrier domain superfamily;Mitochondrial carrier domain superfamily;Mitochondrial carrier domain superfamily;Mitochondrial carrier domain superfamily;Mitochondrial carrier protein Mtm1-like;Mitochondrial substrate/solute carrier;Mitochondrial substrate/solute carrier;Mitochondrial substrate/solute carrier;Mitochondrial carrier domain superfamily	WideEffHunter	-	-	GO:0003723;GO:0003743;GO:0005743;GO:0006413;GO:0006879;GO:0030170;GO:0031921;GO:1990542	RNA binding;translation initiation factor activity;mitochondrial inner membrane;translational initiation;intracellular iron ion homeostasis;pyridoxal phosphate binding;pyridoxal phosphate transport;mitochondrial transmembrane transport	Molecular Function;Molecular Function;Cellular Component;Biological Process;Biological Process;Molecular Function;Biological Process;Biological Process	-	-
Pfijiensis_1924	XP 007928148.1 hypothetical protein MYCFIDRAFT 87514 [Pseudocercospora fijiensis CIRAD86]	ref|XP 007928148.1|uncharacterized protein MYCFIDRAFT 87514 [Pseudocercospora fijiensis CIRAD86]/gb|EME80753.1|hypothetical protein MYCFIDRAFT 87514 [Pseudocercospora fijiensis CIRAD86];gb|KXT00382.1|hypothetical protein AC578 3352 [Pseudocercospora eumusae];gb|KXT12178.1|hypothetical protein AC579 3104 [Pseudocercospora musae];ref|XP 033674531.1|uncharacterized protein M409DRAFT 61963 [Zasmidium…	permease for cytosine/purines, uracil, thiamine, allantoin-domain-containing protein	87514	-	-	-	PredHel=11	588	10	0.0170068	48	42	27	23	23	24	103.838	Yes	Yes	G2X1K9#red vir	Verticillium dahliae	IPR001248;IPR045225;	Purine-cytosine permease;Purine-cytosine permease;Uracil/uridine/allantoin permease;Uracil/uridine/allantoin permease	WideEffHunter	[LI]xAR	-	GO:0005886;GO:0015205;GO:0016491;GO:0055085;GO:0071702;GO:0071705	plasma membrane;nucleobase transmembrane transporter activity;oxidoreductase activity;transmembrane transport;organic substance transport;nitrogen compound transport	Cellular Component;Molecular Function;Molecular Function;Biological Process;Biological Process;Biological Process	EC:1	Oxidoreductases
Pfijiensis_1337	XP 007928860.1 hypothetical protein MYCFIDRAFT 56702 [Pseudocercospora fijiensis CIRAD86]	ref|XP 007928860.1|uncharacterized protein MYCFIDRAFT 56702 [Pseudocercospora fijiensis CIRAD86]/gb|EME80285.1|hypothetical protein MYCFIDRAFT 56702 [Pseudocercospora fijiensis CIRAD86];gb|KXT06255.1|hypothetical protein AC578 9111 [Pseudocercospora eumusae];gb|KAF7188346.1|Zinc finger protein [Pseudocercospora fuligena];gb|KXT11163.1|hypothetical protein AC579 4067 [Pseudocercospora musae];ref|X…	Zinc finger protein	56702	-	-	-	PredHel=0	272	19	0.0698529	22	17	5	11	19	9	103.592	Yes	Yes	I1RM60#unaf patho	Fusarium graminearum	IPR022755;IPR013087;IPR013087;IPR013087;IPR013087;IPR013087;IPR013087;IPR036236;IPR036236	Translation protein SH3-like domain superfamily;Translation protein SH3-like domain superfamily;Zinc finger, double-stranded RNA binding;Zinc finger, double-stranded RNA binding;Zinc finger, double-stranded RNA binding;Zinc finger C2H2-type;Zinc finger C2H2-type;Zinc finger C2H2-type;Zinc finger C2H2-type;Zinc finger C2H2-type;Zinc finger C2H2-type;Zinc finger C2H2 superfamily;Zinc finger C2H2 su…	WideEffHunter	YFWxC	-	GO:0000977;GO:0000981;GO:0005634;GO:0006357;GO:0016020;GO:0046872	RNA polymerase II transcription regulatory region sequence-specific DNA binding;DNA-binding transcription factor activity, RNA polymerase II-specific;nucleus;regulation of transcription by RNA polymerase II;membrane;metal ion binding	Molecular Function;Molecular Function;Cellular Component;Biological Process;Cellular Component;Molecular Function	-	-
Pfijiensis_1588	XP 007932008.1 hypothetical protein MYCFIDRAFT 60153 [Pseudocercospora fijiensis CIRAD86]	ref|XP 007932008.1|uncharacterized protein MYCFIDRAFT 60153 [Pseudocercospora fijiensis CIRAD86]/gb|EME77383.1|hypothetical protein MYCFIDRAFT 60153 [Pseudocercospora fijiensis CIRAD86];gb|KAF7187832.1|Choline oxidase [Pseudocercospora fuligena];gb|KXS94791.1|hypothetical protein AC578 2512 [Pseudocercospora eumusae];gb|KXT08101.1|hypothetical protein AC579 9207 [Pseudocercospora musae];gb|KAI536…	alcohol oxidase	60153	-	-	-	PredHel=0	548	8	0.0145985	36	34	34	26	25	9	103.592	No	Yes	Q2YIV2#red vir	Brucella abortus	IPR036188;IPR000172;IPR007867;IPR012132;IPR012132;IPR000172;IPR036188	FAD/NAD(P)-binding domain superfamily;Glucose-methanol-choline oxidoreductase, N-terminal;Glucose-methanol-choline oxidoreductase, C-terminal;Glucose-methanol-choline oxidoreductase;Glucose-methanol-choline oxidoreductase;Glucose-methanol-choline oxidoreductase;Glucose-methanol-choline oxidoreductase, N-terminal;Glucose-methanol-choline oxidoreductase, N-terminal;FAD/NAD(P)-binding domain superfa…	WideEffHunter	RXLR	-	GO:0003677;GO:0008170;GO:0009307;GO:0015667;GO:0016614;GO:0032775;GO:0050660;GO:0090124	DNA binding;N-methyltransferase activity;DNA restriction-modification system;site-specific DNA-methyltransferase (cytosine-N4-specific) activity;oxidoreductase activity, acting on CH-OH group of donors;DNA methylation on adenine;flavin adenine dinucleotide binding;N-4 methylation of cytosine	Molecular Function;Molecular Function;Biological Process;Molecular Function;Molecular Function;Biological Process;Molecular Function;Biological Process	EC:1.1;EC:2.1.1.113	Acting on the CH-OH group of donors;Site-specific DNA-methyltransferase (cytosine-N(4)-specific)
Pfijiensis_1112	XP 007923601.1 hypothetical protein MYCFIDRAFT 172038 [Pseudocercospora fijiensis CIRAD86]	ref|XP 007923601.1|uncharacterized protein MYCFIDRAFT 172038 [Pseudocercospora fijiensis CIRAD86]/gb|EME86262.1|hypothetical protein MYCFIDRAFT 172038 [Pseudocercospora fijiensis CIRAD86];gb|KXT11188.1|hypothetical protein AC579 835 [Pseudocercospora musae];gb|KAF7194107.1|hypothetical protein HII31 04628 [Pseudocercospora fuligena];gb|KXS93855.1|hypothetical protein AC578 3407 [Pseudocercospora …	putative F-box-like domain superfamily protein	172038	-	-	-	PredHel=0	583	12	0.0205832	37	31	38	28	25	9	103.103	Yes	Yes	-	-	IPR032675;	Leucine-rich repeat domain superfamily;Leucine-rich repeat domain superfamily	WideEffHunter	EAR 1	-	-	-	-	-	-
Pfijiensis_2208	KXT10480.1 hypothetical protein AC579 8885 [Pseudocercospora musae]	ref|XP 007919783.1|uncharacterized protein MYCFIDRAFT 26832 [Pseudocercospora fijiensis CIRAD86]/gb|EME89251.1|hypothetical protein MYCFIDRAFT 26832 [Pseudocercospora fijiensis CIRAD86];gb|KAF7191309.1|U3 small nucleolar RNA-associated protein 4 [Pseudocercospora fuligena];gb|KXS96154.1|hypothetical protein AC578 2303 [Pseudocercospora eumusae];gb|KXT10480.1|hypothetical protein AC579 8885 [Pseud…	WD40 repeat-like protein	26832	-	-	-	PredHel=0	839	9	0.0107271	89	35	43	48	25	23	103.103	Yes	Yes	-	-	IPR015943;IPR015943;IPR046351;IPR011043;IPR011047	WD40/YVTN repeat-like-containing domain superfamily;WD40/YVTN repeat-like-containing domain superfamily;WD40/YVTN repeat-like-containing domain superfamily;WD40/YVTN repeat-like-containing domain superfamily;U3 small nucleolar RNA-associated protein 4;Galactose oxidase/kelch, beta-propeller;Galactose oxidase/kelch, beta-propeller;Quinoprotein alcohol dehydrogenase-like superfamily	WideEffHunter	-	-	GO:0000462;GO:0003723;GO:0005515;GO:0016020;GO:0030686;GO:0032040;GO:0034455	maturation of SSU-rRNA from tricistronic rRNA transcript (SSU-rRNA, 5.8S rRNA, LSU-rRNA);RNA binding;protein binding;membrane;90S preribosome;small-subunit processome;t-UTP complex	Biological Process;Molecular Function;Molecular Function;Cellular Component;Cellular Component;Cellular Component;Cellular Component	-	-
Pfijiensis_2146	XP 007925739.1 hypothetical protein MYCFIDRAFT 36175 [Pseudocercospora fijiensis CIRAD86]	ref|XP 007925739.1|uncharacterized protein MYCFIDRAFT 36175 [Pseudocercospora fijiensis CIRAD86]/gb|EME82844.1|hypothetical protein MYCFIDRAFT 36175 [Pseudocercospora fijiensis CIRAD86];gb|KAF7192858.1|Set1 complex component swd1 [Pseudocercospora fuligena];gb|KXT17220.1|hypothetical protein AC579 5783 [Pseudocercospora musae];gb|KAI5367742.1|putative retinoblastoma-binding protein 5/Swd1 [Septor…	COMPASS, Set1C complex protein	36175	-	-	-	PredHel=0	482	3	0.00622407	35	27	21	22	20	9	102.861	Yes	Yes	G4MUR7#loss patho	Magnaporthe oryzae	IPR024977;IPR015943;IPR015943;IPR037850;IPR019775;IPR001680;IPR036322	Osmotin/thaumatin-like superfamily;Anaphase-promoting complex subunit 4, WD40 domain;WD40/YVTN repeat-like-containing domain superfamily;WD40/YVTN repeat-like-containing domain superfamily;WD40/YVTN repeat-like-containing domain superfamily;Retinoblastoma-binding protein 5/Swd1;WD40 repeat, conserved site;WD40 repeat;WD40-repeat-containing domain superfamily	WideEffHunter	[LI]xAR,ToxA	-	GO:0005515;GO:0005524;GO:0016020;GO:0019062;GO:0044237;GO:0046718;GO:0048188;GO:0051568	protein binding;ATP binding;membrane;virion attachment to host cell;cellular metabolic process;viral entry into host cell;Set1C/COMPASS complex;histone H3-K4 methylation	Molecular Function;Molecular Function;Cellular Component;Biological Process;Biological Process;Biological Process;Cellular Component;Biological Process	-	-
Pfijiensis_28	KXT13189.1 hypothetical protein AC579 7906, partial [Pseudocercospora musae]	ref|XP 007928585.1|uncharacterized protein MYCFIDRAFT 121455, partial [Pseudocercospora fijiensis CIRAD86]/gb|EME81384.1|hypothetical protein MYCFIDRAFT 121455, partial [Pseudocercospora fijiensis CIRAD86];gb|KXT13189.1|hypothetical protein AC579 7906, partial [Pseudocercospora musae];gb|KAF7197478.1|cAMP-independent regulatory protein pac2 [Pseudocercospora fuligena];gb|KXT02334.1|hypothetical p…	camp independent regulatory protein	121455	-	-	-	PredHel=0	235	1	0.00425532	26	12	24	8	4	4	102.861	Yes	Yes	W7MPI5#red vir	Fusarium graminearum	IPR018608;IPR018608	Gti1/Pac2 family;Gti1/Pac2 family;Gti1/Pac2 family;Gti1/Pac2 family;Gti1/Pac2 family;Gti1/Pac2 family;Gti1/Pac2 family;Gti1/Pac2 family;Gti1/Pac2 family	WideEffHunter	RXLR	-	GO:0003677	DNA binding	Molecular Function	-	-
Pfijiensis_380	XP 007923875.1 hypothetical protein MYCFIDRAFT 210581 [Pseudocercospora fijiensis CIRAD86]	ref|XP 007923875.1|uncharacterized protein MYCFIDRAFT 210581 [Pseudocercospora fijiensis CIRAD86]/gb|EME86686.1|hypothetical protein MYCFIDRAFT 210581 [Pseudocercospora fijiensis CIRAD86];gb|KAF7187693.1|putative epoxide hydrolase [Pseudocercospora fuligena];gb|KXT15832.1|hypothetical protein AC579 10396 [Pseudocercospora musae];gb|KXS97485.1|hypothetical protein AC578 9074 [Pseudocercospora eumu…	alpha/beta-hydrolase	210581	-	-	-	PredHel=0	407	4	0.00982801	38	17	32	24	12	10	102.861	Yes	Yes	-	-	IPR000639;IPR029058;IPR016292;IPR010497;IPR029058	Epoxide hydrolase-like;Alpha/Beta hydrolase fold;Epoxide hydrolase;Epoxide hydrolase, N-terminal;Epoxide hydrolase, N-terminal;Alpha/Beta hydrolase fold	WideEffHunter	Crinkler	-	GO:0005515;GO:0005524;GO:0015979;GO:0016803;GO:0016851;GO:0030494;GO:0044281	protein binding;ATP binding;photosynthesis;ether hydrolase activity;magnesium chelatase activity;bacteriochlorophyll biosynthetic process;small molecule metabolic process	Molecular Function;Molecular Function;Biological Process;Molecular Function;Molecular Function;Biological Process;Biological Process	EC:3.3.2;EC:6.6.1.1	Acting on ether bonds;Magnesium chelatase
Pfijiensis_39	XP 007928201.1 hypothetical protein MYCFIDRAFT 89289 [Pseudocercospora fijiensis CIRAD86]	ref|XP 007928201.1|uncharacterized protein MYCFIDRAFT 89289 [Pseudocercospora fijiensis CIRAD86]/gb|EME80829.1|hypothetical protein MYCFIDRAFT 89289 [Pseudocercospora fijiensis CIRAD86];gb|KAF7192770.1|Vacuolar protease A [Pseudocercospora fuligena];gb|KXT01701.1|hypothetical protein AC578 2723 [Pseudocercospora eumusae];gb|KXT18762.1|hypothetical protein AC579 8217 [Pseudocercospora musae];gb|PP…	Asp-domain-containing protein	89289	-	-	Signal peptide	PredHel=0	396	4	0.010101	32	22	16	23	15	3	102.861	Yes	Yes	Q8NJS2#unaf patho	Leptosphaeria maculans	IPR001461;IPR033121;IPR021109;IPR021109;IPR001461;IPR001969;IPR001969;IPR033121;IPR021109	Aspartic peptidase A1 family;Peptidase family A1 domain;Aspartic peptidase domain superfamily;Aspartic peptidase domain superfamily;Aspartic peptidase A1 family;Aspartic peptidase, active site;Aspartic peptidase, active site;Peptidase family A1 domain;Aspartic peptidase domain superfamily	WideEffHunter	-	-	GO:0000324;GO:0004190;GO:0005975;GO:0006508;GO:0006914;GO:0009249;GO:0016020;GO:0016906;GO:0030259;GO:0033819;GO:0102202;GO:0102203;GO:0102205	fungal-type vacuole;aspartic-type endopeptidase activity;carbohydrate metabolic process;proteolysis;autophagy;protein lipoylation;membrane;sterol 3-beta-glucosyltransferase activity;lipid glycosylation;lipoyl(octanoyl) transferase activity;soladodine glucosyltransferase activity;brassicasterol glucosyltransferase activity;cholesterol alpha-glucosyltransferase activity	Cellular Component;Molecular Function;Biological Process;Biological Process;Biological Process;Biological Process;Cellular Component;Molecular Function;Biological Process;Molecular Function;Molecular Function;Molecular Function;Molecular Function	EC:2.4.1.173;EC:2.3.1.181;EC:3.4.23	Sterol 3-beta-glucosyltransferase;Lipoyl(octanoyl) transferase;Acting on peptide bonds (peptidases)
Pfijiensis_652	KXS94607.1 hypothetical protein AC578 7052 [Mycosphaerella eumusae]	ref|XP 007927065.1|uncharacterized protein MYCFIDRAFT 56496 [Pseudocercospora fijiensis CIRAD86]/gb|EME81975.1|hypothetical protein MYCFIDRAFT 56496 [Pseudocercospora fijiensis CIRAD86];gb|KXS94607.1|hypothetical protein AC578 7052 [Pseudocercospora eumusae];gb|KAF7193739.1|Glucose-6-phosphate 1-dehydrogenase [Pseudocercospora fuligena];gb|KXT13176.1|hypothetical protein AC579 9377 [Pseudocercosp…	Glucose-6-phosphate	56496	-	-	-	PredHel=0	513	2	0.00389864	30	22	29	43	24	5	102.861	Yes	Yes	-	-	IPR001282;IPR001282;IPR022674;IPR001282;IPR022675;IPR001282;IPR019796;IPR001282;IPR036291	Aminoacyl-tRNA synthetase, class Ia, anticodon-binding;Glucose-6-phosphate dehydrogenase;Glucose-6-phosphate dehydrogenase;Glucose-6-phosphate dehydrogenase;Glucose-6-phosphate dehydrogenase;Glucose-6-phosphate dehydrogenase, NAD-binding;Glucose-6-phosphate dehydrogenase;Glucose-6-phosphate dehydrogenase, C-terminal;Glucose-6-phosphate dehydrogenase;Glucose-6-phosphate dehydrogenase, active site;…	WideEffHunter	G[IFY][ALST]R	-	GO:0004345;GO:0005829;GO:0006006;GO:0009051;GO:0015986;GO:0031676;GO:0042542;GO:0045263;GO:0046933;GO:0050661;GO:1902600	glucose-6-phosphate dehydrogenase activity;cytosol;glucose metabolic process;pentose-phosphate shunt, oxidative branch;proton motive force-driven ATP synthesis;plasma membrane-derived thylakoid membrane;response to hydrogen peroxide;proton-transporting ATP synthase complex, coupling factor F(o);proton-transporting ATP synthase activity, rotational mechanism;NADP binding;proton transmembrane trans…	Molecular Function;Cellular Component;Biological Process;Biological Process;Biological Process;Cellular Component;Biological Process;Cellular Component;Molecular Function;Molecular Function;Biological Process	EC:7.1.2.2;EC:6;EC:1.1.1.49	H(+)-transporting two-sector ATPase;Ligases;Glucose-6-phosphate dehydrogenase (NADP(+))
[truncated: 316 more rows]
